# Supplementary material for: Specific Instability of HLA-A*03:01 Expression in HEK-293 Cells
Source: Int J Mol Sci. 2025 Nov 24;26(23):11357. doi: 10.3390/ijms262311357 (PMC12692271; doi:10.3390/ijms262311357)
Supplement: Supplementary file 1 [file ijms-26-11357-s001.zip]

Archive with 8 entries (8 files):
- Area et al Figure S1.tif
- Area et al Figure S2.tif
- Area et al Table S1.xlsx
- Area et al Table S2.xlsx
- Area et al Table S3.xlsx
- Area et al Table S4.xlsx
- Flow cytometry additional experiments.pdf
- MS additional experiments (Supplementary).xlsx
