# Supplementary material for: Specific Instability of HLA-A*03:01 Expression in HEK-293 Cells
Source: Int J Mol Sci. 2025 Nov 24;26(23):11357. doi: 10.3390/ijms262311357 (PMC12692271; doi:10.3390/ijms262311357)
Supplement: Supplementary file 1 [file ijms-26-11357-s001.zip › Area et al Table S1.xlsx]

## Sheet: PROT2454_HEK293_F
Peptide	Sequence	-10LgP	Mass	Tag Length	CAA (%)	Length	Delta RT	MS2 Correlation	ppm	m/z	z	RT	Area HEK293_F	Intensity HEK293_F	Scan	Source File	#Spec	#Spec HEK293_F	#Feature	#Feature HEK293_F	Accession	Gene	Database	PTM	AScore	Positional Confidence	tag(>=0.0%)	Found By
ESVGKGAVHDVKDVLDS	ESVGKGAVHDVKDVLDS	63.39	1753.88	17	35.3	17	2.3073	0.79	1.1	877.951	2	42.0277	5470000	20400000	25243	PROT2454_HEK293_F.raw	5	5	2	2	P81605|DCD_HUMAN	DCD	TARGET			0 0 7 0 0 0 7 16 18 19 32 0 0 0 0 0 0	ESVGKGAVHDVKDVLDS	DB Search
TLLHAGGLARA	TLLHAGGLARA	59.83	1078.62	11	45.5	11	0.8961	0.86	0.8	540.32	2	33.8853	1570000	12000000	19298	PROT2454_HEK293_F.raw	3	3	2	2	P0C7U0|ELFN1_HUMAN	ELFN1	TARGET			0 0 35 72 58 5 1 1 1 1 2	TLLHAGGLARA	DB Search
LLFDWSGTGRADA	LLFDWSGTGRADA	59.71	1407.68	13	69.2	13	-0.7694	0.77	0.7	704.847	2	60.734	2530000	12900000	38895	PROT2454_HEK293_F.raw	1	1	1	1	Q9BZM4|ULBP3_HUMAN	ULBP3	TARGET			5 12 73 73 91 44 6 6 2 0 0 0 0	LLFDWSGTGRADA	DB Search
AALEEADKM(+15.99)FL	AALEEADKMFL	59.07	1252.6	11	81.8	11	-1.1952	0.79	0.1	627.308	2	48.025	771000	2610000	29597	PROT2454_HEK293_F.raw	2	2	1	1	Q9Y6B2|EID1_HUMAN	EID1	TARGET	Oxidation (M)	M9:Oxidation (M):1000.00	0 0 4 7 5 4 3 4 5 2 2	AALEEADKM(+15.99)FL	DB Search
TLLSLRPSEA	TLLSLRPSEA	58.45	1085.61	10	30	10	0.2452	0.82	2.1	1086.62	1	45.9312	14900000	49200000	28061	PROT2454_HEK293_F.raw	9	9	3	3	P23582|ANFC_HUMAN	NPPC	TARGET			1 1 2 2 1 1 0 0 1 4	TLLSLRPSEA	DB Search
ESVGKGAVHDVKDVLDSV	ESVGKGAVHDVKDVLDSV	58.22	1852.95	18	72.2	18	6.6534	0.58	-0.2	618.658	3	58.3052	712000	4760000	37109	PROT2454_HEK293_F.raw	1	1	1	1	P81605|DCD_HUMAN	DCD	TARGET			0 0 5 0 0 0 6 13 20 11 21 5 5 60 27 27 48 5	ESVGKGAVHDVKDVLDSV	DB Search
GPREAFRQL	GPREAFRQL	57.12	1072.58	9	11.1	9	-0.0489	0.8	2	537.297	2	30.8939	36900000	113000000	16988	PROT2454_HEK293_F.raw	17	17	2	2	P57086|SCND1_HUMAN	SCAND1	TARGET			0 0 1 3 1 1 1 0 0	GPREAFRQL	DB Search
FLDETLRSLA	FLDETLRSLA	56.86	1163.62	10	70	10	-0.4286	0.84	1.2	1164.63	1	58.8218	8640000	19000000	37522	PROT2454_HEK293_F.raw	7	7	2	2	O00451|GFRA2_HUMAN	GFRA2	TARGET			0 0 3 8 2 2 0 3 2 2	FLDETLRSLA	DB Search
RILDIDIPM(+15.99)SV	RILDIDIPMSV	56.52	1286.69	11	45.5	11	3.3392	0.79	-0.1	644.352	2	67.3331	6220000	16700000	43623	PROT2454_HEK293_F.raw	3	3	1	1	Q12800|TFCP2_HUMAN	TFCP2	TARGET	Oxidation (M)	M9:Oxidation (M):1000.00	0 0 0 1 2 2 49 3 3 1 1	RILDIDIPM(+15.99)SV	DB Search
RLLDLDIPM(+15.99)SV	RLLDLDIPMSV	56.52	1286.69	11	45.5	11	0.5929	0.78	-0.1	644.352	2	67.3331	6220000	16700000	43623	PROT2454_HEK293_F.raw	3	3	1	1	Q9NZI7|UBIP1_HUMAN	UBP1	TARGET	Oxidation (M)	M9:Oxidation (M):1000.00	0 0 0 1 2 2 49 3 3 1 1	RLLDLDIPM(+15.99)SV	DB Search
ILDAGGHNVTI	ILDAGGHNVTI	55.91	1108.59	11	90.9	11	-0.1475	0.72	0.8	555.302	2	42.2581	365000	1940000	25405	PROT2454_HEK293_F.raw	1	1	1	1	Q99460|PSMD1_HUMAN	PSMD1	TARGET			5 16 11 6 2 2 0 5 13 6 5	ILDAGGHNVTI	DB Search
LLPPPPRVGG	LLPPPPRVGG	55.82	1001.6	10	30	10	-0.1623	0.93	3.9	501.81	2	40.2294	12100000	32100000	24078	PROT2454_HEK293_F.raw	3	3	1	1	P08648|ITA5_HUMAN	ITGA5	TARGET			0 0 69 90 19 1 0 0 0 0	LLPPPPRVGG	DB Search
LPKSPPYTAF	LPKSPPYTAF	55.76	1119.6	10	100	10	1.3414	0.89	0.5	560.806	2	47.1984	4980000	13900000	28810	PROT2454_HEK293_F.raw	4	4	1	1	P23588|IF4B_HUMAN	EIF4B	TARGET			5 23 10 10 8 3 3 41 53 5	LPKSPPYTAF	DB Search
APTIVGKSSL	APTIVGKSSL	55.67	971.565	10	60	10	-1.9056	0.84	1	486.79	2	35.417	129000	1350000	20407	PROT2454_HEK293_F.raw	1	1	1	1	P39656|OST48_HUMAN	DDOST	TARGET			0 0 52 52 83 13 0 0 6 5	APTIVGKSSL	DB Search
YLAPHVRTL	YLAPHVRTL	55.6	1068.61	9	66.7	9	2.8276	0.78	1.8	535.312	2	36.4566	1950000	11900000	21174	PROT2454_HEK293_F.raw	2	2	2	2	Q13098|CSN1_HUMAN	GPS1	TARGET			5 11 67 21 17 4 0 0 0	YLAPHVRTL	DB Search
YLISQVEGHQV	YLISQVEGHQV	55.33	1271.65	11	36.4	11	1.5714	0.74	0.1	636.833	2	43.9021	130000	966000	26645	PROT2454_HEK293_F.raw	1	1	1	1	Q9Y3C4|TPRKB_HUMAN	TPRKB	TARGET			0 0 75 0 0 22 23 21 0 0 0	YLISQVEGHQV	DB Search
NPAENFRVL	NPAENFRVL	54.86	1058.55	9	100	9	-2.6065	0.73	2.2	530.284	2	45.6931	1530000	6280000	28043	PROT2454_HEK293_F.raw	2	2	1	1	P13010|XRCC5_HUMAN	XRCC5	TARGET			5 47 89 38 20 7 3 3 5	NPAENFRVL	DB Search
SRSGGGGGGGLGSGGSIRSSY	SRSGGGGGGGLGSGGSIRSSY	54.77	1811.85	21	47.6	21	-0.1387	0.81	0.6	604.958	3	27.6558	79000	546000	14720	PROT2454_HEK293_F.raw	1	1	1	1	P35527|K1C9_HUMAN	KRT9	TARGET			0 0 0 0 0 0 0 0 5 5 20 31 31 27 15 6 6 0 0 0 5	SRSGGGGGGGLGSGGSIRSSY	DB Search
ESVGKGAVHDVKDVL	ESVGKGAVHDVKDVL	54.66	1551.83	15	40	15	6.68	0.8	1.7	776.921	2	40.3248	4650000	12500000	23997	PROT2454_HEK293_F.raw	7	7	3	3	P81605|DCD_HUMAN	DCD	TARGET			0 0 0 15 15 0 0 12 16 20 36 0 0 0 0	ESVGKGAVHDVKDVL	DB Search
FPNIPGKSL	FPNIPGKSL	54.66	971.544	9	100	9	-1.0042	0.93	3.8	486.781	2	47.6274	9780000	27500000	29324	PROT2454_HEK293_F.raw	5	5	1	1	O15121|DEGS1_HUMAN	DEGS1	TARGET			5 8 11 14 5 5 6 6 5	FPNIPGKSL	DB Search
FLADPDTVNHL	FLADPDTVNHL	54.41	1240.61	11	81.8	11	-0.9354	0.82	0.6	621.312	2	49.6978	248000	1270000	30828	PROT2454_HEK293_F.raw	1	1	1	1	Q9Y5W7|SNX14_HUMAN	SNX14	TARGET			5 6 18 18 7 7 6 6 14 0 0	FLADPDTVNHL	DB Search
VPRTPVGKF	VPRTPVGKF	54.4	999.587	9	88.9	9	1.617	0.83	1.7	500.801	2	31.8411	433000	2080000	17792	PROT2454_HEK293_F.raw	2	2	2	2	P30307|MPIP3_HUMAN	CDC25C	TARGET			5 8 0 7 10 17 67 26 5	VPRTPVGKF	DB Search
VLFENTDSVHL	VLFENTDSVHL	54.34	1272.63	11	81.8	11	0.3803	0.86	0.4	637.325	2	56.6506	1800000	8170000	35873	PROT2454_HEK293_F.raw	1	1	1	1	P42696|RBM34_HUMAN	RBM34	TARGET			5 14 53 53 19 12 12 8 8 0 0	VLFENTDSVHL	DB Search
NPASKVIAL	NPASKVIAL	54.32	911.544	9	77.8	9	-2.6087	0.88	1.7	912.553	1	41.2466	3930000	21600000	24647	PROT2454_HEK293_F.raw	4	4	2	2	Q00610|CLH1_HUMAN:P53675|CLH2_HUMAN	CLTC:CLTCL1	TARGET			0 0 27 27 37 48 45 25 5	NPASKVIAL	DB Search
LLFKEGVM(+15.99)V	LLFKEGVMV	54.31	1050.58	9	55.6	9	0.6219	0.77	1	1051.59	1	52.2311	13300000	32800000	32663	PROT2454_HEK293_F.raw	7	7	2	2	Q9NQ39|RS10L_HUMAN:P46783|RS10_HUMAN	RPS10P5:RPS10	TARGET	Oxidation (M)	M8:Oxidation (M):1000.00	0 0 14 10 10 39 39 0 0	LLFKEGVM(+15.99)V	DB Search
HLIGDFSKV	HLIGDFSKV	54.28	1014.55	9	77.8	9	-0.0923	0.92	3.3	508.284	2	41.643	475000	2610000	24922	PROT2454_HEK293_F.raw	1	1	1	1	P30307|MPIP3_HUMAN	CDC25C	TARGET			5 21 13 1 1 25 25 5 5	HLIGDFSKV	DB Search
IPNEIIHAL	IPNEIIHAL	54.12	1018.58	9	100	9	-0.597	0.88	2.8	510.299	2	54.85	1070000	7410000	34544	PROT2454_HEK293_F.raw	1	1	1	1	P52272|HNRPM_HUMAN	HNRNPM	TARGET			5 38 28 12 35 26 14 9 5	IPNEIIHAL	DB Search
KLLDPSTPVHI	KLLDPSTPVHI	54.06	1218.7	11	81.8	11	3.5915	0.81	0.9	610.356	2	49.363	622000	3180000	30538	PROT2454_HEK293_F.raw	1	1	1	1	Q9NXF7|DCA16_HUMAN	DCAF16	TARGET			5 13 13 13 3 3 3 2 2 1 1	KLLDPSTPVHI	DB Search
ILTDITKGV	ILTDITKGV	54.06	958.57	9	100	9	-0.2676	0.83	1.2	959.578	1	45.3115	42500000	126000000	27471	PROT2454_HEK293_F.raw	12	12	3	3	P13639|EF2_HUMAN	EEF2	TARGET			4 4 14 14 14 30 6 6 5	ILTDITKGV	DB Search
SPRAPVSPLKF	SPRAPVSPLKF	53.91	1197.69	11	81.8	11	3.2875	0.61	1.1	400.237	3	45.6717	403000	1760000	27895	PROT2454_HEK293_F.raw	1	1	1	1	Q9UBS0|KS6B2_HUMAN	RPS6KB2	TARGET			0 0 14 20 32 32 10 8 8 5 5	SPRAPVSPLKF	DB Search
VLLGESAVGKSSL	VLLGESAVGKSSL	53.85	1258.71	13	100	13	-0.724	0.75	-0.3	630.364	2	47.3646	901000	5910000	29121	PROT2454_HEK293_F.raw	1	1	1	1	P61020|RAB5B_HUMAN:P51148|RAB5C_HUMAN:P20339|RAB5A_HUMAN	RAB5B:RAB5C:RAB5A	TARGET			5 10 90 17 17 20 20 31 13 3 3 6 5	VLLGESAVGKSSL	DB Search
Q(-17.03)PANKGFRAL	QPANKGFRAL	53.5	1083.58	10	80	10	3.0457	0.65	1.1	542.799	2	36.7441	452000	2560000	21362	PROT2454_HEK293_F.raw	1	1	1	1	Q9Y2R4|DDX52_HUMAN	DDX52	TARGET	Pyro-glu from Q	Q1:Pyro-glu from Q:1000.00	0 0 11 11 39 16 7 2 2 2	Q(-17.03)PANKGFRAL	DB Search
APRPASGPIRPIV	APRPASGPIRPIV	53.49	1329.79	13	84.6	13	5.3371	0.47	1.5	444.271	3	39.3009	1960000	11100000	23209	PROT2454_HEK293_F.raw	5	5	2	2	P26373|RL13_HUMAN	RPL13	TARGET			5 14 14 9 9 13 27 49 31 6 0 0 5	APRPASGPIRPIV	DB Search
AM(+15.99)SSKFFLV	AMSSKFFLV	53.45	1044.53	9	77.8	9	-4.1718	0.63	0.5	1045.54	1	55.2031	31300000	82600000	34749	PROT2454_HEK293_F.raw	20	20	5	5	P41221|WNT5A_HUMAN	WNT5A	TARGET	Oxidation (M)	M2:Oxidation (M):1000.00	0 0 21 10 8 8 14 6 5	AM(+15.99)SSKFFLV	DB Search
YLDPAQRGV	YLDPAQRGV	53.24	1017.52	9	55.6	9	-2.6615	0.91	2.8	509.771	2	29.8161	588000	3200000	16306	PROT2454_HEK293_F.raw	2	2	1	1	Q96S19|MTL26_HUMAN	METTL26	TARGET			5 6 30 9 4 1 0 0 0	YLDPAQRGV	DB Search
GM(+15.99)DLVVKTV	GMDLVVKTV	53.21	976.526	9	77.8	9	-3.6022	0.81	1.6	489.271	2	35.4468	340000	1660000	20537	PROT2454_HEK293_F.raw	3	3	1	1	Q9BW83|IFT27_HUMAN	IFT27	TARGET	Oxidation (M)	M2:Oxidation (M):1000.00	0 0 40 16 28 31 30 11 5	GM(+15.99)DLVVKTV	DB Search
FLDEPTNHL	FLDEPTNHL	53.2	1084.52	9	77.8	9	-1.2853	0.85	1.5	543.268	2	41.5782	786000	3970000	24874	PROT2454_HEK293_F.raw	2	2	1	1	Q9UG63|ABCF2_HUMAN	ABCF2	TARGET			5 16 15 15 6 6 8 0 0	FLDEPTNHL	DB Search
SPRLPVGGF	SPRLPVGGF	53.18	928.513	9	100	9	-1.3958	0.86	1.9	465.265	2	49.363	19700000	64600000	30788	PROT2454_HEK293_F.raw	10	10	1	1	Q14669|TRIPC_HUMAN	TRIP12	TARGET			4 4 2 19 5 5 58 58 5	SPRLPVGGF	DB Search
RIIDVVYNA	RIIDVVYNA	53.11	1061.59	9	55.6	9	-0.5593	0.92	2.8	531.802	2	44.9556	35600000	102000000	27556	PROT2454_HEK293_F.raw	12	12	2	2	P62241|RS8_HUMAN	RPS8	TARGET			0 0 1 1 35 50 38 3 3	RIIDVVYNA	DB Search
FLFQEPRSI	FLFQEPRSI	52.74	1135.6	9	55.6	9	0.5111	0.78	0.1	568.809	2	56.9497	2340000	6170000	35955	PROT2454_HEK293_F.raw	2	2	1	1	Q9UK61|TASOR_HUMAN	TASOR	TARGET			5 13 40 19 19 1 0 0 0	FLFQEPRSI	DB Search
IPRTPLSPSPM(+15.99)	IPRTPLSPSPM	52.7	1210.64	11	72.7	11	3.2522	0.91	0.5	606.327	2	36.7441	1030000	3160000	21280	PROT2454_HEK293_F.raw	3	3	1	1	Q69YQ0|CYTSA_HUMAN	SPECC1L	TARGET	Oxidation (M)	M11:Oxidation (M):1000.00	4 2 1 2 1 1 11 5 5 13 5	IPRTPLSPSPM(+15.99)	DB Search
FLDPNNIPKA	FLDPNNIPKA	52.7	1127.6	10	80	10	-0.8728	0.84	0.9	564.807	2	44.749	1200000	5680000	27189	PROT2454_HEK293_F.raw	2	2	1	1	Q9BVK2|ALG8_HUMAN	ALG8	TARGET			5 12 56 6 5 5 5 7 0 0	FLDPNNIPKA	DB Search
HLSNIPPSV	HLSNIPPSV	52.61	962.519	9	77.8	9	-0.5624	0.87	2.4	482.268	2	36.2256			20992	PROT2454_HEK293_F.raw	9	9	0	0	P26599|PTBP1_HUMAN:O95758|PTBP3_HUMAN:Q9UKA9|PTBP2_HUMAN	PTBP1:PTBP3:PTBP2	TARGET			0 0 2 2 33 29 7 3 3	HLSNIPPSV	DB Search
APRTIFQRVL	APRTIFQRVL	52.44	1199.71	10	90	10	4.9799	0.52	3	400.913	3	50.8155	1680000	7540000	31614	PROT2454_HEK293_F.raw	3	3	2	2	Q9UBB4|ATX10_HUMAN	ATXN10	TARGET			5 14 14 9 26 77 19 2 0 4	APRTIFQRVL	DB Search
KLLDM(+15.99)VGKVQI	KLLDMVGKVQI	52.31	1258.73	11	100	11	3.1319	0.76	0.9	630.374	2	51.4216	1090000	5240000	32059	PROT2454_HEK293_F.raw	4	4	2	2	Q15382|RHEB_HUMAN	RHEB	TARGET	Oxidation (M)	M5:Oxidation (M):1000.00	5 18 27 27 14 14 30 46 41 5 5	KLLDM(+15.99)VGKVQI	DB Search
SPNAEIHIL	SPNAEIHIL	52.3	992.529	9	100	9	-0.862	0.85	3.2	497.273	2	47.4775	2770000	12800000	29166	PROT2454_HEK293_F.raw	3	3	2	2	Q14807|KIF22_HUMAN	KIF22	TARGET			5 6 41 20 20 27 34 7 5	SPNAEIHIL	DB Search
SRPENAIIY	SRPENAIIY	52.26	1061.55	9	44.4	9	-4.8305	0.81	1	531.783	2	33.8348			19253	PROT2454_HEK293_F.raw	1	1	0	0	P29401|TKT_HUMAN	TKT	TARGET			0 0 0 0 0 9 71 23 5	SRPENAIIY	DB Search
GM(+15.99)YVFLHAV	GMYVFLHAV	52.23	1051.52	9	77.8	9	0.5979	0.9	2	526.766	2	53.6902	2490000	9670000	33645	PROT2454_HEK293_F.raw	3	3	1	1	Q9P0S3|ORML1_HUMAN	ORMDL1	TARGET	Oxidation (M)	M2:Oxidation (M):1000.00	0 0 30 30 17 17 6 3 3	GM(+15.99)YVFLHAV	DB Search
HPIYNIKSL	HPIYNIKSL	52.23	1083.61	9	100	9	-1.2107	0.79	1.7	542.812	2	39.6606	304000	1970000	23493	PROT2454_HEK293_F.raw	1	1	1	1	Q13601|KRR1_HUMAN	KRR1	TARGET			5 12 12 8 9 37 15 8 5	HPIYNIKSL	DB Search
APDQHTRLL	APDQHTRLL	52.14	1049.56	9	77.8	9	-2.1296	0.58	2	350.862	3	25.9346	157000	742000	13460	PROT2454_HEK293_F.raw	2	2	1	1	O15360|FANCA_HUMAN	FANCA	TARGET			0 0 13 13 23 5 3 2 2	APDQHTRLL	DB Search
ALKDLINEA	ALKDLINEA	52.06	985.544	9	77.8	9	-0.5764	0.92	1.2	986.553	1	45.2806	16500000	39100000	27731	PROT2454_HEK293_F.raw	7	7	2	2	P12004|PCNA_HUMAN	PCNA	TARGET			0 0 9 11 99 53 14 13 5	ALKDLINEA	DB Search
ALLDVTPNAV	ALLDVTPNAV	52.05	1011.56	10	50	10	-3.2615	0.71	1.5	1012.57	1	56.9592	408000	2020000	36155	PROT2454_HEK293_F.raw	1	1	1	1	Q07157|ZO1_HUMAN	TJP1	TARGET			0 0 4 4 2 4 4 1 0 0	ALLDVTPNAV	DB Search
HFNAPSHIR	HFNAPSHIR	52.04	1077.55	9	100	9	0.0582	0.77	2.2	360.19	3	21.1726	112000	753000	10108	PROT2454_HEK293_F.raw	1	1	1	1	P61254|RL26_HUMAN	RPL26	TARGET			3 3 19 19 42 21 21 21 5	HFNAPSHIR	DB Search
FLYDDNQRV	FLYDDNQRV	51.95	1168.55	9	66.7	9	-3.8778	0.89	0.7	585.283	2	37.1853	221000	1650000	21705	PROT2454_HEK293_F.raw	1	1	1	1	Q02880|TOP2B_HUMAN:P11388|TOP2A_HUMAN	TOP2B:TOP2A	TARGET			5 12 32 19 12 2 1 0 0	FLYDDNQRV	DB Search
TPSLVKSTSQL	TPSLVKSTSQL	51.94	1159.64	11	100	11	-1.2718	0.85	1.1	580.83	2	38.6404	542000	3510000	22762	PROT2454_HEK293_F.raw	2	2	1	1	Q06055|AT5G2_HUMAN	ATP5MC2	TARGET			5 12 32 32 53 6 6 5 5 15 5	TPSLVKSTSQL	DB Search
SPLEKINSF	SPLEKINSF	51.88	1033.54	9	55.6	9	-2.0816	0.84	1.4	517.78	2	43.7754	143000	899000	26549	PROT2454_HEK293_F.raw	1	1	1	1	Q9BX63|FANCJ_HUMAN	BRIP1	TARGET			0 0 69 28 0 0 13 28 5	SPLEKINSF	DB Search
TLYEAVREV	TLYEAVREV	51.82	1078.57	9	55.6	9	-3.0589	0.83	1.7	1079.57	1	42.2581	8800000	32300000	25389	PROT2454_HEK293_F.raw	7	7	2	2	P62906|RL10A_HUMAN	RPL10A	TARGET			0 0 2 2 2 1 1 2 2	TLYEAVREV	DB Search
KLFDDDDSGKISL	KLFDDDDSGKISL	51.75	1451.71	13	100	13	0.9856	0.75	4.9	484.914	3	50.9459	887000	4260000	31729	PROT2454_HEK293_F.raw	2	2	2	2	O15182|CETN3_HUMAN	CETN3	TARGET			5 12 11 11 23 23 30 15 5 4 4 17 5	KLFDDDDSGKISL	DB Search
SPRLPVGGFRSL	SPRLPVGGFRSL	51.69	1284.73	12	58.3	12	4.3403	0.7	0.8	429.251	3	52.635	13600000	45500000	32826	PROT2454_HEK293_F.raw	7	7	2	2	Q14669|TRIPC_HUMAN	TRIP12	TARGET			5 0 1 16 15 9 8 5 4 1 0 0	SPRLPVGGFRSL	DB Search
AIQDKLFQV	AIQDKLFQV	51.66	1060.59	9	77.8	9	0.1414	0.84	1.2	1061.6	1	53.5074	7410000	29800000	33570	PROT2454_HEK293_F.raw	5	5	2	2	Q9BRQ6|MIC25_HUMAN	CHCHD6	TARGET			0 0 30 27 17 17 22 8 5	AIQDKLFQV	DB Search
SPALKTTRL	SPALKTTRL	51.58	985.592	9	44.4	9	-1.2679	0.71	2.5	493.805	2	26.7514	188000	1610000	14068	PROT2454_HEK293_F.raw	2	2	2	2	Q5SW79|CE170_HUMAN	CEP170	TARGET			0 0 95 92 46 5 0 0 0	SPALKTTRL	DB Search
APQRPLSTF	APQRPLSTF	51.49	1015.54	9	66.7	9	-4.4514	0.67	2.7	508.781	2	34.8853	116000	726000	20018	PROT2454_HEK293_F.raw	1	1	1	1	Q9Y242|TCF19_HUMAN	TCF19	TARGET			5 35 39 0 0 0 26 45 5	APQRPLSTF	DB Search
TLTEEGVIKV	TLTEEGVIKV	51.33	1087.61	10	60	10	0.1083	0.84	2.3	544.815	2	45.7943			27968	PROT2454_HEK293_F.raw	1	1	0	0	Q9BZE4|GTPB4_HUMAN	GTPBP4	TARGET			4 4 14 13 9 1 1 9 1 1	TLTEEGVIKV	DB Search
LLFDWSGTGRA	LLFDWSGTGRA	51.11	1221.61	11	72.7	11	-0.894	0.78	-0.3	611.814	2	60.3567	461000	2130000	38690	PROT2454_HEK293_F.raw	1	1	1	1	Q9BZM4|ULBP3_HUMAN	ULBP3	TARGET			5 11 53 53 31 16 2 2 0 0 0	LLFDWSGTGRA	DB Search
IPGGLSEAKPATPEIQ	IPGGLSEAKPATPEIQ	51.07	1606.86	16	37.5	16	2.0565	0.77	1.1	804.436	2	44.3657	225000	1190000	26948	PROT2454_HEK293_F.raw	1	1	1	1	P01040|CYTA_HUMAN	CSTA	TARGET			0 0 0 0 14 18 0 14 27 0 0 0 0 0 54 5	IPGGLSEAKPATPEIQ	DB Search
LLAPSPGHA	LLAPSPGHA	50.98	861.471	9	55.6	9	-1.5525	0.86	0.9	431.743	2	27.5213	46100	268000	14646	PROT2454_HEK293_F.raw	1	1	1	1	Q08174|PCDH1_HUMAN	PCDH1	TARGET			0 0 42 41 41 5 5 0 0	LLAPSPGHA	DB Search
QPRYPVNSVNIL	QPRYPVNSVNIL	50.93	1398.76	12	41.7	12	2.4897	0.81	0.4	700.389	2	54.177	1720000	5020000	34056	PROT2454_HEK293_F.raw	1	1	1	1	P17987|TCPA_HUMAN	TCP1	TARGET			0 0 0 2 0 0 10 10 19 19 1 1	QPRYPVNSVNIL	DB Search
SPIENIQRV	SPIENIQRV	50.91	1054.58	9	88.9	9	1.0082	0.83	1.8	528.297	2	36.2839	462000	2880000	21019	PROT2454_HEK293_F.raw	1	1	1	1	P35222|CTNB1_HUMAN	CTNNB1	TARGET			5 5 66 38 9 9 5 0 4	SPIENIQRV	DB Search
FLQEKSPAV	FLQEKSPAV	50.84	1017.55	9	100	9	-0.041	0.82	2.4	509.783	2	33.629	270000	1730000	19096	PROT2454_HEK293_F.raw	1	1	1	1	Q14157|UBP2L_HUMAN	UBAP2L	TARGET			5 7 24 16 14 14 5 5 5	FLQEKSPAV	DB Search
HLIEPLANA	HLIEPLANA	50.83	976.534	9	55.6	9	0.1181	0.9	2.3	489.275	2	42.1664	105000	765000	25332	PROT2454_HEK293_F.raw	1	1	1	1	Q9Y490|TLN1_HUMAN	TLN1	TARGET			0 0 18 18 31 31 24 0 0	HLIEPLANA	DB Search
GPLFRNSQL	GPLFRNSQL	50.81	1030.56	9	66.7	9	-0.3828	0.83	2.2	516.286	2	41.9586	1090000	6920000	25180	PROT2454_HEK293_F.raw	2	2	1	1	Q86YD1|PTOV1_HUMAN	PTOV1	TARGET			0 0 75 21 1 8 13 24 5	GPLFRNSQL	DB Search
SPANPAHIL	SPANPAHIL	50.75	918.492	9	100	9	-4.3161	0.86	1.7	460.254	2	36.9177	1940000	7870000	21449	PROT2454_HEK293_F.raw	3	3	1	1	Q9H967|WDR76_HUMAN	WDR76	TARGET			4 4 40 33 9 9 40 7 5	SPANPAHIL	DB Search
RPDPAGHLTL	RPDPAGHLTL	50.66	1075.58	10	80	10	0.9768	0.73	1.2	538.797	2	35.1133	101000	702000	20198	PROT2454_HEK293_F.raw	1	1	1	1	Q9NTJ4|MA2C1_HUMAN	MAN2C1	TARGET			3 3 6 0 0 8 69 21 2 2	RPDPAGHLTL	DB Search
FPAGPPSHSL	FPAGPPSHSL	50.65	1008.5	10	100	10	-0.1336	0.87	3.6	505.26	2	37.9562	1850000	5620000	22295	PROT2454_HEK293_F.raw	4	4	1	1	Q96AY3|FKB10_HUMAN	FKBP10	TARGET			5 18 80 79 19 3 3 9 3 3	FPAGPPSHSL	DB Search
SPRQALTDF	SPRQALTDF	50.62	1033.52	9	77.8	9	-4.8533	0.79	2.6	517.768	2	36.7441	498000	3210000	21366	PROT2454_HEK293_F.raw	2	2	1	1	Q8WTW3|COG1_HUMAN	COG1	TARGET			0 0 2 7 11 52 45 45 5	SPRQALTDF	DB Search
KLFSEGLFSA	KLFSEGLFSA	50.6	1097.58	10	30	10	0.5844	0.85	2.3	549.796	2	60.7916	491000	2820000	38980	PROT2454_HEK293_F.raw	1	1	1	1	Q14C86|GAPD1_HUMAN	GAPVD1	TARGET			2 0 0 0 0 1 3 4 0 0	KLFSEGLFSA	DB Search
FILANEHNV	FILANEHNV	50.6	1055.54	9	77.8	9	-1.2416	0.84	1.4	528.778	2	40.9111	134000	1090000	24426	PROT2454_HEK293_F.raw	1	1	1	1	O00410|IPO5_HUMAN	IPO5	TARGET			5 7 44 18 7 7 4 1 1	FILANEHNV	DB Search
TLAKYLM(+15.99)EL	TLAKYLMEL	50.57	1096.58	9	55.6	9	-0.0988	0.79	2.5	1097.59	1	59.6246	10800000	43600000	38420	PROT2454_HEK293_F.raw	7	7	2	2	P14635|CCNB1_HUMAN:O95067|CCNB2_HUMAN	CCNB1:CCNB2	TARGET	Oxidation (M)	M7:Oxidation (M):1000.00	0 0 19 14 14 24 8 0 0	TLAKYLM(+15.99)EL	DB Search
LNFSHGTHEYHAETIK	LNFSHGTHEYHAETIK	50.53	1882.9	16	68.8	16	4.9839	0.34	-0.1	628.639	3	32.3084	764000	3940000	18151	PROT2454_HEK293_F.raw	2	2	2	2	P14618|KPYM_HUMAN	PKM	TARGET			5 51 41 36 34 0 0 0 7 16 7 0 0 5 5 5	LNFSHGTHEYHAETIK	DB Search
Q(-17.03)VQLKQSGPG	QVQLKQSGPG	50.48	1023.53	10	60	10	-1.8654	0.51	2.5	512.776	2	28.4623	129000	770000	15328	PROT2454_HEK293_F.raw	1	1	1	1	A0A0B4J1U7|HV601_HUMAN	IGHV6-1	TARGET	Pyro-glu from Q	Q1:Pyro-glu from Q:1000.00	0 0 17 35 8 4 9 13 0 0	Q(-17.03)VQLKQSGPG	DB Search
YLNDFTHEI	YLNDFTHEI	50.38	1150.53	9	66.7	9	-0.8125	0.75	0.8	576.272	2	50.3762	279000	1130000	31322	PROT2454_HEK293_F.raw	1	1	1	1	Q9H5V7|IKZF5_HUMAN	IKZF5	TARGET			5 15 14 10 10 10 0 0 0	YLNDFTHEI	DB Search
TLAEIAKVEL	TLAEIAKVEL	50.38	1085.63	10	80	10	-1.0678	0.74	1.3	1086.64	1	58.9544	7950000	19500000	37571	PROT2454_HEK293_F.raw	7	7	2	2	Q15233|NONO_HUMAN	NONO	TARGET			1 1 60 60 22 11 6 6 12 5	TLAEIAKVEL	DB Search
KLLNVDPDNV	KLLNVDPDNV	50.25	1125.6	10	80	10	-0.8603	0.79	1.9	563.81	2	44.2476	222000	1520000	26865	PROT2454_HEK293_F.raw	1	1	1	1	P24522|GA45A_HUMAN	GADD45A	TARGET			5 3 3 6 6 23 0 0 17 5	KLLNVDPDNV	DB Search
NLFNKYPAL	NLFNKYPAL	50.21	1078.58	9	77.8	9	-1.773	0.74	0.9	540.298	2	55.5386	8180000	33600000	35021	PROT2454_HEK293_F.raw	9	9	4	4	P13797|PLST_HUMAN	PLS3	TARGET			0 0 12 6 6 21 3 3 5	NLFNKYPAL	DB Search
LPSASHFSQL	LPSASHFSQL	50.2	1085.55	10	100	10	0.7347	0.86	1.7	543.783	2	43.4972	436000	2530000	26283	PROT2454_HEK293_F.raw	1	1	1	1	Q9Y520|PRC2C_HUMAN	PRRC2C	TARGET			5 61 22 13 12 6 10 10 10 5	LPSASHFSQL	DB Search
SRPPLLGF	SRPPLLGF	50.17	885.507	8	50	8	-4.6629	0.82	1	443.761	2	54.6871	9710000	36000000	34531	PROT2454_HEK293_F.raw	5	5	2	2	Q7Z3V4|UBE3B_HUMAN:Q15386|UBE3C_HUMAN	UBE3B:UBE3C	TARGET			0 0 7 0 0 70 50 5	SRPPLLGF	DB Search
NPSENRSLL	NPSENRSLL	50.16	1028.53	9	77.8	9	-4.1693	0.74	2.8	515.271	2	28.2216	2760000	11500000	15099	PROT2454_HEK293_F.raw	4	4	1	1	Q4VCS5|AMOT_HUMAN	AMOT	TARGET			5 11 55 23 4 0 1 5 5	NPSENRSLL	DB Search
EPRPPHGEL	EPRPPHGEL	50.1	1030.52	9	100	9	-0.5415	0.77	2.1	516.268	2	22.5485	1100000	2930000	11026	PROT2454_HEK293_F.raw	4	4	1	1	P04818|TYSY_HUMAN	TYMS	TARGET			5 7 11 8 5 4 6 5 5	EPRPPHGEL	DB Search
AISEVIGKITA	AISEVIGKITA	49.95	1100.64	11	81.8	11	0.4314	0.68	0.8	551.33	2	52.0335	377000	2360000	32508	PROT2454_HEK293_F.raw	1	1	1	1	O43264|ZW10_HUMAN	ZW10	TARGET			0 0 6 11 24 31 8 4 5 2 2	AISEVIGKITA	DB Search
VLIGSNHSL	VLIGSNHSL	49.9	938.519	9	77.8	9	-2.0439	0.89	3.5	470.268	2	36.5255	125000	775000	21242	PROT2454_HEK293_F.raw	1	1	1	1	O15027|SC16A_HUMAN	SEC16A	TARGET			5 14 75 5 5 8 0 0 3	VLIGSNHSL	DB Search
TLNEKLTAL	TLNEKLTAL	49.9	1001.58	9	100	9	-0.1227	0.74	4.3	501.797	2	43.4368	2320000	13800000	26242	PROT2454_HEK293_F.raw	3	3	2	2	Q8WUW1|BRK1_HUMAN	BRK1	TARGET			3 3 7 7 3 6 6 7 5	TLNEKLTAL	DB Search
LLAELPASVHA	LLAELPASVHA	49.78	1119.63	11	81.8	11	1.0421	0.88	0.4	560.822	2	52.6015			32913	PROT2454_HEK293_F.raw	1	1	0	0	Q14254|FLOT2_HUMAN	FLOT2	TARGET			5 8 27 27 38 6 6 11 11 0 0	LLAELPASVHA	DB Search
FM(+15.99)NPHLISV	FMNPHLISV	49.74	1072.54	9	100	9	0.257	0.73	0.9	537.277	2	49.5613	1720000	8320000	30707	PROT2454_HEK293_F.raw	2	2	1	1	Q9UG01|IF172_HUMAN	IFT172	TARGET	Oxidation (M)	M2:Oxidation (M):1000.00	5 9 11 19 3 63 26 21 5	FM(+15.99)NPHLISV	DB Search
ILAPAGSLPKI	ILAPAGSLPKI	49.58	1078.67	11	100	11	1.5345	0.85	0.5	540.345	2	57.889	849000	4780000	36829	PROT2454_HEK293_F.raw	1	1	1	1	Q9Y5Z9|UBIA1_HUMAN	UBIAD1	TARGET			5 15 86 28 17 3 3 6 7 5 5	ILAPAGSLPKI	DB Search
APASPFRQL	APASPFRQL	49.58	985.534	9	66.7	9	-0.6321	0.8	3.1	493.776	2	41.7521	1970000	10800000	24965	PROT2454_HEK293_F.raw	3	3	1	1	Q07021|C1QBP_HUMAN	C1QBP	TARGET			5 12 79 79 7 3 0 0 1	APASPFRQL	DB Search
LPRPPPPEM(+15.99)	LPRPPPPEM	49.53	1048.54	9	77.8	9	-1.1404	0.73	1.8	525.277	2	27.0587	1900000	3870000	14029	PROT2454_HEK293_F.raw	7	7	1	1	Q00325|S25A3_HUMAN	SLC25A3	TARGET	Oxidation (M)	M9:Oxidation (M):1000.00	5 19 22 18 6 18 0 0 5	LPRPPPPEM(+15.99)	DB Search
SPGQRSISL	SPGQRSISL	49.52	943.509	9	88.9	9	-2.8821	0.68	2.4	472.763	2	30.6277	165000	1310000	16907	PROT2454_HEK293_F.raw	2	2	1	1	P00519|ABL1_HUMAN	ABL1	TARGET			5 12 14 6 0 7 13 18 5	SPGQRSISL	DB Search
STFDHPELVKL	STFDHPELVKL	49.49	1284.67	11	63.6	11	2.956	0.71	0.7	643.343	2	51.2556	4710000	21400000	31924	PROT2454_HEK293_F.raw	4	4	2	2	P78371|TCPB_HUMAN	CCT2	TARGET			0 0 3 5 7 0 0 21 21 3 3	STFDHPELVKL	DB Search
ALFNGAQKL	ALFNGAQKL	49.44	960.539	9	100	9	-0.5124	0.89	1.4	481.278	2	42.8992	483000	2680000	25847	PROT2454_HEK293_F.raw	1	1	1	1	Q9H9S3|S61A2_HUMAN:P61619|S61A1_HUMAN	SEC61A2:SEC61A1	TARGET			3 3 46 30 4 4 9 5 5	ALFNGAQKL	DB Search
APEEHPVLL	APEEHPVLL	49.39	1003.53	9	100	9	-2.1853	0.83	4.1	502.776	2	40.8801	1230000	6180000	24359	PROT2454_HEK293_F.raw	2	2	1	1	P60709|ACTB_HUMAN:A5A3E0|POTEF_HUMAN:P63261|ACTG_HUMAN	ACTB:POTEF:ACTG1	TARGET			5 14 3 2 2 11 11 19 5	APEEHPVLL	DB Search
TLVEAIKQV	TLVEAIKQV	49.39	999.596	9	77.8	9	-2.1939	0.91	3.5	500.807	2	46.1157	3830000	17200000	28351	PROT2454_HEK293_F.raw	3	3	1	1	Q9HCE1|MOV10_HUMAN	MOV10	TARGET			1 1 18 13 6 6 8 2 2	TLVEAIKQV	DB Search
LLYQEGAKM(+15.99)AV	LLYQEGAKMAV	49.3	1237.64	11	100	11	0.6317	0.83	0.1	619.826	2	34.8114	216000	1310000	19957	PROT2454_HEK293_F.raw	1	1	1	1	P14923|PLAK_HUMAN	JUP	TARGET	Oxidation (M)	M9:Oxidation (M):1000.00	5 8 22 22 32 6 6 7 11 9 5	LLYQEGAKM(+15.99)AV	DB Search
SPRSSTVHIL	SPRSSTVHIL	49.29	1095.6	10	20	10	0.72	0.91	1.1	548.81	2	32.062	1340000	6560000	17963	PROT2454_HEK293_F.raw	3	3	2	2	Q9UNY4|TTF2_HUMAN	TTF2	TARGET			0 0 0 0 0 0 6 30 0 0	SPRSSTVHIL	DB Search
HLLNESPM(+15.99)L	HLLNESPML	49.27	1068.53	9	100	9	-0.2581	0.86	1.1	535.272	2	42.1225	2590000	7560000	25086	PROT2454_HEK293_F.raw	4	4	1	1	Q92621|NU205_HUMAN	NUP205	TARGET	Oxidation (M)	M8:Oxidation (M):1000.00	3 3 12 12 21 33 20 4 5	HLLNESPM(+15.99)L	DB Search
FIAEKVREI	FIAEKVREI	49.2	1103.63	9	77.8	9	2.335	0.51	1.9	552.825	2	38.1267	985000	5800000	22373	PROT2454_HEK293_F.raw	4	4	2	2	Q9UNW9|NOVA2_HUMAN	NOVA2	TARGET			5 5 22 17 8 3 3 0 0	FIAEKVREI	DB Search
LLLAQLSDA	LLLAQLSDA	49.17	942.539	9	55.6	9	-5.8679	0.68	1.4	943.547	1	60.3014	5480000	21300000	38548	PROT2454_HEK293_F.raw	4	4	2	2	Q9NQ34|TMM9B_HUMAN	TMEM9B	TARGET			0 0 48 19 16 4 6 0 0	LLLAQLSDA	DB Search
TVM(+15.99)DSKIVQV	TVMDSKIVQV	49.16	1134.6	10	80	10	-0.2369	0.72	1.5	568.306	2	33.986	512000	2370000	19341	PROT2454_HEK293_F.raw	2	2	1	1	P52294|IMA5_HUMAN:O60684|IMA7_HUMAN:O15131|IMA6_HUMAN	KPNA1:KPNA6:KPNA5	TARGET	Oxidation (M)	M3:Oxidation (M):1000.00	0 0 16 10 4 5 8 16 5 5	TVM(+15.99)DSKIVQV	DB Search
RVLPPSALQSV	RVLPPSALQSV	49.13	1165.68	11	63.6	11	1.7657	0.81	0.2	583.848	2	46.8317	3840000	3430000	29120	PROT2454_HEK293_F.raw	4	4	1	1	Q96GD4|AURKB_HUMAN	AURKB	TARGET			0 0 2 4 0 0 14 60 40 6 5	RVLPPSALQSV	DB Search
HLDEAIHVL	HLDEAIHVL	49.12	1045.56	9	77.8	9	0.2445	0.83	2.6	523.786	2	44.2476	1490000	4450000	26940	PROT2454_HEK293_F.raw	3	3	1	1	P15923|TFE2_HUMAN	TCF3	TARGET			5 6 4 4 4 34 9 1 1	HLDEAIHVL	DB Search
HLDHFSPLI	HLDHFSPLI	49.11	1077.56	9	100	9	-0.2612	0.81	2.7	539.789	2	51.2556	294000	1490000	31980	PROT2454_HEK293_F.raw	1	1	1	1	Q5VV17|OTUD1_HUMAN	OTUD1	TARGET			2 2 14 14 24 24 24 21 5	HLDHFSPLI	DB Search
NKADVILKY	NKADVILKY	49.1	1062.61	9	100	9	-1.6485	0.82	1.2	532.312	2	34.9256	330000	1840000	20032	PROT2454_HEK293_F.raw	1	1	1	1	P47813|IF1AX_HUMAN:O14602|IF1AY_HUMAN	EIF1AX:EIF1AY	TARGET			2 2 9 7 7 14 24 5 5	NKADVILKY	DB Search
YQIAEQFRV	YQIAEQFRV	49	1152.59	9	66.7	9	0.1636	0.81	0.5	577.304	2	50.9808	372000	1740000	31757	PROT2454_HEK293_F.raw	1	1	1	1	Q9Y6V7|DDX49_HUMAN	DDX49	TARGET			5 6 60 13 8 3 1 0 0	YQIAEQFRV	DB Search
Q(-17.03)PKLPM(+15.99)RTL	QPKLPMRTL	48.91	1081.6	9	55.6	9	1.941	0.61	1.1	541.806	2	40.8941	4010000	10200000	24349	PROT2454_HEK293_F.raw	8	8	2	2	O43432|IF4G3_HUMAN	EIF4G3	TARGET	Pyro-glu from Q;Oxidation (M)	Q1:Pyro-glu from Q:1000.00;M6:Oxidation (M):1000.00	0 0 9 15 3 3 2 1 1	Q(-17.03)PKLPM(+15.99)RTL	DB Search
Q(-17.03)PDQTRIVAL	QPDQTRIVAL	48.88	1122.6	10	40	10	-0.3735	0.74	2.1	1123.61	1	52.003	3290000	13800000	32454	PROT2454_HEK293_F.raw	4	4	2	2	P22087|FBRL_HUMAN	FBL	TARGET	Pyro-glu from Q	Q1:Pyro-glu from Q:1000.00	0 0 1 1 3 4 1 1 2 2	Q(-17.03)PDQTRIVAL	DB Search
ALLKIEGVYA	ALLKIEGVYA	48.86	1075.63	10	80	10	0.6771	0.61	1.7	1076.64	1	55.454	5670000	47600000	35010	PROT2454_HEK293_F.raw	4	4	2	2	P18077|RL35A_HUMAN	RPL35A	TARGET			0 0 21 10 10 16 7 7 2 2	ALLKIEGVYA	DB Search
RLFDEPQLASL	RLFDEPQLASL	48.85	1287.68	11	72.7	11	2.2145	0.79	0	644.848	2	63.0642	3620000	16200000	40566	PROT2454_HEK293_F.raw	2	2	1	1	Q9BX70|BTBD2_HUMAN:Q9H0C5|BTBD1_HUMAN	BTBD2:BTBD1	TARGET			0 0 1 2 26 6 6 19 19 8 5	RLFDEPQLASL	DB Search
APSGTRVVQVL	APSGTRVVQVL	48.83	1125.65	11	90.9	11	-0.7541	0.81	1.2	563.833	2	41.6051	485000	3090000	24919	PROT2454_HEK293_F.raw	1	1	1	1	Q9UN70|PCDGK_HUMAN	PCDHGC3	TARGET			5 8 21 5 2 0 5 7 32 18 5	APSGTRVVQVL	DB Search
TLIDLPGITKV	TLIDLPGITKV	48.81	1168.71	11	81.8	11	1.5475	0.85	0.1	585.361	2	70.839	2870000	12400000	46410	PROT2454_HEK293_F.raw	1	1	1	1	P50570|DYN2_HUMAN:Q9UQ16|DYN3_HUMAN	DNM2:DNM3	TARGET			2 2 43 30 30 4 2 2 6 0 0	TLIDLPGITKV	DB Search
GLADNTVIAKV	GLADNTVIAKV	48.71	1099.62	11	81.8	11	-0.5662	0.84	1.5	550.82	2	46.4497	1060000	5700000	28434	PROT2454_HEK293_F.raw	1	1	1	1	P26639|SYTC_HUMAN	TARS1	TARGET			0 0 40 20 9 9 12 25 25 2 2	GLADNTVIAKV	DB Search
SPPSQPAVAL	SPPSQPAVAL	48.71	965.518	10	40	10	-2.655	0.75	2.6	483.768	2	40.4609	143000	471000	24094	PROT2454_HEK293_F.raw	1	1	1	1	Q9H0E3|SP130_HUMAN	SAP130	TARGET			0 0 11 0 0 0 0 66 64 5	SPPSQPAVAL	DB Search
KLLEGEESRISL	KLLEGEESRISL	48.69	1372.76	12	91.7	12	3.8438	0.74	2	458.594	3	46.253	6120000	27800000	28271	PROT2454_HEK293_F.raw	4	4	2	2	P08670|VIME_HUMAN	VIM	TARGET			5 8 8 12 12 16 85 13 7 1 21 5	KLLEGEESRISL	DB Search
ILGPKPQGV	ILGPKPQGV	48.67	907.549	9	77.8	9	-1.7606	0.89	2.5	454.783	2	31.2825	542000	3790000	17483	PROT2454_HEK293_F.raw	2	2	1	1	Q8NHS3|MFSD8_HUMAN	MFSD8	TARGET			5 32 10 8 8 0 0 3 3	ILGPKPQGV	DB Search
SLFSGKPEVL	SLFSGKPEVL	48.65	1075.59	10	70	10	-0.0236	0.85	0.5	538.803	2	54.5362	479000	2350000	34308	PROT2454_HEK293_F.raw	1	1	1	1	Q14202|ZMYM3_HUMAN	ZMYM3	TARGET			0 0 40 17 4 4 1 6 5 5	SLFSGKPEVL	DB Search
TPDTGRILSKL	TPDTGRILSKL	48.63	1199.69	11	100	11	2.9667	0.79	0.8	600.851	2	45.3473	2730000	7560000	27622	PROT2454_HEK293_F.raw	3	3	1	1	P55036|PSMD4_HUMAN:A2A3N6|PIPSL_HUMAN	PSMD4:PIPSL	TARGET			5 16 48 19 2 2 6 9 29 8 5	TPDTGRILSKL	DB Search
AARPATSTL	AARPATSTL	48.61	886.487	9	44.4	9	-5.0676	0.7	1.9	444.252	2	19.0086	259000	1850000	8799	PROT2454_HEK293_F.raw	3	3	1	1	Q04637|IF4G1_HUMAN	EIF4G1	TARGET			0 0 0 0 0 40 64 64 5	AARPATSTL	DB Search
RPPNYSGTIAL	RPPNYSGTIAL	48.6	1187.63	11	63.6	11	-1.6968	0.81	0.8	594.823	2	43.7754	3640000	11700000	26762	PROT2454_HEK293_F.raw	4	4	1	1	Q13454|TUSC3_HUMAN	TUSC3	TARGET			0 0 0 0 3 8 8 15 59 28 5	RPPNYSGTIAL	DB Search
ALFASGLIHRV	ALFASGLIHRV	48.57	1182.69	11	81.8	11	3.7279	0.82	0.6	592.351	2	54.8774	1330000	8910000	34578	PROT2454_HEK293_F.raw	2	2	2	2	Q8N6L1|KTAP2_HUMAN	KRTCAP2	TARGET			2 2 77 93 41 9 9 15 7 0 0	ALFASGLIHRV	DB Search
RVDPNGSRYLL	RVDPNGSRYLL	48.53	1288.69	11	100	11	-3.3103	0.76	0.7	430.57	3	37.6569	728000	5380000	22044	PROT2454_HEK293_F.raw	3	3	2	2	Q16531|DDB1_HUMAN	DDB1	TARGET			4 4 10 27 13 13 4 10 12 6 5	RVDPNGSRYLL	DB Search
SLAPDTRLFV	SLAPDTRLFV	48.51	1117.61	10	60	10	-0.722	0.76	0.7	559.814	2	56.7312	676000	4610000	35956	PROT2454_HEK293_F.raw	2	2	2	2	P62873|GBB1_HUMAN	GNB1	TARGET			0 0 42 42 42 2 1 1 3 3	SLAPDTRLFV	DB Search
GAVHDVKDVLDS	GAVHDVKDVLDS	48.49	1253.63	12	75	12	0.1616	0.65	0	627.82	2	35.6346	177000	1460000	20564	PROT2454_HEK293_F.raw	1	1	1	1	P81605|DCD_HUMAN	DCD	TARGET			0 0 0 18 14 27 12 12 52 18 4 4	GAVHDVKDVLDS	DB Search
Q(-17.03)VQLKQSGPGL	QVQLKQSGPGL	48.44	1136.62	11	63.6	11	-0.1017	0.47	1.5	569.318	2	45.0759			27450	PROT2454_HEK293_F.raw	1	1	0	0	A0A0B4J1U7|HV601_HUMAN	IGHV6-1	TARGET	Pyro-glu from Q	Q1:Pyro-glu from Q:1000.00	0 0 15 29 4 4 6 14 0 0 5	Q(-17.03)VQLKQSGPGL	DB Search
ALATLIHQV	ALATLIHQV	48.44	964.571	9	77.8	9	0.2832	0.87	1.5	965.579	1	50.5799	39500000	69300000	31637	PROT2454_HEK293_F.raw	10	10	2	2	Q9UBW8|CSN7A_HUMAN	COPS7A	TARGET			0 0 12 12 48 19 22 25 5	ALATLIHQV	DB Search
NM(+15.99)VDIIHSV	NMVDIIHSV	48.38	1042.51	9	100	9	-2.362	0.82	0.9	522.264	2	42.8992	1190000	5590000	25801	PROT2454_HEK293_F.raw	2	2	1	1	P05166|PCCB_HUMAN	PCCB	TARGET	Oxidation (M)	M2:Oxidation (M):1000.00	2 2 62 18 18 24 19 3 3	NM(+15.99)VDIIHSV	DB Search
YLPDIIKDQKA	YLPDIIKDQKA	48.27	1302.72	11	63.6	11	1.4143	0.82	0.7	652.367	2	43.4627	369000	2940000	26303	PROT2454_HEK293_F.raw	2	2	2	2	O15355|PPM1G_HUMAN	PPM1G	TARGET			0 0 22 22 25 20 5 5 4 0 0	YLPDIIKDQKA	DB Search
VLSEKVSQL	VLSEKVSQL	48.24	1001.58	9	100	9	-2.9308	0.85	3.7	501.797	2	35.4468	604000	4160000	20404	PROT2454_HEK293_F.raw	1	1	1	1	Q9H0U3|MAGT1_HUMAN	MAGT1	TARGET			5 18 9 9 2 4 4 4 5	VLSEKVSQL	DB Search
GPRTAALGLL	GPRTAALGLL	48.23	967.581	10	10	10	-5.5696	0.74	1.9	968.591	1	51.7088	87800000	143000000	32282	PROT2454_HEK293_F.raw	13	13	2	2	Q14257|RCN2_HUMAN	RCN2	TARGET			0 0 1 0 0 0 1 1 1 3	GPRTAALGLL	DB Search
LLDPNVKSI	LLDPNVKSI	48.22	997.581	9	100	9	-1.4594	0.86	4.4	499.8	2	43.8715	935000	7330000	26585	PROT2454_HEK293_F.raw	1	1	1	1	O43414|ERI3_HUMAN	ERI3	TARGET			5 13 39 14 8 10 6 5 5	LLDPNVKSI	DB Search
KIAPNTPQL	KIAPNTPQL	48.14	980.565	9	100	9	-0.273	0.88	2.2	491.291	2	35.6603	1600000	9110000	20533	PROT2454_HEK293_F.raw	2	2	1	1	P69849|NOMO3_HUMAN:Q15155|NOMO1_HUMAN:Q5JPE7|NOMO2_HUMAN	NOMO3:NOMO1:NOMO2	TARGET			5 9 11 4 4 28 12 12 5	KIAPNTPQL	DB Search
KLQEVGQVSV	KLQEVGQVSV	48.05	1085.61	10	100	10	0.4524	0.78	1.3	543.812	2	35.9608	186000	1430000	20793	PROT2454_HEK293_F.raw	1	1	1	1	P06756|ITAV_HUMAN	ITGAV	TARGET			5 3 3 6 9 17 17 45 18 5	KLQEVGQVSV	DB Search
ATYVFLHTV	ATYVFLHTV	48.04	1049.55	9	100	9	1.4299	0.87	1.1	525.785	2	53.8614	541000	3390000	33812	PROT2454_HEK293_F.raw	1	1	1	1	Q53FV1|ORML2_HUMAN	ORMDL2	TARGET			3 3 23 34 9 9 6 3 3	ATYVFLHTV	DB Search
SLYSQVHQI	SLYSQVHQI	48.02	1073.55	9	55.6	9	-1.3902	0.79	2	537.784	2	40.1182	272000	1530000	23846	PROT2454_HEK293_F.raw	1	1	1	1	Q93074|MED12_HUMAN	MED12	TARGET			0 0 47 8 8 9 4 1 1	SLYSQVHQI	DB Search
AILDHNPSI	AILDHNPSI	48.01	978.513	9	77.8	9	-2.7979	0.82	3	490.265	2	39.0417	223000	2300000	23072	PROT2454_HEK293_F.raw	1	1	1	1	Q86YS3|RFIP4_HUMAN	RAB11FIP4	TARGET			0 0 8 6 5 8 4 4 5	AILDHNPSI	DB Search
KVLDFEHFL	KVLDFEHFL	47.97	1146.61	9	77.8	9	2.8178	0.48	1.1	574.312	2	67.0884	8700000	26300000	43702	PROT2454_HEK293_F.raw	4	4	1	1	P60660|MYL6_HUMAN	MYL6	TARGET			5 25 28 15 5 5 36 1 1	KVLDFEHFL	DB Search
KPVYPGQTL	KPVYPGQTL	47.96	1001.55	9	100	9	-1.2621	0.78	3.2	501.786	2	32.3795	510000	3090000	18167	PROT2454_HEK293_F.raw	1	1	1	1	P51659|DHB4_HUMAN	HSD17B4	TARGET			5 9 9 21 4 4 31 31 5	KPVYPGQTL	DB Search
RLDELGGVYL	RLDELGGVYL	47.93	1133.61	10	70	10	-1.1079	0.84	0.9	567.812	2	58.0678	15800000	49600000	36853	PROT2454_HEK293_F.raw	8	8	1	1	P04844|RPN2_HUMAN	RPN2	TARGET			0 0 1 5 3 3 5 64 19 5	RLDELGGVYL	DB Search
YLEGLVRGL	YLEGLVRGL	47.92	1018.58	9	66.7	9	1.4403	0.87	3	510.299	2	60.0592	895000	3770000	38399	PROT2454_HEK293_F.raw	3	3	2	2	P61421|VA0D1_HUMAN	ATP6V0D1	TARGET			5 21 38 3 3 4 0 0 0	YLEGLVRGL	DB Search
VHPPPTTTY	VHPPPTTTY	47.91	1011.5	9	44.4	9	-2.6489	0.86	3.5	506.76	2	24.8055	512000	1080000	12660	PROT2454_HEK293_F.raw	5	5	1	1	Q969N2|PIGT_HUMAN	PIGT	TARGET			0 0 12 8 0 0 0 61 5	VHPPPTTTY	DB Search
VLYPHEPTAV	VLYPHEPTAV	47.87	1124.59	10	100	10	-2.3963	0.75	1.1	563.301	2	38.7485	290000	2490000	22857	PROT2454_HEK293_F.raw	1	1	1	1	Q9NYP3|DONS_HUMAN	DONSON	TARGET			5 13 65 44 10 10 2 2 21 5	VLYPHEPTAV	DB Search
YM(+15.99)IAHITGL	YMIAHITGL	47.87	1033.53	9	44.4	9	0.2243	0.69	1.7	1034.54	1	51.413	8650000	24100000	32082	PROT2454_HEK293_F.raw	6	6	2	2	P04818|TYSY_HUMAN	TYMS	TARGET	Oxidation (M)	M2:Oxidation (M):1000.00	0 0 58 47 47 34 0 0 0	YM(+15.99)IAHITGL	DB Search
LLAETHYQL	LLAETHYQL	47.85	1086.57	9	100	9	-0.8376	0.79	1.9	544.294	2	44.7842	848000	6120000	27243	PROT2454_HEK293_F.raw	1	1	1	1	P49321|NASP_HUMAN	NASP	TARGET			5 26 13 13 15 4 3 4 5	LLAETHYQL	DB Search
ILLEGTM(+15.99)NL	ILLEGTMNL	47.81	1018.54	9	66.7	9	-2.3565	0.74	1.7	1019.55	1	53.5604	5020000	15200000	33684	PROT2454_HEK293_F.raw	7	7	3	3	O75448|MED24_HUMAN	MED24	TARGET	Oxidation (M)	M7:Oxidation (M):1000.00	0 0 22 10 5 5 11 0 5	ILLEGTM(+15.99)NL	DB Search
GPNERIGM(+15.99)VV	GPNERIGMVV	47.81	1086.55	10	80	10	-1.0504	0.78	1.6	544.283	2	32.4056	1140000	3850000	18116	PROT2454_HEK293_F.raw	3	3	1	1	P52292|IMA1_HUMAN	KPNA2	TARGET	Oxidation (M)	M8:Oxidation (M):1000.00	0 0 17 14 3 17 17 20 23 5	GPNERIGM(+15.99)VV	DB Search
ILNKVAPQA	ILNKVAPQA	47.78	952.571	9	44.4	9	-0.8071	0.84	3.2	477.294	2	28.2216	294000	1760000	15125	PROT2454_HEK293_F.raw	2	2	1	1	O94813|SLIT2_HUMAN	SLIT2	TARGET			4 4 1 1 1 3 2 0 0	ILNKVAPQA	DB Search
TLFSEPKFAQV	TLFSEPKFAQV	47.76	1265.67	11	81.8	11	2.3707	0.88	-0.2	633.84	2	58.5568	3140000	7950000	37274	PROT2454_HEK293_F.raw	4	4	1	1	Q9H425|CA198_HUMAN	C1ORF198	TARGET			0 0 16 5 5 3 2 2 2 3 4	TLFSEPKFAQV	DB Search
ALSEQILM(+15.99)V	ALSEQILMV	47.7	1018.54	9	55.6	9	-1.9705	0.73	1.2	1019.55	1	57.9521	780000	4120000	36864	PROT2454_HEK293_F.raw	2	2	2	2	P48552|NRIP1_HUMAN	NRIP1	TARGET	Oxidation (M)	M8:Oxidation (M):1000.00	0 0 24 20 20 30 14 0 0	ALSEQILM(+15.99)V	DB Search
ALTDFVRSV	ALTDFVRSV	47.68	1006.54	9	66.7	9	0.5615	0.84	3	504.281	2	54.85	2280000	11100000	34535	PROT2454_HEK293_F.raw	2	2	1	1	O60888|CUTA_HUMAN	CUTA	TARGET			2 2 41 41 13 7 1 0 0	ALTDFVRSV	DB Search
SLLDLEQKL	SLLDLEQKL	47.65	1057.6	9	77.8	9	-3.4786	0.88	1.9	529.809	2	62.585	1960000	6270000	40255	PROT2454_HEK293_F.raw	1	1	1	1	P56589|PEX3_HUMAN	PEX3	TARGET			1 1 35 17 7 6 6 2 2	SLLDLEQKL	DB Search
KPRVPPATAF	KPRVPPATAF	47.61	1082.62	10	80	10	2.7864	0.77	1.5	542.32	2	33.0293	4350000	3150000	18120	PROT2454_HEK293_F.raw	21	21	2	2	Q99707|METH_HUMAN	MTR	TARGET			5 0 0 5 9 8 8 55 48 5	KPRVPPATAF	DB Search
TLM(+15.99)ENGITRL	TLMENGITRL	47.6	1162.6	10	60	10	-1.6504	0.79	0.9	582.309	2	39.9248	164000	717000	23669	PROT2454_HEK293_F.raw	1	1	1	1	Q99570|PI3R4_HUMAN	PIK3R4	TARGET	Oxidation (M)	M3:Oxidation (M):1000.00	0 0 98 54 24 5 5 5 0 0	TLM(+15.99)ENGITRL	DB Search
APAGRKVGLIA	APAGRKVGLIA	47.58	1051.65	11	63.6	11	0.0915	0.7	1.3	526.833	2	29.0526	528000	3470000	15745	PROT2454_HEK293_F.raw	2	2	2	2	P62917|RL8_HUMAN	RPL8	TARGET			5 11 10 0 0 2 4 7 7 0 0	APAGRKVGLIA	DB Search
NPSENRSLLAI	NPSENRSLLAI	47.58	1212.65	11	45.5	11	-2.2373	0.82	0.8	607.331	2	48.1267	444000	2950000	29684	PROT2454_HEK293_F.raw	1	1	1	1	Q4VCS5|AMOT_HUMAN	AMOT	TARGET			0 0 17 14 0 0 0 0 16 43 5	NPSENRSLLAI	DB Search
SLFKDQM(+15.99)EL	SLFKDQMEL	47.58	1125.54	9	55.6	9	-3.1961	0.79	1	563.777	2	42.0512	408000	1640000	25250	PROT2454_HEK293_F.raw	1	1	1	1	O15397|IPO8_HUMAN	IPO8	TARGET	Oxidation (M)	M7:Oxidation (M):1000.00	0 0 14 0 0 4 6 6 5	SLFKDQM(+15.99)EL	DB Search
APGLIKTSF	APGLIKTSF	47.57	932.533	9	100	9	-2.1567	0.78	2.8	467.275	2	46.1629	334000	1590000	28233	PROT2454_HEK293_F.raw	1	1	1	1	Q9BTZ2|DHRS4_HUMAN:P0CG22|DR4L1_HUMAN	DHRS4:DHRS4L1	TARGET			5 13 25 25 48 10 10 18 5	APGLIKTSF	DB Search
LLLPGPSAA	LLLPGPSAA	47.55	837.496	9	55.6	9	-6.2487	0.87	1.6	419.756	2	51.013	27600000	85700000	31865	PROT2454_HEK293_F.raw	12	12	2	2	P23284|PPIB_HUMAN	PPIB	TARGET			0 0 14 10 10 4 4 0 0	LLLPGPSAA	DB Search
ILDDTAKNLRV	ILDDTAKNLRV	47.52	1256.71	11	81.8	11	-0.1669	0.34	1	419.911	3	40.9111	576000	3850000	24421	PROT2454_HEK293_F.raw	2	2	2	2	Q5JRA6|TGO1_HUMAN	MIA3	TARGET			5 41 74 40 40 71 59 10 6 0 0	ILDDTAKNLRV	DB Search
SLADDSVLERL	SLADDSVLERL	47.51	1216.63	11	63.6	11	-1.4067	0.83	0.2	609.322	2	58.0678	1140000	5810000	36987	PROT2454_HEK293_F.raw	1	1	1	1	Q9NU22|MDN1_HUMAN	MDN1	TARGET			0 0 42 34 31 9 9 6 5 0 0	SLADDSVLERL	DB Search
NLYPFVKTV	NLYPFVKTV	47.47	1079.6	9	77.8	9	-1.1793	0.82	0.9	540.809	2	54.6871	6480000	21800000	34534	PROT2454_HEK293_F.raw	5	5	2	2	P31939|PUR9_HUMAN	ATIC	TARGET			1 1 32 7 7 9 5 2 2	NLYPFVKTV	DB Search
HIIENIVAV	HIIENIVAV	47.47	1006.58	9	100	9	-0.2219	0.91	1.4	1007.59	1	51.604	32100000	84600000	32109	PROT2454_HEK293_F.raw	12	12	3	3	O76021|RL1D1_HUMAN	RSL1D1	TARGET			5 7 37 31 31 63 21 10 5	HIIENIVAV	DB Search
SIADKIQQI	SIADKIQQI	47.45	1014.57	9	66.7	9	-0.7349	0.86	3.6	508.295	2	42.0277	474000	2810000	25238	PROT2454_HEK293_F.raw	1	1	1	1	Q9UNQ2|DIM1_HUMAN	DIMT1	TARGET			0 0 8 5 1 2 3 3 5	SIADKIQQI	DB Search
FLDNGPKTI	FLDNGPKTI	47.4	1003.53	9	100	9	-2.6824	0.84	3.7	502.776	2	38.6404	402000	1910000	22757	PROT2454_HEK293_F.raw	1	1	1	1	P78344|IF4G2_HUMAN	EIF4G2	TARGET			5 34 28 12 11 3 3 8 5	FLDNGPKTI	DB Search
SPYLPRGDPVL	SPYLPRGDPVL	47.39	1212.65	11	45.5	11	-0.7725	0.81	1.2	607.333	2	49.9669	234000	1180000	31028	PROT2454_HEK293_F.raw	1	1	1	1	P49754|VPS41_HUMAN	VPS41	TARGET			0 0 30 30 0 0 0 0 25 20 5	SPYLPRGDPVL	DB Search
M(+15.99)PSQFRDIL	MPSQFRDIL	47.37	1121.55	9	77.8	9	-3.6263	0.76	0.8	561.785	2	47.8371	535000	3260000	29446	PROT2454_HEK293_F.raw	1	1	1	1	Q09472|EP300_HUMAN	EP300	TARGET	Oxidation (M)	M1:Oxidation (M):1000.00	5 68 45 36 11 0 0 3 5	M(+15.99)PSQFRDIL	DB Search
ILQDYTHEF	ILQDYTHEF	47.36	1164.55	9	77.8	9	-1.4472	0.77	1.2	583.281	2	45.5687	65200	582000	27830	PROT2454_HEK293_F.raw	1	1	1	1	O95249|GOSR1_HUMAN	GOSR1	TARGET			5 20 20 11 11 16 0 0 5	ILQDYTHEF	DB Search
KLLLLHPAFQS	KLLLLHPAFQS	47.36	1265.75	11	72.7	11	2.103	0.85	-0.6	633.882	2	53.4487	390000	2300000	33541	PROT2454_HEK293_F.raw	1	1	1	1	Q15043|S39AE_HUMAN	SLC39A14	TARGET			5 32 20 16 16 29 0 0 28 0 3	KLLLLHPAFQS	DB Search
SLAETDKITL	SLAETDKITL	47.35	1089.59	10	80	10	0.1936	0.89	1	545.804	2	46.2967	3480000	10100000	28275	PROT2454_HEK293_F.raw	3	3	1	1	P38606|VATA_HUMAN	ATP6V1A	TARGET			0 0 10 10 5 4 3 5 10 5	SLAETDKITL	DB Search
NLLIDDKGTIKL	NLLIDDKGTIKL	47.34	1341.79	12	66.7	12	2.7649	0.78	-0.6	671.9	2	58.0979	2920000	15000000	36915	PROT2454_HEK293_F.raw	3	3	2	2	P06493|CDK1_HUMAN	CDK1	TARGET			0 0 77 60 23 20 9 2 2 3 1 1	NLLIDDKGTIKL	DB Search
GPRGIFRVV	GPRGIFRVV	47.33	999.598	9	100	9	1.0254	0.75	1.8	334.207	3	43.3703	1330000	5630000	26157	PROT2454_HEK293_F.raw	2	2	1	1	Q96JP9|CDHR1_HUMAN	CDHR1	TARGET			5 8 7 8 6 18 4 3 3	GPRGIFRVV	DB Search
AM(+15.99)FPDTIPRV	AMFPDTIPRV	47.31	1161.59	10	50	10	1.5143	0.82	0.4	581.8	2	53.5604	327000	1510000	33634	PROT2454_HEK293_F.raw	1	1	1	1	Q9UF33|EPHA6_HUMAN	EPHA6	TARGET	Oxidation (M)	M2:Oxidation (M):1000.00	0 0 53 14 14 3 3 1 0 0	AM(+15.99)FPDTIPRV	DB Search
LLFSHVDHVIA	LLFSHVDHVIA	47.29	1249.68	11	81.8	11	3.3899	0.78	0.4	625.848	2	53.3502	15100000	50900000	33580	PROT2454_HEK293_F.raw	6	6	2	2	P32418|NAC1_HUMAN	SLC8A1	TARGET			3 3 12 7 2 6 13 41 18 0 0	LLFSHVDHVIA	DB Search
YLSPDLSKI	YLSPDLSKI	47.29	1034.56	9	88.9	9	0.0782	0.84	2.6	518.291	2	50.7114	188000	997000	31600	PROT2454_HEK293_F.raw	1	1	1	1	P10398|ARAF_HUMAN	ARAF	TARGET			5 9 41 8 8 9 10 0 5	YLSPDLSKI	DB Search
GPLSRVKSL	GPLSRVKSL	47.27	955.581	9	55.6	9	0.1266	0.78	2.9	478.799	2	33.3133	1700000	6420000	19006	PROT2454_HEK293_F.raw	4	4	2	2	Q15334|L2GL1_HUMAN:Q6P1M3|L2GL2_HUMAN	LLGL1:LLGL2	TARGET			0 0 19 1 0 3 3 4 4	GPLSRVKSL	DB Search
LLDVQPHTV	LLDVQPHTV	47.26	1020.56	9	77.8	9	-1.2713	0.84	3.2	511.289	2	40.3187	382000	2320000	23998	PROT2454_HEK293_F.raw	2	2	1	1	Q5T2T1|MPP7_HUMAN	MPP7	TARGET			5 30 22 6 6 17 2 0 0	LLDVQPHTV	DB Search
GPASRVSQL	GPASRVSQL	47.25	913.498	9	66.7	9	-3.5606	0.68	1.6	457.757	2	25.2428	352000	1460000	12934	PROT2454_HEK293_F.raw	4	4	1	1	Q9H7N4|SFR19_HUMAN	SCAF1	TARGET			0 0 41 6 0 6 6 20 5	GPASRVSQL	DB Search
FLAVKPDGV	FLAVKPDGV	47.25	944.533	9	77.8	9	-0.5452	0.86	2.8	473.275	2	42.8664	132000	1290000	25852	PROT2454_HEK293_F.raw	1	1	1	1	Q13232|NDK3_HUMAN	NME3	TARGET			5 10 16 16 35 2 2 0 0	FLAVKPDGV	DB Search
LLNDNIFHM(+15.99)	LLNDNIFHM	47.22	1131.54	9	100	9	-1.3314	0.8	0.6	566.777	2	49.2345			30473	PROT2454_HEK293_F.raw	1	1	0	0	P06400|RB_HUMAN	RB1	TARGET	Oxidation (M)	M9:Oxidation (M):1000.00	5 15 14 14 10 10 29 4 4	LLNDNIFHM(+15.99)	DB Search
APRAPPGPAGL	APRAPPGPAGL	47.21	1002.56	11	63.6	11	0.6069	0.67	4.2	502.29	2	34.1706	6740000	26000000	19421	PROT2454_HEK293_F.raw	5	5	1	1	Q9NRL3|STRN4_HUMAN	STRN4	TARGET			1 1 4 4 4 1 1 2 2 17 5	APRAPPGPAGL	DB Search
GPVFHSNTL	GPVFHSNTL	47.19	970.487	9	66.7	9	-4.2013	0.79	2.7	486.252	2	34.8477	61600	544000	20014	PROT2454_HEK293_F.raw	1	1	1	1	Q4VCS5|AMOT_HUMAN	AMOT	TARGET			0 0 13 13 0 10 10 17 5	GPVFHSNTL	DB Search
GLYGQTTGKGSISL	GLYGQTTGKGSISL	47.19	1380.72	14	71.4	14	-2.2796	0.73	0.9	691.37	2	45.8543	369000	2290000	28003	PROT2454_HEK293_F.raw	1	1	1	1	Q9Y6B6|SAR1B_HUMAN	SAR1B	TARGET			0 0 11 5 5 28 21 8 0 0 4 11 15 5	GLYGQTTGKGSISL	DB Search
TPSEPHPVL	TPSEPHPVL	47.16	975.503	9	100	9	-0.0348	0.79	3.8	488.76	2	33.5563	554000	3300000	19026	PROT2454_HEK293_F.raw	1	1	1	1	Q9Y5A9|YTHD2_HUMAN	YTHDF2	TARGET			5 26 6 6 11 11 8 4 4	TPSEPHPVL	DB Search
ESVGKGAVHDVKDVLD	ESVGKGAVHDVKDVLD	47.15	1666.85	16	43.8	16	5.6241	0.44	1.5	556.626	3	39.5447	562000	1840000	23383	PROT2454_HEK293_F.raw	2	2	1	1	P81605|DCD_HUMAN	DCD	TARGET			0 0 16 0 0 0 0 0 8 4 4 0 0 22 8 5	ESVGKGAVHDVKDVLD	DB Search
KLDVGNAEV	KLDVGNAEV	47.14	943.497	9	100	9	-1.5031	0.83	2.1	944.507	1	31.8811	2330000	11200000	17833	PROT2454_HEK293_F.raw	5	5	2	2	P51572|BAP31_HUMAN	BCAP31	TARGET			5 4 4 17 11 11 14 22 5	KLDVGNAEV	DB Search
VLLEQEKTFFT	VLLEQEKTFFT	47.13	1353.72	11	81.8	11	0.093	0.85	-0.6	677.866	2	57.4296	676000	2760000	36489	PROT2454_HEK293_F.raw	1	1	1	1	Q9NS68|TNR19_HUMAN	TNFRSF19	TARGET			0 0 20 17 15 15 4 5 16 21 5	VLLEQEKTFFT	DB Search
IPQPTPASL	IPQPTPASL	47.12	922.512	9	55.6	9	-2.4712	0.88	1.2	923.521	1	43.5335	355000	2040000	26344	PROT2454_HEK293_F.raw	2	2	2	2	Q86YP4|P66A_HUMAN	GATAD2A	TARGET			5 0 10 7 7 0 0 0 5	IPQPTPASL	DB Search
APSSPGSPRPAL	APSSPGSPRPAL	47.11	1135.6	12	66.7	12	-0.9196	0.82	1.1	568.807	2	29.4646	78800	676000	16077	PROT2454_HEK293_F.raw	1	1	1	1	Q9H211|CDT1_HUMAN	CDT1	TARGET			5 5 27 27 17 7 7 0 0 0 0 2	APSSPGSPRPAL	DB Search
FLLEQEKTQAL	FLLEQEKTQAL	47.08	1318.71	11	63.6	11	-0.6218	0.85	0.3	660.364	2	50.6454	489000	2730000	31490	PROT2454_HEK293_F.raw	1	1	1	1	Q8WXE1|ATRIP_HUMAN	ATRIP	TARGET			4 4 32 22 20 15 0 0 9 0 0	FLLEQEKTQAL	DB Search
TLDDKKVYL	TLDDKKVYL	47.08	1093.6	9	66.7	9	-0.0236	0.75	1.9	547.809	2	34.1129	210000	1480000	19459	PROT2454_HEK293_F.raw	2	2	1	1	Q567U6|CCD93_HUMAN	CCDC93	TARGET			0 0 12 8 7 0 11 3 3	TLDDKKVYL	DB Search
SM(+15.99)FGKLIDL	SMFGKLIDL	47.06	1038.54	9	77.8	9	-2.811	0.81	2.3	520.279	2	61.2751	727000	5280000	39297	PROT2454_HEK293_F.raw	3	3	1	1	Q96SY0|INT14_HUMAN	INTS14	TARGET	Oxidation (M)	M2:Oxidation (M):1000.00	0 0 22 7 7 8 15 32 5	SM(+15.99)FGKLIDL	DB Search
TPAEVRQVL	TPAEVRQVL	47.05	1011.57	9	88.9	9	-0.5441	0.81	4	506.795	2	35.6024			20536	PROT2454_HEK293_F.raw	1	1	0	0	Q9H9E3|COG4_HUMAN	COG4	TARGET			5 20 48 30 8 0 3 8 5	TPAEVRQVL	DB Search
TLLRLLYEA	TLLRLLYEA	47.02	1090.64	9	88.9	9	-1.5033	0.87	1.3	546.327	2	67.8415			44148	PROT2454_HEK293_F.raw	1	1	0	0	Q7L2H7|EIF3M_HUMAN	EIF3M	TARGET			5 5 13 0 22 22 94 28 5	TLLRLLYEA	DB Search
TLQKEIEKV	TLQKEIEKV	47.01	1086.63	9	77.8	9	-0.5931	0.76	1.6	544.322	2	29.6216	90800	741000	16169	PROT2454_HEK293_F.raw	1	1	1	1	Q9BZF9|UACA_HUMAN	UACA	TARGET			0 0 34 10 7 15 17 7 5	TLQKEIEKV	DB Search
ALDEVFTKV	ALDEVFTKV	46.92	1020.55	9	100	9	-0.1407	0.82	2.7	511.283	2	51.5111	724000	3570000	32112	PROT2454_HEK293_F.raw	1	1	1	1	Q9UMX5|NENF_HUMAN	NENF	TARGET			5 7 19 16 16 18 18 3 3	ALDEVFTKV	DB Search
SPREVFFRV	SPREVFFRV	46.9	1135.61	9	88.9	9	1.0165	0.61	1	379.546	3	46.8735	2420000	10300000	28898	PROT2454_HEK293_F.raw	4	4	1	1	Q07812|BAX_HUMAN	BAX	TARGET			5 0 2 13 12 46 7 2 2	SPREVFFRV	DB Search
RPKDPNNLL	RPKDPNNLL	46.89	1065.59	9	55.6	9	-2.7005	0.7	1.4	533.805	2	27.5518	4530000	14600000	15077	PROT2454_HEK293_F.raw	7	7	2	2	O00232|PSD12_HUMAN	PSMD12	TARGET			5 5 9 9 0 0 27 0 0	RPKDPNNLL	DB Search
KIPPVTPSI	KIPPVTPSI	46.88	950.58	9	77.8	9	1.1323	0.89	2.1	476.298	2	46.2262	3050000	1670000	28001	PROT2454_HEK293_F.raw	9	9	1	1	Q8NCT1|ARRD4_HUMAN	ARRDC4	TARGET			5 15 13 0 0 27 23 22 5	KIPPVTPSI	DB Search
APRQPGLM(+15.99)A	APRQPGLMA	46.88	955.491	9	44.4	9	-2.2699	0.79	2.7	478.754	2	21.434	1590000	8410000	10349	PROT2454_HEK293_F.raw	5	5	1	1	Q9Y6H1|CHCH2_HUMAN:Q5T1J5|CHCH9_HUMAN	CHCHD2:CHCHD2P9	TARGET	Oxidation (M)	M8:Oxidation (M):1000.00	5 5 1 11 1 1 31 0 0	APRQPGLM(+15.99)A	DB Search
ALQEVLKTA	ALQEVLKTA	46.86	971.565	9	55.6	9	-3.8267	0.87	2.6	486.791	2	37.4442	166000	1230000	21886	PROT2454_HEK293_F.raw	1	1	1	1	P25398|RS12_HUMAN	RPS12	TARGET			0 0 23 19 19 32 27 0 0	ALQEVLKTA	DB Search
SPRTPVSPVKF	SPRTPVSPVKF	46.84	1213.68	11	81.8	11	3.5484	0.64	1.3	405.568	3	40.2294	1860000	9610000	23892	PROT2454_HEK293_F.raw	4	4	2	2	P23443|KS6B1_HUMAN	RPS6KB1	TARGET			0 0 12 12 30 30 24 8 8 4 4	SPRTPVSPVKF	DB Search
SLHPDLIYNV	SLHPDLIYNV	46.84	1169.61	10	70	10	0.3788	0.88	0.2	585.811	2	54.7216	753000	3880000	34470	PROT2454_HEK293_F.raw	1	1	1	1	Q9BR76|COR1B_HUMAN	CORO1B	TARGET			0 0 1 2 2 18 83 30 13 5	SLHPDLIYNV	DB Search
SPKGKFSLF	SPKGKFSLF	46.79	1009.56	9	100	9	-1.4666	0.67	2.6	505.788	2	44.7842	414000	3120000	27253	PROT2454_HEK293_F.raw	1	1	1	1	Q09666|AHNK_HUMAN	AHNAK	TARGET			5 6 45 5 5 11 21 18 5	SPKGKFSLF	DB Search
HLLGEGAFAQV	HLLGEGAFAQV	46.78	1140.59	11	63.6	11	0.3136	0.93	0.2	571.304	2	52.635	509000	3020000	32959	PROT2454_HEK293_F.raw	1	1	1	1	O43683|BUB1_HUMAN	BUB1	TARGET			0 0 3 1 1 7 19 79 27 11 5	HLLGEGAFAQV	DB Search
ALSDGVHKI	ALSDGVHKI	46.75	938.519	9	77.8	9	-2.3348	0.9	2.8	470.268	2	25.6845	317000	1750000	13304	PROT2454_HEK293_F.raw	2	2	2	2	Q9NVQ4|FAIM1_HUMAN	FAIM	TARGET			5 6 12 12 0 0 8 2 2	ALSDGVHKI	DB Search
NIIELVHQV	NIIELVHQV	46.74	1063.6	9	55.6	9	-1.4539	0.65	1.4	1064.61	1	58.6857	211000	886000	37521	PROT2454_HEK293_F.raw	1	1	1	1	P43405|KSYK_HUMAN	SYK	TARGET			0 0 40 40 33 16 14 0 0	NIIELVHQV	DB Search
APRPASGPIRP	APRPASGPIRP	46.73	1117.64	11	100	11	0.4881	0.38	1.9	373.553	3	23.2524	4620000	15500000	11690	PROT2454_HEK293_F.raw	11	11	2	2	P26373|RL13_HUMAN	RPL13	TARGET			5 33 33 22 22 27 39 64 18 11 5	APRPASGPIRP	DB Search
NLLEKDYFGI	NLLEKDYFGI	46.72	1210.62	10	60	10	-0.2415	0.82	1.3	606.32	2	66.4775	922000	6010000	43162	PROT2454_HEK293_F.raw	1	1	1	1	Q7Z6J6|FRMD5_HUMAN	FRMD5	TARGET			0 0 24 16 0 0 7 3 14 5	NLLEKDYFGI	DB Search
NLLEKDYFGL	NLLEKDYFGL	46.72	1210.62	10	60	10	-0.425	0.85	1.3	606.32	2	66.4775	922000	6010000	43162	PROT2454_HEK293_F.raw	1	1	1	1	Q9Y2J2|E41L3_HUMAN:Q9H4G0|E41L1_HUMAN:O43491|E41L2_HUMAN	EPB41L3:EPB41L1:EPB41L2	TARGET			0 0 24 16 0 0 7 3 14 5	NLLEKDYFGL	DB Search
YRGQFPEL	YRGQFPEL	46.7	1008.5	8	75	8	-3.7415	0.77	3.3	505.26	2	45.731	549000	3410000	27911	PROT2454_HEK293_F.raw	1	1	1	1	Q6ZS17|RIPR1_HUMAN	RIPOR1	TARGET			1 0 3 3 30 2 2 5	YRGQFPEL	DB Search
GLFQGKTPL	GLFQGKTPL	46.7	959.544	9	55.6	9	-2.5525	0.92	2.7	480.781	2	48.4401	1800000	12100000	29884	PROT2454_HEK293_F.raw	2	2	1	1	Q9ULW0|TPX2_HUMAN	TPX2	TARGET			0 0 6 9 2 2 15 1 1	GLFQGKTPL	DB Search
APSLKQFSL	APSLKQFSL	46.64	989.555	9	100	9	-0.2679	0.81	2.8	495.786	2	53.4779	927000	4370000	33564	PROT2454_HEK293_F.raw	1	1	1	1	Q9UGJ1|GCP4_HUMAN	TUBGCP4	TARGET			5 11 20 20 8 4 8 26 5	APSLKQFSL	DB Search
HLYTSLPSL	HLYTSLPSL	46.61	1029.55	9	77.8	9	-1.0874	0.85	2.3	515.783	2	55.0146	865000	4770000	34692	PROT2454_HEK293_F.raw	1	1	1	1	Q14135|VGLL4_HUMAN	VGLL4	TARGET			1 1 5 2 2 8 7 5 5	HLYTSLPSL	DB Search
SLLKEPQKV	SLLKEPQKV	46.58	1040.62	9	100	9	-0.1601	0.85	1.2	521.319	2	29.9698	2330000	13200000	16403	PROT2454_HEK293_F.raw	5	5	2	2	Q9UBB6|NCDN_HUMAN	NCDN	TARGET			2 2 39 11 11 4 4 2 2	SLLKEPQKV	DB Search
KILPTLEAV	KILPTLEAV	46.56	982.606	9	77.8	9	-0.5143	0.92	1.2	983.615	1	53.8284	6670000	25100000	33809	PROT2454_HEK293_F.raw	5	5	2	2	Q12905|ILF2_HUMAN	ILF2	TARGET			5 3 23 0 0 7 19 13 5	KILPTLEAV	DB Search
KLFEFM(+15.99)HET	KLFEFMHET	46.55	1196.55	9	100	9	-1.9059	0.38	0.5	599.284	2	38.4858	1640000	8740000	22644	PROT2454_HEK293_F.raw	6	6	4	4	O14980|XPO1_HUMAN	XPO1	TARGET	Oxidation (M)	M6:Oxidation (M):1000.00	5 23 20 20 8 8 13 3 5	KLFEFM(+15.99)HET	DB Search
SIYPSPTGV	SIYPSPTGV	46.55	919.465	9	55.6	9	-4.3421	0.89	1	920.473	1	41.9087	2180000	7350000	25063	PROT2454_HEK293_F.raw	3	3	1	1	Q6P2Q9|PRP8_HUMAN	PRPF8	TARGET			0 0 26 24 24 13 2 1 1	SIYPSPTGV	DB Search
HLYPGAVTI	HLYPGAVTI	46.52	969.528	9	77.8	9	-0.8645	0.78	2.3	485.773	2	46.9976	209000	1210000	28874	PROT2454_HEK293_F.raw	1	1	1	1	Q86X27|RGPS2_HUMAN	RALGPS2	TARGET			3 3 54 0 0 24 49 41 5	HLYPGAVTI	DB Search
TVM(+15.99)GAEIRHVL	TVMGAEIRHVL	46.51	1240.66	11	90.9	11	2.6783	0.59	1.8	414.561	3	36.5989	179000	1070000	21277	PROT2454_HEK293_F.raw	1	1	1	1	P60660|MYL6_HUMAN	MYL6	TARGET	Oxidation (M)	M3:Oxidation (M):1000.00	3 3 0 10 10 23 13 4 4 5 5	TVM(+15.99)GAEIRHVL	DB Search
TVM(+15.99)GAELRHVL	TVMGAELRHVL	46.51	1240.66	11	90.9	11	0.0248	0.58	1.8	414.561	3	36.5989	179000	1070000	21277	PROT2454_HEK293_F.raw	1	1	1	1	P05976|MYL1_HUMAN:P08590|MYL3_HUMAN:P12829|MYL4_HUMAN	MYL1:MYL3:MYL4	TARGET	Oxidation (M)	M3:Oxidation (M):1000.00	3 3 0 10 10 23 13 4 4 5 5	TVM(+15.99)GAELRHVL	DB Search
FLLDGFPRTV	FLLDGFPRTV	46.49	1163.63	10	60	10	0.5224	0.8	1.1	582.825	2	71.1454	902000	5790000	46628	PROT2454_HEK293_F.raw	1	1	1	1	P54819|KAD2_HUMAN	AK2	TARGET			5 8 71 71 6 6 1 1 0 0	FLLDGFPRTV	DB Search
YM(+15.99)AELIERL	YMAELIERL	46.48	1152.58	9	77.8	9	0.3136	0.9	0.3	577.3	2	52.635	2340000	9770000	32869	PROT2454_HEK293_F.raw	3	3	1	1	O75496|GEMI_HUMAN	GMNN	TARGET	Oxidation (M)	M2:Oxidation (M):1000.00	5 7 24 23 13 6 4 0 0	YM(+15.99)AELIERL	DB Search
SPDPHKGLVLL	SPDPHKGLVLL	46.48	1174.67	11	63.6	11	0.0789	0.77	1	392.565	3	48.3636	440000	2650000	29857	PROT2454_HEK293_F.raw	2	2	2	2	P57737|CORO7_HUMAN	CORO7	TARGET			0 0 63 0 0 10 10 18 16 20 5	SPDPHKGLVLL	DB Search
TLM(+15.99)NLGGLAV	TLMNLGGLAV	46.46	1003.54	10	60	10	-3.2673	0.77	1.5	1004.55	1	58.4206	4440000	15100000	37028	PROT2454_HEK293_F.raw	5	5	3	3	P37802|TAGL2_HUMAN	TAGLN2	TARGET	Oxidation (M)	M3:Oxidation (M):1000.00	0 0 23 33 22 3 3 4 0 0	TLM(+15.99)NLGGLAV	DB Search
M(+15.99)PLPGTKAL	MPLPGTKAL	46.46	942.521	9	100	9	0.4857	0.92	2.8	472.269	2	34.6654	241000	1050000	19844	PROT2454_HEK293_F.raw	1	1	1	1	Q9UMZ2|SYNRG_HUMAN	SYNRG	TARGET	Oxidation (M)	M1:Oxidation (M):1000.00	5 8 33 7 6 6 10 10 5	M(+15.99)PLPGTKAL	DB Search
HLFETISQA	HLFETISQA	46.42	1044.52	9	100	9	-1.2834	0.89	3.4	523.271	2	41.0472	1300000	7070000	24488	PROT2454_HEK293_F.raw	2	2	1	1	P49720|PSB3_HUMAN	PSMB3	TARGET			2 2 14 14 32 35 13 2 2	HLFETISQA	DB Search
VLHELTFQA	VLHELTFQA	46.41	1056.56	9	66.7	9	0.6513	0.88	1.1	529.288	2	46.9021	352000	2000000	28791	PROT2454_HEK293_F.raw	1	1	1	1	O00186|STXB3_HUMAN:P61764|STXB1_HUMAN	STXBP3:STXBP1	TARGET			0 0 0 19 32 32 18 2 2	VLHELTFQA	DB Search
TLTSKLYSL	TLTSKLYSL	46.4	1024.58	9	77.8	9	-1.253	0.86	1.9	1025.59	1	49.6614	29600000	71200000	30716	PROT2454_HEK293_F.raw	8	8	2	2	Q9UDW1|QCR9_HUMAN	UQCR10	TARGET			0 0 26 9 9 23 28 7 5	TLTSKLYSL	DB Search
SRPPHLVF	SRPPHLVF	46.28	951.529	8	75	8	-1.6496	0.88	2.4	476.773	2	39.8291	1010000	3320000	23564	PROT2454_HEK293_F.raw	3	3	2	2	P15848|ARSB_HUMAN	ARSB	TARGET			0 0 4 3 3 23 5 5	SRPPHLVF	DB Search
RLIEFAYTA	RLIEFAYTA	46.28	1082.58	9	44.4	9	-0.3197	0.77	1	542.296	2	51.4511	1060000	3740000	32094	PROT2454_HEK293_F.raw	1	1	1	1	Q14145|KEAP1_HUMAN	KEAP1	TARGET			1 0 0 2 14 25 15 0 0	RLIEFAYTA	DB Search
KLSDLQTQL	KLSDLQTQL	46.22	1044.58	9	100	9	-1.4926	0.85	1.9	523.299	2	40.7384	126000	840000	24304	PROT2454_HEK293_F.raw	1	1	1	1	P19387|RPB3_HUMAN	POLR2C	TARGET			5 7 6 6 26 35 28 21 5	KLSDLQTQL	DB Search
ALDRQTATQLL	ALDRQTATQLL	46.2	1228.68	11	63.6	11	-1.7709	0.88	0.4	615.346	2	43.9364	662000	3580000	26629	PROT2454_HEK293_F.raw	1	1	1	1	P62424|RL7A_HUMAN	RPL7A	TARGET			0 0 1 1 4 4 14 27 27 9 5	ALDRQTATQLL	DB Search
NQLQYLHKV	NQLQYLHKV	46.15	1141.62	9	55.6	9	0.1163	0.73	0	571.819	2	33.7074	190000	1610000	19181	PROT2454_HEK293_F.raw	2	2	2	2	P25440|BRD2_HUMAN	BRD2	TARGET			0 0 45 26 14 14 19 0 0	NQLQYLHKV	DB Search
LLLPPQPALA	LLLPPQPALA	46.15	1031.64	10	30	10	-4.2242	0.92	1.3	1032.65	1	65.5999	7680000	9350000	42662	PROT2454_HEK293_F.raw	6	6	2	2	P12821|ACE_HUMAN	ACE	TARGET			0 0 1 7 2 2 1 1 0 0	LLLPPQPALA	DB Search
RLYDPASGTISL	RLYDPASGTISL	46.14	1291.68	12	83.3	12	1.4637	0.74	0	646.846	2	54.5009	4060000	16000000	34585	PROT2454_HEK293_F.raw	3	3	1	1	Q9NRK6|ABCBA_HUMAN	ABCB10	TARGET			0 0 2 4 7 7 23 23 39 41 17 5	RLYDPASGTISL	DB Search
YLDIKGLLDV	YLDIKGLLDV	46.13	1147.65	10	60	10	2.012	0.78	-0.3	1148.66	1	80.649	40100000	106000000	53643	PROT2454_HEK293_F.raw	8	8	2	2	P63208|SKP1_HUMAN	SKP1	TARGET			0 0 42 6 2 2 9 2 1 1	YLDIKGLLDV	DB Search
LPRVGVGTSF	LPRVGVGTSF	46.12	1031.58	10	70	10	0.1629	0.71	1.9	516.796	2	48.4625			29916	PROT2454_HEK293_F.raw	1	1	0	0	P50851|LRBA_HUMAN	LRBA	TARGET			5 10 0 0 0 6 19 38 31 5	LPRVGVGTSF	DB Search
ILDAGGHNV	ILDAGGHNV	46.08	894.456	9	55.6	9	-3.1392	0.89	1.9	448.236	2	25.9346	230000	1410000	13461	PROT2454_HEK293_F.raw	2	2	1	1	Q99460|PSMD1_HUMAN	PSMD1	TARGET			5 40 27 27 0 0 5 0 0	ILDAGGHNV	DB Search
ILFDPKTSV	ILFDPKTSV	46.04	1018.57	9	77.8	9	-1.9558	0.88	2.3	510.293	2	49.5894	703000	3070000	30731	PROT2454_HEK293_F.raw	1	1	1	1	Q8N3C7|CLIP4_HUMAN	CLIP4	TARGET			5 9 8 8 6 2 1 1 2	ILFDPKTSV	DB Search
YSLEKVFGI	YSLEKVFGI	46.04	1054.57	9	100	9	0.6424	0.76	1.7	528.293	2	67.674	2060000	18300000	44022	PROT2454_HEK293_F.raw	1	1	1	1	Q9UNF1|MAGD2_HUMAN	MAGED2	TARGET			4 4 5 8 2 2 3 7 5	YSLEKVFGI	DB Search
EPRPNFNTPQAL	EPRPNFNTPQAL	46.04	1382.69	12	41.7	12	1.4817	0.74	1.1	692.355	2	43.8088	342000	2110000	26528	PROT2454_HEK293_F.raw	1	1	1	1	Q3T8J9|GON4L_HUMAN	GON4L	TARGET			0 0 0 0 0 3 12 32 0 0 10 5	EPRPNFNTPQAL	DB Search
FLDELEDEAKAA	FLDELEDEAKAA	46.02	1349.63	12	83.3	12	1.2635	0.73	0.1	675.825	2	52.5307	1490000	6560000	32841	PROT2454_HEK293_F.raw	2	2	1	1	Q9Y2R0|COA3_HUMAN	COA3	TARGET			5 12 19 14 20 12 8 8 11 7 0 0	FLDELEDEAKAA	DB Search
LPDERTISL	LPDERTISL	46.02	1042.57	9	88.9	9	-2.495	0.82	1.4	522.291	2	45.7897	791000	5020000	27952	PROT2454_HEK293_F.raw	1	1	1	1	Q05048|CSTF1_HUMAN	CSTF1	TARGET			5 92 51 6 0 2 10 12 5	LPDERTISL	DB Search
ALHDLLQHV	ALHDLLQHV	46.01	1044.57	9	77.8	9	1.8975	0.81	2	523.294	2	47.5193	250000	1900000	29265	PROT2454_HEK293_F.raw	2	2	2	2	Q9Y4G6|TLN2_HUMAN	TLN2	TARGET			0 0 19 11 12 16 16 17 5	ALHDLLQHV	DB Search
VRPPPGPEL	VRPPPGPEL	46	960.539	9	33.3	9	0.5074	0.83	1.9	481.278	2	35.945	912000	2380000	20739	PROT2454_HEK293_F.raw	3	3	1	1	Q6ZRS2|SRCAP_HUMAN	SRCAP	TARGET			1 1 6 2 0 0 0 0 5	VRPPPGPEL	DB Search
KM(+15.99)DASLGNLFA	KMDASLGNLFA	45.98	1181.58	11	54.5	11	-4.3387	0.76	-0.1	591.795	2	52.8565	2330000	6840000	32989	PROT2454_HEK293_F.raw	3	3	1	1	Q92520|FAM3C_HUMAN	FAM3C	TARGET	Oxidation (M)	M2:Oxidation (M):1000.00	3 1 1 1 3 8 17 21 45 0 0	KM(+15.99)DASLGNLFA	DB Search
FLDKELTGL	FLDKELTGL	45.97	1034.56	9	100	9	-2.1526	0.75	2.6	518.291	2	54.7911	2420000	11900000	34669	PROT2454_HEK293_F.raw	2	2	1	1	P04035|HMDH_HUMAN	HMGCR	TARGET			5 21 8 4 4 12 7 27 5	FLDKELTGL	DB Search
LLDPSTPVHI	LLDPSTPVHI	45.89	1090.6	10	80	10	1.1747	0.86	1.5	546.309	2	52.8833	219000	1290000	33152	PROT2454_HEK293_F.raw	1	1	1	1	Q9NXF7|DCA16_HUMAN	DCAF16	TARGET			5 10 41 20 13 13 0 0 4 4	LLDPSTPVHI	DB Search
YLDPSLNSL	YLDPSLNSL	45.88	1020.51	9	77.8	9	-3.2718	0.75	2	1021.52	1	56.4765	2880000	10100000	35731	PROT2454_HEK293_F.raw	4	4	2	2	Q6NSI4|RADX_HUMAN	RADX	TARGET			0 0 35 6 6 14 12 3 3	YLDPSLNSL	DB Search
GLDPNKPPEL	GLDPNKPPEL	45.82	1078.57	10	60	10	-1.0133	0.9	1.3	540.291	2	40.3912	414000	1200000	24012	PROT2454_HEK293_F.raw	2	2	1	1	Q9ULL5|PRR12_HUMAN	PRR12	TARGET			0 0 14 23 14 14 9 0 0 5	GLDPNKPPEL	DB Search
FLFGEEPSKL	FLFGEEPSKL	45.8	1165.6	10	80	10	-1.1028	0.88	0.2	583.808	2	58.7949	3750000	8840000	37402	PROT2454_HEK293_F.raw	2	2	1	1	Q86XL3|ANKL2_HUMAN	ANKLE2	TARGET			5 10 33 5 5 7 5 5 1 1	FLFGEEPSKL	DB Search
RLGEAEGLM(+15.99)KV	RLGEAEGLMKV	45.79	1217.64	11	63.6	11	0.4165	0.83	1.2	406.889	3	30.7725	184000	1880000	17021	PROT2454_HEK293_F.raw	2	2	2	2	Q9HBR0|S38AA_HUMAN	SLC38A10	TARGET	Oxidation (M)	M9:Oxidation (M):1000.00	0 0 3 16 41 4 4 4 11 0 0	RLGEAEGLM(+15.99)KV	DB Search
SPRPNPTSSPLL	SPRPNPTSSPLL	45.78	1264.68	12	33.3	12	-2.256	0.77	0.8	633.347	2	40.0568	111000	531000	23746	PROT2454_HEK293_F.raw	1	1	1	1	P41229|KDM5C_HUMAN	KDM5C	TARGET			0 0 0 0 0 0 0 14 24 6 0 5	SPRPNPTSSPLL	DB Search
GPGLSRTGVEL	GPGLSRTGVEL	45.78	1084.59	11	72.7	11	0.9727	0.8	0.9	543.302	2	42.9689	509000	2320000	25900	PROT2454_HEK293_F.raw	3	3	1	1	P21333|FLNA_HUMAN	FLNA	TARGET			0 0 21 21 8 0 5 5 11 39 5	GPGLSRTGVEL	DB Search
FLSEHPNVTL	FLSEHPNVTL	45.76	1155.59	10	80	10	0.9297	0.74	0.5	578.804	2	49.5613	2680000	12000000	30844	PROT2454_HEK293_F.raw	3	3	1	1	Q9UH17|ABC3B_HUMAN	APOBEC3B	TARGET			5 18 0 0 6 3 3 47 23 5	FLSEHPNVTL	DB Search
SPGARLITI	SPGARLITI	45.76	926.555	9	88.9	9	-2.5009	0.68	2.1	464.286	2	47.594	333000	1800000	29298	PROT2454_HEK293_F.raw	1	1	1	1	P21964|COMT_HUMAN	COMT	TARGET			5 12 9 4 0 8 16 15 5	SPGARLITI	DB Search
FLLEKGYEV	FLLEKGYEV	45.75	1096.58	9	77.8	9	0.527	0.81	1.3	549.298	2	52.463	7360000	29500000	33131	PROT2454_HEK293_F.raw	3	3	1	1	O60547|GMDS_HUMAN	GMDS	TARGET			5 15 24 24 0 0 4 6 5	FLLEKGYEV	DB Search
APAKNIATSL	APAKNIATSL	45.75	984.56	10	100	10	-0.756	0.84	3.5	493.289	2	32.854	121000	851000	18525	PROT2454_HEK293_F.raw	1	1	1	1	O00213|APBB1_HUMAN	APBB1	TARGET			5 5 7 3 4 7 24 19 24 5	APAKNIATSL	DB Search
TLSERLWGL	TLSERLWGL	45.74	1073.59	9	88.9	9	-5.021	0.89	1.1	537.801	2	60.9157	681000	4840000	39024	PROT2454_HEK293_F.raw	1	1	1	1	Q9NS69|TOM22_HUMAN	TOMM22	TARGET			5 5 6 3 0 3 4 3 3	TLSERLWGL	DB Search
GPM(+15.99)NLRAAF	GPMNLRAAF	45.73	991.491	9	66.7	9	-4.3943	0.68	3.5	496.754	2	36.8766	1420000	5050000	21440	PROT2454_HEK293_F.raw	3	3	1	1	Q53S58|TM177_HUMAN	TMEM177	TARGET	Oxidation (M)	M3:Oxidation (M):1000.00	0 0 52 21 21 1 6 8 5	GPM(+15.99)NLRAAF	DB Search
SPYQNIKIL	SPYQNIKIL	45.73	1074.61	9	100	9	-0.5251	0.75	1.7	538.312	2	51.013	4420000	12800000	31710	PROT2454_HEK293_F.raw	3	3	1	1	P52788|SPSY_HUMAN	SMS	TARGET			5 5 19 14 19 40 34 15 5	SPYQNIKIL	DB Search
VM(+15.99)DSKIVQV	VMDSKIVQV	45.7	1033.55	9	55.6	9	-1.9603	0.82	2.1	1034.56	1	31.6276	6870000	21600000	17653	PROT2454_HEK293_F.raw	7	7	2	2	P52294|IMA5_HUMAN:O60684|IMA7_HUMAN:O15131|IMA6_HUMAN	KPNA1:KPNA6:KPNA5	TARGET	Oxidation (M)	M2:Oxidation (M):1000.00	0 0 36 36 36 36 44 0 0	VM(+15.99)DSKIVQV	DB Search
RLLEATSYL	RLLEATSYL	45.64	1064.59	9	66.7	9	-0.2814	0.87	2.2	533.302	2	51.413	2380000	10200000	32036	PROT2454_HEK293_F.raw	3	3	1	1	O60341|KDM1A_HUMAN	KDM1A	TARGET			1 1 1 3 18 18 20 48 5	RLLEATSYL	DB Search
VMDSKIVQV	VMDSKIVQV	45.62	1017.55	9	77.8	9	-2.2837	0.75	2.2	509.785	2	39.0688			23083	PROT2454_HEK293_F.raw	1	1	0	0	P52294|IMA5_HUMAN:O60684|IMA7_HUMAN:O15131|IMA6_HUMAN	KPNA1:KPNA6:KPNA5	TARGET			5 28 15 0 0 5 19 7 5	VMDSKIVQV	DB Search
VPYHGEVPVSL	VPYHGEVPVSL	45.61	1195.62	11	45.5	11	2.0386	0.74	0.8	598.82	2	50.4129	147000	1000000	31380	PROT2454_HEK293_F.raw	1	1	1	1	O15020|SPTN2_HUMAN	SPTBN2	TARGET			0 0 0 0 0 0 67 19 19 17 5	VPYHGEVPVSL	DB Search
FLDITNPKA	FLDITNPKA	45.61	1017.55	9	77.8	9	-0.9215	0.87	1.9	509.783	2	44.3397	201000	1440000	26925	PROT2454_HEK293_F.raw	1	1	1	1	Q92890|UFD1_HUMAN	UFD1	TARGET			5 21 16 15 9 9 6 0 0	FLDITNPKA	DB Search
ALGEPLYRV	ALGEPLYRV	45.61	1016.57	9	55.6	9	-0.1792	0.92	3.3	509.292	2	45.5709	189000	869000	27781	PROT2454_HEK293_F.raw	1	1	1	1	Q9NRD5|PICK1_HUMAN	PICK1	TARGET			0 0 13 7 5 3 2 1 1	ALGEPLYRV	DB Search
SPNKLYTL	SPNKLYTL	45.6	934.512	8	100	8	-4.1182	0.81	2.2	468.264	2	37.4866	1360000	6420000	21894	PROT2454_HEK293_F.raw	3	3	1	1	P62899|RL31_HUMAN	RPL31	TARGET			5 5 18 9 30 66 88 5	SPNKLYTL	DB Search
LLYDDKGVGL	LLYDDKGVGL	45.59	1091.59	10	70	10	-0.6456	0.83	1.6	546.801	2	50.2688	242000	1060000	31227	PROT2454_HEK293_F.raw	1	1	1	1	Q8IXT5|RB12B_HUMAN	RBM12B	TARGET			5 15 33 14 8 0 0 4 0 5	LLYDDKGVGL	DB Search
SLFEKGLKNV	SLFEKGLKNV	45.59	1133.64	10	80	10	-0.3447	0.77	0.9	567.83	2	41.1414	1210000	6540000	24573	PROT2454_HEK293_F.raw	3	3	2	2	Q9UKA1|FBXL5_HUMAN	FBXL5	TARGET			0 0 24 24 10 2 11 13 2 2	SLFEKGLKNV	DB Search
APFQGRVL	APFQGRVL	45.59	886.502	8	62.5	8	-2.7073	0.74	0.4	444.259	2	38.7491	218000	1620000	22832	PROT2454_HEK293_F.raw	1	1	1	1	Q15393|SF3B3_HUMAN	SF3B3	TARGET			5 13 37 21 0 0 0 2	APFQGRVL	DB Search
YLDPNQRDL	YLDPNQRDL	45.57	1132.55	9	55.6	9	-1.7652	0.9	1.3	567.284	2	32.7816	154000	1180000	18466	PROT2454_HEK293_F.raw	1	1	1	1	Q86YE8|ZN573_HUMAN	ZNF573	TARGET			5 5 34 7 4 1 0 0 0	YLDPNQRDL	DB Search
QGLRTLFL	QGLRTLFL	45.51	946.56	8	87.5	8	-3.6406	0.65	3.8	474.289	2	60.5377	5540000	8530000	38749	PROT2454_HEK293_F.raw	5	5	1	1	Q99683|M3K5_HUMAN	MAP3K5	TARGET			5 13 7 1 4 10 20 5	QGLRTLFL	DB Search
IIQEFLSKV	IIQEFLSKV	45.48	1075.63	9	100	9	1.011	0.84	1.5	538.822	2	59.2802	1210000	3340000	37872	PROT2454_HEK293_F.raw	1	1	1	1	P43246|MSH2_HUMAN	MSH2	TARGET			5 29 24 23 14 14 18 7 5	IIQEFLSKV	DB Search
TLWGIQKEL	TLWGIQKEL	45.45	1086.61	9	77.8	9	-2.3273	0.81	1.1	544.312	2	56.4082	2880000	6120000	35688	PROT2454_HEK293_F.raw	12	12	1	1	P00338|LDHA_HUMAN	LDHA	TARGET			1 1 30 5 5 9 7 6 5	TLWGIQKEL	DB Search
NQFPGFKEV	NQFPGFKEV	45.44	1064.53	9	77.8	9	-2.4029	0.85	2.5	533.273	2	45.731	14000000	37500000	27925	PROT2454_HEK293_F.raw	9	9	2	2	P09012|SNRPA_HUMAN:P08579|RU2B_HUMAN	SNRPA:SNRPB2	TARGET			5 5 41 7 5 5 1 1 3	NQFPGFKEV	DB Search
KLLPEYPGV	KLLPEYPGV	45.44	1014.58	9	55.6	9	-0.4258	0.85	2.9	508.296	2	49.5345	598000	3120000	30692	PROT2454_HEK293_F.raw	1	1	1	1	Q86XF0|DYR2_HUMAN:P00374|DYR_HUMAN	DHFR2:DHFR	TARGET			5 7 7 0 0 20 0 0 5	KLLPEYPGV	DB Search
ELFSSPPAV	ELFSSPPAV	45.42	945.481	9	55.6	9	-3.8214	0.94	1.9	946.49	1	53.3821	1070000	3600000	33644	PROT2454_HEK293_F.raw	2	2	1	1	O94916|NFAT5_HUMAN	NFAT5	TARGET			0 0 2 3 3 28 2 0 0	ELFSSPPAV	DB Search
SLSEKQYFL	SLSEKQYFL	45.42	1113.57	9	77.8	9	-3.1259	0.8	0.7	557.793	2	47.594	301000	2040000	29288	PROT2454_HEK293_F.raw	1	1	1	1	Q8TCY9|URGCP_HUMAN	URGCP	TARGET			0 0 2 2 3 4 21 13 5	SLSEKQYFL	DB Search
FLM(+15.99)DFIHQV	FLMDFIHQV	45.42	1164.56	9	77.8	9	1.7103	0.86	1.4	583.29	2	61.9987	13700000	49200000	39719	PROT2454_HEK293_F.raw	6	6	2	2	Q8WUM0|NU133_HUMAN	NUP133	TARGET	Oxidation (M)	M3:Oxidation (M):1000.00	5 8 29 13 10 10 9 1 1	FLM(+15.99)DFIHQV	DB Search
FRPPSVSNY	FRPPSVSNY	45.41	1065.52	9	77.8	9	-2.1485	0.7	2.8	533.771	2	38.8187	279000	1410000	22830	PROT2454_HEK293_F.raw	1	1	1	1	Q9Y6P5|SESN1_HUMAN	SESN1	TARGET			4 4 4 0 0 39 55 55 5	FRPPSVSNY	DB Search
KLDFANNVQL	KLDFANNVQL	45.41	1160.62	10	100	10	-0.1243	0.9	1	581.317	2	53.3502	560000	2140000	33489	PROT2454_HEK293_F.raw	1	1	1	1	O15503|INSI1_HUMAN	INSIG1	TARGET			5 3 3 6 9 9 25 29 11 5	KLDFANNVQL	DB Search
IPHPSVGGSPASL	IPHPSVGGSPASL	45.4	1217.64	13	23.1	13	1.7282	0.73	-0.3	609.827	2	43.0659	89500	645000	26037	PROT2454_HEK293_F.raw	1	1	1	1	Q5SNT2|TM201_HUMAN	TMEM201	TARGET			0 0 0 0 0 0 0 0 20 0 0 12 5	IPHPSVGGSPASL	DB Search
SPKKPVIVF	SPKKPVIVF	45.39	1013.63	9	77.8	9	-0.0255	0.89	3.8	507.823	2	41.2751	2460000	12200000	24700	PROT2454_HEK293_F.raw	5	5	2	2	O75643|U520_HUMAN	SNRNP200	TARGET			0 0 12 12 3 3 43 47 5	SPKKPVIVF	DB Search
TLIHQVLEA	TLIHQVLEA	45.31	1022.58	9	77.8	9	-0.9446	0.89	2.4	512.297	2	47.3252	819000	4730000	29117	PROT2454_HEK293_F.raw	1	1	1	1	Q9UBW8|CSN7A_HUMAN	COPS7A	TARGET			5 14 1 1 18 52 28 5 5	TLIHQVLEA	DB Search
LLSDTVQHL	LLSDTVQHL	45.31	1024.56	9	77.8	9	-0.9774	0.83	4.4	513.287	2	43.1736	95800	1010000	26080	PROT2454_HEK293_F.raw	1	1	1	1	P42226|STAT6_HUMAN	STAT6	TARGET			5 13 10 8 4 4 5 0 0	LLSDTVQHL	DB Search
NPDAALRAL	NPDAALRAL	45.28	939.514	9	100	9	-2.9183	0.76	2.8	470.765	2	39.9957	380000	1340000	23742	PROT2454_HEK293_F.raw	1	1	1	1	O14579|COPE_HUMAN	COPE	TARGET			5 6 82 44 44 16 2 2 5	NPDAALRAL	DB Search
RPSNVAHIL	RPSNVAHIL	45.28	1005.57	9	44.4	9	0.3919	0.95	2.1	503.794	2	31.9153	156000	859000	17864	PROT2454_HEK293_F.raw	1	1	1	1	Q6ZW49|PAXI1_HUMAN	PAXIP1	TARGET			2 0 0 0 5 10 50 0 0	RPSNVAHIL	DB Search
YLEPKLTQV	YLEPKLTQV	45.28	1089.61	9	100	9	-0.2689	0.82	1.3	545.811	2	44.7971			27254	PROT2454_HEK293_F.raw	1	1	0	0	Q14997|PSME4_HUMAN	PSME4	TARGET			5 9 32 8 2 2 4 4 5	YLEPKLTQV	DB Search
TLIDLPGHESL	TLIDLPGHESL	45.27	1193.63	11	54.5	11	0.5774	0.86	-0.8	597.821	2	57.889	708000	2920000	36849	PROT2454_HEK293_F.raw	1	1	1	1	Q9Y5M8|SRPRB_HUMAN	SRPRB	TARGET			0 0 22 22 29 4 4 0 0 0 4	TLIDLPGHESL	DB Search
TLFPSKIGV	TLFPSKIGV	45.26	960.564	9	66.7	9	-0.0053	0.75	0.6	961.572	1	55.0999	8810000	45000000	34753	PROT2454_HEK293_F.raw	4	4	2	2	Q9H8S9|MOB1A_HUMAN:Q7L9L4|MOB1B_HUMAN	MOB1A:MOB1B	TARGET			0 0 9 4 4 1 4 4 4	TLFPSKIGV	DB Search
SPLSAARAAL	SPLSAARAAL	45.14	955.545	10	70	10	1.4785	0.79	2.7	478.781	2	43.3703	413000	1870000	26201	PROT2454_HEK293_F.raw	1	1	1	1	Q8N5I4|DHRSX_HUMAN	DHRSX	TARGET			3 3 64 18 8 2 0 0 0 2	SPLSAARAAL	DB Search
HLFNVAHTL	HLFNVAHTL	45.1	1050.56	9	88.9	9	1.9864	0.83	1.8	526.289	2	44.749	196000	1580000	27260	PROT2454_HEK293_F.raw	1	1	1	1	P27708|PYR1_HUMAN	CAD	TARGET			5 9 7 0 7 16 6 6 5	HLFNVAHTL	DB Search
YLDPSVLSGV	YLDPSVLSGV	45.1	1048.54	10	80	10	-5.3683	0.63	0.6	1049.55	1	60.8855	3190000	6890000	39000	PROT2454_HEK293_F.raw	3	3	1	1	Q15041|AR6P1_HUMAN	ARL6IP1	TARGET			0 0 26 3 3 11 6 4 2 2	YLDPSVLSGV	DB Search
NPRFGGKEL	NPRFGGKEL	45.08	1016.54	9	100	9	-1.4492	0.88	2.7	509.279	2	27.3316	1400000	7120000	14473	PROT2454_HEK293_F.raw	4	4	2	2	Q14566|MCM6_HUMAN	MCM6	TARGET			5 6 5 8 6 6 42 15 5	NPRFGGKEL	DB Search
TLASSLHTL	TLASSLHTL	45.08	941.518	9	55.6	9	-2.0269	0.76	1	942.526	1	43.2343	2960000	15100000	26138	PROT2454_HEK293_F.raw	3	3	2	2	Q15345|LRC41_HUMAN	LRRC41	TARGET			0 0 15 0 0 8 10 37 5	TLASSLHTL	DB Search
LLLPGELAKHAV	LLLPGELAKHAV	45	1259.76	12	83.3	12	3.5593	0.21	0.9	420.928	3	55.069	1240000	9780000	34721	PROT2454_HEK293_F.raw	2	2	2	2	P23527|H2B1O_HUMAN:Q99879|H2B1M_HUMAN:Q96A08|H2B1A_HUMAN:P58876|H2B1D_HUMAN:O60814|H2B1K_HUMAN:Q8N257|H2B3B_HUMAN:Q93079|H2B1H_HUMAN:P33778|H2B1B_HUMAN:P57053|H2BFS_HUMAN:A0A2R8Y619|H2BK1_HUMAN:P62807|H2B1C_HUMAN:Q99877|H2B1N_HUMAN:P06899|H2B1J_HUMAN:Q5QNW6|H2B2F_HUMAN:Q99880|H2B1L_HUMAN:Q16778|H2B2E_HUMAN	H2BC17:H2BC14:H2BC1:H2BC5:H2BC12:H2BC26:H2BC9:H2BC3:H2BC12L:H2BK1:H2BC4:H2BC15:H2BC11:H2BC18:H2BC13:H2BC21	TARGET			0 0 6 39 7 7 11 8 8 7 3 3	LLLPGELAKHAV	DB Search
NLM(+15.99)EQPIKV	NLMEQPIKV	44.99	1086.57	9	100	9	-3.1007	0.87	1.9	544.295	2	38.0218	3340000	10200000	22256	PROT2454_HEK293_F.raw	2	2	1	1	P14923|PLAK_HUMAN	JUP	TARGET	Oxidation (M)	M3:Oxidation (M):1000.00	5 10 36 10 10 6 6 3 3	NLM(+15.99)EQPIKV	DB Search
SLAKIYTEA	SLAKIYTEA	44.98	994.534	9	77.8	9	-3.7806	0.88	2.8	498.275	2	34.8847	878000	5080000	20025	PROT2454_HEK293_F.raw	2	2	2	2	Q92522|H1X_HUMAN	H1-10	TARGET			0 0 8 3 3 12 8 4 4	SLAKIYTEA	DB Search
SPLKLLTSM(+15.99)	SPLKLLTSM	44.97	1004.56	9	100	9	-2.3277	0.69	2.8	503.288	2	46.0416	278000	2110000	28152	PROT2454_HEK293_F.raw	3	3	2	2	P51654|GPC3_HUMAN	GPC3	TARGET	Oxidation (M)	M9:Oxidation (M):1000.00	4 4 42 12 13 27 27 61 5	SPLKLLTSM(+15.99)	DB Search
LLFKEGVM(+15.99)VA	LLFKEGVMVA	44.94	1121.62	10	60	10	0.2116	0.87	1.1	561.816	2	49.7682	354000	1580000	30858	PROT2454_HEK293_F.raw	1	1	1	1	Q9NQ39|RS10L_HUMAN:P46783|RS10_HUMAN	RPS10P5:RPS10	TARGET	Oxidation (M)	M8:Oxidation (M):1000.00	5 10 20 0 0 7 9 30 0 0	LLFKEGVM(+15.99)VA	DB Search
FLDDGNQM(+15.99)LL	FLDDGNQMLL	44.93	1180.54	10	90	10	-2.236	0.83	0.5	591.279	2	57.6368	2010000	8740000	36639	PROT2454_HEK293_F.raw	2	2	2	2	Q8NCM8|DYHC2_HUMAN	DYNC2H1	TARGET	Oxidation (M)	M8:Oxidation (M):1000.00	5 0 9 8 8 9 20 20 29 5	FLDDGNQM(+15.99)LL	DB Search
LPSDLRTISL	LPSDLRTISL	44.93	1113.64	10	90	10	-0.0495	0.81	0.9	557.827	2	57.6368	1250000	7200000	36628	PROT2454_HEK293_F.raw	1	1	1	1	Q9C0A6|SETD5_HUMAN	SETD5	TARGET			5 55 29 29 8 0 2 4 7 5	LPSDLRTISL	DB Search
RLIGDAAKNQV	RLIGDAAKNQV	44.88	1183.67	11	90.9	11	-2.3034	0.86	1.5	395.564	3	24.9339	650000	3620000	12735	PROT2454_HEK293_F.raw	5	5	2	2	P54652|HSP72_HUMAN:P34931|HS71L_HUMAN:P0DMV9|HS71B_HUMAN:P0DMV8|HS71A_HUMAN:P11142|HSP7C_HUMAN	HSPA2:HSPA1L:HSPA1B:HSPA1A:HSPA8	TARGET			5 6 17 17 26 24 24 10 10 0 5	RLIGDAAKNQV	DB Search
APKPDGPGGGPGGSHMGGNYGDDR	APKPDGPGGGPGGSHMGGNYGDDR	44.82	2251.97	24	16.7	24	1.171	0.45	1.1	564	4	23.9719	55500	381000	12076	PROT2454_HEK293_F.raw	1	1	1	1	P35637|FUS_HUMAN	FUS	TARGET			0 0 0 0 0 0 0 0 0 0 35 0 0 0 0 65 0 0 0 0 0 0 11 5	APKPDGPGGGPGGSHMGGNYGDDR	DB Search
NVRPPNTAL	NVRPPNTAL	44.82	980.54	9	44.4	9	-1.497	0.74	2.5	491.279	2	30.8939	1210000	4280000	17322	PROT2454_HEK293_F.raw	3	3	1	1	Q17RS7|GEN_HUMAN	GEN1	TARGET			0 0 22 0 0 0 85 39 5	NVRPPNTAL	DB Search
SLGEFHVRL	SLGEFHVRL	44.79	1056.57	9	77.8	9	1.4003	0.85	0.5	529.293	2	52.0335	1900000	7620000	32502	PROT2454_HEK293_F.raw	3	3	2	2	Q9NU22|MDN1_HUMAN	MDN1	TARGET			2 2 10 10 15 7 5 0 0	SLGEFHVRL	DB Search
FLPASLRSV	FLPASLRSV	44.79	988.571	9	33.3	9	-0.1864	0.89	3.8	495.294	2	49.9085			30964	PROT2454_HEK293_F.raw	1	1	0	0	O43933|PEX1_HUMAN	PEX1	TARGET			1 1 50 37 4 1 0 0 1	FLPASLRSV	DB Search
TLHSRFLEGV	TLHSRFLEGV	44.77	1157.62	10	90	10	1.5634	0.86	0.8	579.817	2	42.9976	458000	3480000	25951	PROT2454_HEK293_F.raw	2	2	2	2	P05388|RLA0_HUMAN:Q8NHW5|RLA0L_HUMAN	RPLP0:RPLP0P6	TARGET			3 3 81 10 0 4 11 11 10 5	TLHSRFLEGV	DB Search
ATLNIIHSV	ATLNIIHSV	44.76	966.55	9	100	9	0.3942	0.91	4.8	484.285	2	48.7586	242000	1280000	30162	PROT2454_HEK293_F.raw	1	1	1	1	Q9P1Q0|VPS54_HUMAN	VPS54	TARGET			3 3 16 7 7 11 4 3 3	ATLNIIHSV	DB Search
HLYDYTVKL	HLYDYTVKL	44.75	1150.6	9	77.8	9	1.9904	0.82	1.1	576.309	2	47.7191	161000	1590000	29381	PROT2454_HEK293_F.raw	1	1	1	1	O00291|HIP1_HUMAN	HIP1	TARGET			5 9 8 8 25 27 20 0 0	HLYDYTVKL	DB Search
RLLEVPVM(+15.99)L	RLLEVPVML	44.75	1084.63	9	55.6	9	2.7458	0.84	0.8	543.323	2	67.1086	34300000	42100000	43614	PROT2454_HEK293_F.raw	17	17	3	3	Q96AB3|ISOC2_HUMAN	ISOC2	TARGET	Oxidation (M)	M8:Oxidation (M):1000.00	1 1 1 1 42 4 4 9 5	RLLEVPVM(+15.99)L	DB Search
SLFPGKLEV	SLFPGKLEV	44.75	988.559	9	66.7	9	0.8779	0.85	1.6	989.568	1	60.2777	11700000	20400000	38560	PROT2454_HEK293_F.raw	8	8	2	2	Q13045|FLII_HUMAN	FLII	TARGET			0 0 7 5 5 1 2 6 5	SLFPGKLEV	DB Search
SLLKEPQKVQL	SLLKEPQKVQL	44.73	1281.77	11	63.6	11	2.5645	0.81	0.9	641.891	2	44.2476	2090000	9490000	26834	PROT2454_HEK293_F.raw	3	3	2	2	Q9UBB6|NCDN_HUMAN	NCDN	TARGET			0 0 22 31 31 0 0 15 15 5 5	SLLKEPQKVQL	DB Search
NIANHFFTV	NIANHFFTV	44.67	1061.53	9	66.7	9	-1.7148	0.81	0.7	531.772	2	55.5386	1850000	12100000	35049	PROT2454_HEK293_F.raw	2	2	1	1	Q16222|UAP1_HUMAN	UAP1	TARGET			1 1 4 4 1 10 12 13 5	NIANHFFTV	DB Search
ILSEVQQAV	ILSEVQQAV	44.63	985.544	9	77.8	9	-2.7451	0.84	1.8	986.553	1	42.3209	1930000	11800000	25431	PROT2454_HEK293_F.raw	3	3	2	2	P09874|PARP1_HUMAN	PARP1	TARGET			0 0 38 38 34 21 16 16 5	ILSEVQQAV	DB Search
TLGDAHIYL	TLGDAHIYL	44.63	1001.52	9	66.7	9	-0.3322	0.86	4.4	501.769	2	51.3196	243000	1940000	31996	PROT2454_HEK293_F.raw	1	1	1	1	P04818|TYSY_HUMAN	TYMS	TARGET			3 3 1 1 3 0 2 3 3	TLGDAHIYL	DB Search
KPLFPGM(+15.99)GF	KPLFPGMGF	44.62	1008.51	9	77.8	9	-1.3633	0.77	2.9	505.264	2	51.3435	320000	1260000	32029	PROT2454_HEK293_F.raw	1	1	1	1	Q9C073|F117A_HUMAN	FAM117A	TARGET	Oxidation (M)	M7:Oxidation (M):1000.00	5 7 6 6 0 0 10 17 5	KPLFPGM(+15.99)GF	DB Search
RLFHDSAVTSV	RLFHDSAVTSV	44.61	1230.64	11	72.7	11	2.0282	0.14	0.9	411.22	3	35.6603	169000	1440000	20589	PROT2454_HEK293_F.raw	2	2	2	2	Q3SXM0|DC4L1_HUMAN:Q8WV16|DCAF4_HUMAN	DCAF4L1:DCAF4	TARGET			0 0 3 14 18 76 91 4 0 14 5	RLFHDSAVTSV	DB Search
GLDIEGVKTV	GLDIEGVKTV	44.61	1029.57	10	80	10	0.7286	0.83	0.8	515.793	2	46.8317	628000	2510000	28714	PROT2454_HEK293_F.raw	1	1	1	1	Q96GQ7|DDX27_HUMAN	DDX27	TARGET			0 0 58 24 23 3 3 16 8 5	GLDIEGVKTV	DB Search
QLFSEIHNL	QLFSEIHNL	44.56	1099.57	9	100	9	-1.2724	0.85	1.2	550.791	2	55.9228	565000	3470000	35356	PROT2454_HEK293_F.raw	1	1	1	1	Q96SN8|CK5P2_HUMAN	CDK5RAP2	TARGET			5 5 45 12 12 18 11 5 5	QLFSEIHNL	DB Search
FLSKQQASQVLV	FLSKQQASQVLV	44.55	1346.76	12	83.3	12	-0.1241	0.79	0.5	674.385	2	45.2207	1780000	7570000	27488	PROT2454_HEK293_F.raw	2	2	1	1	P07225|PROS_HUMAN	PROS1	TARGET			0 0 6 6 6 16 35 38 38 68 4 4	FLSKQQASQVLV	DB Search
RPSGLHGDVSL	RPSGLHGDVSL	44.55	1136.59	11	45.5	11	0.6884	0.07	0.7	379.872	3	31.8411	194000	1000000	17810	PROT2454_HEK293_F.raw	2	2	2	2	Q9H6E5|STPAP_HUMAN	TUT1	TARGET			2 0 0 0 5 28 0 0 0 2 5	RPSGLHGDVSL	DB Search
TLDAGNIKL	TLDAGNIKL	44.52	943.534	9	77.8	9	-0.4403	0.88	2.2	472.775	2	46.5756	1770000	7220000	28525	PROT2454_HEK293_F.raw	3	3	1	1	O75400|PR40A_HUMAN	PRPF40A	TARGET			5 5 11 5 2 2 3 1 1	TLDAGNIKL	DB Search
APKRPPSAF	APKRPPSAF	44.49	969.54	9	66.7	9	-1.2516	0.79	2.6	485.778	2	21.8536	1320000	5200000	10700	PROT2454_HEK293_F.raw	6	6	2	2	P09429|HMGB1_HUMAN:P26583|HMGB2_HUMAN:B2RPK0|HGB1A_HUMAN	HMGB1:HMGB2:HMGB1P1	TARGET			5 30 42 42 0 0 0 23 5	APKRPPSAF	DB Search
GLHNVVYGI	GLHNVVYGI	44.49	970.524	9	77.8	9	-2.7011	0.76	3	486.271	2	45.5687	1140000	5870000	27934	PROT2454_HEK293_F.raw	2	2	1	1	A5YKK6|CNOT1_HUMAN	CNOT1	TARGET			0 0 9 24 48 61 13 53 5	GLHNVVYGI	DB Search
SPAFSTRVL	SPAFSTRVL	44.45	976.534	9	55.6	9	-1.7197	0.76	4.1	489.276	2	43.9021	1540000	9340000	26590	PROT2454_HEK293_F.raw	1	1	1	1	Q7KZF4|SND1_HUMAN	SND1	TARGET			4 4 86 44 7 1 1 1 1	SPAFSTRVL	DB Search
RPAQLHIGF	RPAQLHIGF	44.42	1037.58	9	66.7	9	1.9936	0.96	2.2	519.797	2	44.0419	1840000	10800000	26683	PROT2454_HEK293_F.raw	3	3	2	2	P22314|UBA1_HUMAN	UBA1	TARGET			3 1 1 1 11 71 5 6 5	RPAQLHIGF	DB Search
LLIDDKGTIKL	LLIDDKGTIKL	44.41	1227.74	11	100	11	2.871	0.78	-0.1	614.879	2	55.9633	13400000	44900000	35305	PROT2454_HEK293_F.raw	7	7	4	4	P06493|CDK1_HUMAN	CDK1	TARGET			5 16 73 21 19 8 2 2 7 3 3	LLIDDKGTIKL	DB Search
RPAEVGGM(+15.99)QL	RPAEVGGMQL	44.37	1072.53	10	100	10	-2.1853	0.81	1.3	537.275	2	25.9014	363000	1990000	13435	PROT2454_HEK293_F.raw	3	3	1	1	P33316|DUT_HUMAN	DUT	TARGET	Oxidation (M)	M8:Oxidation (M):1000.00	2 2 3 3 20 18 18 74 24 5	RPAEVGGM(+15.99)QL	DB Search
RPKVPDQSV	RPKVPDQSV	44.35	1024.57	9	44.4	9	-2.4954	0.74	3.3	513.292	2	19.2056	333000	1870000	8882	PROT2454_HEK293_F.raw	4	4	2	2	Q8NCT1|ARRD4_HUMAN	ARRDC4	TARGET			0 0 0 15 0 0 47 11 5	RPKVPDQSV	DB Search
SPAKNPSSLF	SPAKNPSSLF	44.35	1046.54	10	40	10	-3.7177	0.75	1.3	524.278	2	38.6808			22797	PROT2454_HEK293_F.raw	1	1	0	0	Q9GZR7|DDX24_HUMAN	DDX24	TARGET			0 0 1 1 2 0 0 2 3 5	SPAKNPSSLF	DB Search
TM(+15.99)ADQIVTV	TMADQIVTV	44.32	992.485	9	44.4	9	-2.7542	0.82	0	993.492	1	40.1598	725000	2970000	23838	PROT2454_HEK293_F.raw	4	4	2	2	O00186|STXB3_HUMAN	STXBP3	TARGET	Oxidation (M)	M2:Oxidation (M):1000.00	0 0 43 43 77 36 0 0 0	TM(+15.99)ADQIVTV	DB Search
NVPDVYTQI	NVPDVYTQI	44.32	1047.52	9	55.6	9	-2.8236	0.7	2.3	1048.53	1	49.8282	3250000	10900000	31047	PROT2454_HEK293_F.raw	5	5	2	2	Q8N0X2|SPG16_HUMAN	SPAG16	TARGET			0 0 3 3 6 4 4 0 0	NVPDVYTQI	DB Search
SPHIPYKLL	SPHIPYKLL	44.3	1066.62	9	77.8	9	2.3657	0.86	1.5	534.317	2	50.6454	6270000	24900000	31613	PROT2454_HEK293_F.raw	5	5	2	2	Q9UPT9|UBP22_HUMAN	USP22	TARGET			0 0 10 46 7 7 20 14 5	SPHIPYKLL	DB Search
TPINKPPVL	TPINKPPVL	44.29	977.591	9	100	9	-0.2556	0.88	2.7	489.804	2	41.1712	138000	846000	24619	PROT2454_HEK293_F.raw	1	1	1	1	P29374|ARI4A_HUMAN	ARID4A	TARGET			5 5 31 12 12 7 4 4 5	TPINKPPVL	DB Search
KM(+15.99)DPIISRV	KMDPIISRV	44.27	1073.59	9	66.7	9	0.2252	0.91	0.2	537.803	2	31.307	1490000	7780000	17403	PROT2454_HEK293_F.raw	1	1	1	1	P78543|BTG2_HUMAN	BTG2	TARGET	Oxidation (M)	M2:Oxidation (M):1000.00	5 16 27 2 2 3 0 0 0	KM(+15.99)DPIISRV	DB Search
SLAGDVALQQL	SLAGDVALQQL	44.27	1113.6	11	81.8	11	-6.4841	0.85	0.4	557.809	2	58.1554	5760000	20100000	36978	PROT2454_HEK293_F.raw	5	5	3	3	Q15021|CND1_HUMAN	NCAPD2	TARGET			0 0 9 2 2 8 8 6 3 16 5	SLAGDVALQQL	DB Search
VLDDKDYFL	VLDDKDYFL	44.27	1126.55	9	100	9	-3.3434	0.85	0.7	564.285	2	53.8934	743000	2540000	33840	PROT2454_HEK293_F.raw	1	1	1	1	P61604|CH10_HUMAN	HSPE1	TARGET			5 19 12 7 2 2 14 12 5	VLDDKDYFL	DB Search
NLDNPIQTV	NLDNPIQTV	44.26	1012.52	9	44.4	9	-4.682	0.82	0.9	1013.53	1	46.1157	3530000	12900000	28460	PROT2454_HEK293_F.raw	6	6	2	2	P69849|NOMO3_HUMAN:Q15155|NOMO1_HUMAN:Q5JPE7|NOMO2_HUMAN	NOMO3:NOMO1:NOMO2	TARGET			0 0 34 34 45 0 0 0 5	NLDNPIQTV	DB Search
KLTAFVNTL	KLTAFVNTL	44.23	1005.59	9	100	9	-0.0606	0.88	2.7	503.802	2	53.4139	1380000	6470000	33484	PROT2454_HEK293_F.raw	2	2	1	1	P55036|PSMD4_HUMAN:A2A3N6|PIPSL_HUMAN	PSMD4:PIPSL	TARGET			5 15 12 12 13 95 77 55 5	KLTAFVNTL	DB Search
APAGRKVGLIAA	APAGRKVGLIAA	44.23	1122.69	12	66.7	12	1.1715	0.68	1.5	562.352	2	31.4144	3460000	17200000	17432	PROT2454_HEK293_F.raw	6	6	2	2	P62917|RL8_HUMAN	RPL8	TARGET			5 6 7 0 0 3 4 9 9 21 0 0	APAGRKVGLIAA	DB Search
QPANKGFRAL	QPANKGFRAL	44.22	1100.61	10	80	10	-1.2796	0.79	1.2	367.877	3	27.2698	613000	2440000	14418	PROT2454_HEK293_F.raw	7	7	3	3	Q9Y2R4|DDX52_HUMAN	DDX52	TARGET			0 0 4 7 24 32 11 2 2 4	QPANKGFRAL	DB Search
FLDPGGPM(+15.99)M(+15.99)KL	FLDPGGPMMKL	44.2	1236.59	11	63.6	11	0.0922	0.9	1.2	619.302	2	43.1071	1010000	3280000	26048	PROT2454_HEK293_F.raw	2	2	1	1	Q9NXE4|NSMA3_HUMAN	SMPD4	TARGET	Oxidation (M);Oxidation (M)	M8:Oxidation (M):1000.00;M9:Oxidation (M):1000.00	4 4 29 26 10 10 0 0 2 0 0	FLDPGGPM(+15.99)M(+15.99)KL	DB Search
IPKNNPPTL	IPKNNPPTL	44.19	992.565	9	66.7	9	-1.0148	0.88	2.7	497.291	2	30.2562	251000	1350000	16619	PROT2454_HEK293_F.raw	1	1	1	1	Q9Y6E0|STK24_HUMAN:Q9P289|STK26_HUMAN	STK24:STK26	TARGET			5 35 0 0 0 26 15 15 5	IPKNNPPTL	DB Search
LPKNNPPTI	LPKNNPPTI	44.19	992.565	9	66.7	9	-1.9611	0.77	2.7	497.291	2	30.2562	251000	1350000	16619	PROT2454_HEK293_F.raw	1	1	1	1	O60784|TOM1_HUMAN	TOM1	TARGET			5 35 0 0 0 26 15 15 5	LPKNNPPTI	DB Search
SPREAARVLV	SPREAARVLV	44.17	1096.64	10	10	10	-0.7107	0.89	0.9	549.325	2	29.6924	1420000	7820000	16194	PROT2454_HEK293_F.raw	3	3	2	2	Q2T9J0|TYSD1_HUMAN	TYSND1	TARGET			0 0 0 2 1 0 0 0 0 0	SPREAARVLV	DB Search
SLHDAIM(+15.99)IV	SLHDAIMIV	44.17	1013.52	9	66.7	9	-3.2773	0.79	1.7	1014.53	1	48.6587	48800000	114000000	30141	PROT2454_HEK293_F.raw	15	15	2	2	Q99832|TCPH_HUMAN	CCT7	TARGET	Oxidation (M)	M7:Oxidation (M):1000.00	0 0 0 25 75 42 33 6 5	SLHDAIM(+15.99)IV	DB Search
ILDDSPKEI	ILDDSPKEI	44.16	1028.54	9	100	9	-3.1463	0.82	2	515.278	2	34.8477	115000	867000	20009	PROT2454_HEK293_F.raw	1	1	1	1	Q9NRD0|FBX8_HUMAN	FBXO8	TARGET			5 66 24 19 19 6 5 5 5	ILDDSPKEI	DB Search
YPKRPLLGL	YPKRPLLGL	44.15	1055.65	9	77.8	9	0.7683	0.79	1.9	528.833	2	45.9737	23300000	53100000	28195	PROT2454_HEK293_F.raw	11	11	2	2	Q9GZR7|DDX24_HUMAN	DDX24	TARGET			5 77 22 7 1 1 13 14 5	YPKRPLLGL	DB Search
KVFDPVPVGV	KVFDPVPVGV	44.1	1055.6	10	100	10	0.0522	0.83	1.3	528.809	2	54.3949	2580000	14000000	34395	PROT2454_HEK293_F.raw	2	2	1	1	Q08211|DHX9_HUMAN	DHX9	TARGET			5 2 2 2 9 9 3 3 12 5	KVFDPVPVGV	DB Search
ILDEPTNHL	ILDEPTNHL	44.09	1050.53	9	88.9	9	-2.8953	0.86	1.5	526.275	2	38.2272	298000	1560000	22476	PROT2454_HEK293_F.raw	1	1	1	1	Q9NUQ8|ABCF3_HUMAN	ABCF3	TARGET			5 25 16 13 7 7 12 1 4	ILDEPTNHL	DB Search
LLDEPTNHL	LLDEPTNHL	44.09	1050.53	9	88.9	9	-3.2515	0.84	1.5	526.275	2	38.2272	298000	1560000	22476	PROT2454_HEK293_F.raw	1	1	1	1	Q9UG63|ABCF2_HUMAN	ABCF2	TARGET			5 25 16 13 7 7 12 1 4	LLDEPTNHL	DB Search
YLNHLEPPV	YLNHLEPPV	44.09	1080.56	9	77.8	9	0.6153	0.88	1.8	541.288	2	45.8765	949000	3060000	27960	PROT2454_HEK293_F.raw	2	2	1	1	Q8TAT6|NPL4_HUMAN	NPLOC4	TARGET			0 0 4 4 17 33 95 6 5	YLNHLEPPV	DB Search
ALM(+15.99)GSPQLVAA	ALMGSPQLVAA	44.05	1072.56	11	9.1	11	-2.0883	0.73	3.3	537.288	2	41.6191			24924	PROT2454_HEK293_F.raw	1	1	0	0	P14923|PLAK_HUMAN	JUP	TARGET	Oxidation (M)	M3:Oxidation (M):1000.00	0 0 0 0 0 0 0 5 0 0 0	ALM(+15.99)GSPQLVAA	DB Search
HLSNILSEV	HLSNILSEV	44.04	1010.54	9	100	9	-1.894	0.78	1.5	1011.55	1	53.3821	1850000	8310000	33495	PROT2454_HEK293_F.raw	3	3	3	3	Q9NXF1|TEX10_HUMAN	TEX10	TARGET			4 4 13 13 37 22 8 8 5	HLSNILSEV	DB Search
TLLTKPVEI	TLLTKPVEI	44.04	1012.62	9	77.8	9	-0.5368	0.83	3.8	507.318	2	50.8481	4230000	16400000	31609	PROT2454_HEK293_F.raw	4	4	1	1	P19174|PLCG1_HUMAN	PLCG1	TARGET			2 2 22 12 12 1 1 5 5	TLLTKPVEI	DB Search
KILPDLNTV	KILPDLNTV	44.04	1011.6	9	77.8	9	0.7129	0.81	3.2	506.807	2	52.3363	1050000	4260000	32681	PROT2454_HEK293_F.raw	2	2	1	1	O60287|NPA1P_HUMAN	URB1	TARGET			5 6 6 0 0 31 31 24 5	KILPDLNTV	DB Search
SPSSVTGNAL	SPSSVTGNAL	44.01	931.461	10	80	10	-4.8385	0.84	2	932.47	1	29.1685	306000	2380000	15831	PROT2454_HEK293_F.raw	2	2	2	2	Q9NYB0|TE2IP_HUMAN	TERF2IP	TARGET			0 0 23 23 37 27 17 17 21 5	SPSSVTGNAL	DB Search
KLAEEM(+15.99)LGL	KLAEEMLGL	43.99	1018.54	9	100	9	-2.491	0.75	3.8	510.278	2	43.1736	285000	1910000	26064	PROT2454_HEK293_F.raw	1	1	1	1	Q9NZ43|USE1_HUMAN	USE1	TARGET	Oxidation (M)	M6:Oxidation (M):1000.00	5 6 6 8 10 29 27 40 5	KLAEEM(+15.99)LGL	DB Search
RLDDLPHALSA	RLDDLPHALSA	43.97	1206.64	11	45.5	11	1.3715	0.82	2.3	604.326	2	43.7343	162000	1030000	26489	PROT2454_HEK293_F.raw	1	1	1	1	P09105|HBAT_HUMAN	HBQ1	TARGET			0 0 0 3 25 22 16 5 0 0 0	RLDDLPHALSA	DB Search
HPYGLGPPSL	HPYGLGPPSL	43.97	1036.53	10	60	10	-2.6085	0.88	2.4	519.276	2	47.6882	173000	963000	29383	PROT2454_HEK293_F.raw	1	1	1	1	O15417|TNC18_HUMAN	TNRC18	TARGET			0 0 0 0 3 5 9 7 7 5	HPYGLGPPSL	DB Search
YRAQPSVSL	YRAQPSVSL	43.96	1019.54	9	33.3	9	-3.5376	0.79	1.7	510.778	2	35.2236	37500	369000	20278	PROT2454_HEK293_F.raw	1	1	1	1	Q96PK6|RBM14_HUMAN	RBM14	TARGET			0 0 0 0 0 0 31 18 5	YRAQPSVSL	DB Search
LLSLRPSEA	LLSLRPSEA	43.96	984.56	9	66.7	9	-1.8395	0.9	4.2	493.29	2	39.6169	275000	1870000	23488	PROT2454_HEK293_F.raw	2	2	1	1	P23582|ANFC_HUMAN	NPPC	TARGET			5 20 7 2 2 0 0 1 2	LLSLRPSEA	DB Search
AM(+15.99)GIAPPKV	AMGIAPPKV	43.95	898.495	9	55.6	9	1.113	0.9	2	450.255	2	34.8114	280000	1200000	19933	PROT2454_HEK293_F.raw	2	2	1	1	O43395|PRPF3_HUMAN	PRPF3	TARGET	Oxidation (M)	M2:Oxidation (M):1000.00	0 0 13 3 34 18 7 0 0	AM(+15.99)GIAPPKV	DB Search
VLIDYQRNV	VLIDYQRNV	43.95	1118.61	9	66.7	9	-1.6565	0.83	0.7	560.312	2	39.8222	2740000	12100000	23590	PROT2454_HEK293_F.raw	3	3	1	1	O14980|XPO1_HUMAN	XPO1	TARGET			5 18 77 45 7 3 1 1 1	VLIDYQRNV	DB Search
ILHENFTTV	ILHENFTTV	43.95	1072.56	9	0	9	-0.3036	0.79	5.1	537.288	2	41.8491			25093	PROT2454_HEK293_F.raw	1	1	0	0	O43237|DC1L2_HUMAN	DYNC1LI2	TARGET			0 0 0 1 1 1 1 1 1	ILHENFTTV	DB Search
FLNKEITSV	FLNKEITSV	43.89	1049.58	9	100	9	0.431	0.78	1.4	525.796	2	42.4533	167000	956000	25545	PROT2454_HEK293_F.raw	1	1	1	1	Q9UI10|EI2BD_HUMAN	EIF2B4	TARGET			5 11 12 6 8 27 17 40 5	FLNKEITSV	DB Search
YAIKNIHGV	YAIKNIHGV	43.89	1013.57	9	55.6	9	1.7476	0.81	2.3	507.791	2	32.3084	41400	364000	18174	PROT2454_HEK293_F.raw	1	1	1	1	P50570|DYN2_HUMAN	DNM2	TARGET			5 36 81 30 0 0 20 0 0	YAIKNIHGV	DB Search
NM(+15.99)FGTKFETV	NMFGTKFETV	43.89	1188.55	10	70	10	-0.8238	0.88	0.4	595.282	2	41.5782	552000	3500000	24903	PROT2454_HEK293_F.raw	2	2	2	2	Q00013|EM55_HUMAN	MPP1	TARGET	Oxidation (M)	M2:Oxidation (M):1000.00	0 0 32 10 9 0 3 4 18 5	NM(+15.99)FGTKFETV	DB Search
TLVYHVVGV	TLVYHVVGV	43.86	985.56	9	77.8	9	-0.3716	0.86	1.8	986.569	1	47.9878	28000000	131000000	29538	PROT2454_HEK293_F.raw	12	12	2	2	Q15393|SF3B3_HUMAN	SF3B3	TARGET			0 0 38 12 12 84 19 7 5	TLVYHVVGV	DB Search
SPRLPAREL	SPRLPAREL	43.84	1037.6	9	77.8	9	0.9408	0.45	1	346.874	3	31.2779			17380	PROT2454_HEK293_F.raw	2	2	0	0	Q9H1K1|ISCU_HUMAN	ISCU	TARGET			5 31 25 25 70 17 0 0 5	SPRLPAREL	DB Search
VLNPHEALA	VLNPHEALA	43.84	962.519	9	88.9	9	-0.6379	0.73	2.8	482.268	2	32.7103	1610000	7730000	18385	PROT2454_HEK293_F.raw	3	3	1	1	O60895|RAMP2_HUMAN	RAMP2	TARGET			5 13 15 39 0 4 10 5 5	VLNPHEALA	DB Search
VLLAAGPSAA	VLLAAGPSAA	43.83	868.502	10	80	10	-5.5096	0.82	2.4	869.511	1	39.6819	1380000	7400000	23499	PROT2454_HEK293_F.raw	4	4	2	2	Q8TEM1|PO210_HUMAN	NUP210	TARGET			0 0 43 24 22 53 11 6 3 3	VLLAAGPSAA	DB Search
GPM(+15.99)PKHIAF	GPMPKHIAF	43.82	1012.52	9	44.4	9	-0.1388	0.68	3.4	507.267	2	30.2831	357000	2890000	16658	PROT2454_HEK293_F.raw	2	2	2	2	Q86SQ9|DHDDS_HUMAN	DHDDS	TARGET	Oxidation (M)	M3:Oxidation (M):1000.00	0 0 7 0 0 0 20 25 5	GPM(+15.99)PKHIAF	DB Search
NPKRQTLVF	NPKRQTLVF	43.75	1101.63	9	77.8	9	-0.9663	0.81	1.1	551.823	2	34.3094	124000	727000	19622	PROT2454_HEK293_F.raw	1	1	1	1	Q9GZR7|DDX24_HUMAN	DDX24	TARGET			5 10 20 0 0 5 12 21 5	NPKRQTLVF	DB Search
KLGSVPVTV	KLGSVPVTV	43.73	898.549	9	100	9	0.1084	0.85	1.6	899.557	1	42.4533	59300000	153000000	25829	PROT2454_HEK293_F.raw	12	12	3	3	Q9Y4C2|TCAF1_HUMAN	TCAF1	TARGET			5 9 9 10 12 7 7 9 5	KLGSVPVTV	DB Search
SVDSKPPVI	SVDSKPPVI	43.72	940.523	9	55.6	9	-2.1951	0.83	2.9	471.27	2	33.3133	454000	2580000	18857	PROT2454_HEK293_F.raw	1	1	1	1	Q6ZSZ5|ARHGI_HUMAN	ARHGEF18	TARGET			0 0 6 5 5 7 1 1 5	SVDSKPPVI	DB Search
YLGEQIQKL	YLGEQIQKL	43.71	1090.6	9	100	9	-0.8584	0.88	1.6	546.309	2	44.571	538000	3670000	27093	PROT2454_HEK293_F.raw	1	1	1	1	Q14746|COG2_HUMAN	COG2	TARGET			5 26 4 4 7 7 8 2 2	YLGEQIQKL	DB Search
TLAETIQGL	TLAETIQGL	43.7	944.518	9	77.8	9	-4.251	0.71	1.2	945.526	1	54.85	313000	1620000	34596	PROT2454_HEK293_F.raw	1	1	1	1	Q8TEX9|IPO4_HUMAN	IPO4	TARGET			2 2 40 32 14 8 0 0 5	TLAETIQGL	DB Search
GLADKVYFL	GLADKVYFL	43.67	1024.56	9	77.8	9	-2.4172	0.82	4.1	513.289	2	62.1301			39907	PROT2454_HEK293_F.raw	5	5	0	0	P27708|PYR1_HUMAN	CAD	TARGET			0 0 9 5 3 6 18 16 5	GLADKVYFL	DB Search
TLFPGKVHSL	TLFPGKVHSL	43.66	1097.62	10	60	10	1.3929	0.83	2	549.82	2	43.7343	1060000	4700000	26488	PROT2454_HEK293_F.raw	2	2	2	2	Q9NNW5|WDR6_HUMAN	WDR6	TARGET			0 0 28 13 1 1 3 3 3 3	TLFPGKVHSL	DB Search
KLLDVVHPA	KLLDVVHPA	43.63	990.586	9	77.8	9	0.2797	0.92	3.5	496.302	2	38.8491	462000	3570000	22927	PROT2454_HEK293_F.raw	1	1	1	1	Q99832|TCPH_HUMAN	CCT7	TARGET			5 28 14 7 7 8 24 0 0	KLLDVVHPA	DB Search
KLTGILQEV	KLTGILQEV	43.63	999.596	9	100	9	0.726	0.94	2.8	500.807	2	53.6531	967000	3940000	33649	PROT2454_HEK293_F.raw	1	1	1	1	O43896|KIF1C_HUMAN	KIF1C	TARGET			5 10 10 6 6 65 56 33 5	KLTGILQEV	DB Search
ALDKATVLL	ALDKATVLL	43.62	942.575	9	77.8	9	-4.0602	0.84	0.8	943.583	1	48.096	13600000	68600000	29651	PROT2454_HEK293_F.raw	8	8	2	2	Q53EL6|PDCD4_HUMAN	PDCD4	TARGET			0 0 22 22 38 54 54 23 5	ALDKATVLL	DB Search
SLLTHIQNL	SLLTHIQNL	43.6	1037.59	9	66.7	9	-1.1828	0.83	2.3	519.802	2	54.8182	332000	2080000	34563	PROT2454_HEK293_F.raw	1	1	1	1	Q9Y5L0|TNPO3_HUMAN	TNPO3	TARGET			0 0 9 6 0 14 18 13 5	SLLTHIQNL	DB Search
ILENPPEEM(+15.99)KL	ILENPPEEMKL	43.6	1327.67	11	63.6	11	-3.062	0.84	-0.3	664.842	2	38.0902	3760000	12300000	22255	PROT2454_HEK293_F.raw	4	4	1	1	O43432|IF4G3_HUMAN	EIF4G3	TARGET	Oxidation (M)	M9:Oxidation (M):1000.00	4 4 15 15 22 0 0 3 2 1 1	ILENPPEEM(+15.99)KL	DB Search
GLADASLLKKV	GLADASLLKKV	43.59	1113.68	11	81.8	11	1.0457	0.9	0.5	557.845	2	48.9984	3570000	16100000	30330	PROT2454_HEK293_F.raw	4	4	3	3	Q9UBB4|ATX10_HUMAN	ATXN10	TARGET			0 0 52 30 20 9 9 10 19 3 3	GLADASLLKKV	DB Search
RLFDEPQLA	RLFDEPQLA	43.57	1087.57	9	44.4	9	-0.7654	0.9	1.8	544.791	2	47.594	3850000	14700000	29197	PROT2454_HEK293_F.raw	3	3	1	1	Q9BX70|BTBD2_HUMAN:Q9H0C5|BTBD1_HUMAN	BTBD2:BTBD1	TARGET			1 1 1 3 28 10 10 1 1	RLFDEPQLA	DB Search
HLLDYVM(+15.99)TT	HLLDYVMTT	43.56	1107.53	9	77.8	9	-3.5075	0.82	0.5	554.771	2	42.0929	205000	818000	25282	PROT2454_HEK293_F.raw	1	1	1	1	Q15645|PCH2_HUMAN	TRIP13	TARGET	Oxidation (M)	M7:Oxidation (M):1000.00	0 0 3 3 9 29 9 5 5	HLLDYVM(+15.99)TT	DB Search
YLPEDFIRV	YLPEDFIRV	43.53	1150.6	9	77.8	9	0.3166	0.92	0.7	576.309	2	66.1264	1860000	5730000	42915	PROT2454_HEK293_F.raw	1	1	1	1	O43187|IRAK2_HUMAN	IRAK2	TARGET			2 2 46 37 14 2 2 0 0	YLPEDFIRV	DB Search
APDSQRLKLL	APDSQRLKLL	43.53	1139.67	10	100	10	-1.427	0.8	1	570.841	2	40.0814	310000	1910000	23814	PROT2454_HEK293_F.raw	1	1	1	1	Q9UQE7|SMC3_HUMAN	SMC3	TARGET			5 18 52 14 10 2 11 16 4 4	APDSQRLKLL	DB Search
TLADLVHHV	TLADLVHHV	43.52	1003.54	9	77.8	9	0.0841	0.87	3.7	502.782	2	47.3646	12000000	52700000	29228	PROT2454_HEK293_F.raw	6	6	2	2	Q9Y4A5|TRRAP_HUMAN	TRRAP	TARGET			4 4 18 11 8 8 19 0 0	TLADLVHHV	DB Search
RPDPPTAAL	RPDPPTAAL	43.52	936.503	9	55.6	9	-1.6604	0.76	1.5	469.259	2	31.2031	215000	1240000	17335	PROT2454_HEK293_F.raw	1	1	1	1	Q9UKA8|RCAN3_HUMAN	RCAN3	TARGET			0 0 4 5 0 0 8 12 5	RPDPPTAAL	DB Search
FLM(+15.99)QYPGRSL	FLMQYPGRSL	43.5	1226.61	10	70	10	0.9323	0.87	0.6	614.314	2	43.3058	302000	1600000	26149	PROT2454_HEK293_F.raw	1	1	1	1	Q9GZR7|DDX24_HUMAN	DDX24	TARGET	Oxidation (M)	M3:Oxidation (M):1000.00	3 3 34 50 50 5 2 0 0 0	FLM(+15.99)QYPGRSL	DB Search
ALLQDLHKA	ALLQDLHKA	43.49	1007.58	9	77.8	9	-0.7867	0.86	3.6	504.797	2	33.9221	227000	1630000	19339	PROT2454_HEK293_F.raw	1	1	1	1	A1A4V9|CF119_HUMAN	CFAP119	TARGET			3 3 52 30 16 16 19 0 0	ALLQDLHKA	DB Search
KLNATNIEL	KLNATNIEL	43.48	1014.57	9	100	9	-1.9504	0.94	2.9	508.294	2	43.6714	503000	2880000	26436	PROT2454_HEK293_F.raw	1	1	1	1	P28066|PSA5_HUMAN	PSMA5	TARGET			5 2 2 5 8 11 79 29 5	KLNATNIEL	DB Search
HLFGNLEKL	HLFGNLEKL	43.46	1069.59	9	100	9	3.02	0.77	1.7	535.804	2	51.3196	159000	969000	32027	PROT2454_HEK293_F.raw	1	1	1	1	Q58EX7|PKHG4_HUMAN	PLEKHG4	TARGET			5 24 8 5 5 34 43 8 5	HLFGNLEKL	DB Search
TLTSNIPEI	TLTSNIPEI	43.43	986.528	9	44.4	9	-3.8593	0.76	1.5	987.537	1	55.3911	247000	1620000	34950	PROT2454_HEK293_F.raw	2	2	1	1	P50993|AT1A2_HUMAN:P13637|AT1A3_HUMAN:Q13733|AT1A4_HUMAN:P05023|AT1A1_HUMAN	ATP1A2:ATP1A3:ATP1A4:ATP1A1	TARGET			0 0 37 0 7 39 13 0 0	TLTSNIPEI	DB Search
YLGEIVRNI	YLGEIVRNI	43.42	1075.6	9	66.7	9	-2.0898	0.88	2.2	538.81	2	53.1293	237000	1430000	33328	PROT2454_HEK293_F.raw	1	1	1	1	P52789|HXK2_HUMAN:P19367|HXK1_HUMAN	HK2:HK1	TARGET			5 16 6 6 9 0 0 1 2	YLGEIVRNI	DB Search
IPLLGKSSL	IPLLGKSSL	43.42	926.58	9	77.8	9	0.0517	0.87	2.4	464.298	2	53.5262	478000	1800000	33609	PROT2454_HEK293_F.raw	1	1	1	1	Q9NYP3|DONS_HUMAN	DONSON	TARGET			5 40 79 63 12 0 0 11 5	IPLLGKSSL	DB Search
KLDDIVQHI	KLDDIVQHI	43.37	1079.6	9	100	9	-0.1297	0.6	0.6	540.806	2	45.2151	261000	1200000	27588	PROT2454_HEK293_F.raw	1	1	1	1	Q96R06|SPAG5_HUMAN	SPAG5	TARGET			5 44 15 11 12 14 24 35 5	KLDDIVQHI	DB Search
WLDNPKIQL	WLDNPKIQL	43.35	1125.62	9	100	9	0.5171	0.79	1.1	563.817	2	59.394	589000	1400000	37934	PROT2454_HEK293_F.raw	1	1	1	1	O60341|KDM1A_HUMAN	KDM1A	TARGET			5 23 12 12 7 6 6 9 5	WLDNPKIQL	DB Search
GLLSHSSTL	GLLSHSSTL	43.34	913.487	9	77.8	9	-4.1521	0.79	1.7	457.752	2	37.5571	478000	2470000	21979	PROT2454_HEK293_F.raw	1	1	1	1	Q4VCS5|AMOT_HUMAN	AMOT	TARGET			0 0 19 15 3 4 10 12 5	GLLSHSSTL	DB Search
VLLSEQGDVKL	VLLSEQGDVKL	43.34	1199.68	11	81.8	11	-0.7463	0.78	0.9	600.846	2	50.1681	548000	1790000	31277	PROT2454_HEK293_F.raw	2	2	1	1	O00506|STK25_HUMAN:Q9P289|STK26_HUMAN	STK25:STK26	TARGET			5 15 81 11 5 5 0 0 5 5 5	VLLSEQGDVKL	DB Search
M(+15.99)LAGFITTL	MLAGFITTL	43.33	981.52	9	100	9	-4.7894	0.75	0.9	982.529	1	71.3382	4700000	22500000	46733	PROT2454_HEK293_F.raw	3	3	1	1	Q9NWH2|TM242_HUMAN	TMEM242	TARGET	Oxidation (M)	M1:Oxidation (M):1000.00	3 3 71 31 31 4 4 2 2	M(+15.99)LAGFITTL	DB Search
M(+15.99)LFGHPLLV	MLFGHPLLV	43.32	1041.57	9	100	9	-3.0708	0.8	1.3	521.792	2	63.2465	1600000	6790000	40599	PROT2454_HEK293_F.raw	2	2	1	1	P51784|UBP11_HUMAN	USP11	TARGET	Oxidation (M)	M1:Oxidation (M):1000.00	5 9 10 8 8 8 8 15 5	M(+15.99)LFGHPLLV	DB Search
SPAHLAREL	SPAHLAREL	43.32	992.54	9	33.3	9	-0.7405	0.75	3.8	497.279	2	27.4811	315000	1940000	14593	PROT2454_HEK293_F.raw	2	2	2	2	A1L390|PKHG3_HUMAN	PLEKHG3	TARGET			0 0 34 34 23 0 0 0 1	SPAHLAREL	DB Search
FLSKQQASQV	FLSKQQASQV	43.31	1134.6	10	100	10	-2.8505	0.83	0.7	568.309	2	25.9014	306000	1660000	13434	PROT2454_HEK293_F.raw	2	2	1	1	P07225|PROS_HUMAN	PROS1	TARGET			5 7 7 4 4 13 15 17 7 5	FLSKQQASQV	DB Search
APFLRNVEL	APFLRNVEL	43.3	1057.59	9	88.9	9	0.2938	0.75	1.2	529.804	2	57.1533	3880000	20100000	36208	PROT2454_HEK293_F.raw	5	5	3	3	A5YKK6|CNOT1_HUMAN	CNOT1	TARGET			5 19 40 17 1 4 13 19 5	APFLRNVEL	DB Search
ILSEIKEAV	ILSEIKEAV	43.3	1000.58	9	77.8	9	-1.9995	0.85	3.9	501.299	2	43.192			26079	PROT2454_HEK293_F.raw	1	1	0	0	Q9BQ70|TCF25_HUMAN	TCF25	TARGET			5 21 6 6 18 1 1 4 4	ILSEIKEAV	DB Search
IITKDLFQV	IITKDLFQV	43.28	1075.63	9	77.8	9	-1.3822	0.85	0.2	538.821	2	58.2666	975000	3720000	37095	PROT2454_HEK293_F.raw	1	1	1	1	Q14204|DYHC1_HUMAN	DYNC1H1	TARGET			5 14 7 1 1 15 18 7 5	IITKDLFQV	DB Search
ILDQKINEV	ILDQKINEV	43.28	1070.6	9	100	9	-2.2158	0.84	2.7	536.307	2	36.3536	6050000	30000000	21062	PROT2454_HEK293_F.raw	6	6	2	2	P11926|DCOR_HUMAN	ODC1	TARGET			5 37 24 21 2 10 7 7 5	ILDQKINEV	DB Search
LPKQPPLM(+15.99)L	LPKQPPLML	43.27	1051.61	9	100	9	0.4833	0.81	1.4	526.813	2	50.6454	397000	1780000	31494	PROT2454_HEK293_F.raw	1	1	1	1	Q6VN20|RBP10_HUMAN	RANBP10	TARGET	Oxidation (M)	M8:Oxidation (M):1000.00	5 34 12 12 17 17 25 13 5	LPKQPPLM(+15.99)L	DB Search
VLM(+15.99)TQQPRPVL	VLMTQQPRPVL	43.26	1296.72	11	63.6	11	-0.9316	0.79	-1.1	649.368	2	40.3912	244000	727000	24060	PROT2454_HEK293_F.raw	1	1	1	1	Q9NPE3|NOP10_HUMAN	NOP10	TARGET	Oxidation (M)	M3:Oxidation (M):1000.00	0 0 59 39 39 48 5 5 10 0 0	VLM(+15.99)TQQPRPVL	DB Search
KITTVIQHV	KITTVIQHV	43.25	1037.62	9	77.8	9	0.5321	0.86	1.3	519.82	2	33.629	88500	743000	19114	PROT2454_HEK293_F.raw	1	1	1	1	Q9H3R5|CENPH_HUMAN	CENPH	TARGET			5 29 16 8 8 7 7 0 0	KITTVIQHV	DB Search
ALAPGLPTARA	ALAPGLPTARA	43.25	1036.6	11	45.5	11	-0.3935	0.83	1.9	519.31	2	40.7735	213000	1270000	24301	PROT2454_HEK293_F.raw	1	1	1	1	Q9UMX5|NENF_HUMAN	NENF	TARGET			0 0 19 31 9 9 2 1 0 0 0	ALAPGLPTARA	DB Search
SLLENLEKI	SLLENLEKI	43.25	1057.6	9	77.8	9	-0.2741	0.82	1.2	529.809	2	66.5992	1060000	5170000	43234	PROT2454_HEK293_F.raw	1	1	1	1	O60812|HNRC1_HUMAN:P07910|HNRPC_HUMAN:B2RXH8|HNRC2_HUMAN:B7ZW38|HNRC3_HUMAN:P0DMR1|HNRC4_HUMAN	HNRNPCL1:HNRNPC:HNRNPCL2:HNRNPCL3:HNRNPCL4	TARGET			1 1 35 17 5 5 7 2 2	SLLENLEKI	DB Search
GLAPPQHLIRV	GLAPPQHLIRV	43.23	1199.71	11	81.8	11	4.9801	0.4	0.9	400.912	3	48.096	1710000	7600000	29636	PROT2454_HEK293_F.raw	3	3	2	2	P04637|P53_HUMAN	TP53	TARGET			0 0 2 34 18 18 13 6 3 3 3	GLAPPQHLIRV	DB Search
FLANIGTSV	FLANIGTSV	43.23	920.497	9	0	9	-4.6122	0.72	-0.3	921.504	1	54.1233	148000	1910000	34055	PROT2454_HEK293_F.raw	1	1	1	1	Q9UKG1|DP13A_HUMAN	APPL1	TARGET			0 0 0 0 0 0 0 0 0	FLANIGTSV	DB Search
VPRASVPDGFL	VPRASVPDGFL	43.21	1156.62	11	36.4	11	-2.1024	0.8	0.4	579.32	2	53.2306	3310000	14100000	33337	PROT2454_HEK293_F.raw	3	3	1	1	P14174|MIF_HUMAN	MIF	TARGET			0 0 1 0 0 10 0 0 14 7 5	VPRASVPDGFL	DB Search
SVFGGKNIHV	SVFGGKNIHV	43.19	1056.57	10	60	10	1.6698	0.92	0.7	529.293	2	37.1428	244000	1120000	21657	PROT2454_HEK293_F.raw	1	1	1	1	Q92624|APBP2_HUMAN	APPBP2	TARGET			0 0 46 11 2 2 3 5 1 1	SVFGGKNIHV	DB Search
FLLDKKIGV	FLLDKKIGV	43.18	1031.64	9	100	9	3.4219	0.87	3.1	516.828	2	51.7365	14300000	37100000	32292	PROT2454_HEK293_F.raw	9	9	2	2	P78371|TCPB_HUMAN	CCT2	TARGET			5 10 49 26 18 2 6 4 4	FLLDKKIGV	DB Search
M(+15.99)PSSAVRVL	MPSSAVRVL	43.17	974.522	9	77.8	9	-2.5846	0.76	3.8	488.27	2	33.3133	170000	577000	18887	PROT2454_HEK293_F.raw	1	1	1	1	Q8N0X2|SPG16_HUMAN	SPAG16	TARGET	Oxidation (M)	M1:Oxidation (M):1000.00	5 71 64 31 22 14 0 0 5	M(+15.99)PSSAVRVL	DB Search
LPSQVSRVV	LPSQVSRVV	43.15	983.576	9	55.6	9	2.0539	0.87	2.8	492.797	2	37.704	494000	2130000	22053	PROT2454_HEK293_F.raw	2	2	1	1	P35606|COPB2_HUMAN	COPB2	TARGET			5 29 29 23 17 1 1 1 1	LPSQVSRVV	DB Search
YLDGHLITTV	YLDGHLITTV	43.13	1130.6	10	80	10	0.4067	0.78	0.8	566.306	2	52.1011	312000	1970000	32551	PROT2454_HEK293_F.raw	1	1	1	1	O95544|NADK_HUMAN	NADK	TARGET			5 8 2 0 0 34 64 20 31 5	YLDGHLITTV	DB Search
M(+15.99)LANDIARL	MLANDIARL	43.13	1031.54	9	100	9	-1.3686	0.84	2	516.78	2	44.9807	225000	2060000	27409	PROT2454_HEK293_F.raw	1	1	1	1	Q9H4M9|EHD1_HUMAN	EHD1	TARGET	Oxidation (M)	M1:Oxidation (M):1000.00	5 16 52 10 10 12 3 2 2	M(+15.99)LANDIARL	DB Search
RLDDAIHVL	RLDDAIHVL	43.09	1050.58	9	44.4	9	-0.0728	0.95	2.1	526.299	2	47.6534	2090000	12000000	29320	PROT2454_HEK293_F.raw	1	1	1	1	Q99081|HTF4_HUMAN:P15884|ITF2_HUMAN	TCF12:TCF4	TARGET			0 0 0 2 11 15 18 0 0	RLDDAIHVL	DB Search
LLDVPTAAV	LLDVPTAAV	43.07	897.517	9	77.8	9	-3.8723	0.72	-1.3	898.523	1	55.7765	143000000	320000000	35428	PROT2454_HEK293_F.raw	9	9	1	1	P13284|GILT_HUMAN	IFI30	TARGET			0 0 27 5 7 7 7 3 3	LLDVPTAAV	DB Search
YAAELIERV	YAAELIERV	43.07	1062.57	9	77.8	9	-0.9844	0.79	1.6	532.294	2	47.3252	1020000	3930000	28903	PROT2454_HEK293_F.raw	2	2	1	1	Q9Y4B6|DCAF1_HUMAN	DCAF1	TARGET			5 39 32 32 20 6 4 0 0	YAAELIERV	DB Search
SLAEVNTQL	SLAEVNTQL	43.04	973.508	9	55.6	9	-2.2919	0.87	2.5	974.518	1	43.4368	546000	3510000	26246	PROT2454_HEK293_F.raw	2	2	2	2	Q9BV73|CP250_HUMAN	CEP250	TARGET			0 0 73 95 29 6 12 0 0	SLAEVNTQL	DB Search
SLLEHFNTV	SLLEHFNTV	43.04	1058.54	9	66.7	9	-2.2766	0.73	1	530.278	2	50.9808	408000	1950000	31753	PROT2454_HEK293_F.raw	1	1	1	1	Q9UHF7|TRPS1_HUMAN	TRPS1	TARGET			0 0 4 4 0 10 14 9 5	SLLEHFNTV	DB Search
SM(+15.99)TLAIHEI	SMTLAIHEI	43.02	1029.52	9	77.8	9	1.0611	0.89	2.7	515.767	2	43.406	1390000	4420000	26164	PROT2454_HEK293_F.raw	2	2	1	1	O15121|DEGS1_HUMAN	DEGS1	TARGET	Oxidation (M)	M2:Oxidation (M):1000.00	0 0 44 44 27 27 5 3 5	SM(+15.99)TLAIHEI	DB Search
NM(+15.99)YEGVGRM(+15.99)FI	NMYEGVGRMFI	43.01	1347.6	11	63.6	11	0.2966	0.79	0.5	674.805	2	45.8543	977000	3060000	27997	PROT2454_HEK293_F.raw	3	3	1	1	O60925|PFD1_HUMAN	PFDN1	TARGET	Oxidation (M);Oxidation (M)	M2:Oxidation (M):1000.00;M9:Oxidation (M):1000.00	0 0 39 39 10 10 3 0 0 2 2	NM(+15.99)YEGVGRM(+15.99)FI	DB Search
GLPRFGIEM(+15.99)V	GLPRFGIEMV	43	1133.59	10	60	10	0.9151	0.8	0.1	567.802	2	57.2696	284000	2000000	36370	PROT2454_HEK293_F.raw	1	1	1	1	Q9H2Y7|ZN106_HUMAN	ZNF106	TARGET	Oxidation (M)	M9:Oxidation (M):1000.00	0 0 0 0 7 13 13 32 16 5	GLPRFGIEM(+15.99)V	DB Search
GLWEEAYRV	GLWEEAYRV	43	1121.55	9	55.6	9	-2.2902	0.86	1.2	561.783	2	53.1568	214000	1390000	33329	PROT2454_HEK293_F.raw	1	1	1	1	Q9UG01|IF172_HUMAN	IFT172	TARGET			0 0 55 59 24 8 5 1 1	GLWEEAYRV	DB Search
GLDPGKQIKL	GLDPGKQIKL	42.97	1067.63	10	70	10	-0.1997	0.9	1.3	534.825	2	41.2419	1870000	8490000	24640	PROT2454_HEK293_F.raw	5	5	2	2	P43246|MSH2_HUMAN	MSH2	TARGET			0 0 21 17 5 4 1 11 3 3	GLDPGKQIKL	DB Search
RLLSTDPVTA	RLLSTDPVTA	42.96	1071.59	10	40	10	-3.4102	0.81	1.5	536.804	2	37.7791	123000	908000	22144	PROT2454_HEK293_F.raw	1	1	1	1	P63010|AP2B1_HUMAN	AP2B1	TARGET			0 0 1 1 2 3 21 21 0 0	RLLSTDPVTA	DB Search
TLDEKIEKV	TLDEKIEKV	42.96	1073.6	9	55.6	9	-1.5511	0.82	0.9	537.806	2	28.975	178000	1300000	15699	PROT2454_HEK293_F.raw	2	2	2	2	Q96GQ7|DDX27_HUMAN	DDX27	TARGET			0 0 15 8 8 5 8 0 0	TLDEKIEKV	DB Search
YLDPRITVA	YLDPRITVA	42.95	1046.58	9	33.3	9	-0.5322	0.87	2	524.296	2	45.4725	374000	2200000	27742	PROT2454_HEK293_F.raw	1	1	1	1	P11387|TOP1_HUMAN	TOP1	TARGET			3 3 7 1 0 1 1 1 1	YLDPRITVA	DB Search
YM(+15.99)NNDLIGL	YMNNDLIGL	42.94	1067.5	9	77.8	9	-6.4134	0.77	1.3	534.756	2	53.8614	861000	3540000	33825	PROT2454_HEK293_F.raw	2	2	2	2	Q9NRH3|TBG2_HUMAN:P23258|TBG1_HUMAN	TUBG2:TUBG1	TARGET	Oxidation (M)	M2:Oxidation (M):1000.00	0 0 5 5 13 32 5 83 5	YM(+15.99)NNDLIGL	DB Search
KLYSVVSQL	KLYSVVSQL	42.92	1035.6	9	100	9	-1.3312	0.92	2.2	518.807	2	49.6614	433000	1630000	30778	PROT2454_HEK293_F.raw	1	1	1	1	Q93008|USP9X_HUMAN:O00507|USP9Y_HUMAN	USP9X:USP9Y	TARGET			5 3 3 6 7 40 10 10 5	KLYSVVSQL	DB Search
YVDPVITSI	YVDPVITSI	42.9	1005.54	9	55.6	9	-5.2999	0.68	1.4	1006.55	1	58.6017			37336	PROT2454_HEK293_F.raw	1	1	0	0	P08581|MET_HUMAN	MET	TARGET			0 0 15 28 22 8 3 0 0	YVDPVITSI	DB Search
ALLDRIVSV	ALLDRIVSV	42.88	984.597	9	88.9	9	-1.3068	0.76	2.9	493.307	2	59.7835	22100000	40500000	38445	PROT2454_HEK293_F.raw	13	13	2	2	Q92621|NU205_HUMAN	NUP205	TARGET			5 5 26 8 0 15 15 7 5	ALLDRIVSV	DB Search
KIVDFSYSV	KIVDFSYSV	42.87	1056.55	9	100	9	-1.198	0.86	2	529.283	2	50.8481	522000	2660000	31638	PROT2454_HEK293_F.raw	1	1	1	1	O60566|BUB1B_HUMAN	BUB1B	TARGET			5 4 4 13 14 21 56 57 5	KIVDFSYSV	DB Search
ALDEYNM(+15.99)KI	ALDEYNMKI	42.86	1111.52	9	55.6	9	-0.8947	0.84	1.9	556.769	2	32.7816	109000	797000	18503	PROT2454_HEK293_F.raw	2	2	2	2	Q8IY21|DDX60_HUMAN	DDX60	TARGET	Oxidation (M)	M7:Oxidation (M):1000.00	0 0 22 22 13 7 7 0 0	ALDEYNM(+15.99)KI	DB Search
HLTDITLKV	HLTDITLKV	42.86	1038.61	9	77.8	9	2.6482	0.85	2.3	520.312	2	47.8536	1240000	7410000	29434	PROT2454_HEK293_F.raw	2	2	1	1	Q15046|SYK_HUMAN	KARS1	TARGET			5 14 6 6 21 21 26 1 1	HLTDITLKV	DB Search
SLLEKSLGL	SLLEKSLGL	42.86	958.57	9	77.8	9	-1.5968	0.72	0.6	959.578	1	55.6317	20700000	59700000	35084	PROT2454_HEK293_F.raw	13	13	2	2	O43324|MCA3_HUMAN	EEF1E1	TARGET			0 0 56 27 15 15 13 8 5	SLLEKSLGL	DB Search
M(+15.99)LFGTYM(+15.99)KV	MLFGTYMKV	42.86	1120.53	9	77.8	9	0.235	0.86	1.8	561.273	2	42.9976	642000	4540000	25959	PROT2454_HEK293_F.raw	2	2	2	2	O43683|BUB1_HUMAN	BUB1	TARGET	Oxidation (M);Oxidation (M)	M1:Oxidation (M):1000.00;M7:Oxidation (M):1000.00	5 8 40 8 7 7 11 1 1	M(+15.99)LFGTYM(+15.99)KV	DB Search
LISGVVHEI	LISGVVHEI	42.86	965.555	9	100	9	1.0079	0.91	2.8	483.786	2	46.7794			28687	PROT2454_HEK293_F.raw	1	1	0	0	O43462|MBTP2_HUMAN	MBTPS2	TARGET			5 7 10 2 2 16 2 2 2	LISGVVHEI	DB Search
ALDPIIHGL	ALDPIIHGL	42.85	947.544	9	55.6	9	-1.6353	0.88	1.6	474.78	2	57.889	2930000	17000000	36799	PROT2454_HEK293_F.raw	1	1	1	1	P23470|PTPRG_HUMAN	PTPRG	TARGET			1 1 21 11 11 26 3 1 1	ALDPIIHGL	DB Search
RPYTNKVITL	RPYTNKVITL	42.81	1203.7	10	100	10	0.6914	0.82	0.9	602.857	2	38.7813	1670000	11400000	22858	PROT2454_HEK293_F.raw	2	2	2	2	Q14004|CDK13_HUMAN:Q9NYV4|CDK12_HUMAN	CDK13:CDK12	TARGET			5 7 7 9 12 33 100 58 5 5	RPYTNKVITL	DB Search
KLLAGFM(+15.99)GV	KLLAGFMGV	42.8	950.526	9	100	9	-0.2108	0.69	3.8	476.272	2	51.4197	691000	1860000	31900	PROT2454_HEK293_F.raw	2	2	1	1	Q8IXQ5|KLHL7_HUMAN	KLHL7	TARGET	Oxidation (M)	M7:Oxidation (M):1000.00	5 4 4 9 9 22 20 21 5	KLLAGFM(+15.99)GV	DB Search
AM(+15.99)IELVERL	AMIELVERL	42.8	1088.59	9	55.6	9	-0.0013	0.82	1.8	545.303	2	54.2329	2660000	12600000	34069	PROT2454_HEK293_F.raw	2	2	1	1	Q96DX7|TRI44_HUMAN	TRIM44	TARGET	Oxidation (M)	M2:Oxidation (M):1000.00	1 1 69 31 18 5 5 0 0	AM(+15.99)IELVERL	DB Search
VLM(+15.99)NQPPQIAP	VLMNQPPQIAP	42.79	1222.64	11	81.8	11	-0.4434	0.78	1.1	612.327	2	41.4745	1480000	4730000	24793	PROT2454_HEK293_F.raw	1	1	1	1	Q04637|IF4G1_HUMAN	EIF4G1	TARGET	Oxidation (M)	M3:Oxidation (M):1000.00	0 0 2 2 2 6 2 2 3 10 5	VLM(+15.99)NQPPQIAP	DB Search
ILDEAIYKV	ILDEAIYKV	42.78	1062.6	9	100	9	0.1543	0.8	0.5	532.306	2	49.7109			30821	PROT2454_HEK293_F.raw	1	1	0	0	Q96DY2|DRC10_HUMAN	IQCD	TARGET			5 66 15 12 10 10 27 2 2	ILDEAIYKV	DB Search
SVLGKVNEI	SVLGKVNEI	42.75	957.549	9	44.4	9	-1.3063	0.89	2.6	479.783	2	41.0958			24544	PROT2454_HEK293_F.raw	1	1	0	0	Q13561|DCTN2_HUMAN	DCTN2	TARGET			0 0 26 6 1 1 1 2 5	SVLGKVNEI	DB Search
ALNEKLVNL	ALNEKLVNL	42.74	1012.59	9	77.8	9	0.0281	0.85	1.6	1013.6	1	48.3278	4900000	27500000	29851	PROT2454_HEK293_F.raw	4	4	2	2	O00303|EIF3F_HUMAN	EIF3F	TARGET			0 0 21 32 17 17 34 10 5	ALNEKLVNL	DB Search
SLHDRIYVI	SLHDRIYVI	42.73	1114.61	9	77.8	9	0.299	0.89	1.2	558.315	2	44.0064	542000	4330000	26676	PROT2454_HEK293_F.raw	2	2	2	2	Q53G59|KLH12_HUMAN	KLHL12	TARGET			0 0 79 18 4 28 57 32 5	SLHDRIYVI	DB Search
RGLDDIKDLKV	RGLDDIKDLKV	42.73	1270.72	11	81.8	11	5.6935	0.69	2.1	424.583	3	47.2909	202000	1430000	29097	PROT2454_HEK293_F.raw	1	1	1	1	Q9HCE1|MOV10_HUMAN	MOV10	TARGET			3 0 0 6 30 15 9 9 3 8 5	RGLDDIKDLKV	DB Search
SPQSAAAEL	SPQSAAAEL	42.73	872.424	9	77.8	9	-5.0734	0.77	1.8	437.22	2	28.5714	332000	1700000	15374	PROT2454_HEK293_F.raw	2	2	2	2	Q12948|FOXC1_HUMAN	FOXC1	TARGET			0 0 8 11 11 25 27 11 5	SPQSAAAEL	DB Search
SPAGTRGGFVL	SPAGTRGGFVL	42.72	1060.57	11	27.3	11	-3.0071	0.86	2.1	531.292	2	42.9976	488000	3310000	25927	PROT2454_HEK293_F.raw	1	1	1	1	Q9HDC5|JPH1_HUMAN	JPH1	TARGET			1 1 5 1 0 0 0 0 1 2 2	SPAGTRGGFVL	DB Search
TLQEQLRAL	TLQEQLRAL	42.71	1070.61	9	100	9	-0.7564	0.79	1.8	536.312	2	47.5532	173000	962000	29263	PROT2454_HEK293_F.raw	1	1	1	1	Q969P6|TOP1M_HUMAN	TOP1MT	TARGET			4 4 55 18 9 9 2 2 5	TLQEQLRAL	DB Search
SLDAKEIYL	SLDAKEIYL	42.69	1050.56	9	77.8	9	-1.9549	0.78	1.1	526.288	2	49.6614	476000	1830000	30760	PROT2454_HEK293_F.raw	1	1	1	1	Q8IXB1|DJC10_HUMAN	DNAJC10	TARGET			0 0 9 5 5 6 26 15 5	SLDAKEIYL	DB Search
SPAILPRL	SPAILPRL	42.69	865.538	8	100	8	-3.592	0.74	1.5	433.777	2	53.6531	317000	2000000	33693	PROT2454_HEK293_F.raw	1	1	1	1	Q9BZM4|ULBP3_HUMAN	ULBP3	TARGET			5 5 46 39 22 2 2 2	SPAILPRL	DB Search
SLAEKIQAL	SLAEKIQAL	42.69	971.565	9	77.8	9	-2.0777	0.9	2	972.574	1	45.3792	5850000	19500000	27691	PROT2454_HEK293_F.raw	4	4	2	2	Q9NWX5|ASB6_HUMAN	ASB6	TARGET			0 0 52 53 28 28 34 28 5	SLAEKIQAL	DB Search
IRSSYIRVL	IRSSYIRVL	42.68	1105.66	9	100	9	0.4655	0.86	0.9	369.561	3	42.1225	957000	5340000	25280	PROT2454_HEK293_F.raw	2	2	2	2	P33992|MCM5_HUMAN	MCM5	TARGET			5 2 7 7 26 66 4 3 3	IRSSYIRVL	DB Search
GPHEAFSQL	GPHEAFSQL	42.67	984.466	9	55.6	9	-5.9291	0.75	2.4	493.242	2	35.2676	41400	433000	20323	PROT2454_HEK293_F.raw	1	1	1	1	O14771|ZN213_HUMAN:P17040|ZSC20_HUMAN	ZNF213:ZSCAN20	TARGET			0 0 0 5 8 10 9 0 5	GPHEAFSQL	DB Search
RLTPKLM(+15.99)EV	RLTPKLMEV	42.67	1101.62	9	55.6	9	0.4508	0.78	2.3	551.819	2	33.2425	555000	3070000	18825	PROT2454_HEK293_F.raw	2	2	1	1	O15372|EIF3H_HUMAN	EIF3H	TARGET	Oxidation (M)	M7:Oxidation (M):1000.00	3 3 3 1 1 28 5 1 1	RLTPKLM(+15.99)EV	DB Search
TLDQHSFSL	TLDQHSFSL	42.65	1046.5	9	77.8	9	-2.7486	0.72	2.2	524.26	2	45.6058	201000	930000	27845	PROT2454_HEK293_F.raw	1	1	1	1	O43264|ZW10_HUMAN	ZW10	TARGET			4 4 0 0 2 2 5 11 5	TLDQHSFSL	DB Search
TLQDFRVVV	TLQDFRVVV	42.65	1075.6	9	88.9	9	-1.4374	0.86	1.3	538.809	2	55.816	948000	3600000	35250	PROT2454_HEK293_F.raw	1	1	1	1	Q8TF46|DI3L1_HUMAN	DIS3L	TARGET			4 4 41 41 3 0 8 3 3	TLQDFRVVV	DB Search
KIGDFGLATV	KIGDFGLATV	42.65	1019.57	10	100	10	-2.1981	0.82	2.9	510.791	2	54.9139	4100000	17000000	34742	PROT2454_HEK293_F.raw	2	2	1	1	P04049|RAF1_HUMAN:P10398|ARAF_HUMAN:P15056|BRAF_HUMAN	RAF1:ARAF:BRAF	TARGET			5 3 2 2 3 3 44 99 40 5	KIGDFGLATV	DB Search
KLGDFGLATV	KLGDFGLATV	42.65	1019.57	10	100	10	-2.3811	0.83	2.9	510.791	2	54.9139	4100000	17000000	34742	PROT2454_HEK293_F.raw	2	2	1	1	Q8N568|DCLK2_HUMAN	DCLK2	TARGET			5 3 2 2 3 3 44 99 40 5	KLGDFGLATV	DB Search
M(+15.99)IRAAPPPL	MIRAAPPPL	42.65	980.548	9	55.6	9	0.9632	0.74	3.6	491.283	2	40.4917	710000	1360000	24192	PROT2454_HEK293_F.raw	3	3	1	1	P10619|PPGB_HUMAN	CTSA	TARGET	Oxidation (M)	M1:Oxidation (M):1000.00	0 0 0 0 4 15 11 2 2	M(+15.99)IRAAPPPL	DB Search
ILQEAQNLM(+15.99)	ILQEAQNLM	42.64	1074.54	9	77.8	9	-0.033	0.78	1.5	538.277	2	33.6622	39500	611000	19133	PROT2454_HEK293_F.raw	1	1	1	1	Q99459|CDC5L_HUMAN	CDC5L	TARGET	Oxidation (M)	M9:Oxidation (M):1000.00	0 0 14 7 7 7 12 30 5	ILQEAQNLM(+15.99)	DB Search
VRPPIRSH	VRPPIRSH	42.64	960.562	8	37.5	8	-4.193	0.46	2.9	321.195	3	14.5952	819000	2080000	6410	PROT2454_HEK293_F.raw	9	9	2	2	Q8WWK9|CKAP2_HUMAN	CKAP2	TARGET			0 0 36 0 0 0 24 5	VRPPIRSH	DB Search
KLSLVAAM(+15.99)L	KLSLVAAML	42.63	960.568	9	100	9	-1.415	0.84	1.1	961.576	1	53.6902	6840000	31800000	33720	PROT2454_HEK293_F.raw	3	3	2	2	P11021|BIP_HUMAN	HSPA5	TARGET	Oxidation (M)	M8:Oxidation (M):1000.00	5 15 15 17 26 49 49 9 5	KLSLVAAM(+15.99)L	DB Search
YLGPHIASV	YLGPHIASV	42.62	955.513	9	66.7	9	1.1594	0.8	2.4	478.765	2	43.4972	2000000	9790000	26249	PROT2454_HEK293_F.raw	2	2	1	1	Q96GC9|VMP1_HUMAN	VMP1	TARGET			5 12 4 4 1 1 1 9 5	YLGPHIASV	DB Search
VPDSSGPERIL	VPDSSGPERIL	42.62	1168.61	11	54.5	11	-2.7818	0.87	1	585.312	2	38.8491	1910000	5620000	22855	PROT2454_HEK293_F.raw	3	3	1	1	P61978|HNRPK_HUMAN	HNRNPK	TARGET			5 39 82 36 36 20 0 0 0 0 1	VPDSSGPERIL	DB Search
KLAEGAGIQL	KLAEGAGIQL	42.61	998.576	10	100	10	-2.1306	0.9	3.9	500.297	2	43.3416	987000	6280000	26165	PROT2454_HEK293_F.raw	2	2	1	1	Q86U06|RBM23_HUMAN	RBM23	TARGET			5 2 2 4 4 4 12 70 21 5	KLAEGAGIQL	DB Search
FLDDVVHSL	FLDDVVHSL	42.58	1043.53	9	77.8	9	-4.1951	0.86	2	522.773	2	61.4591	516000	3010000	39461	PROT2454_HEK293_F.raw	1	1	1	1	Q15652|JHD2C_HUMAN	JMJD1C	TARGET			5 14 12 0 0 8 3 3 3	FLDDVVHSL	DB Search
NPRIPYTEL	NPRIPYTEL	42.58	1101.58	9	100	9	-0.235	0.82	1.6	551.799	2	47.8536	1950000	10200000	29431	PROT2454_HEK293_F.raw	2	2	1	1	Q92830|KAT2A_HUMAN	KAT2A	TARGET			5 5 3 35 4 4 64 64 5	NPRIPYTEL	DB Search
VLFRGGPRGLLAVA	VLFRGGPRGLLAVA	42.57	1424.86	14	0	14	5.5344	0.8	0.3	713.438	2	60.7535	231000000	274000000	38743	PROT2454_HEK293_F.raw	60	60	5	5	P43307|SSRA_HUMAN	SSR1	TARGET			0 0 0 0 1 0 0 0 0 0 0 0 0 0	VLFRGGPRGLLAVA	DB Search
RPDGKLLAF	RPDGKLLAF	42.56	1015.58	9	100	9	-1.3452	0.84	3.9	508.8	2	44.1697	110000	970000	26774	PROT2454_HEK293_F.raw	1	1	1	1	Q9UJX5|APC4_HUMAN	ANAPC4	TARGET			5 5 10 5 5 35 48 29 5	RPDGKLLAF	DB Search
SLFPHNPQFI	SLFPHNPQFI	42.55	1198.61	10	80	10	0.4288	0.83	0.2	600.314	2	61.6795	1540000	5120000	39603	PROT2454_HEK293_F.raw	1	1	1	1	Q9H9Y2|RPF1_HUMAN	RPF1	TARGET			0 0 11 8 6 7 6 6 11 5	SLFPHNPQFI	DB Search
SLM(+15.99)DPPGTAL	SLMDPPGTAL	42.51	1016.48	10	60	10	-4.5605	0.56	3.5	509.251	2	40.5892	594000	1810000	24034	PROT2454_HEK293_F.raw	4	4	2	2	O75448|MED24_HUMAN	MED24	TARGET	Oxidation (M)	M3:Oxidation (M):1000.00	0 0 9 9 30 0 0 34 69 5	SLM(+15.99)DPPGTAL	DB Search
LPQGIVREL	LPQGIVREL	42.51	1023.61	9	77.8	9	-1.1738	0.88	2.4	512.812	2	50.0934	25200000	67500000	31653	PROT2454_HEK293_F.raw	11	11	1	1	P63272|SPT4H_HUMAN	SUPT4H1	TARGET			5 23 87 8 8 8 1 1 3	LPQGIVREL	DB Search
YM(+15.99)INFIHKL	YMINFIHKL	42.5	1193.63	9	100	9	3.8389	0.73	0.3	597.821	2	53.7992	632000	2910000	33817	PROT2454_HEK293_F.raw	2	2	2	2	Q15561|TEAD4_HUMAN:P28347|TEAD1_HUMAN:Q99594|TEAD3_HUMAN	TEAD4:TEAD1:TEAD3	TARGET	Oxidation (M)	M2:Oxidation (M):1000.00	5 11 39 9 5 5 31 3 3	YM(+15.99)INFIHKL	DB Search
VLM(+15.99)KDVQEI	VLMKDVQEI	42.5	1089.57	9	100	9	-1.889	0.74	1.5	545.795	2	31.5131	314000	1490000	17550	PROT2454_HEK293_F.raw	2	2	1	1	Q9BRT6|LLPH_HUMAN	LLPH	TARGET	Oxidation (M)	M3:Oxidation (M):1000.00	5 19 32 26 5 26 30 18 5	VLM(+15.99)KDVQEI	DB Search
FLADPVSNM(+15.99)AM(+15.99)	FLADPVSNMAM	42.49	1226.53	11	63.6	11	-2.5968	0.72	0.1	614.273	2	40.667	256000	1210000	24228	PROT2454_HEK293_F.raw	1	1	1	1	Q5BJH7|YIF1B_HUMAN	YIF1B	TARGET	Oxidation (M);Oxidation (M)	M9:Oxidation (M):1000.00;M11:Oxidation (M):1000.00	0 0 10 10 0 0 13 13 13 23 5	FLADPVSNM(+15.99)AM(+15.99)	DB Search
SPREALIRL	SPREALIRL	42.47	1053.63	9	100	9	0.4204	0.45	1.6	352.218	3	42.7546	480000	3500000	25736	PROT2454_HEK293_F.raw	2	2	2	2	O95125|ZN202_HUMAN	ZNF202	TARGET			5 16 12 10 26 30 65 3 3	SPREALIRL	DB Search
SLFGDVKKL	SLFGDVKKL	42.46	1005.59	9	77.8	9	-1.5688	0.86	3.7	503.802	2	47.9878	9960000	50100000	29533	PROT2454_HEK293_F.raw	7	7	2	2	Q9UNF1|MAGD2_HUMAN	MAGED2	TARGET			1 1 35 5 5 9 10 3 3	SLFGDVKKL	DB Search
TIFAGTLITA	TIFAGTLITA	42.45	1006.57	10	50	10	-5.5699	0.66	1.5	1007.58	1	66.7061	4410000	11900000	43904	PROT2454_HEK293_F.raw	4	4	1	1	P03891|NU2M_HUMAN	MT-ND2	TARGET			0 0 39 19 19 9 6 0 0 0	TIFAGTLITA	DB Search
AIVDKVPSV	AIVDKVPSV	42.45	926.544	9	77.8	9	-0.4863	0.85	1.7	464.28	2	41.2751	26000000	84700000	24526	PROT2454_HEK293_F.raw	10	10	3	3	Q9Y678|COPG1_HUMAN	COPG1	TARGET			0 0 15 5 5 6 5 4 4	AIVDKVPSV	DB Search
TLTNVIHNL	TLTNVIHNL	42.44	1023.57	9	33.3	9	0.0119	0.85	1.5	1024.58	1	52.003	4470000	15000000	32521	PROT2454_HEK293_F.raw	5	5	2	2	Q53FV1|ORML2_HUMAN	ORMDL2	TARGET			0 0 0 0 24 17 16 0 0	TLTNVIHNL	DB Search
KLDEDVKM(+15.99)I	KLDEDVKMI	42.4	1105.57	9	77.8	9	-1.4154	0.75	1.7	553.793	2	28.7993	239000	969000	15495	PROT2454_HEK293_F.raw	2	2	1	1	Q13952|NFYC_HUMAN	NFYC	TARGET	Oxidation (M)	M8:Oxidation (M):1000.00	5 14 8 7 7 33 43 0 0	KLDEDVKM(+15.99)I	DB Search
VVVDPIQSV	VVVDPIQSV	42.4	954.539	9	55.6	9	-3.2864	0.82	1.7	955.547	1	51.3819	558000	3070000	32070	PROT2454_HEK293_F.raw	2	2	2	2	O00487|PSDE_HUMAN	PSMD14	TARGET			0 0 6 6 20 15 0 0 5	VVVDPIQSV	DB Search
GM(+15.99)YPNLVHV	GMYPNLVHV	42.4	1044.51	9	77.8	9	0.2374	0.92	1	523.261	2	45.731	372000	1770000	27916	PROT2454_HEK293_F.raw	1	1	1	1	Q9H6S0|YTDC2_HUMAN	YTHDC2	TARGET	Oxidation (M)	M2:Oxidation (M):1000.00	0 0 51 11 8 8 14 2 2	GM(+15.99)YPNLVHV	DB Search
TLSDLRVYL	TLSDLRVYL	42.39	1078.6	9	88.9	9	1.5586	0.89	1.7	540.309	2	63.2465	1570000	10600000	40754	PROT2454_HEK293_F.raw	1	1	1	1	Q9BYN0|SRXN1_HUMAN	SRXN1	TARGET			4 4 11 11 5 0 3 2 5	TLSDLRVYL	DB Search
SPRSPSTTYL	SPRSPSTTYL	42.38	1107.56	10	80	10	-3.0174	0.82	0.6	554.786	2	30.6116	189000	1300000	16874	PROT2454_HEK293_F.raw	1	1	1	1	Q13111|CAF1A_HUMAN	CHAF1A	TARGET			0 0 3 3 2 2 11 23 34 5	SPRSPSTTYL	DB Search
TLWYRSPEV	TLWYRSPEV	42.35	1149.58	9	66.7	9	-0.855	0.86	1	575.799	2	47.5193	362000	1550000	29231	PROT2454_HEK293_F.raw	1	1	1	1	P06493|CDK1_HUMAN	CDK1	TARGET			2 2 27 4 1 2 0 0 5	TLWYRSPEV	DB Search
LLLDVPTAAVQA	LLLDVPTAAVQA	42.34	1209.7	12	66.7	12	-2.6298	0.73	0.9	605.856	2	67.727	44300000	99200000	44322	PROT2454_HEK293_F.raw	10	10	2	2	P13284|GILT_HUMAN	IFI30	TARGET			0 0 7 7 24 2 2 9 41 10 0 0	LLLDVPTAAVQA	DB Search
SLAELKGFEV	SLAELKGFEV	42.34	1091.59	10	60	10	0.1514	0.93	1.6	546.801	2	58.4206	932000	3610000	37207	PROT2454_HEK293_F.raw	2	2	1	1	Q07864|DPOE1_HUMAN	POLE	TARGET			0 0 9 9 16 0 0 2 3 5	SLAELKGFEV	DB Search
QLM(+15.99)PLPVKV	QLMPLPVKV	42.33	1039.61	9	100	9	1.3365	0.82	0.8	520.813	2	52.6037	809000	4420000	32891	PROT2454_HEK293_F.raw	2	2	1	1	Q9UII4|HERC5_HUMAN	HERC5	TARGET	Oxidation (M)	M3:Oxidation (M):1000.00	3 3 26 8 8 5 5 6 5	QLM(+15.99)PLPVKV	DB Search
YLFREPATI	YLFREPATI	42.3	1108.59	9	100	9	0.5576	0.82	0.2	555.303	2	52.6037	429000	2380000	32936	PROT2454_HEK293_F.raw	1	1	1	1	O00217|NDUS8_HUMAN	NDUFS8	TARGET			5 19 8 4 9 5 5 31 5	YLFREPATI	DB Search
TTFPRPVTV	TTFPRPVTV	42.29	1016.57	9	77.8	9	-1.3937	0.86	3.7	509.292	2	43.6444	916000	5810000	26406	PROT2454_HEK293_F.raw	1	1	1	1	Q15233|NONO_HUMAN	NONO	TARGET			5 6 79 4 3 1 1 6 5	TTFPRPVTV	DB Search
SLADFM(+15.99)QEV	SLADFMQEV	42.27	1054.46	9	55.6	9	-2.687	0.76	2.4	1055.47	1	48.9648	1320000	6200000	30294	PROT2454_HEK293_F.raw	4	4	4	4	A5YKK6|CNOT1_HUMAN	CNOT1	TARGET	Oxidation (M)	M6:Oxidation (M):1000.00	0 0 10 10 16 13 0 0 5	SLADFM(+15.99)QEV	DB Search
FIM(+15.99)EAGVKL	FIMEAGVKL	42.2	1022.55	9	100	9	-0.9984	0.84	2.6	512.282	2	47.2261	291000	2120000	29023	PROT2454_HEK293_F.raw	1	1	1	1	Q8N1B3|CCNQ_HUMAN	CCNQ	TARGET	Oxidation (M)	M3:Oxidation (M):1000.00	5 17 17 17 9 3 3 5 5	FIM(+15.99)EAGVKL	DB Search
FLGEKIASV	FLGEKIASV	42.16	962.544	9	77.8	9	0.6696	0.89	2.2	482.28	2	46.6743	5100000	24900000	28573	PROT2454_HEK293_F.raw	4	4	2	2	Q8N128|F177A_HUMAN	FAM177A1	TARGET			5 11 3 3 1 1 3 6 5	FLGEKIASV	DB Search
VPRQPTVTSV	VPRQPTVTSV	42.16	1082.61	10	70	10	-0.2707	0.78	1.7	542.312	2	30.1135	193000	1370000	16534	PROT2454_HEK293_F.raw	1	1	1	1	Q96HC4|PDLI5_HUMAN	PDLIM5	TARGET			5 13 0 6 0 0 67 58 22 5	VPRQPTVTSV	DB Search
SPIEKSGVL	SPIEKSGVL	42.16	928.523	9	44.4	9	-1.5291	0.93	1.6	465.269	2	32.062	271000	1360000	17957	PROT2454_HEK293_F.raw	1	1	1	1	Q8NG31|KNL1_HUMAN	KNL1	TARGET			0 0 89 39 0 0 0 11 5	SPIEKSGVL	DB Search
FVIRNIVEA	FVIRNIVEA	42.15	1059.61	9	88.9	9	1.4421	0.85	0.3	530.811	2	53.101	369000	1690000	33294	PROT2454_HEK293_F.raw	1	1	1	1	Q5JNZ5|RS26L_HUMAN:P62854|RS26_HUMAN	RPS26P11:RPS26	TARGET			5 5 5 0 5 46 82 16 5	FVIRNIVEA	DB Search
TVIRDPPSI	TVIRDPPSI	42.14	996.56	9	88.9	9	-2.4144	0.76	5	499.29	2	38.8491	918000	4030000	22902	PROT2454_HEK293_F.raw	2	2	1	1	Q13112|CAF1B_HUMAN	CHAF1B	TARGET			4 4 18 1 8 38 12 12 5	TVIRDPPSI	DB Search
SPTTAFTVL	SPTTAFTVL	42.14	935.496	9	66.7	9	-8.2265	0.25	1.6	468.756	2	58.0273	6350000	33100000	36958	PROT2454_HEK293_F.raw	3	3	3	3	Q8TBC3|SHKB1_HUMAN	SHKBP1	TARGET			0 0 4 4 14 8 0 7 5	SPTTAFTVL	DB Search
TVLDKQIM(+15.99)V	TVLDKQIMV	42.13	1061.58	9	55.6	9	-0.5209	0.8	1.4	531.798	2	41.8097	294000	1320000	25092	PROT2454_HEK293_F.raw	1	1	1	1	Q96M94|KLH15_HUMAN	KLHL15	TARGET	Oxidation (M)	M8:Oxidation (M):1000.00	0 0 16 10 2 2 11 1 1	TVLDKQIM(+15.99)V	DB Search
KIAELLENV	KIAELLENV	42.12	1027.59	9	100	9	-0.2697	0.89	2.5	514.804	2	53.042	526000	2080000	33257	PROT2454_HEK293_F.raw	1	1	1	1	Q14694|UBP10_HUMAN	USP10	TARGET			5 4 4 8 17 86 69 38 5	KIAELLENV	DB Search
LPRLQGEYRSL	LPRLQGEYRSL	42.11	1330.74	11	45.5	11	1.9402	0.1	2.3	444.587	3	43.2631	314000	1650000	26123	PROT2454_HEK293_F.raw	1	1	1	1	Q8NHU6|TDRD7_HUMAN	TDRD7	TARGET			5 5 5 3 3 1 1 0 0 1 1	LPRLQGEYRSL	DB Search
IPYHSEVPVSL	IPYHSEVPVSL	42.11	1239.65	11	63.6	11	1.056	0.81	-0.2	620.832	2	52.4409	1330000	7200000	32798	PROT2454_HEK293_F.raw	1	1	1	1	Q01082|SPTB2_HUMAN	SPTBN1	TARGET			1 0 1 1 3 3 30 9 9 20 5	IPYHSEVPVSL	DB Search
TM(+15.99)LARLASA	TMLARLASA	42.1	948.506	9	66.7	9	-2.3097	0.85	2	475.261	2	31.0206	3180000	8900000	17068	PROT2454_HEK293_F.raw	5	5	1	1	Q6UVK1|CSPG4_HUMAN	CSPG4	TARGET	Oxidation (M)	M2:Oxidation (M):1000.00	5 5 26 6 0 2 2 1 1	TM(+15.99)LARLASA	DB Search
ALAEKFKEL	ALAEKFKEL	42.09	1047.6	9	77.8	9	-1.035	0.8	0	524.805	2	38.7813	356000	3300000	22878	PROT2454_HEK293_F.raw	2	2	2	2	Q96EU6|RRP36_HUMAN	RRP36	TARGET			0 0 28 23 16 10 6 6 5	ALAEKFKEL	DB Search
TLITDGM(+15.99)RSV	TLITDGMRSV	42.09	1107.56	10	50	10	-0.852	0.84	0.8	554.787	2	32.758	1470000	4950000	18347	PROT2454_HEK293_F.raw	3	3	1	1	Q10570|CPSF1_HUMAN	CPSF1	TARGET	Oxidation (M)	M7:Oxidation (M):1000.00	2 2 69 32 23 1 1 0 0 0	TLITDGM(+15.99)RSV	DB Search
ALAGGITM(+15.99)V	ALAGGITMV	42.09	847.447	9	77.8	9	-4.0002	0.91	0.6	848.455	1	41.643	512000	3120000	24937	PROT2454_HEK293_F.raw	2	2	2	2	P27708|PYR1_HUMAN	CAD	TARGET	Oxidation (M)	M8:Oxidation (M):1000.00	0 0 7 5 5 24 66 5 5	ALAGGITM(+15.99)V	DB Search
SLLGGDVVSV	SLLGGDVVSV	42.08	944.518	10	60	10	-5.3172	0.75	-0.5	945.525	1	59.7835	97200000	178000000	39212	PROT2454_HEK293_F.raw	21	21	3	3	Q99576|T22D3_HUMAN	TSC22D3	TARGET			0 0 23 7 5 5 19 3 1 1	SLLGGDVVSV	DB Search
ELAKELPQV	ELAKELPQV	42.08	1025.58	9	66.7	9	1.0361	0.75	3.3	513.797	2	43.3703	1200000	4620000	26215	PROT2454_HEK293_F.raw	1	1	1	1	O76003|GLRX3_HUMAN	GLRX3	TARGET			0 0 5 1 7 7 7 6 5	ELAKELPQV	DB Search
HPRVPSLTTV	HPRVPSLTTV	42.08	1105.62	10	80	10	1.484	0.83	0.8	553.82	2	38.4858	1810000	6070000	22692	PROT2454_HEK293_F.raw	4	4	2	2	Q9BW19|KIFC1_HUMAN	KIFC1	TARGET			5 8 2 2 0 0 10 27 7 5	HPRVPSLTTV	DB Search
AVDPNRAVPL	AVDPNRAVPL	42.08	1050.58	10	40	10	-3.3941	0.76	1.2	526.299	2	37.8842	341000	1980000	22189	PROT2454_HEK293_F.raw	1	1	1	1	Q9Y3C1|NOP16_HUMAN	NOP16	TARGET			0 0 36 2 0 0 19 32 0 0	AVDPNRAVPL	DB Search
GM(+15.99)ASVISRL	GMASVISRL	42.07	948.506	9	55.6	9	-2.3113	0.8	3	475.262	2	39.4762	280000	1630000	23377	PROT2454_HEK293_F.raw	1	1	1	1	Q9BSJ2|GCP2_HUMAN	TUBGCP2	TARGET	Oxidation (M)	M2:Oxidation (M):1000.00	0 0 52 21 21 12 2 0 0	GM(+15.99)ASVISRL	DB Search
LPFRGSGTAI	LPFRGSGTAI	42.06	1017.56	10	90	10	-0.8348	0.82	3.4	509.789	2	41.5101	554000	3290000	24838	PROT2454_HEK293_F.raw	1	1	1	1	Q8IXW5|RPAP2_HUMAN	RPAP2	TARGET			5 50 4 0 2 2 3 18 58 5	LPFRGSGTAI	DB Search
LLNSEVHM(+15.99)L	LLNSEVHML	42.06	1070.54	9	77.8	9	-1.8551	0.76	1.5	536.28	2	39.3713	495000	2960000	23289	PROT2454_HEK293_F.raw	2	2	1	1	O15514|RPB4_HUMAN	POLR2D	TARGET	Oxidation (M)	M8:Oxidation (M):1000.00	2 2 16 2 2 15 9 0 0	LLNSEVHM(+15.99)L	DB Search
SPRKDGLVSL	SPRKDGLVSL	42.02	1070.61	10	70	10	-0.7515	0.83	2	536.313	2	34.2812	12200000	42200000	19552	PROT2454_HEK293_F.raw	9	9	2	2	P51570|GALK1_HUMAN	GALK1	TARGET			0 0 1 2 3 8 8 52 9 5	SPRKDGLVSL	DB Search
TLSDEHAGVISV	TLSDEHAGVISV	42.01	1226.61	12	50	12	-0.1302	0.75	0	614.314	2	42.1933	73600	766000	25372	PROT2454_HEK293_F.raw	1	1	1	1	O43504|LTOR5_HUMAN	LAMTOR5	TARGET			0 0 0 0 0 0 6 6 10 9 4 4	TLSDEHAGVISV	DB Search
KIFEM(+15.99)GPVFTL	KIFEMGPVFTL	42.01	1296.68	11	100	11	1.09	0.77	-0.2	649.346	2	68.3659	13300000	36100000	44508	PROT2454_HEK293_F.raw	4	4	1	1	P00403|COX2_HUMAN	MT-CO2	TARGET	Oxidation (M)	M5:Oxidation (M):1000.00	5 4 4 5 5 5 3 3 39 15 5	KIFEM(+15.99)GPVFTL	DB Search
QLIDIIHTA	QLIDIIHTA	42	1022.58	9	77.8	9	-0.816	0.91	1.7	512.296	2	55.1681	232000	1380000	34806	PROT2454_HEK293_F.raw	1	1	1	1	Q9NXF1|TEX10_HUMAN	TEX10	TARGET			5 8 24 22 18 18 14 0 0	QLIDIIHTA	DB Search
SLLM(+15.99)SIHNI	SLLMSIHNI	41.98	1042.55	9	55.6	9	-2.7359	0.78	2.3	522.283	2	54.5009	1220000	5610000	34273	PROT2454_HEK293_F.raw	2	2	2	2	A2A3N6|PIPSL_HUMAN:Q99755|PI51A_HUMAN	PIPSL:PIP5K1A	TARGET	Oxidation (M)	M4:Oxidation (M):1000.00	1 1 48 20 4 4 5 1 1	SLLM(+15.99)SIHNI	DB Search
FLNNQIKEL	FLNNQIKEL	41.96	1117.61	9	100	9	1.2015	0.56	0.7	559.814	2	47.6882	217000	1750000	29373	PROT2454_HEK293_F.raw	1	1	1	1	Q96JI7|SPTCS_HUMAN	SPG11	TARGET			5 11 14 4 5 12 21 10 5	FLNNQIKEL	DB Search
FGPPIPKGV	FGPPIPKGV	41.96	910.528	9	100	9	1.0302	0.94	2.1	456.272	2	49.3995	408000	1070000	30690	PROT2454_HEK293_F.raw	1	1	1	1	O43166|SI1L1_HUMAN:Q9P2F8|SI1L2_HUMAN	SIPA1L1:SIPA1L2	TARGET			5 9 17 9 9 8 6 5 5	FGPPIPKGV	DB Search
APSELLRKF	APSELLRKF	41.94	1059.61	9	77.8	9	0.1084	0.61	1.9	354.211	3	42.4533	359000	1900000	25527	PROT2454_HEK293_F.raw	1	1	1	1	Q9UKB3|DJC12_HUMAN	DNAJC12	TARGET			0 0 9 9 12 6 3 2 2	APSELLRKF	DB Search
IPYGERITL	IPYGERITL	41.93	1060.59	9	55.6	9	-1.8131	0.88	1.8	531.304	2	49.7961			30886	PROT2454_HEK293_F.raw	1	1	0	0	P49750|YLPM1_HUMAN	YLPM1	TARGET			5 51 64 3 3 0 1 1 1	IPYGERITL	DB Search
TLFDYEVRL	TLFDYEVRL	41.93	1154.6	9	77.8	9	0.4888	0.85	0.4	578.306	2	67.5815	1910000	13900000	43957	PROT2454_HEK293_F.raw	1	1	1	1	Q96T88|UHRF1_HUMAN	UHRF1	TARGET			3 3 39 39 6 6 2 0 0	TLFDYEVRL	DB Search
TLNDGVVVQV	TLNDGVVVQV	41.91	1042.57	10	50	10	-2.2175	0.75	0.7	1043.57	1	49.4627	1270000	6570000	30803	PROT2454_HEK293_F.raw	3	3	2	2	Q13283|G3BP1_HUMAN	G3BP1	TARGET			0 0 21 21 20 20 30 0 0 0	TLNDGVVVQV	DB Search
ALLSGLREA	ALLSGLREA	41.89	928.534	9	66.7	9	-0.5456	0.82	1.7	465.275	2	42.5198	928000	6100000	25560	PROT2454_HEK293_F.raw	1	1	1	1	O60341|KDM1A_HUMAN	KDM1A	TARGET			3 3 99 26 3 2 0 1 1	ALLSGLREA	DB Search
KLFNDAIRL	KLFNDAIRL	41.88	1088.63	9	55.6	9	2.3811	0.93	0.5	545.325	2	53.101	867000	3880000	33271	PROT2454_HEK293_F.raw	1	1	1	1	Q9UBK7|RBL2A_HUMAN:Q9UNT1|RBL2B_HUMAN	RABL2A:RABL2B	TARGET			5 56 21 6 6 1 1 1 1	KLFNDAIRL	DB Search
SLFPGKLEVV	SLFPGKLEVV	41.86	1087.63	10	60	10	2.0558	0.9	1.9	544.822	2	65.4962	1270000	5290000	42462	PROT2454_HEK293_F.raw	2	2	1	1	Q13045|FLII_HUMAN	FLII	TARGET			0 0 19 14 3 0 0 4 5 5	SLFPGKLEVV	DB Search
ALLKQIQEA	ALLKQIQEA	41.85	1012.59	9	55.6	9	-2.0587	0.86	1.9	507.304	2	37.3739	114000	1180000	21846	PROT2454_HEK293_F.raw	1	1	1	1	Q9UNL4|ING4_HUMAN	ING4	TARGET			0 0 32 7 9 45 24 0 0	ALLKQIQEA	DB Search
LLPTAPTTV	LLPTAPTTV	41.84	911.533	9	33.3	9	-3.9634	0.94	0.9	912.541	1	47.4215	173000	1210000	29171	PROT2454_HEK293_F.raw	1	1	1	1	Q6VMQ6|MCAF1_HUMAN	ATF7IP	TARGET			0 0 0 0 29 11 11 0 0	LLPTAPTTV	DB Search
ILAVRPPQI	ILAVRPPQI	41.84	1005.63	9	66.7	9	2.4191	0.86	3.6	503.826	2	54.007	1020000	2480000	33968	PROT2454_HEK293_F.raw	2	2	1	1	Q13111|CAF1A_HUMAN	CHAF1A	TARGET			5 24 14 6 6 1 0 0 2	ILAVRPPQI	DB Search
GIFGGHIRSV	GIFGGHIRSV	41.84	1041.57	10	60	10	0.6708	0.8	2.1	521.794	2	40.3912	3590000	10900000	24252	PROT2454_HEK293_F.raw	6	6	2	2	Q14694|UBP10_HUMAN	USP10	TARGET			0 0 95 23 8 8 9 3 0 0	GIFGGHIRSV	DB Search
SPNQKLLAV	SPNQKLLAV	41.8	968.565	9	77.8	9	-3.352	0.76	3.3	485.292	2	38.1267	922000	5460000	22369	PROT2454_HEK293_F.raw	1	1	1	1	Q9UNX4|WDR3_HUMAN	WDR3	TARGET			0 0 15 15 32 32 70 81 5	SPNQKLLAV	DB Search
ILDEM(+15.99)SHKLRL	ILDEMSHKLRL	41.78	1369.74	11	100	11	3.9204	0.23	1.7	457.588	3	37.8842	1140000	3370000	22250	PROT2454_HEK293_F.raw	1	1	1	1	O15228|GNPAT_HUMAN	GNPAT	TARGET	Oxidation (M)	M5:Oxidation (M):1000.00	5 49 28 16 16 28 28 17 13 3 3	ILDEM(+15.99)SHKLRL	DB Search
IVHDLLTTV	IVHDLLTTV	41.77	1009.58	9	77.8	9	-1.625	0.59	4.2	505.8	2	50.7515	708000	1180000	31566	PROT2454_HEK293_F.raw	1	1	1	1	P49815|TSC2_HUMAN	TSC2	TARGET			0 0 14 14 37 29 9 34 5	IVHDLLTTV	DB Search
FLLPHPGLKV	FLLPHPGLKV	41.77	1119.68	10	70	10	5.0834	0.76	1	374.234	3	57.7902	1210000	8000000	36732	PROT2454_HEK293_F.raw	2	2	2	2	Q8WXF7|ATLA1_HUMAN:Q8NHH9|ATLA2_HUMAN	ATL1:ATL2	TARGET			0 0 0 10 10 3 2 2 3 3	FLLPHPGLKV	DB Search
AIQDEIRSV	AIQDEIRSV	41.77	1029.55	9	44.4	9	-1.5825	0.78	0.6	515.78	2	38.4256	85200	558000	22631	PROT2454_HEK293_F.raw	1	1	1	1	Q13257|MD2L1_HUMAN	MAD2L1	TARGET			0 0 56 18 18 11 0 0 0	AIQDEIRSV	DB Search
TPRVHISSV	TPRVHISSV	41.75	994.556	9	66.7	9	-0.124	0.81	2.5	498.286	2	28.9498	2080000	11700000	15800	PROT2454_HEK293_F.raw	4	4	2	2	P07196|NFL_HUMAN	NEFL	TARGET			0 0 0 3 3 25 10 5 5	TPRVHISSV	DB Search
HLVPEVPTV	HLVPEVPTV	41.74	989.555	9	100	9	2.0069	0.88	2.5	495.786	2	50.3762	1010000	3450000	31269	PROT2454_HEK293_F.raw	2	2	1	1	O15156|ZBT7B_HUMAN	ZBTB7B	TARGET			2 2 75 2 2 70 30 11 5	HLVPEVPTV	DB Search
GLDDIKDLKV	GLDDIKDLKV	41.74	1114.62	10	80	10	3.2802	0.8	0.3	558.319	2	50.2079	8450000	20900000	31509	PROT2454_HEK293_F.raw	5	5	1	1	Q9HCE1|MOV10_HUMAN	MOV10	TARGET			0 0 16 15 15 7 7 30 5 5	GLDDIKDLKV	DB Search
RLLEEIHAM(+15.99)	RLLEEIHAM	41.73	1126.58	9	55.6	9	-0.37	0.83	0.5	564.298	2	32.8884	130000	1020000	18573	PROT2454_HEK293_F.raw	2	2	2	2	Q8NEF9|SRFB1_HUMAN	SRFBP1	TARGET	Oxidation (M)	M9:Oxidation (M):1000.00	0 0 0 0 6 47 29 6 5	RLLEEIHAM(+15.99)	DB Search
ALEEADKM(+15.99)FL	ALEEADKMFL	41.72	1181.56	10	80	10	-1.3475	0.81	0.2	591.789	2	44.4667			27011	PROT2454_HEK293_F.raw	1	1	0	0	Q9Y6B2|EID1_HUMAN	EID1	TARGET	Oxidation (M)	M8:Oxidation (M):1000.00	0 0 15 15 13 9 8 9 9 5	ALEEADKM(+15.99)FL	DB Search
KIGDFGLAKA	KIGDFGLAKA	41.7	1018.58	10	80	10	15.9929	0.34	2.8	510.299	2	54.85	1070000	7410000	34577	PROT2454_HEK293_F.raw	1	1	1	1	P29597|TYK2_HUMAN	TYK2	TARGET			5 4 3 3 3 3 44 95 0 0	KIGDFGLAKA	DB Search
TLSEVTNQL	TLSEVTNQL	41.68	1003.52	9	77.8	9	-3.5476	0.93	3.5	502.768	2	42.654	4390000	21200000	25660	PROT2454_HEK293_F.raw	6	6	2	2	Q9H0K1|SIK2_HUMAN	SIK2	TARGET			0 0 5 5 6 2 2 6 5	TLSEVTNQL	DB Search
AQFEHTILL	AQFEHTILL	41.67	1070.58	9	77.8	9	-1.2466	0.77	0.9	536.296	2	54.6871	1960000	9430000	34413	PROT2454_HEK293_F.raw	2	2	1	1	P50579|MAP2_HUMAN	METAP2	TARGET			0 0 5 4 4 26 84 44 5	AQFEHTILL	DB Search
VPRVPTHTL	VPRVPTHTL	41.65	1018.59	9	66.7	9	1.9017	0.84	3	510.305	2	32.0975	1870000	10300000	17967	PROT2454_HEK293_F.raw	5	5	3	3	Q8IWZ3|ANKH1_HUMAN	ANKHD1	TARGET			5 4 1 7 0 0 30 2 2	VPRVPTHTL	DB Search
ALAPSTM(+15.99)KI	ALAPSTMKI	41.63	946.516	9	55.6	9	-1.1299	0.77	2.2	474.266	2	29.9992	762000	4800000	16443	PROT2454_HEK293_F.raw	2	2	2	2	P60709|ACTB_HUMAN:P63267|ACTH_HUMAN:P68133|ACTS_HUMAN:P62736|ACTA_HUMAN:P63261|ACTG_HUMAN:P68032|ACTC_HUMAN	ACTB:ACTG2:ACTA1:ACTA2:ACTG1:ACTC1	TARGET	Oxidation (M)	M7:Oxidation (M):1000.00	0 0 9 10 6 6 8 0 0	ALAPSTM(+15.99)KI	DB Search
FLLAEDTKV	FLLAEDTKV	41.63	1034.56	9	100	9	-0.8173	0.83	1.9	518.291	2	49.2775	264000	1670000	30511	PROT2454_HEK293_F.raw	1	1	1	1	O95347|SMC2_HUMAN	SMC2	TARGET			5 17 48 14 10 10 18 3 3	FLLAEDTKV	DB Search
SPRDPVLTL	SPRDPVLTL	41.61	996.56	9	66.7	9	-4.5725	0.82	3.3	499.289	2	46.9372	974000	5350000	28782	PROT2454_HEK293_F.raw	2	2	1	1	Q86XL3|ANKL2_HUMAN	ANKLE2	TARGET			0 0 1 3 11 11 85 15 5	SPRDPVLTL	DB Search
YPFKPPKVAF	YPFKPPKVAF	41.56	1192.66	10	90	10	4.8897	0.87	0.7	597.34	2	54.85	5630000	13800000	34559	PROT2454_HEK293_F.raw	5	5	2	2	Q9Y2X8|UB2D4_HUMAN:P61077|UB2D3_HUMAN:P62837|UB2D2_HUMAN	UBE2D4:UBE2D3:UBE2D2	TARGET			5 8 17 22 5 2 1 4 10 5	YPFKPPKVAF	DB Search
IPAGGVLTL	IPAGGVLTL	41.55	839.512	9	88.9	9	-8.2829	0.85	0.8	840.52	1	59.8481	6860000	15600000	38318	PROT2454_HEK293_F.raw	7	7	1	1	Q15758|AAAT_HUMAN	SLC1A5	TARGET			5 0 9 5 5 22 12 8 5	IPAGGVLTL	DB Search
SILSEVQQA	SILSEVQQA	41.54	973.508	9	55.6	9	-3.6398	0.77	1.9	974.517	1	47.6274	957000	4560000	29343	PROT2454_HEK293_F.raw	2	2	2	2	P09874|PARP1_HUMAN	PARP1	TARGET			0 0 46 26 25 13 16 0 0	SILSEVQQA	DB Search
KLLDISELDM(+15.99)V	KLLDISELDMV	41.51	1290.67	11	100	11	0.8963	0.76	0.3	646.344	2	66.7061	681000	3920000	43357	PROT2454_HEK293_F.raw	1	1	1	1	Q9H3P2|NELFA_HUMAN	NELFA	TARGET	Oxidation (M)	M10:Oxidation (M):1000.00	5 4 4 11 13 8 8 17 17 11 5	KLLDISELDM(+15.99)V	DB Search
RPPPPNSVI	RPPPPNSVI	41.5	975.55	9	55.6	9	-1.6766	0.89	2.4	488.784	2	29.9336	2560000	3830000	16135	PROT2454_HEK293_F.raw	6	6	1	1	Q14186|TFDP1_HUMAN	TFDP1	TARGET			0 0 5 3 0 0 34 22 5	RPPPPNSVI	DB Search
ALASEPLKV	ALASEPLKV	41.48	926.544	9	100	9	-0.8183	0.89	2.1	464.28	2	40.7198			24276	PROT2454_HEK293_F.raw	1	1	0	0	Q8N573|OXR1_HUMAN	OXR1	TARGET			5 6 28 4 4 3 3 2 2	ALASEPLKV	DB Search
RLHDVLM(+15.99)EL	RLHDVLMEL	41.48	1140.6	9	77.8	9	-3.1054	0.33	1.6	381.207	3	47.6534	369000	1950000	29355	PROT2454_HEK293_F.raw	3	3	2	2	P46939|UTRN_HUMAN	UTRN	TARGET	Oxidation (M)	M7:Oxidation (M):1000.00	2 2 3 3 85 34 0 0 5	RLHDVLM(+15.99)EL	DB Search
APRALPGSAVL	APRALPGSAVL	41.47	1050.62	11	36.4	11	-1.2272	0.76	2.1	526.318	2	43.9364	1280000	8600000	26626	PROT2454_HEK293_F.raw	2	2	1	1	Q8IUW5|RELL1_HUMAN	RELL1	TARGET			0 0 0 1 1 0 0 4 19 10 5	APRALPGSAVL	DB Search
WLIEDGKVVTV	WLIEDGKVVTV	41.47	1257.7	11	90.9	11	-0.9113	0.84	0.8	629.856	2	59.2554	1750000	6540000	37810	PROT2454_HEK293_F.raw	2	2	1	1	Q9Y266|NUDC_HUMAN	NUDC	TARGET			5 11 14 9 5 2 1 11 4 5 5	WLIEDGKVVTV	DB Search
KLDQVIIHV	KLDQVIIHV	41.46	1063.64	9	100	9	1.8954	0.67	1.8	532.828	2	47.1984	1110000	6990000	28977	PROT2454_HEK293_F.raw	1	1	1	1	Q9BXD5|NPL_HUMAN	NPL	TARGET			5 30 7 6 6 17 52 33 5	KLDQVIIHV	DB Search
VPNQKRLTL	VPNQKRLTL	41.46	1067.65	9	55.6	9	-1.065	0.75	2	534.831	2	29.1685	1460000	5960000	15811	PROT2454_HEK293_F.raw	4	4	2	2	O60488|ACSL4_HUMAN	ACSL4	TARGET			5 17 15 8 4 0 1 1 1	VPNQKRLTL	DB Search
LPHSATVTL	LPHSATVTL	41.45	937.523	9	77.8	9	-2.2963	0.58	1.9	469.77	2	39.2566	172000	987000	23218	PROT2454_HEK293_F.raw	1	1	1	1	Q8WUA7|TB22A_HUMAN	TBC1D22A	TARGET			0 0 13 12 12 14 38 86 5	LPHSATVTL	DB Search
LPNPFRSSP	LPNPFRSSP	41.44	1013.53	9	55.6	9	1.7935	0.89	1.7	507.773	2	44.6065	730000	1500000	26928	PROT2454_HEK293_F.raw	2	2	1	1	O14654|IRS4_HUMAN	IRS4	TARGET			5 18 44 6 1 0 0 0 5	LPNPFRSSP	DB Search
LLM(+15.99)GEARAV	LLMGEARAV	41.43	974.522	9	66.7	9	-1.2384	0.9	2.3	488.269	2	29.127	202000	1340000	15798	PROT2454_HEK293_F.raw	1	1	1	1	P47897|SYQ_HUMAN	QARS1	TARGET	Oxidation (M)	M3:Oxidation (M):1000.00	5 11 83 5 5 2 0 0 0	LLM(+15.99)GEARAV	DB Search
LM(+15.99)M(+15.99)DPLTGL	LMMDPLTGL	41.42	1021.48	9	55.6	9	-5.9708	0.88	1.5	1022.49	1	53.6531	523000	2100000	33696	PROT2454_HEK293_F.raw	1	1	1	1	O60506|HNRPQ_HUMAN	SYNCRIP	TARGET	Oxidation (M);Oxidation (M)	M2:Oxidation (M):1000.00;M3:Oxidation (M):1000.00	0 0 23 23 28 23 14 0 0	LM(+15.99)M(+15.99)DPLTGL	DB Search
TLLKQLKEA	TLLKQLKEA	41.4	1042.64	9	77.8	9	-0.2137	0.81	2	522.328	2	33.3806	430000	2580000	18916	PROT2454_HEK293_F.raw	2	2	2	2	P08243|ASNS_HUMAN	ASNS	TARGET			2 2 37 7 7 13 4 0 0	TLLKQLKEA	DB Search
GLATDVQTV	GLATDVQTV	41.39	902.471	9	33.3	9	-3.5738	0.75	1.7	903.48	1	38.3963	33300000	113000000	22592	PROT2454_HEK293_F.raw	16	16	3	3	P49720|PSB3_HUMAN	PSMB3	TARGET			0 0 59 0 0 36 0 0 5	GLATDVQTV	DB Search
SPALKQIEI	SPALKQIEI	41.37	997.581	9	77.8	9	-1.458	0.47	3	499.799	2	46.8317	135000	948000	28774	PROT2454_HEK293_F.raw	1	1	1	1	P48637|GSHB_HUMAN	GSS	TARGET			0 0 7 4 4 4 31 21 5	SPALKQIEI	DB Search
SPLTKSISL	SPLTKSISL	41.37	944.554	9	100	9	-0.9907	0.6	2.5	473.286	2	45.7606	599000	3050000	27935	PROT2454_HEK293_F.raw	1	1	1	1	Q12802|AKP13_HUMAN	AKAP13	TARGET			5 66 66 23 10 12 19 42 5	SPLTKSISL	DB Search
RPSGAVVTL	RPSGAVVTL	41.36	898.524	9	55.6	9	-5.0505	0.85	1.8	450.27	2	35.3412	567000	3470000	20337	PROT2454_HEK293_F.raw	2	2	1	1	Q9Y314|NOSIP_HUMAN	NOSIP	TARGET			2 1 0 0 1 21 82 24 5	RPSGAVVTL	DB Search
LLLDVPTAAV	LLLDVPTAAV	41.36	1010.6	10	60	10	-3.676	0.65	-12.9	506.301	2	70.0958	2430000	10700000	45825	PROT2454_HEK293_F.raw	4	4	2	2	P13284|GILT_HUMAN	IFI30	TARGET			0 0 2 2 16 1 1 5 22 5	LLLDVPTAAV	DB Search
SRFGNAFHL	SRFGNAFHL	41.35	1047.53	9	55.6	9	0.929	0.71	1.3	350.183	3	44.7842	1130000	7730000	27256	PROT2454_HEK293_F.raw	2	2	2	2	Q6P2Q9|PRP8_HUMAN	PRPF8	TARGET			0 0 5 5 9 4 8 1 1	SRFGNAFHL	DB Search
KLDPTKTTL	KLDPTKTTL	41.34	1015.59	9	100	9	0.7351	0.85	2	508.804	2	29.3134	633000	3010000	15908	PROT2454_HEK293_F.raw	3	3	2	2	Q92597|NDRG1_HUMAN	NDRG1	TARGET			5 16 40 6 6 7 11 5 5	KLDPTKTTL	DB Search
FPNKQGYVL	FPNKQGYVL	41.33	1064.57	9	100	9	-1.2886	0.73	0.9	533.29	2	41.7768	913000	1520000	25145	PROT2454_HEK293_F.raw	3	3	1	1	O43684|BUB3_HUMAN	BUB3	TARGET			5 11 5 2 2 2 7 9 5	FPNKQGYVL	DB Search
RLLHEM(+15.99)ILV	RLLHEMILV	41.33	1138.65	9	55.6	9	2.4143	0.09	1.1	380.559	3	44.7842	1260000	8050000	27259	PROT2454_HEK293_F.raw	2	2	2	2	P53618|COPB_HUMAN	COPB1	TARGET	Oxidation (M)	M6:Oxidation (M):1000.00	0 0 3 13 56 74 0 1 5	RLLHEM(+15.99)ILV	DB Search
NLAENISRV	NLAENISRV	41.32	1014.55	9	66.7	9	-3.4427	0.91	2.9	508.282	2	37.8059	9360000	40500000	22109	PROT2454_HEK293_F.raw	5	5	2	2	P11217|PYGM_HUMAN:P11216|PYGB_HUMAN:P06737|PYGL_HUMAN	PYGM:PYGB:PYGL	TARGET			2 2 37 17 5 5 1 0 0	NLAENISRV	DB Search
SLAQYLINA	SLAQYLINA	41.32	991.534	9	55.6	9	-4.3453	0.67	1.1	992.542	1	62.6252	1800000	4290000	40116	PROT2454_HEK293_F.raw	2	2	1	1	Q15365|PCBP1_HUMAN:P57721|PCBP3_HUMAN	PCBP1:PCBP3	TARGET			0 0 41 31 31 11 6 0 0	SLAQYLINA	DB Search
SLFGGSVKL	SLFGGSVKL	41.31	906.518	9	100	9	-1.409	0.83	0.3	907.525	1	55.9276	12400000	52300000	35349	PROT2454_HEK293_F.raw	11	11	2	2	Q8WUM4|PDC6I_HUMAN	PDCD6IP	TARGET			3 3 21 9 9 10 11 2 2	SLFGGSVKL	DB Search
TLLKDAAKV	TLLKDAAKV	41.3	957.586	9	77.8	9	0.2702	0.89	3	479.802	2	31.2825	787000	5930000	17518	PROT2454_HEK293_F.raw	3	3	2	2	P09936|UCHL1_HUMAN	UCHL1	TARGET			0 0 24 17 8 8 8 7 5	TLLKDAAKV	DB Search
HLLPTAPTTV	HLLPTAPTTV	41.3	1048.59	10	60	10	0.871	0.88	1	525.304	2	45.9928	341000	2010000	28122	PROT2454_HEK293_F.raw	1	1	1	1	Q6VMQ6|MCAF1_HUMAN	ATF7IP	TARGET			0 0 42 1 1 11 3 3 8 5	HLLPTAPTTV	DB Search
AM(+15.99)LPSITNV	AMLPSITNV	41.28	960.495	9	22.2	9	-2.3338	0.79	0.3	961.503	1	52.8283	1410000	3450000	33046	PROT2454_HEK293_F.raw	3	3	2	2	Q9Y4A5|TRRAP_HUMAN	TRRAP	TARGET	Oxidation (M)	M2:Oxidation (M):1000.00	0 0 45 0 0 0 10 0 0	AM(+15.99)LPSITNV	DB Search
HLDVKPANI	HLDVKPANI	41.28	1005.56	9	77.8	9	0.2172	0.85	4	503.79	2	32.7816	395000	2330000	18460	PROT2454_HEK293_F.raw	2	2	1	1	Q99640|PMYT1_HUMAN	PKMYT1	TARGET			5 25 22 22 17 1 1 5 5	HLDVKPANI	DB Search
LLIEM(+15.99)EQRL	LLIEMEQRL	41.27	1159.63	9	100	9	-0.5894	0.79	0.7	580.821	2	45.1179	462000	1390000	27328	PROT2454_HEK293_F.raw	2	2	1	1	P12277|KCRB_HUMAN	CKB	TARGET	Oxidation (M)	M5:Oxidation (M):1000.00	5 15 90 33 13 11 6 2 2	LLIEM(+15.99)EQRL	DB Search
YILEGEPGKV	YILEGEPGKV	41.26	1103.59	10	60	10	-0.8008	0.86	1.7	552.801	2	40.7002	459000	1610000	24231	PROT2454_HEK293_F.raw	1	1	1	1	Q9UHB9|SRP68_HUMAN	SRP68	TARGET			5 8 25 18 0 0 4 4 1 1	YILEGEPGKV	DB Search
ALSDHHIYL	ALSDHHIYL	41.24	1067.54	9	100	9	-1.8884	0.8	0.6	534.778	2	39.3009	1050000	7130000	23222	PROT2454_HEK293_F.raw	3	3	2	2	P04075|ALDOA_HUMAN	ALDOA	TARGET			4 4 5 5 8 13 79 8 5	ALSDHHIYL	DB Search
YLSPDLSKV	YLSPDLSKV	41.24	1020.55	9	100	9	0.8699	0.84	2.5	511.283	2	44.2816	394000	2150000	26871	PROT2454_HEK293_F.raw	1	1	1	1	P15056|BRAF_HUMAN	BRAF	TARGET			5 13 37 11 11 13 12 2 2	YLSPDLSKV	DB Search
RPNTPKTLL	RPNTPKTLL	41.23	1038.62	9	55.6	9	0.6204	0.87	1.8	520.317	2	30.7503	203000	1030000	16947	PROT2454_HEK293_F.raw	1	1	1	1	Q92973|TNPO1_HUMAN:O14787|TNPO2_HUMAN	TNPO1:TNPO2	TARGET			2 2 0 0 0 0 35 2 2	RPNTPKTLL	DB Search
VLFGVETHV	VLFGVETHV	41.23	999.539	9	88.9	9	-0.1297	0.85	3.6	500.779	2	51.4511	1980000	9640000	32061	PROT2454_HEK293_F.raw	3	3	2	2	Q96CN7|ISOC1_HUMAN	ISOC1	TARGET			5 12 58 11 11 16 26 1 2	VLFGVETHV	DB Search
RPTGGVGAVAL	RPTGGVGAVAL	41.22	996.572	11	45.5	11	-3.4448	0.83	3.6	499.295	2	37.7297	1990000	11500000	22218	PROT2454_HEK293_F.raw	2	2	1	1	Q01581|HMCS1_HUMAN	HMGCS1	TARGET			0 0 0 0 0 1 2 23 68 24 5	RPTGGVGAVAL	DB Search
PM(+15.99)FIVNTNVPR	PMFIVNTNVPR	41.2	1302.68	11	81.8	11	1.0476	0.77	-2	652.344	2	46.253	245000	1080000	28302	PROT2454_HEK293_F.raw	1	1	1	1	P14174|MIF_HUMAN	MIF	TARGET	Oxidation (M)	M2:Oxidation (M):1000.00	5 10 39 39 35 5 3 2 2 0 0	PM(+15.99)FIVNTNVPR	DB Search
LLLDM(+15.99)QNRL	LLLDMQNRL	41.2	1130.61	9	77.8	9	-1.737	0.77	1.8	566.314	2	46.6074	431000	2180000	28557	PROT2454_HEK293_F.raw	1	1	1	1	Q16531|DDB1_HUMAN	DDB1	TARGET	Oxidation (M)	M5:Oxidation (M):1000.00	5 15 79 27 12 6 2 0 0	LLLDM(+15.99)QNRL	DB Search
RPAFPVKKL	RPAFPVKKL	41.19	1054.66	9	55.6	9	5.067	0.82	0.3	352.562	3	33.8478	1200000	3020000	18936	PROT2454_HEK293_F.raw	4	4	1	1	Q13111|CAF1A_HUMAN	CHAF1A	TARGET			4 4 10 38 0 0 12 0 0	RPAFPVKKL	DB Search
KVIDEIYRV	KVIDEIYRV	41.19	1133.64	9	66.7	9	1.0748	0.93	2	567.831	2	42.4793	406000	2480000	25565	PROT2454_HEK293_F.raw	2	2	2	2	Q9NVF7|FBX28_HUMAN	FBXO28	TARGET			5 43 34 22 6 2 1 0 0	KVIDEIYRV	DB Search
LLPEGPPAI	LLPEGPPAI	41.19	905.522	9	55.6	9	-4.1455	0.75	0	906.529	1	55.2294	3080000	14100000	34812	PROT2454_HEK293_F.raw	2	2	2	2	Q15011|HERP1_HUMAN	HERPUD1	TARGET			4 4 1 1 26 34 3 1 1	LLPEGPPAI	DB Search
AILAHLNTV	AILAHLNTV	41.17	950.555	9	66.7	9	-1.9739	0.84	3.1	476.286	2	45.042	502000	3670000	27431	PROT2454_HEK293_F.raw	1	1	1	1	Q9UNS1|TIM_HUMAN	TIMELESS	TARGET			0 0 8 8 1 10 10 8 5	AILAHLNTV	DB Search
KPPNGFSAI	KPPNGFSAI	41.16	929.497	9	66.7	9	-5.4155	0.78	2.5	465.757	2	35.9593	760000	2540000	20880	PROT2454_HEK293_F.raw	5	5	3	3	Q6W2J9|BCOR_HUMAN	BCOR	TARGET			5 10 0 0 0 7 19 55 5	KPPNGFSAI	DB Search
FPVEMTHNHNFR	FPVEMTHNHNFR	41.15	1527.7	12	83.3	12	2.3366	0.32	1.5	510.243	3	35.3797	34200	370000	20399	PROT2454_HEK293_F.raw	1	1	1	1	P05546|HEP2_HUMAN	SERPIND1	TARGET			5 91 64 18 18 44 34 17 11 0 0 5	FPVEMTHNHNFR	DB Search
LLADLLHNV	LLADLLHNV	41.14	1006.58	9	77.8	9	-0.0764	0.75	-9.6	1007.58	1	66.7061	5450000	18400000	43551	PROT2454_HEK293_F.raw	3	3	3	3	O76075|DFFB_HUMAN	DFFB	TARGET			0 0 11 11 57 13 24 14 5	LLADLLHNV	DB Search
TVADHIQKV	TVADHIQKV	41.14	1009.56	9	100	9	-1.1042	0.88	2.5	505.786	2	22.7651	1110000	6050000	11187	PROT2454_HEK293_F.raw	3	3	2	2	Q9Y678|COPG1_HUMAN	COPG1	TARGET			5 5 9 9 6 8 9 2 2	TVADHIQKV	DB Search
SPDTAIRSGL	SPDTAIRSGL	41.13	1015.53	10	40	10	-1.7889	0.68	2.2	508.773	2	31.8811	42500	307000	17869	PROT2454_HEK293_F.raw	1	1	1	1	Q29RF7|PDS5A_HUMAN	PDS5A	TARGET			0 0 54 35 13 8 0 0 0 0	SPDTAIRSGL	DB Search
SLHNGVIQL	SLHNGVIQL	41.13	979.545	9	66.7	9	-2.5966	0.95	3.5	490.782	2	45.6931	324000	3020000	27899	PROT2454_HEK293_F.raw	1	1	1	1	P53621|COPA_HUMAN	COPA	TARGET			0 0 1 8 8 30 35 8 5	SLHNGVIQL	DB Search
AALPNVYEV	AALPNVYEV	41.12	974.507	9	33.3	9	-2.8664	0.85	1.4	975.516	1	53.3197	2180000	9800000	33433	PROT2454_HEK293_F.raw	3	3	2	2	P33992|MCM5_HUMAN	MCM5	TARGET			0 0 2 1 1 2 2 0 0	AALPNVYEV	DB Search
YLLTHPPPIM(+15.99)	YLLTHPPPIM	41.11	1196.63	10	100	10	0.8139	0.84	1.2	599.321	2	47.6534	564000	2090000	29268	PROT2454_HEK293_F.raw	1	1	1	1	Q7Z6Z7|HUWE1_HUMAN	HUWE1	TARGET	Oxidation (M)	M10:Oxidation (M):1000.00	5 8 15 5 5 23 8 6 6 5	YLLTHPPPIM(+15.99)	DB Search
VPHGHITSL	VPHGHITSL	41.1	959.519	9	100	9	-0.6604	0.81	2.9	480.768	2	27.0587	1030000	5590000	14280	PROT2454_HEK293_F.raw	5	5	2	2	P41227|NAA10_HUMAN:Q9BSU3|NAA11_HUMAN	NAA10:NAA11	TARGET			5 38 25 10 10 57 16 40 5	VPHGHITSL	DB Search
VLM(+15.99)TEDIKL	VLMTEDIKL	41.09	1076.58	9	100	9	0.5855	0.85	2.5	539.298	2	48.9648	4330000	14500000	30358	PROT2454_HEK293_F.raw	5	5	2	2	Q04637|IF4G1_HUMAN	EIF4G1	TARGET	Oxidation (M)	M3:Oxidation (M):1000.00	5 28 63 13 10 10 23 6 5	VLM(+15.99)TEDIKL	DB Search
LLGSVVHEV	LLGSVVHEV	41.08	951.539	9	77.8	9	1.0423	0.93	2.1	476.778	2	44.1077	323000	1760000	26741	PROT2454_HEK293_F.raw	1	1	1	1	Q9C0B7|TNG6_HUMAN	TANGO6	TARGET			5 13 5 2 2 8 0 0 2	LLGSVVHEV	DB Search
SLIKKIKDV	SLIKKIKDV	41.06	1042.67	9	77.8	9	2.9157	0.83	1.5	522.346	2	31.8092	470000	1680000	17767	PROT2454_HEK293_F.raw	2	2	2	2	O75563|SKAP2_HUMAN	SKAP2	TARGET			0 0 40 31 9 9 11 3 3	SLIKKIKDV	DB Search
NLAEDIM(+15.99)RL	NLAEDIMRL	41.05	1089.55	9	77.8	9	-0.2172	0.81	0.9	545.782	2	53.7457	23300000	74800000	33857	PROT2454_HEK293_F.raw	14	14	5	5	P08670|VIME_HUMAN	VIM	TARGET	Oxidation (M)	M7:Oxidation (M):1000.00	2 2 40 19 11 5 3 0 0	NLAEDIM(+15.99)RL	DB Search
NLLTHIENV	NLLTHIENV	41.04	1051.57	9	77.8	9	-0.2089	0.85	1.6	526.791	2	51.672	1550000	5000000	32362	PROT2454_HEK293_F.raw	3	3	1	1	A8MW92|P20L1_HUMAN	PHF20L1	TARGET			0 0 16 10 2 8 11 8 5	NLLTHIENV	DB Search
GPRSSLRVL	GPRSSLRVL	41.03	983.588	9	100	9	-1.5728	0.5	2.4	328.871	3	31.5959	37300000	109000000	18160	PROT2454_HEK293_F.raw	10	10	2	2	Q15393|SF3B3_HUMAN	SF3B3	TARGET			5 59 34 24 24 63 19 9 5	GPRSSLRVL	DB Search
TPRVPDNSL	TPRVPDNSL	41.03	997.519	9	66.7	9	-1.1148	0.75	2.3	499.768	2	30.9291			17125	PROT2454_HEK293_F.raw	1	1	0	0	Q13829|BACD2_HUMAN	TNFAIP1	TARGET			5 6 0 17 0 0 80 40 5	TPRVPDNSL	DB Search
RLVPSVNGV	RLVPSVNGV	41.02	939.55	9	77.8	9	-0.5271	0.77	2.2	470.783	2	40.7735	206000	1130000	24306	PROT2454_HEK293_F.raw	1	1	1	1	P11586|C1TC_HUMAN	MTHFD1	TARGET			5 9 10 0 0 80 73 45 5	RLVPSVNGV	DB Search
LLDEEISRV	LLDEEISRV	40.99	1072.58	9	66.7	9	-0.8679	0.9	2.4	537.297	2	44.5401	57900	967000	27096	PROT2454_HEK293_F.raw	1	1	1	1	Q96PU8|QKI_HUMAN	QKI	TARGET			5 21 23 12 9 4 0 0 0	LLDEEISRV	DB Search
SLVAVELEKV	SLVAVELEKV	40.98	1085.63	10	80	10	-0.8384	0.85	0.3	543.824	2	55.6844	266000	2640000	35200	PROT2454_HEK293_F.raw	1	1	1	1	Q9H9E3|COG4_HUMAN	COG4	TARGET			0 0 47 27 15 15 8 8 2 2	SLVAVELEKV	DB Search
SPRNLGFETSAF	SPRNLGFETSAF	40.97	1324.64	12	41.7	12	-1.0277	0.72	0	663.328	2	50.6454	420000	1920000	31518	PROT2454_HEK293_F.raw	1	1	1	1	Q9UBF8|PI4KB_HUMAN	PI4KB	TARGET			0 0 0 0 0 14 34 36 0 0 23 5	SPRNLGFETSAF	DB Search
VLGPTLKNV	VLGPTLKNV	40.93	939.575	9	100	9	-0.6119	0.88	1.8	470.796	2	40.9707	350000	2020000	24438	PROT2454_HEK293_F.raw	1	1	1	1	Q6AHZ1|Z518A_HUMAN	ZNF518A	TARGET			5 15 19 10 10 14 7 5 5	VLGPTLKNV	DB Search
TM(+15.99)AKESSIIGV	TMAKESSIIGV	40.93	1150.59	11	81.8	11	-5.2716	0.81	0.3	576.303	2	36.3854	300000	1590000	21121	PROT2454_HEK293_F.raw	1	1	1	1	Q08257|QOR_HUMAN	CRYZ	TARGET	Oxidation (M)	M2:Oxidation (M):1000.00	1 1 11 3 3 8 12 56 11 19 5	TM(+15.99)AKESSIIGV	DB Search
KIIDIQEKV	KIIDIQEKV	40.92	1084.65	9	100	9	2.64	0.16	2	543.333	2	38.2901	260000	1630000	22506	PROT2454_HEK293_F.raw	1	1	1	1	P12270|TPR_HUMAN	TPR	TARGET			5 6 7 7 4 3 7 2 2	KIIDIQEKV	DB Search
KIFSGVFVKV	KIFSGVFVKV	40.92	1122.68	10	60	10	3.6824	0.87	0.2	562.347	2	55.2561	1100000	7180000	34878	PROT2454_HEK293_F.raw	1	1	1	1	Q6DKI1|RL7L_HUMAN	RPL7L1	TARGET			5 11 7 3 1 1 13 16 0 0	KIFSGVFVKV	DB Search
ILSDNLRQV	ILSDNLRQV	40.9	1056.59	9	55.6	9	-1.0427	0.9	1.4	529.304	2	38.4858	99400	763000	22660	PROT2454_HEK293_F.raw	1	1	1	1	P14373|TRI27_HUMAN	TRIM27	TARGET			5 23 9 9 3 1 0 0 0	ILSDNLRQV	DB Search
ALKPDLVNV	ALKPDLVNV	40.9	967.57	9	77.8	9	-0.2642	0.85	2.4	484.794	2	45.7897	1660000	9430000	27957	PROT2454_HEK293_F.raw	2	2	1	1	P09884|DPOLA_HUMAN	POLA1	TARGET			2 2 5 1 1 14 55 21 5	ALKPDLVNV	DB Search
SPDLKVRPEL	SPDLKVRPEL	40.89	1152.65	10	60	10	-0.0015	0.55	0.9	385.224	3	41.1136	211000	1160000	24575	PROT2454_HEK293_F.raw	1	1	1	1	Q9UPZ3|HPS5_HUMAN	HPS5	TARGET			0 0 36 48 84 19 9 0 0 5	SPDLKVRPEL	DB Search
FRSPLARQL	FRSPLARQL	40.89	1086.63	9	44.4	9	3.3443	0.84	1.6	363.218	3	40.0253	259000	739000	23686	PROT2454_HEK293_F.raw	2	2	1	1	Q9UMS0|NFU1_HUMAN	NFU1	TARGET			0 0 28 0 12 7 3 0 0	FRSPLARQL	DB Search
IPQKQREITL	IPQKQREITL	40.87	1224.72	10	60	10	-1.2	0.79	0.4	613.367	2	31.6276	1390000	5280000	17749	PROT2454_HEK293_F.raw	4	4	2	2	Q9NR30|DDX21_HUMAN	DDX21	TARGET			5 20 39 17 6 0 0 5 0 0	IPQKQREITL	DB Search
APRTIFQRV	APRTIFQRV	40.86	1086.63	9	55.6	9	2.1625	0.38	2.1	363.218	3	35.7915	969000	4030000	20656	PROT2454_HEK293_F.raw	3	3	1	1	Q9UBB4|ATX10_HUMAN	ATXN10	TARGET			5 0 0 6 8 26 6 0 0	APRTIFQRV	DB Search
SLFGNIKGA	SLFGNIKGA	40.85	905.497	9	55.6	9	-3.1172	0.82	1.5	453.756	2	44.3397	334000	1840000	26924	PROT2454_HEK293_F.raw	1	1	1	1	P33908|MA1A1_HUMAN	MAN1A1	TARGET			0 0 18 5 4 4 2 0 0	SLFGNIKGA	DB Search
TVIAKVNNV	TVIAKVNNV	40.83	956.565	9	33.3	9	-1.0613	0.85	2.3	479.291	2	30.3517	505000	2940000	16706	PROT2454_HEK293_F.raw	2	2	1	1	P26639|SYTC_HUMAN	TARS1	TARGET			0 0 22 10 1 1 2 1 1	TVIAKVNNV	DB Search
SPM(+15.99)PPSEVKL	SPMPPSEVKL	40.81	1099.56	10	50	10	0.6205	0.83	1.7	550.787	2	38.3267			22541	PROT2454_HEK293_F.raw	2	2	0	0	Q9BWG6|SCNM1_HUMAN	SCNM1	TARGET	Oxidation (M)	M3:Oxidation (M):1000.00	0 0 12 15 0 0 0 8 3 3	SPM(+15.99)PPSEVKL	DB Search
SPLLVGREF	SPLLVGREF	40.8	1016.57	9	77.8	9	-1.1222	0.77	3.7	509.292	2	50.5083	487000	1350000	31400	PROT2454_HEK293_F.raw	1	1	1	1	Q9UN86|G3BP2_HUMAN:Q13283|G3BP1_HUMAN	G3BP2:G3BP1	TARGET			3 3 64 75 36 2 0 0 2	SPLLVGREF	DB Search
APAPKAYVL	APAPKAYVL	40.8	928.538	9	55.6	9	-3.8772	0.22	2.1	465.277	2	37.6312	78600	802000	22012	PROT2454_HEK293_F.raw	1	1	1	1	A6NDG6|PGP_HUMAN	PGP	TARGET			0 0 10 0 0 3 3 9 5	APAPKAYVL	DB Search
KLYDGFQYL	KLYDGFQYL	40.78	1145.58	9	100	9	-2.4175	0.77	1.5	573.796	2	57.6545	311000	2080000	36669	PROT2454_HEK293_F.raw	1	1	1	1	Q9UBF8|PI4KB_HUMAN	PI4KB	TARGET			5 2 2 5 8 19 40 25 5	KLYDGFQYL	DB Search
ILLIGDPSV	ILLIGDPSV	40.78	925.548	9	33.3	9	-4.2452	0.73	0.7	926.556	1	66.2181	5090000	15000000	42924	PROT2454_HEK293_F.raw	3	3	1	1	P25205|MCM3_HUMAN	MCM3	TARGET			0 0 34 1 1 5 7 0 0	ILLIGDPSV	DB Search
SLSERIM(+15.99)QL	SLSERIMQL	40.77	1091.56	9	66.7	9	-0.8346	0.85	2.1	546.791	2	41.5389	201000	1060000	24889	PROT2454_HEK293_F.raw	1	1	1	1	Q8IY63|AMOL1_HUMAN	AMOTL1	TARGET	Oxidation (M)	M7:Oxidation (M):1000.00	0 0 8 4 0 6 6 7 5	SLSERIM(+15.99)QL	DB Search
LPYSVGRVL	LPYSVGRVL	40.77	1002.59	9	55.6	9	-0.098	0.86	5.1	502.303	2	51.5396	717000	2670000	32140	PROT2454_HEK293_F.raw	2	2	1	1	Q5THK1|PR14L_HUMAN	PRR14L	TARGET			5 32 83 13 13 0 0 0 1	LPYSVGRVL	DB Search
NLLQIQRNV	NLLQIQRNV	40.77	1096.64	9	44.4	9	-0.5241	0.81	1.7	549.326	2	45.3115	756000	2770000	27628	PROT2454_HEK293_F.raw	2	2	1	1	Q9Y5U4|INSI2_HUMAN:O15503|INSI1_HUMAN	INSIG2:INSIG1	TARGET			1 1 86 39 21 6 1 1 1	NLLQIQRNV	DB Search
VLM(+15.99)QDSRLYL	VLMQDSRLYL	40.73	1252.65	10	80	10	-1.3668	0.83	0.2	627.332	2	46.9976	831000	3830000	28853	PROT2454_HEK293_F.raw	2	2	1	1	P06493|CDK1_HUMAN	CDK1	TARGET	Oxidation (M)	M3:Oxidation (M):1000.00	3 3 20 14 14 1 0 4 2 2	VLM(+15.99)QDSRLYL	DB Search
ARPPGYEF	ARPPGYEF	40.73	935.45	8	50	8	-8.1524	0.54	1.8	468.733	2	32.8148	495000	1820000	18607	PROT2454_HEK293_F.raw	2	2	1	1	Q8IU81|I2BP1_HUMAN	IRF2BP1	TARGET			0 0 9 0 0 55 83 5	ARPPGYEF	DB Search
VIDQKVYEI	VIDQKVYEI	40.69	1105.6	9	100	9	-1.0711	0.75	1	553.809	2	41.306	302000	1730000	24691	PROT2454_HEK293_F.raw	1	1	1	1	Q9Y262|EIF3L_HUMAN	EIF3L	TARGET			5 8 12 12 4 12 14 10 5	VIDQKVYEI	DB Search
SPRLPVGGFR	SPRLPVGGFR	40.69	1084.61	10	50	10	0.2668	0.8	1.6	362.546	3	39.4117	742000	3300000	23436	PROT2454_HEK293_F.raw	1	1	1	1	Q14669|TRIPC_HUMAN	TRIP12	TARGET			0 0 0 49 5 14 4 0 0 5	SPRLPVGGFR	DB Search
SPAHRPALL	SPAHRPALL	40.69	960.551	9	11.1	9	-0.3885	0.75	2.6	481.284	2	28.3923	57800	344000	15258	PROT2454_HEK293_F.raw	1	1	1	1	P78539|SRPX_HUMAN	SRPX	TARGET			0 0 3 1 0 0 0 0 0	SPAHRPALL	DB Search
SPDKRLTL	SPDKRLTL	40.68	928.534	8	75	8	-3.1711	0.77	1.4	465.275	2	27.0247	153000	1220000	14258	PROT2454_HEK293_F.raw	2	2	2	2	O43524|FOXO3_HUMAN	FOXO3	TARGET			5 7 66 12 0 0 6 5	SPDKRLTL	DB Search
TLAEHIIEA	TLAEHIIEA	40.67	995.529	9	44.4	9	-0.9941	0.84	3.5	498.773	2	41.3972	1660000	6950000	24726	PROT2454_HEK293_F.raw	3	3	1	1	Q9Y6Y1|CMTA1_HUMAN	CAMTA1	TARGET			0 0 1 1 0 22 8 3 3	TLAEHIIEA	DB Search
RLYPEGLAQL	RLYPEGLAQL	40.67	1158.64	10	60	10	-0.9843	0.86	0.8	580.328	2	54.7643	747000	3660000	34551	PROT2454_HEK293_F.raw	1	1	1	1	P61421|VA0D1_HUMAN	ATP6V0D1	TARGET			0 0 2 0 0 15 95 76 26 5	RLYPEGLAQL	DB Search
RPSGKGIVEF	RPSGKGIVEF	40.66	1088.6	10	80	10	-1.0754	0.87	1.5	545.307	2	34.6455	634000	2690000	19826	PROT2454_HEK293_F.raw	3	3	2	2	Q15233|NONO_HUMAN	NONO	TARGET			5 4 0 0 2 11 11 49 14 5	RPSGKGIVEF	DB Search
KISDFGLATV	KISDFGLATV	40.65	1049.58	10	60	10	-2.4887	0.81	1.3	525.796	2	53.2767			33404	PROT2454_HEK293_F.raw	2	2	0	0	O14757|CHK1_HUMAN	CHEK1	TARGET			5 4 0 0 0 0 57 83 39 5	KISDFGLATV	DB Search
LLDVVHPAA	LLDVVHPAA	40.65	933.528	9	33.3	9	-0.5352	0.83	2.3	467.773	2	41.8097	62700	651000	25100	PROT2454_HEK293_F.raw	1	1	1	1	Q99832|TCPH_HUMAN	CCT7	TARGET			5 12 0 0 0 10 0 0 0	LLDVVHPAA	DB Search
RLSPVSPAL	RLSPVSPAL	40.62	938.555	9	100	9	-0.1857	0.83	2.6	470.286	2	42.1664	385000	1890000	25302	PROT2454_HEK293_F.raw	1	1	1	1	O60294|TYW4_HUMAN	LCMT2	TARGET			2 2 2 3 3 21 6 6 5	RLSPVSPAL	DB Search
ILAQEIVKA	ILAQEIVKA	40.62	983.601	9	77.8	9	0.3872	0.87	3.8	492.81	2	42.7143	1680000	10200000	25713	PROT2454_HEK293_F.raw	1	1	1	1	Q9UBE0|SAE1_HUMAN	SAE1	TARGET			5 41 15 10 6 6 13 0 0	ILAQEIVKA	DB Search
HPIEGSTTVF	HPIEGSTTVF	40.62	1086.53	10	60	10	-5.0583	0.7	1.1	544.275	2	36.3536	150000	840000	21103	PROT2454_HEK293_F.raw	1	1	1	1	P49327|FAS_HUMAN	FASN	TARGET			0 0 0 0 8 8 12 12 14 5	HPIEGSTTVF	DB Search
YLDRFLAGV	YLDRFLAGV	40.58	1052.57	9	88.9	9	-0.8281	0.72	0.2	527.29	2	59.1194	373000	1910000	37728	PROT2454_HEK293_F.raw	1	1	1	1	P30279|CCND2_HUMAN	CCND2	TARGET			5 51 15 0 22 29 54 54 5	YLDRFLAGV	DB Search
NLM(+15.99)EIVKKL	NLMEIVKKL	40.58	1102.64	9	100	9	-4.2855	0.78	1.7	552.329	2	50.003	2270000	9680000	30990	PROT2454_HEK293_F.raw	2	2	2	2	O14617|AP3D1_HUMAN	AP3D1	TARGET	Oxidation (M)	M3:Oxidation (M):1000.00	4 4 35 13 13 20 28 8 5	NLM(+15.99)EIVKKL	DB Search
HPAAFPLPV	HPAAFPLPV	40.57	947.523	9	88.9	9	-0.7053	0.81	1.4	948.531	1	58.4206	3230000	20300000	37217	PROT2454_HEK293_F.raw	3	3	2	2	Q9H6Y7|RN167_HUMAN	RNF167	TARGET			3 1 10 10 20 6 6 4 4	HPAAFPLPV	DB Search
YPFKPPKVTF	YPFKPPKVTF	40.55	1222.67	10	90	10	4.2947	0.85	-0.8	612.344	2	55.0146	3030000	8820000	34616	PROT2454_HEK293_F.raw	2	2	2	2	Q96LR5|UB2E2_HUMAN:P51965|UB2E1_HUMAN:Q969T4|UB2E3_HUMAN	UBE2E2:UBE2E1:UBE2E3	TARGET			5 7 15 16 6 2 0 2 8 5	YPFKPPKVTF	DB Search
GLDPSGARLV	GLDPSGARLV	40.54	983.54	10	50	10	-2.1233	0.9	2.3	492.778	2	40.1598	533000	2750000	23852	PROT2454_HEK293_F.raw	2	2	1	1	Q9NW82|WDR70_HUMAN	WDR70	TARGET			0 0 17 49 23 3 2 1 1 1	GLDPSGARLV	DB Search
VIAEILRGV	VIAEILRGV	40.54	968.602	9	44.4	9	-1.0487	0.53	0.9	969.61	1	56.8708	17200000	93100000	36017	PROT2454_HEK293_F.raw	18	18	2	2	O00567|NOP56_HUMAN	NOP56	TARGET			5 1 4 4 4 1 1 1 1	VIAEILRGV	DB Search
ALNELLQHV	ALNELLQHV	40.53	1035.57	9	55.6	9	0.5176	0.88	1.9	518.794	2	55.5658	2210000	12100000	35214	PROT2454_HEK293_F.raw	2	2	1	1	Q9Y490|TLN1_HUMAN	TLN1	TARGET			0 0 19 19 33 13 13 1 1	ALNELLQHV	DB Search
SPQPRLIYL	SPQPRLIYL	40.53	1085.62	9	88.9	9	-1.0805	0.81	0.7	543.819	2	55.3581	470000	2560000	34969	PROT2454_HEK293_F.raw	1	1	1	1	Q96A54|PAQR1_HUMAN	ADIPOR1	TARGET			3 3 29 4 0 5 16 19 5	SPQPRLIYL	DB Search
GLLGAGGTVSV	GLLGAGGTVSV	40.53	929.518	11	63.6	11	-3.3241	0.72	1.4	930.527	1	53.921	1520000	7520000	33863	PROT2454_HEK293_F.raw	3	3	2	2	Q3ZCQ8|TIM50_HUMAN	TIMM50	TARGET			0 0 20 20 27 21 9 9 11 0 0	GLLGAGGTVSV	DB Search
APPRTPLTAL	APPRTPLTAL	40.49	1035.61	10	90	10	1.0401	0.85	3.3	518.813	2	47.2909	6060000	23000000	28975	PROT2454_HEK293_F.raw	3	3	1	1	P47928|ID4_HUMAN	ID4	TARGET			4 4 2 1 3 2 2 25 21 5	APPRTPLTAL	DB Search
QPITPGPSI	QPITPGPSI	40.48	908.497	9	100	9	-4.6162	0.64	2.2	455.257	2	40.5892	609000	2380000	24117	PROT2454_HEK293_F.raw	3	3	2	2	O60341|KDM1A_HUMAN	KDM1A	TARGET			2 2 3 6 5 5 6 6 5	QPITPGPSI	DB Search
TLDSHVRGI	TLDSHVRGI	40.47	996.535	9	44.4	9	-1.2462	0.87	3.3	499.277	2	28.3236	96500	585000	15243	PROT2454_HEK293_F.raw	2	2	2	2	Q5T4S7|UBR4_HUMAN	UBR4	TARGET			0 0 43 10 10 7 0 0 0	TLDSHVRGI	DB Search
ILAGEM(+15.99)LSV	ILAGEMLSV	40.45	947.5	9	55.6	9	-2.793	0.76	1.8	948.509	1	49.3082	1140000	6130000	30518	PROT2454_HEK293_F.raw	2	2	2	2	P49368|TCPG_HUMAN	CCT3	TARGET	Oxidation (M)	M6:Oxidation (M):1000.00	0 0 8 5 5 18 6 0 0	ILAGEM(+15.99)LSV	DB Search
ALAPGLPTA	ALAPGLPTA	40.45	809.465	9	33.3	9	-2.4687	0.84	0.4	810.472	1	46.1629	47100000	144000000	28259	PROT2454_HEK293_F.raw	19	19	2	2	Q9UMX5|NENF_HUMAN	NENF	TARGET			0 0 7 1 1 14 10 0 0	ALAPGLPTA	DB Search
KLFHEVVQA	KLFHEVVQA	40.42	1069.59	9	55.6	9	0.6625	0.85	2.2	535.804	2	33.4542	384000	2250000	18983	PROT2454_HEK293_F.raw	2	2	2	2	Q9Y3T9|NOC2L_HUMAN	NOC2L	TARGET			5 0 0 3 16 43 94 0 0	KLFHEVVQA	DB Search
RPVPPPPSL	RPVPPPPSL	40.38	958.56	9	77.8	9	-0.7703	0.76	2.4	480.288	2	36.7441	444000	1160000	21358	PROT2454_HEK293_F.raw	1	1	1	1	P13051|UNG_HUMAN	UNG	TARGET			1 1 9 21 8 5 4 4 5	RPVPPPPSL	DB Search
TLAQRVKEV	TLAQRVKEV	40.37	1042.61	9	88.9	9	0.6924	0.85	2.1	522.315	2	25.3064	732000	3260000	12978	PROT2454_HEK293_F.raw	3	3	1	1	Q9Y679|AUP1_HUMAN	AUP1	TARGET			5 5 15 4 1 4 5 2 2	TLAQRVKEV	DB Search
M(+15.99)VAPAVASV	MVAPAVASV	40.35	859.447	9	55.6	9	-5.52	0.82	0.4	860.455	1	35.7658	3400000	17200000	20923	PROT2454_HEK293_F.raw	6	6	2	2	P05412|JUN_HUMAN	JUN	TARGET	Oxidation (M)	M1:Oxidation (M):1000.00	0 0 57 10 10 17 6 0 0	M(+15.99)VAPAVASV	DB Search
RLIQESPTL	RLIQESPTL	40.33	1055.6	9	100	9	-1.3551	0.89	2.4	528.807	2	40.1904	195000	1150000	23935	PROT2454_HEK293_F.raw	1	1	1	1	Q6P1A2|MBOA5_HUMAN	LPCAT3	TARGET			2 2 2 12 17 45 6 6 5	RLIQESPTL	DB Search
KPSPPPVKEL	KPSPPPVKEL	40.33	1090.64	10	80	10	1.9799	0.7	1	364.554	3	29.9992	952000	3170000	16498	PROT2454_HEK293_F.raw	4	4	2	2	Q8IYI6|EXOC8_HUMAN	EXOC8	TARGET			5 65 41 41 13 10 10 0 0 4	KPSPPPVKEL	DB Search
HIADVTHFV	HIADVTHFV	40.33	1037.53	9	77.8	9	0.7352	0.81	0.7	519.772	2	43.0659	81100	729000	26016	PROT2454_HEK293_F.raw	1	1	1	1	Q8TF46|DI3L1_HUMAN	DIS3L	TARGET			5 14 0 0 6 6 12 6 5	HIADVTHFV	DB Search
RPKYPGIKF	RPKYPGIKF	40.32	1104.64	9	100	9	2.5276	0.64	1.5	369.223	3	36.1471	1350000	3580000	20990	PROT2454_HEK293_F.raw	4	4	1	1	P45984|MK09_HUMAN	MAPK9	TARGET			5 11 26 11 12 4 4 14 5	RPKYPGIKF	DB Search
TQILSVPKV	TQILSVPKV	40.32	983.601	9	77.8	9	1.2817	0.93	3.1	492.81	2	51.5111	787000	3520000	32098	PROT2454_HEK293_F.raw	2	2	1	1	P42166|LAP2A_HUMAN	TMPO	TARGET			0 0 27 15 8 8 11 2 2	TQILSVPKV	DB Search
FIFEKKLAQA	FIFEKKLAQA	40.31	1193.68	10	50	10	2.6502	0.9	1.5	597.849	2	44.2476	589000	4250000	26863	PROT2454_HEK293_F.raw	2	2	2	2	Q86XL3|ANKL2_HUMAN	ANKLE2	TARGET			0 0 25 24 19 1 4 6 0 0	FIFEKKLAQA	DB Search
ILEPSLYTV	ILEPSLYTV	40.3	1033.57	9	55.6	9	-3.2012	0.59	0.9	1034.58	1	60.7004	2380000	9050000	38863	PROT2454_HEK293_F.raw	2	2	1	1	P61923|COPZ1_HUMAN	COPZ1	TARGET			0 0 16 2 2 4 9 1 1	ILEPSLYTV	DB Search
FLHDNM(+15.99)VEI	FLHDNMVEI	40.3	1132.52	9	77.8	9	1.4257	0.76	0.5	567.269	2	44.3397	2950000	14400000	26922	PROT2454_HEK293_F.raw	4	4	2	2	P49916|DNLI3_HUMAN	LIG3	TARGET	Oxidation (M)	M6:Oxidation (M):1000.00	0 0 2 5 6 14 9 2 5	FLHDNM(+15.99)VEI	DB Search
VM(+15.99)IGGEPYTL	VMIGGEPYTL	40.29	1094.53	10	60	10	-3.744	0.79	1.3	1095.54	1	52.6946	652000	2910000	33016	PROT2454_HEK293_F.raw	2	2	2	2	P60953|CDC42_HUMAN	CDC42	TARGET	Oxidation (M)	M2:Oxidation (M):1000.00	0 0 11 7 6 6 9 8 0 0	VM(+15.99)IGGEPYTL	DB Search
FVDPAQITM(+15.99)	FVDPAQITM	40.28	1036.49	9	55.6	9	-1.2064	0.52	1.3	519.253	2	44.749	489000	2100000	27187	PROT2454_HEK293_F.raw	2	2	1	1	P23921|RIR1_HUMAN	RRM1	TARGET	Oxidation (M)	M9:Oxidation (M):1000.00	0 0 8 2 2 3 4 0 0	FVDPAQITM(+15.99)	DB Search
TLTNIIHNL	TLTNIIHNL	40.27	1037.59	9	100	9	-1.5561	0.88	2.3	519.802	2	58.0678	4660000	16300000	37179	PROT2454_HEK293_F.raw	5	5	1	1	Q9P0S3|ORML1_HUMAN	ORMDL1	TARGET			3 3 8 6 6 12 5 2 2	TLTNIIHNL	DB Search
M(+15.99)VDGTLLLL	MVDGTLLLL	40.27	989.547	9	77.8	9	-5.8578	0.68	1.2	990.555	1	74.9171	15600000	29200000	49972	PROT2454_HEK293_F.raw	12	12	1	1	P13747|HLAE_HUMAN	HLA-E	TARGET	Oxidation (M)	M1:Oxidation (M):1000.00	3 3 39 11 11 14 4 0 0	M(+15.99)VDGTLLLL	DB Search
KLQEFLQTL	KLQEFLQTL	40.23	1118.63	9	100	9	-0.9043	0.83	1.3	560.325	2	59.6246	26200000	76500000	38518	PROT2454_HEK293_F.raw	14	14	2	2	Q9NVI1|FANCI_HUMAN	FANCI	TARGET			5 8 8 10 25 93 57 48 5	KLQEFLQTL	DB Search
YPGAERNLL	YPGAERNLL	40.21	1031.54	9	66.7	9	-3.2702	0.89	2.1	516.778	2	38.2901	191000	996000	22503	PROT2454_HEK293_F.raw	1	1	1	1	Q8NE65|ZN738_HUMAN	ZNF738	TARGET			5 40 14 7 5 0 0 0 2	YPGAERNLL	DB Search
LLFPHPVNQV	LLFPHPVNQV	40.21	1162.65	10	70	10	1.3429	0.81	-0.1	582.332	2	54.4352	193000	1330000	34280	PROT2454_HEK293_F.raw	1	1	1	1	O95163|ELP1_HUMAN	ELP1	TARGET			5 11 38 26 26 0 0 0 12 5	LLFPHPVNQV	DB Search
APKLPERTVL	APKLPERTVL	40.21	1122.68	10	50	10	4.6516	0.7	1.3	375.233	3	38.4858	689000	4190000	22642	PROT2454_HEK293_F.raw	3	3	2	2	Q9BUY7|EFC11_HUMAN	EFCAB11	TARGET			0 0 12 44 7 7 0 0 0 5	APKLPERTVL	DB Search
RLAQEGIYTL	RLAQEGIYTL	40.17	1162.63	10	60	10	-2.0301	0.84	1.1	582.325	2	46.5174	132000	1130000	28512	PROT2454_HEK293_F.raw	1	1	1	1	Q08J23|NSUN2_HUMAN	NSUN2	TARGET			0 0 0 0 4 7 38 57 13 5	RLAQEGIYTL	DB Search
SLLDRFLATV	SLLDRFLATV	40.17	1133.64	10	80	10	1.2296	0.61	1.7	1134.65	1	85.5056	1910000	15000000	57576	PROT2454_HEK293_F.raw	1	1	1	1	Q14094|CCNI_HUMAN	CCNI	TARGET			1 1 7 4 4 3 3 4 4 4	SLLDRFLATV	DB Search
SPQGLKPVV	SPQGLKPVV	40.17	923.544	9	77.8	9	-0.1569	0.86	2.2	462.78	2	33.5226	159000	1010000	19030	PROT2454_HEK293_F.raw	1	1	1	1	O14548|COX7R_HUMAN	COX7A2L	TARGET			0 0 26 12 12 23 7 10 5	SPQGLKPVV	DB Search
SPTIGKQL	SPTIGKQL	40.17	842.486	8	50	8	-3.0295	0.84	1.4	422.251	2	28.0175	94600	496000	14984	PROT2454_HEK293_F.raw	1	1	1	1	P42285|MTREX_HUMAN	MTREX	TARGET			0 0 32 32 0 0 15 5	SPTIGKQL	DB Search
NM(+15.99)AELFAVV	NMAELFAVV	40.16	1008.5	9	55.6	9	-7.0055	0.78	1.4	1009.5	1	64.7392	5020000	11800000	41938	PROT2454_HEK293_F.raw	5	5	1	1	Q9UK41|VPS28_HUMAN	VPS28	TARGET	Oxidation (M)	M2:Oxidation (M):1000.00	0 0 56 56 14 5 4 0 0	NM(+15.99)AELFAVV	DB Search
ALSKEGIVAL	ALSKEGIVAL	40.15	999.596	10	80	10	-1.4623	0.82	4.4	500.808	2	47.4215	3520000	17600000	29143	PROT2454_HEK293_F.raw	2	2	1	1	P40227|TCPZ_HUMAN	CCT6A	TARGET			1 1 5 4 4 8 20 65 67 5	ALSKEGIVAL	DB Search
GLLDM(+15.99)NKGLSL	GLLDMNKGLSL	40.15	1175.62	11	72.7	11	0.261	0.74	0.7	588.819	2	57.7142	547000	2460000	36682	PROT2454_HEK293_F.raw	1	1	1	1	O43414|ERI3_HUMAN	ERI3	TARGET	Oxidation (M)	M5:Oxidation (M):1000.00	0 0 33 36 20 14 0 31 35 46 5	GLLDM(+15.99)NKGLSL	DB Search
Q(-17.03)PHLSRQDL	QPHLSRQDL	40.14	1075.54	9	55.6	9	2.1966	0.39	1	538.778	2	35.6346	335000	1710000	20550	PROT2454_HEK293_F.raw	2	2	1	1	Q2VIR3|IF2GL_HUMAN:P41091|IF2G_HUMAN	EIF2S3B:EIF2S3	TARGET	Pyro-glu from Q	Q1:Pyro-glu from Q:1000.00	0 0 6 34 6 0 0 2 4	Q(-17.03)PHLSRQDL	DB Search
KVIDYVPGI	KVIDYVPGI	40.13	1002.58	9	77.8	9	-0.2107	0.94	2.8	502.296	2	53.101	2230000	9490000	33251	PROT2454_HEK293_F.raw	2	2	1	1	Q7Z3E1|PARPT_HUMAN	TIPARP	TARGET			5 0 0 8 10 21 6 5 5	KVIDYVPGI	DB Search
VPDAKIRIF	VPDAKIRIF	40.13	1057.63	9	100	9	-0.4859	0.49	1.8	353.551	3	47.8536	2600000	11700000	29407	PROT2454_HEK293_F.raw	3	3	2	2	Q96L21|RL10L_HUMAN:P27635|RL10_HUMAN	RPL10L:RPL10	TARGET			5 11 99 38 38 18 3 3 4	VPDAKIRIF	DB Search
ALFEGKVQL	ALFEGKVQL	40.12	1003.57	9	77.8	9	-0.3611	0.66	2.6	502.794	2	54.6871	2500000	9940000	34391	PROT2454_HEK293_F.raw	3	3	1	1	Q8NEZ3|WDR19_HUMAN	WDR19	TARGET			1 1 41 41 6 5 5 7 5	ALFEGKVQL	DB Search
ILLDERGQIKL	ILLDERGQIKL	40.12	1296.78	11	100	11	2.6075	0.74	0	649.396	2	54.2664	3140000	13200000	34091	PROT2454_HEK293_F.raw	4	4	2	2	O14733|MP2K7_HUMAN	MAP2K7	TARGET			5 28 44 34 6 3 3 3 52 4 4	ILLDERGQIKL	DB Search
SLLSHVEQL	SLLSHVEQL	40.09	1024.56	9	66.7	9	-0.2973	0.82	2.7	513.286	2	53.8284	25200000	56400000	33917	PROT2454_HEK293_F.raw	7	7	1	1	Q9UI95|MD2L2_HUMAN	MAD2L2	TARGET			0 0 9 5 1 10 14 11 5	SLLSHVEQL	DB Search
IPDSHIVL	IPDSHIVL	40.09	892.502	8	62.5	8	-2.9553	0.79	1	447.259	2	45.3792	867000	2260000	27791	PROT2454_HEK293_F.raw	2	2	1	1	Q92643|GPI8_HUMAN	PIGK	TARGET			5 5 0 0 0 13 5 5	IPDSHIVL	DB Search
LM(+15.99)DFIHQV	LMDFIHQV	40.09	1017.5	8	100	8	-0.1227	0.77	2.9	509.756	2	45.9312	513000	3610000	28078	PROT2454_HEK293_F.raw	2	2	2	2	Q8WUM0|NU133_HUMAN	NUP133	TARGET	Oxidation (M)	M2:Oxidation (M):1000.00	5 32 13 8 8 10 5 5	LM(+15.99)DFIHQV	DB Search
VLALAPGLPTARA	VLALAPGLPTARA	40.07	1248.76	13	30.8	13	1.555	0.88	1	625.386	2	55.8977	1420000	6460000	35364	PROT2454_HEK293_F.raw	2	2	2	2	Q9UMX5|NENF_HUMAN	NENF	TARGET			1 1 13 13 28 5 1 1 0 0 0 0 0	VLALAPGLPTARA	DB Search
SLARHLM(+15.99)TL	SLARHLMTL	40.07	1056.58	9	77.8	9	0.277	0.87	1.9	529.296	2	33.2662			18836	PROT2454_HEK293_F.raw	2	2	0	0	P30566|PUR8_HUMAN	ADSL	TARGET	Oxidation (M)	M7:Oxidation (M):1000.00	0 0 10 6 35 88 31 14 5	SLARHLM(+15.99)TL	DB Search
RIAIQGIITA	RIAIQGIITA	40.06	1054.65	10	50	10	-1.3579	0.81	0.7	528.333	2	54.458	328000	1940000	34270	PROT2454_HEK293_F.raw	1	1	1	1	Q6NSI4|RADX_HUMAN	RADX	TARGET			1 0 0 2 7 9 64 56 0 0	RIAIQGIITA	DB Search
ILDHEVPSL	ILDHEVPSL	40.03	1021.54	9	55.6	9	0.2169	0.85	2.8	511.781	2	47.762	850000	4010000	29375	PROT2454_HEK293_F.raw	1	1	1	1	Q6NZ36|FAP20_HUMAN	FAAP20	TARGET			1 1 1 1 13 66 10 10 5	ILDHEVPSL	DB Search
SLFPGQVVI	SLFPGQVVI	40.02	958.549	9	22.2	9	-2.6777	0.57	0.1	959.556	1	72.3744	4550000	15300000	47527	PROT2454_HEK293_F.raw	2	2	1	1	Q14181|DPOA2_HUMAN	POLA2	TARGET			0 0 2 0 0 1 2 0 0	SLFPGQVVI	DB Search
QPDQTRIVAL	QPDQTRIVAL	40.02	1139.63	10	70	10	-2.085	0.7	1.5	570.823	2	41.4745	4540000	19600000	25078	PROT2454_HEK293_F.raw	2	2	1	1	P22087|FBRL_HUMAN	FBL	TARGET			4 4 8 8 2 0 0 0 8 5	QPDQTRIVAL	DB Search
APRLETKSL	APRLETKSL	40.01	1013.59	9	77.8	9	-0.0085	0.82	2.7	507.802	2	27.5518	1740000	8880000	14633	PROT2454_HEK293_F.raw	2	2	2	2	Q6P6C2|ALKB5_HUMAN	ALKBH5	TARGET			2 0 1 4 4 33 56 11 5	APRLETKSL	DB Search
NPASRLTAL	NPASRLTAL	40.01	941.529	9	55.6	9	-3.699	0.68	2.5	471.773	2	37.5571	462000	2080000	22127	PROT2454_HEK293_F.raw	2	2	1	1	O00238|BMR1B_HUMAN:P36894|BMR1A_HUMAN	BMPR1B:BMPR1A	TARGET			5 17 58 0 0 0 0 9 5	NPASRLTAL	DB Search
ALASLENHV	ALASLENHV	40	952.498	9	100	9	-4.0888	0.83	2.6	477.257	2	35.152	91700	877000	20217	PROT2454_HEK293_F.raw	1	1	1	1	Q9UPN9|TRI33_HUMAN	TRIM33	TARGET			5 10 47 13 13 16 17 9 5	ALASLENHV	DB Search
AILEKVFTA	AILEKVFTA	40	990.575	9	33.3	9	-1.9994	0.91	2.9	496.296	2	52.6689	1590000	7630000	32962	PROT2454_HEK293_F.raw	2	2	1	1	Q6ZMG9|CERS6_HUMAN	CERS6	TARGET			0 0 23 14 1 1 5 0 0	AILEKVFTA	DB Search
KLLAVIHEL	KLLAVIHEL	40	1034.65	9	88.9	9	2.9328	0.89	2.4	518.333	2	53.7694	217000	1390000	33796	PROT2454_HEK293_F.raw	1	1	1	1	Q9Y620|RA54B_HUMAN	RAD54B	TARGET			5 29 30 10 10 15 13 0 5	KLLAVIHEL	DB Search
NRLLEATSY	NRLLEATSY	39.99	1065.55	9	77.8	9	-5.1911	0.78	1.5	533.781	2	35.9462			20788	PROT2454_HEK293_F.raw	1	1	0	0	O60341|KDM1A_HUMAN	KDM1A	TARGET			0 0 3 3 14 46 36 28 5	NRLLEATSY	DB Search
SLWGQPAEA	SLWGQPAEA	39.99	957.456	9	77.8	9	-7.4866	0.65	1.3	958.464	1	41.3972	4530000	17700000	24719	PROT2454_HEK293_F.raw	5	5	2	2	P29400|CO4A5_HUMAN	COL4A5	TARGET			0 0 12 33 11 13 13 2 2	SLWGQPAEA	DB Search
ALDDRPQVL	ALDDRPQVL	39.99	1025.55	9	44.4	9	-2.8625	0.84	2.8	513.784	2	37.3374	55600	434000	21856	PROT2454_HEK293_F.raw	1	1	1	1	Q9ULJ3|ZBT21_HUMAN	ZBTB21	TARGET			5 7 22 0 0 0 0 0 5	ALDDRPQVL	DB Search
NLAEKLIGV	NLAEKLIGV	39.99	955.57	9	77.8	9	-1.0821	0.85	0.4	956.578	1	54.5927	15900000	49300000	34373	PROT2454_HEK293_F.raw	4	4	2	2	Q86X10|RLGPB_HUMAN	RALGAPB	TARGET			0 0 48 38 16 16 25 3 3	NLAEKLIGV	DB Search
YLPPATQVV	YLPPATQVV	39.98	986.544	9	11.1	9	-2.5201	0.97	0.6	987.552	1	46.6161	3030000	8930000	28592	PROT2454_HEK293_F.raw	4	4	2	2	P38919|IF4A3_HUMAN	EIF4A3	TARGET			0 0 8 0 0 0 0 0 1	YLPPATQVV	DB Search
YLVSHPNEV	YLVSHPNEV	39.98	1056.52	9	66.7	9	-1.4191	0.83	3.5	529.271	2	31.3367			17423	PROT2454_HEK293_F.raw	1	1	0	0	Q14739|LBR_HUMAN	LBR	TARGET			5 14 14 10 10 0 0 0 5	YLVSHPNEV	DB Search
IPAKPPVSF	IPAKPPVSF	39.95	954.554	9	77.8	9	1.3713	0.82	1.6	478.285	2	46.6743	680000	2020000	28605	PROT2454_HEK293_F.raw	2	2	1	1	Q6PKC3|TXD11_HUMAN	TXNDC11	TARGET			5 37 29 29 5 0 0 17 5	IPAKPPVSF	DB Search
TLSNLLRSV	TLSNLLRSV	39.95	1001.59	9	77.8	9	-2.825	0.87	4.7	501.803	2	56.3756	764000	2670000	35875	PROT2454_HEK293_F.raw	2	2	2	2	P18858|DNLI1_HUMAN	LIG1	TARGET			0 0 14 5 5 3 2 2 5	TLSNLLRSV	DB Search
SLDPKTNTL	SLDPKTNTL	39.94	987.524	9	44.4	9	-3.6174	0.8	3.2	494.771	2	29.4257	127000	553000	16002	PROT2454_HEK293_F.raw	1	1	1	1	Q13685|AAMP_HUMAN	AAMP	TARGET			0 0 10 7 0 0 0 3 5	SLDPKTNTL	DB Search
GPDELRPM(+15.99)L	GPDELRPML	39.94	1042.51	9	44.4	9	-1.9252	0.63	3.2	522.265	2	40.358	163000	708000	24016	PROT2454_HEK293_F.raw	1	1	1	1	Q8NEZ3|WDR19_HUMAN	WDR19	TARGET	Oxidation (M)	M8:Oxidation (M):1000.00	0 0 18 12 8 6 0 0 1	GPDELRPM(+15.99)L	DB Search
ALGNVRTV	ALGNVRTV	39.94	828.482	8	62.5	8	-2.6668	0.93	1.5	415.249	2	26.6775	55300	669000	14017	PROT2454_HEK293_F.raw	1	1	1	1	Q9NUT2|MITOS_HUMAN	ABCB8	TARGET			5 7 10 7 4 0 0 0	ALGNVRTV	DB Search
ILQDRLNQV	ILQDRLNQV	39.92	1097.62	9	88.9	9	-0.7551	0.86	1.6	549.818	2	36.3536	81500	737000	21096	PROT2454_HEK293_F.raw	1	1	1	1	Q99741|CDC6_HUMAN	CDC6	TARGET			5 32 23 5 0 5 5 6 5	ILQDRLNQV	DB Search
KIIDEDGLLNL	KIIDEDGLLNL	39.92	1241.69	11	100	11	-1.2658	0.8	0.1	621.851	2	64.84	843000	6490000	41937	PROT2454_HEK293_F.raw	1	1	1	1	P35251|RFC1_HUMAN	RFC1	TARGET			5 3 3 7 6 6 10 45 27 7 5	KIIDEDGLLNL	DB Search
YLHDVKNILQL	YLHDVKNILQL	39.92	1354.76	11	54.5	11	1.8681	0.68	0.3	678.388	2	59.3213			37866	PROT2454_HEK293_F.raw	1	1	0	0	P48147|PPCE_HUMAN	PREP	TARGET			0 0 4 12 16 0 0 14 14 0 5	YLHDVKNILQL	DB Search
VLYSIAEKV	VLYSIAEKV	39.91	1020.59	9	88.9	9	0.2427	0.85	3	511.302	2	45.9928	381000	2610000	28116	PROT2454_HEK293_F.raw	1	1	1	1	P83876|TXN4A_HUMAN	TXNL4A	TARGET			5 22 37 13 13 11 11 1 2	VLYSIAEKV	DB Search
SYPDFLHKM(+15.99)	SYPDFLHKM	39.91	1152.53	9	77.8	9	-1.6161	0.8	0.9	577.271	2	37.1452	789000	3540000	21625	PROT2454_HEK293_F.raw	2	2	2	2	Q9H582|ZN644_HUMAN	ZNF644	TARGET	Oxidation (M)	M9:Oxidation (M):1000.00	0 0 27 26 8 8 14 10 5	SYPDFLHKM(+15.99)	DB Search
APRLPITGL	APRLPITGL	39.9	936.576	9	33.3	9	-0.861	0.79	1.2	937.584	1	56.2593	35300000	71500000	35591	PROT2454_HEK293_F.raw	15	15	4	4	Q8TF50|ZN526_HUMAN	ZNF526	TARGET			1 1 2 4 0 0 1 1 2	APRLPITGL	DB Search
ALLSRLEQI	ALLSRLEQI	39.89	1041.62	9	88.9	9	0.0367	0.8	1.7	521.817	2	57.2319	176000	1340000	36359	PROT2454_HEK293_F.raw	1	1	1	1	Q9UKM9|RALY_HUMAN	RALY	TARGET			3 3 48 4 0 3 3 23 5	ALLSRLEQI	DB Search
KPSSWLRTL	KPSSWLRTL	39.87	1086.62	9	66.7	9	-0.7244	0.89	1.3	544.317	2	44.6065	1660000	8530000	27089	PROT2454_HEK293_F.raw	3	3	2	2	P12755|SKI_HUMAN	SKI	TARGET			5 44 17 6 3 2 1 0 0	KPSSWLRTL	DB Search
ALLGKIEKV	ALLGKIEKV	39.86	969.622	9	100	9	-1.399	0.89	2.9	485.82	2	39.7235	332000	2140000	23566	PROT2454_HEK293_F.raw	1	1	1	1	Q10471|GALT2_HUMAN	GALNT2	TARGET			4 4 66 11 11 7 7 6 5	ALLGKIEKV	DB Search
SLLNQPKAV	SLLNQPKAV	39.85	968.565	9	77.8	9	-1.5307	0.84	1.8	485.291	2	35.1504	582000	3770000	20204	PROT2454_HEK293_F.raw	1	1	1	1	Q9HAW4|CLSPN_HUMAN	CLSPN	TARGET			1 1 28 5 5 7 4 4 5	SLLNQPKAV	DB Search
AM(+15.99)FGKLM(+15.99)TI	AMFGKLMTI	39.85	1042.52	9	77.8	9	-0.8816	0.75	1.7	522.268	2	44.3657	1340000	3490000	26902	PROT2454_HEK293_F.raw	3	3	1	1	Q29RF7|PDS5A_HUMAN	PDS5A	TARGET	Oxidation (M);Oxidation (M)	M2:Oxidation (M):1000.00;M7:Oxidation (M):1000.00	0 0 25 5 3 3 4 6 5	AM(+15.99)FGKLM(+15.99)TI	DB Search
SPHGHILVL	SPHGHILVL	39.83	971.555	9	55.6	9	-0.5937	0.75	2.9	486.786	2	41.0112	159000	839000	24492	PROT2454_HEK293_F.raw	1	1	1	1	Q9BY44|EIF2A_HUMAN	EIF2A	TARGET			0 0 6 0 0 81 56 23 5	SPHGHILVL	DB Search
ALEEKIPNI	ALEEKIPNI	39.82	1025.58	9	77.8	9	-0.8957	0.85	2.5	513.796	2	47.4487	530000	2700000	29170	PROT2454_HEK293_F.raw	1	1	1	1	O15217|GSTA4_HUMAN	GSTA4	TARGET			0 0 16 6 6 9 8 8 5	ALEEKIPNI	DB Search
APRAVFPSI	APRAVFPSI	39.82	956.544	9	66.7	9	-0.0552	0.86	-1.5	479.279	2	53.7992	34000000	28900000	32128	PROT2454_HEK293_F.raw	8	8	1	1	P60709|ACTB_HUMAN:Q6S8J3|POTEE_HUMAN:P63267|ACTH_HUMAN:P68133|ACTS_HUMAN:P62736|ACTA_HUMAN:A5A3E0|POTEF_HUMAN:P0CG39|POTEJ_HUMAN:P63261|ACTG_HUMAN:P68032|ACTC_HUMAN:P0CG38|POTEI_HUMAN	ACTB:POTEE:ACTG2:ACTA1:ACTA2:POTEF:POTEJ:ACTG1:ACTC1:POTEI	TARGET			1 1 1 3 3 21 6 6 5	APRAVFPSI	DB Search
RLAQHITYV	RLAQHITYV	39.81	1099.61	9	33.3	9	0.9296	0.85	1.4	550.815	2	31.7682	81500	581000	17753	PROT2454_HEK293_F.raw	1	1	1	1	P33993|MCM7_HUMAN	MCM7	TARGET			0 0 0 0 16 14 9 0 0	RLAQHITYV	DB Search
ILSGVVTKM(+15.99)	ILSGVVTKM	39.8	962.547	9	77.8	9	-1.6322	0.88	2.3	482.282	2	30.3249	377000	2160000	16665	PROT2454_HEK293_F.raw	2	2	1	1	P62280|RS11_HUMAN	RPS11	TARGET	Oxidation (M)	M9:Oxidation (M):1000.00	3 3 3 1 1 6 6 2 2	ILSGVVTKM(+15.99)	DB Search
ILIDPFHKA	ILIDPFHKA	39.79	1052.6	9	44.4	9	0.3227	0.66	1	351.875	3	49.2066	3770000	9310000	30508	PROT2454_HEK293_F.raw	6	6	2	2	P61313|RL15_HUMAN	RPL15	TARGET			0 0 0 17 22 22 29 0 0	ILIDPFHKA	DB Search
HPELKATF	HPELKATF	39.78	941.497	8	100	8	1.1557	0.47	1.8	471.757	2	32.3084	193000	913000	18096	PROT2454_HEK293_F.raw	2	2	1	1	O95478|NSA2_HUMAN	NSA2	TARGET			5 10 6 6 3 3 13 5	HPELKATF	DB Search
M(+15.99)LPPPPLTA	MLPPPPLTA	39.78	951.51	9	33.3	9	-4.356	0.93	1.7	952.519	1	47.2532	5170000	7410000	29180	PROT2454_HEK293_F.raw	9	9	2	2	P18858|DNLI1_HUMAN	LIG1	TARGET	Oxidation (M)	M1:Oxidation (M):1000.00	0 0 46 46 8 0 0 0 0	M(+15.99)LPPPPLTA	DB Search
ALFVKTKEV	ALFVKTKEV	39.78	1033.62	9	55.6	9	0.4864	0.83	0.1	517.816	2	33.2781			18846	PROT2454_HEK293_F.raw	1	1	0	0	Q5T7W7|TSTD2_HUMAN	TSTD2	TARGET			0 0 47 47 17 9 0 0 5	ALFVKTKEV	DB Search
Q(-17.03)PHSPTSSL	QPHSPTSSL	39.77	935.435	9	22.2	9	-2.8281	0.25	1.7	936.444	1	30.7725	439000	2180000	17028	PROT2454_HEK293_F.raw	2	2	2	2	Q4VCS5|AMOT_HUMAN	AMOT	TARGET	Pyro-glu from Q	Q1:Pyro-glu from Q:1000.00	0 0 0 52 0 0 7 0 0	Q(-17.03)PHSPTSSL	DB Search
ALESFLKQV	ALESFLKQV	39.76	1033.58	9	100	9	-0.9118	0.87	2.5	517.799	2	56.4082	871000	3220000	35715	PROT2454_HEK293_F.raw	2	2	1	1	P78527|PRKDC_HUMAN	PRKDC	TARGET			2 2 20 7 7 11 11 6 5	ALESFLKQV	DB Search
TM(+15.99)M(+15.99)SRPPVL	TMMSRPPVL	39.75	1062.52	9	77.8	9	-3.1133	0.83	1.7	532.268	2	30.4683	1310000	5990000	16740	PROT2454_HEK293_F.raw	2	2	1	1	Q5T9L3|WLS_HUMAN	WLS	TARGET	Oxidation (M);Oxidation (M)	M2:Oxidation (M):1000.00;M3:Oxidation (M):1000.00	5 5 49 8 8 4 1 1 5	TM(+15.99)M(+15.99)SRPPVL	DB Search
VLADALKSI	VLADALKSI	39.74	928.559	9	100	9	-1.4819	0.89	2.3	465.288	2	52.1011	2050000	7780000	32513	PROT2454_HEK293_F.raw	3	3	1	1	P62244|RS15A_HUMAN	RPS15A	TARGET			5 12 13 10 8 8 4 4 5	VLADALKSI	DB Search
SPALGLRGL	SPALGLRGL	39.74	882.529	9	66.7	9	-2.1934	0.77	1.5	442.272	2	48.5654			29989	PROT2454_HEK293_F.raw	1	1	0	0	P46940|IQGA1_HUMAN	IQGAP1	TARGET			3 3 37 37 2 0 0 0 2	SPALGLRGL	DB Search
SLFGEVRKL	SLFGEVRKL	39.74	1047.61	9	0	9	0.3544	0.73	1	350.21	3	48.6341	389000	3180000	30058	PROT2454_HEK293_F.raw	2	2	2	2	Q12816|TROP_HUMAN	TRO	TARGET			0 0 0 1 1 0 0 0 0	SLFGEVRKL	DB Search
TLAETLVNL	TLAETLVNL	39.74	972.549	9	55.6	9	-5.2761	0.7	0.5	973.557	1	66.7343	4670000	17000000	43486	PROT2454_HEK293_F.raw	7	7	3	3	Q8NB46|ANR52_HUMAN	ANKRD52	TARGET			0 0 18 17 12 5 2 0 0	TLAETLVNL	DB Search
HLAIKLEQV	HLAIKLEQV	39.74	1049.62	9	100	9	1.6493	0.83	2.1	525.82	2	43.4368	757000	4340000	26250	PROT2454_HEK293_F.raw	1	1	1	1	Q9Y4B6|DCAF1_HUMAN	DCAF1	TARGET			5 34 25 25 10 10 11 19 5	HLAIKLEQV	DB Search
SPALKRLDL	SPALKRLDL	39.71	1011.61	9	77.8	9	-0.8705	0.71	3.8	506.813	2	40.2891	1200000	3790000	23793	PROT2454_HEK293_F.raw	2	2	2	2	Q8WTW3|COG1_HUMAN	COG1	TARGET			5 6 75 52 13 0 0 2 2	SPALKRLDL	DB Search
SPGQRAVLL	SPGQRAVLL	39.71	939.55	9	88.9	9	-5.7551	0.79	2.7	470.784	2	35.5677	262000	1650000	20521	PROT2454_HEK293_F.raw	2	2	1	1	Q12772|SRBP2_HUMAN	SREBF2	TARGET			5 11 12 5 0 8 24 38 5	SPGQRAVLL	DB Search
SVLKSIQEV	SVLKSIQEV	39.7	1001.58	9	77.8	9	-0.7233	0.89	5.8	501.798	2	41.643	1010000	5260000	24917	PROT2454_HEK293_F.raw	1	1	1	1	P42285|MTREX_HUMAN	MTREX	TARGET			0 0 13 3 3 7 7 6 5	SVLKSIQEV	DB Search
APASFGKSF	APASFGKSF	39.7	910.455	9	77.8	9	-2.6888	0.77	2.1	456.236	2	33.8853	1670000	9490000	19612	PROT2454_HEK293_F.raw	4	4	1	1	Q96EY5|MB12A_HUMAN	MVB12A	TARGET			5 26 92 33 28 17 0 0 5	APASFGKSF	DB Search
GLAEEVQRL	GLAEEVQRL	39.69	1013.55	9	55.6	9	-0.6096	0.81	3.1	507.784	2	45.5428	431000	1760000	27770	PROT2454_HEK293_F.raw	1	1	1	1	Q16352|AINX_HUMAN	INA	TARGET			0 0 64 63 27 14 7 1 1	GLAEEVQRL	DB Search
FLWKEPATM(+15.99)	FLWKEPATM	39.68	1137.55	9	100	9	-1.0933	0.71	0.6	569.784	2	44.443	232000	1230000	26986	PROT2454_HEK293_F.raw	1	1	1	1	Q9BQ70|TCF25_HUMAN	TCF25	TARGET	Oxidation (M)	M9:Oxidation (M):1000.00	5 7 33 8 8 4 4 32 5	FLWKEPATM(+15.99)	DB Search
FLKEKVPGI	FLKEKVPGI	39.67	1029.62	9	100	9	0.5119	0.76	3.4	515.82	2	42.0277	1070000	4460000	25218	PROT2454_HEK293_F.raw	2	2	2	2	Q5VV42|CDKAL_HUMAN	CDKAL1	TARGET			4 4 19 5 7 7 3 3 5	FLKEKVPGI	DB Search
VLLESEQFL	VLLESEQFL	39.66	1076.58	9	77.8	9	-5.1347	0.84	1.5	1077.58	1	66.0197	2180000	9180000	42809	PROT2454_HEK293_F.raw	2	2	2	2	P37108|SRP14_HUMAN	SRP14	TARGET			0 0 27 16 5 5 3 12 5	VLLESEQFL	DB Search
AAALIIHHV	AAALIIHHV	39.65	943.56	9	55.6	9	0.3823	0.9	1.7	472.788	2	33.986	323000	2030000	19372	PROT2454_HEK293_F.raw	2	2	2	2	Q96ST3|SIN3A_HUMAN	SIN3A	TARGET			0 0 83 41 53 53 61 0 0	AAALIIHHV	DB Search
GM(+15.99)YIFLHTV	GMYIFLHTV	39.65	1095.54	9	55.6	9	-0.4242	0.95	1.4	548.779	2	55.3581	4080000	18600000	34899	PROT2454_HEK293_F.raw	2	2	1	1	Q8N138|ORML3_HUMAN	ORMDL3	TARGET	Oxidation (M)	M2:Oxidation (M):1000.00	0 0 26 20 10 10 8 1 1	GM(+15.99)YIFLHTV	DB Search
YLDEYIARM(+15.99)	YLDEYIARM	39.64	1188.55	9	77.8	9	-3.4033	0.85	0.2	595.282	2	38.0902	340000	1680000	22366	PROT2454_HEK293_F.raw	2	2	1	1	P49815|TSC2_HUMAN	TSC2	TARGET	Oxidation (M)	M9:Oxidation (M):1000.00	0 0 10 10 16 15 2 2 2	YLDEYIARM(+15.99)	DB Search
GLSPEIHTL	GLSPEIHTL	39.64	965.518	9	77.8	9	-0.9931	0.72	2.6	483.768	2	44.3657	64900	541000	26978	PROT2454_HEK293_F.raw	2	2	1	1	P16298|PP2BB_HUMAN	PPP3CB	TARGET			0 0 41 15 15 19 9 9 5	GLSPEIHTL	DB Search
HLLPYNM(+15.99)TV	HLLPYNMTV	39.64	1102.55	9	100	9	1.1666	0.81	2.2	552.283	2	43.4972	154000	777000	26321	PROT2454_HEK293_F.raw	1	1	1	1	Q14669|TRIPC_HUMAN	TRIP12	TARGET	Oxidation (M)	M7:Oxidation (M):1000.00	5 7 53 16 16 37 17 29 5	HLLPYNM(+15.99)TV	DB Search
RPAPQGITI	RPAPQGITI	39.64	951.55	9	55.6	9	-4.6326	0.83	3.1	476.784	2	36.6976	104000	588000	21337	PROT2454_HEK293_F.raw	1	1	1	1	P50607|TUB_HUMAN	TUB	TARGET			0 0 5 0 0 12 46 16 5	RPAPQGITI	DB Search
RPDDKRILEF	RPDDKRILEF	39.64	1287.69	10	100	10	-0.7805	0.5	1.8	430.239	3	40.5201	1870000	5650000	24170	PROT2454_HEK293_F.raw	4	4	1	1	O60502|OGA_HUMAN	OGA	TARGET			5 6 9 37 5 5 11 11 37 5	RPDDKRILEF	DB Search
VLGKVNEI	VLGKVNEI	39.63	870.518	8	100	8	-2.1292	0.82	3	436.267	2	33.5563	582000	3160000	19036	PROT2454_HEK293_F.raw	2	2	1	1	Q13561|DCTN2_HUMAN	DCTN2	TARGET			5 44 8 5 5 4 4 5	VLGKVNEI	DB Search
TIM(+15.99)PKDIQL	TIMPKDIQL	39.61	1073.58	9	55.6	9	0.1144	0.8	1.1	537.797	2	45.4453	2690000	7940000	27760	PROT2454_HEK293_F.raw	4	4	2	2	P68431|H31_HUMAN:Q16695|H31T_HUMAN:Q5TEC6|H37_HUMAN:Q6NXT2|H3C_HUMAN:P84243|H33_HUMAN:Q71DI3|H32_HUMAN	H3C1:H3-4:H3-7:H3-5:H3-3A:H3C15	TARGET	Oxidation (M)	M3:Oxidation (M):1000.00	0 0 38 6 0 0 14 7 5	TIM(+15.99)PKDIQL	DB Search
HPRSPNVLSV	HPRSPNVLSV	39.61	1104.6	10	80	10	-0.0752	0.8	1.9	553.31	2	32.9499	384000	2190000	18589	PROT2454_HEK293_F.raw	2	2	2	2	Q16665|HIF1A_HUMAN	HIF1A	TARGET			5 9 2 2 0 0 53 56 6 5	HPRSPNVLSV	DB Search
VLFTGVKEV	VLFTGVKEV	39.59	990.575	9	100	9	0.3609	0.83	3.5	496.296	2	47.5532	1200000	7370000	29256	PROT2454_HEK293_F.raw	2	2	1	1	Q9Y5X3|SNX5_HUMAN	SNX5	TARGET			5 17 37 24 5 5 2 2 5	VLFTGVKEV	DB Search
ILLDNDHYAM(+15.99)	ILLDNDHYAM	39.55	1219.55	10	100	10	-4.7844	0.8	0.4	610.785	2	36.3158	2640000	13900000	21165	PROT2454_HEK293_F.raw	3	3	1	1	Q86WA8|LONP2_HUMAN	LONP2	TARGET	Oxidation (M)	M10:Oxidation (M):1000.00	5 25 57 23 7 7 4 3 3 5	ILLDNDHYAM(+15.99)	DB Search
VPNVGKSSLINSL	VPNVGKSSLINSL	39.55	1326.75	13	69.2	13	-0.5351	0.74	-0.1	664.383	2	53.9705			33909	PROT2454_HEK293_F.raw	1	1	0	0	Q9BT17|MTG1_HUMAN	MTG1	TARGET			2 2 3 3 3 0 0 0 0 5 3 3 3	VPNVGKSSLINSL	DB Search
HLGVKVFSV	HLGVKVFSV	39.54	984.576	9	100	9	2.2686	0.87	3.2	493.297	2	47.6274	246000	1650000	29333	PROT2454_HEK293_F.raw	1	1	1	1	P12109|CO6A1_HUMAN	COL6A1	TARGET			5 9 6 6 13 9 8 6 5	HLGVKVFSV	DB Search
APAGVLPEL	APAGVLPEL	39.54	865.491	9	55.6	9	-8.3486	0.85	0.9	866.499	1	58.6122	2310000	4230000	37342	PROT2454_HEK293_F.raw	2	2	1	1	Q8TBC5|ZSC18_HUMAN	ZSCAN18	TARGET			0 0 13 13 47 51 6 0 0	APAGVLPEL	DB Search
ALFQRPPLI	ALFQRPPLI	39.51	1053.63	9	100	9	-0.5344	0.79	1.7	527.825	2	61.8914	896000	2900000	39771	PROT2454_HEK293_F.raw	1	1	1	1	O60832|DKC1_HUMAN	DKC1	TARGET			2 2 43 17 17 2 2 3 5	ALFQRPPLI	DB Search
QLLGSAHEV	QLLGSAHEV	39.51	952.498	9	100	9	-1.5125	0.83	2.6	477.257	2	32.0975	182000	1130000	17988	PROT2454_HEK293_F.raw	1	1	1	1	Q13813|SPTN1_HUMAN	SPTAN1	TARGET			5 8 83 17 16 16 4 3 3	QLLGSAHEV	DB Search
KLPSETIFV	KLPSETIFV	39.51	1032.59	9	66.7	9	-2.3108	0.85	2.3	517.301	2	53.707			33717	PROT2454_HEK293_F.raw	1	1	0	0	P57678|GEMI4_HUMAN	GEMIN4	TARGET			5 4 1 1 1 4 26 20 5	KLPSETIFV	DB Search
RPAPPAQSL	RPAPPAQSL	39.51	935.519	9	55.6	9	-2.8539	0.79	2.5	468.768	2	24.6535	75800	368000	12524	PROT2454_HEK293_F.raw	2	2	1	1	O95208|EPN2_HUMAN	EPN2	TARGET			0 0 14 31 0 0 99 22 5	RPAPPAQSL	DB Search
NPDIM(+15.99)RQTL	NPDIMRQTL	39.5	1102.54	9	55.6	9	-1.7268	0.76	1.6	552.28	2	28.7993	184000	619000	15584	PROT2454_HEK293_F.raw	2	2	1	1	Q9UHD9|UBQL2_HUMAN:Q9UMX0|UBQL1_HUMAN	UBQLN2:UBQLN1	TARGET	Oxidation (M)	M5:Oxidation (M):1000.00	0 0 84 63 31 0 0 13 5	NPDIM(+15.99)RQTL	DB Search
RLWGEPVNL	RLWGEPVNL	39.49	1082.59	9	77.8	9	-0.5896	0.88	1	542.301	2	55.3945	1910000	12500000	34937	PROT2454_HEK293_F.raw	1	1	1	1	Q93008|USP9X_HUMAN:O00507|USP9Y_HUMAN	USP9X:USP9Y	TARGET			1 1 2 6 7 10 10 19 5	RLWGEPVNL	DB Search
HVLDVIHEV	HVLDVIHEV	39.48	1059.57	9	77.8	9	2.1884	0.81	1.4	530.794	2	47.4775	1850000	9700000	29351	PROT2454_HEK293_F.raw	2	2	1	1	O75962|TRIO_HUMAN	TRIO	TARGET			5 13 9 9 20 33 4 1 1	HVLDVIHEV	DB Search
M(+15.99)LAKHVITL	MLAKHVITL	39.47	1040.61	9	55.6	9	0.4071	0.81	1.3	521.311	2	37.7297	501000	1800000	22033	PROT2454_HEK293_F.raw	2	2	1	1	P33992|MCM5_HUMAN	MCM5	TARGET	Oxidation (M)	M1:Oxidation (M):1000.00	0 0 12 0 0 30 55 13 5	M(+15.99)LAKHVITL	DB Search
ILGGPGTVQGV	ILGGPGTVQGV	39.46	996.56	11	72.7	11	-2.4621	0.9	3.5	499.289	2	43.9364	1020000	4880000	26603	PROT2454_HEK293_F.raw	3	3	2	2	O14618|CCS_HUMAN	CCS	TARGET			0 0 2 2 3 0 5 6 9 26 5	ILGGPGTVQGV	DB Search
FLAGEIRET	FLAGEIRET	39.45	1034.54	9	77.8	9	-4.7242	0.89	2.3	518.278	2	36.1471	122000	981000	20945	PROT2454_HEK293_F.raw	1	1	1	1	P53680|AP2S1_HUMAN	AP2S1	TARGET			5 11 27 3 3 2 0 0 5	FLAGEIRET	DB Search
ALAEALKEV	ALAEALKEV	39.45	942.539	9	55.6	9	-1.2628	0.88	2.9	472.278	2	43.7754	408000	2750000	26509	PROT2454_HEK293_F.raw	1	1	1	1	Q6PI26|SHQ1_HUMAN	SHQ1	TARGET			0 0 16 14 11 11 1 1 5	ALAEALKEV	DB Search
SLDDLLTNV	SLDDLLTNV	39.45	988.508	9	55.6	9	-5.0619	0.67	1.3	989.516	1	66.8894	2120000	5860000	43436	PROT2454_HEK293_F.raw	2	2	1	1	P07099|HYEP_HUMAN	EPHX1	TARGET			0 0 58 58 34 7 6 0 0	SLDDLLTNV	DB Search
SM(+15.99)ASLVIFM(+15.99)	SMASLVIFM	39.43	1029.49	9	66.7	9	-7.7027	0.77	0.4	1030.5	1	59.0163	1310000	3900000	37916	PROT2454_HEK293_F.raw	2	2	1	1	Q9UKV5|AMFR_HUMAN	AMFR	TARGET	Oxidation (M);Oxidation (M)	M2:Oxidation (M):1000.00;M9:Oxidation (M):1000.00	0 0 14 6 5 5 0 8 5	SM(+15.99)ASLVIFM(+15.99)	DB Search
YLDTINRSV	YLDTINRSV	39.42	1079.56	9	55.6	9	-5.1032	0.88	0.8	540.788	2	35.2885			20312	PROT2454_HEK293_F.raw	1	1	0	0	Q53GS9|UBP39_HUMAN	USP39	TARGET			5 19 29 8 8 0 0 0 0	YLDTINRSV	DB Search
FM(+15.99)FDEKLVTV	FMFDEKLVTV	39.42	1243.62	10	80	10	2.1897	0.78	1.2	622.816	2	63.3603			40821	PROT2454_HEK293_F.raw	1	1	0	0	O00743|PPP6_HUMAN	PPP6C	TARGET	Oxidation (M)	M2:Oxidation (M):1000.00	0 0 4 4 8 9 9 4 9 5	FM(+15.99)FDEKLVTV	DB Search
NLAPAPLNA	NLAPAPLNA	39.41	879.481	9	55.6	9	-1.5379	0.91	1.5	880.49	1	41.2751	1460000	7140000	24655	PROT2454_HEK293_F.raw	4	4	2	2	P10646|TFPI1_HUMAN	TFPI	TARGET			0 0 21 10 10 5 5 0 0	NLAPAPLNA	DB Search
APRYSAPVI	APRYSAPVI	39.4	972.539	9	44.4	9	-2.6354	0.9	3.4	487.279	2	38.9546	298000	2690000	23003	PROT2454_HEK293_F.raw	1	1	1	1	Q99707|METH_HUMAN	MTR	TARGET			0 0 1 1 1 20 5 5 5	APRYSAPVI	DB Search
YLVPELDGV	YLVPELDGV	39.4	1003.52	9	55.6	9	-2.6585	0.75	1	1004.53	1	66.8461	1860000	9740000	43395	PROT2454_HEK293_F.raw	2	2	2	2	Q9H269|VPS16_HUMAN	VPS16	TARGET			0 0 3 2 2 6 7 1 1	YLVPELDGV	DB Search
GPREALSRL	GPREALSRL	39.4	997.567	9	44.4	9	-0.5035	0.9	2.7	499.792	2	32.2703	717000	2020000	18043	PROT2454_HEK293_F.raw	2	2	1	1	Q8NF99|ZN397_HUMAN:O60304|ZN500_HUMAN:Q9BRR0|ZKSC3_HUMAN:O14978|ZN263_HUMAN:Q969J2|ZKSC4_HUMAN:P49910|ZN165_HUMAN:Q86W11|ZSC30_HUMAN:Q16670|ZSC26_HUMAN:O43309|ZSC12_HUMAN:P17029|ZKSC1_HUMAN:Q96LW9|ZSC31_HUMAN	ZNF397:ZNF500:ZKSCAN3:ZNF263:ZKSCAN4:ZNF165:ZSCAN30:ZSCAN26:ZSCAN12:ZKSCAN1:ZSCAN31	TARGET			0 0 1 3 1 1 2 2 5	GPREALSRL	DB Search
SLYEM(+15.99)VSRV	SLYEMVSRV	39.36	1098.54	9	55.6	9	-2.2227	0.72	1.7	550.277	2	39.6169	2930000	14700000	23473	PROT2454_HEK293_F.raw	6	6	3	3	Q08945|SSRP1_HUMAN	SSRP1	TARGET	Oxidation (M)	M5:Oxidation (M):1000.00	0 0 20 38 22 20 5 1 1	SLYEM(+15.99)VSRV	DB Search
VM(+15.99)FGGKQVVV	VMFGGKQVVV	39.33	1078.58	10	100	10	1.7367	0.79	1.8	540.3	2	43.7589	1810000	12000000	26455	PROT2454_HEK293_F.raw	5	5	1	1	O43865|SAHH2_HUMAN	AHCYL1	TARGET	Oxidation (M)	M2:Oxidation (M):1000.00	4 4 8 3 2 2 14 43 9 5	VM(+15.99)FGGKQVVV	DB Search
APSRNGM(+15.99)VL	APSRNGMVL	39.33	959.486	9	88.9	9	-3.595	0.87	2.3	480.751	2	20.688	2260000	9500000	9772	PROT2454_HEK293_F.raw	8	8	2	2	P26373|RL13_HUMAN	RPL13	TARGET	Oxidation (M)	M7:Oxidation (M):1000.00	5 18 4 0 2 2 11 28 5	APSRNGM(+15.99)VL	DB Search
VPRPPQTSL	VPRPPQTSL	39.32	993.561	9	66.7	9	0.3885	0.68	2.9	497.789	2	33.629	404000	1320000	19196	PROT2454_HEK293_F.raw	2	2	1	1	O95785|WIZ_HUMAN	WIZ	TARGET			5 20 20 0 0 0 28 28 5	VPRPPQTSL	DB Search
ALYPNVVQV	ALYPNVVQV	39.3	1001.55	9	33.3	9	-3.0165	0.7	2.1	1002.56	1	56.4082	3980000	16800000	35680	PROT2454_HEK293_F.raw	3	3	2	2	Q6P158|DHX57_HUMAN	DHX57	TARGET			0 0 3 1 1 2 2 0 0	ALYPNVVQV	DB Search
VLM(+15.99)NQPPQI	VLMNQPPQI	39.29	1054.55	9	55.6	9	-3.213	0.84	2.2	528.282	2	38.3325	372000	1640000	22676	PROT2454_HEK293_F.raw	2	2	1	1	Q04637|IF4G1_HUMAN	EIF4G1	TARGET	Oxidation (M)	M3:Oxidation (M):1000.00	0 0 8 14 17 22 0 0 5	VLM(+15.99)NQPPQI	DB Search
APIASIHSF	APIASIHSF	39.28	941.497	9	77.8	9	-0.2485	0.86	2.5	471.757	2	43.6067	204000	1370000	26403	PROT2454_HEK293_F.raw	1	1	1	1	Q13015|AF1Q_HUMAN	MLLT11	TARGET			0 0 29 8 4 4 5 4 4	APIASIHSF	DB Search
KPKTPSLTVF	KPKTPSLTVF	39.28	1116.65	10	80	10	2.386	0.74	0.8	559.335	2	44.8457	2200000	9180000	27244	PROT2454_HEK293_F.raw	3	3	2	2	P24928|RPB1_HUMAN	POLR2A	TARGET			5 11 3 3 1 1 7 35 32 5	KPKTPSLTVF	DB Search
FLEGQIHPEL	FLEGQIHPEL	39.28	1181.61	10	100	10	0.8737	0.52	0.1	591.811	2	53.7457	446000	2970000	33773	PROT2454_HEK293_F.raw	1	1	1	1	P69849|NOMO3_HUMAN:Q15155|NOMO1_HUMAN:Q5JPE7|NOMO2_HUMAN	NOMO3:NOMO1:NOMO2	TARGET			5 19 44 3 3 4 20 20 3 3	FLEGQIHPEL	DB Search
KLEEIIHQI	KLEEIIHQI	39.26	1121.64	9	100	9	1.3634	0.6	1	561.83	2	46.541	7290000	27700000	28613	PROT2454_HEK293_F.raw	5	5	2	2	Q15042|RB3GP_HUMAN	RAB3GAP1	TARGET			5 49 25 6 6 19 60 3 3	KLEEIIHQI	DB Search
YLNDLIHSV	YLNDLIHSV	39.23	1072.56	9	77.8	9	0.1812	0.92	-0.2	537.285	2	55.2294	493000	3140000	34894	PROT2454_HEK293_F.raw	1	1	1	1	O43572|AKA10_HUMAN	AKAP10	TARGET			5 11 7 5 5 9 3 0 0	YLNDLIHSV	DB Search
NLDRLIQNV	NLDRLIQNV	39.23	1083.6	9	77.8	9	-1.198	0.83	2	542.81	2	50.8481	228000	1170000	31663	PROT2454_HEK293_F.raw	1	1	1	1	O00186|STXB3_HUMAN	STXBP3	TARGET			0 0 17 7 21 40 92 29 5	NLDRLIQNV	DB Search
FLKNELDNV	FLKNELDNV	39.22	1090.57	9	100	9	-0.3366	0.82	1.5	546.291	2	42.0512	362000	2200000	25245	PROT2454_HEK293_F.raw	1	1	1	1	Q9BWF2|TRAIP_HUMAN	TRAIP	TARGET			5 11 3 3 22 25 25 19 5	FLKNELDNV	DB Search
TIAQLVHAV	TIAQLVHAV	39.22	950.555	9	44.4	9	0.9286	0.88	1.9	476.286	2	52.5307	948000	3660000	32862	PROT2454_HEK293_F.raw	1	1	1	1	Q14684|RRP1B_HUMAN	RRP1B	TARGET			1 1 2 2 5 5 1 0 0	TIAQLVHAV	DB Search
ALAGDQPSV	ALAGDQPSV	39.22	856.429	9	22.2	9	-4.3387	0.75	1.5	857.438	1	28.4351	28300	158000	15313	PROT2454_HEK293_F.raw	1	1	1	1	P21333|FLNA_HUMAN	FLNA	TARGET			0 0 26 0 0 0 33 0 0	ALAGDQPSV	DB Search
VLAFENPQV	VLAFENPQV	39.21	1015.53	9	77.8	9	-3.3789	0.85	2.6	508.775	2	52.3697	211000	1610000	32766	PROT2454_HEK293_F.raw	1	1	1	1	Q8IUR7|ARMC8_HUMAN	ARMC8	TARGET			0 0 11 5 4 5 10 10 5	VLAFENPQV	DB Search
SLADLQNDEV	SLADLQNDEV	39.21	1102.51	10	80	10	-3.0106	0.71	1.2	552.265	2	42.654	251000	3100000	25698	PROT2454_HEK293_F.raw	2	2	2	2	P61247|RS3A_HUMAN	RPS3A	TARGET			0 0 12 12 14 7 3 3 3 5	SLADLQNDEV	DB Search
RLLAEIGAVTL	RLLAEIGAVTL	39.2	1154.7	11	63.6	11	1.5185	0.78	0.3	578.359	2	68.1952	489000	4940000	44427	PROT2454_HEK293_F.raw	1	1	1	1	Q9BSV6|SEN34_HUMAN	TSEN34	TARGET			0 0 0 1 2 9 9 41 53 8 5	RLLAEIGAVTL	DB Search
GLGEDIIHQL	GLGEDIIHQL	39.19	1093.58	10	80	10	-0.607	0.92	1.6	547.797	2	60.2427	1070000	4710000	38692	PROT2454_HEK293_F.raw	1	1	1	1	Q8IWA0|WDR75_HUMAN	WDR75	TARGET			0 0 10 5 7 7 15 9 2 2	GLGEDIIHQL	DB Search
SPRSSDLVKL	SPRSSDLVKL	39.19	1100.62	10	70	10	0.7027	0.74	1.5	367.881	3	34.9256	1900000	7760000	20054	PROT2454_HEK293_F.raw	3	3	2	2	Q9NVH2|INT7_HUMAN	INTS7	TARGET			0 0 1 6 4 4 11 11 8 5	SPRSSDLVKL	DB Search
FLVGERVTL	FLVGERVTL	39.18	1032.6	9	55.6	9	-1.7688	0.87	1.6	517.306	2	56.0341	2350000	7910000	35397	PROT2454_HEK293_F.raw	3	3	2	2	P26641|EF1G_HUMAN	EEF1G	TARGET			5 12 50 3 3 0 1 1 1	FLVGERVTL	DB Search
SPKLGGIGF	SPKLGGIGF	39.18	874.491	9	100	9	-2.7879	0.78	1.5	438.254	2	48.4401	1530000	11600000	29903	PROT2454_HEK293_F.raw	2	2	1	1	Q9H2J7|S6A15_HUMAN	SLC6A15	TARGET			3 3 7 7 8 8 32 55 5	SPKLGGIGF	DB Search
KLADKLYNL	KLADKLYNL	39.16	1076.62	9	100	9	0.7706	0.86	2.7	539.32	2	42.2938	328000	2570000	25446	PROT2454_HEK293_F.raw	2	2	2	2	Q8N4P3|MESH1_HUMAN	HDDC3	TARGET			5 32 12 6 6 6 8 6 5	KLADKLYNL	DB Search
LPRELSKQV	LPRELSKQV	39.14	1068.63	9	66.7	9	0.8553	0.9	1.9	535.323	2	28.8296	1260000	6250000	15567	PROT2454_HEK293_F.raw	3	3	2	2	P33552|CKS2_HUMAN	CKS2	TARGET			5 1 0 1 3 9 18 2 2	LPRELSKQV	DB Search
KPVSLGQAL	KPVSLGQAL	39.14	911.544	9	100	9	-3.2193	0.78	2.1	456.78	2	38.2	477000	2590000	22441	PROT2454_HEK293_F.raw	2	2	1	1	O60341|KDM1A_HUMAN	KDM1A	TARGET			5 5 5 9 9 25 25 45 5	KPVSLGQAL	DB Search
TLSQVIPM(+15.99)V	TLSQVIPMV	39.13	1002.54	9	33.3	9	-2.3024	0.84	-1.1	1003.55	1	57.7831			36723	PROT2454_HEK293_F.raw	2	2	0	0	O75132|ZBED4_HUMAN	ZBED4	TARGET	Oxidation (M)	M8:Oxidation (M):1000.00	0 0 0 0 21 9 25 0 0	TLSQVIPM(+15.99)V	DB Search
LLAEKVEQL	LLAEKVEQL	39.11	1041.61	9	88.9	9	-1.4572	0.8	2.2	521.812	2	43.7343	1060000	6530000	26477	PROT2454_HEK293_F.raw	2	2	1	1	Q13454|TUSC3_HUMAN	TUSC3	TARGET			5 18 14 13 2 1 4 8 5	LLAEKVEQL	DB Search
VLNEYFHNV	VLNEYFHNV	39.1	1133.55	9	88.9	9	1.1352	0.82	0	567.783	2	46.6074	856000	4670000	28559	PROT2454_HEK293_F.raw	1	1	1	1	P53680|AP2S1_HUMAN	AP2S1	TARGET			5 22 22 22 25 29 7 1 2	VLNEYFHNV	DB Search
VLFEGRTVQL	VLFEGRTVQL	39.1	1160.66	10	60	10	-0.0708	0.85	0.7	581.335	2	55.661	254000	2460000	35186	PROT2454_HEK293_F.raw	1	1	1	1	Q9UPW5|CBPC1_HUMAN	AGTPBP1	TARGET			5 13 38 24 1 0 0 0 3 3	VLFEGRTVQL	DB Search
SM(+15.99)SADVPLV	SMSADVPLV	39.09	933.448	9	66.7	9	-7.784	0.85	1.3	934.456	1	43.7754	3760000	14600000	26601	PROT2454_HEK293_F.raw	5	5	2	2	P12004|PCNA_HUMAN	PCNA	TARGET	Oxidation (M)	M2:Oxidation (M):1000.00	0 0 34 15 15 16 15 0 5	SM(+15.99)SADVPLV	DB Search
IPRPGTGITI	IPRPGTGITI	39.09	1023.61	10	70	10	-1.1412	0.77	2.7	512.812	2	46.9021	642000	4020000	28788	PROT2454_HEK293_F.raw	1	1	1	1	P29400|CO4A5_HUMAN	COL4A5	TARGET			5 5 4 0 0 1 2 77 31 5	IPRPGTGITI	DB Search
RM(+15.99)LPHAPGV	RMLPHAPGV	39.08	992.523	9	77.8	9	0.3686	0.13	1.9	331.849	3	27.7569	858000	2820000	14764	PROT2454_HEK293_F.raw	5	5	2	2	Q13547|HDAC1_HUMAN:Q92769|HDAC2_HUMAN	HDAC1:HDAC2	TARGET	Oxidation (M)	M2:Oxidation (M):1000.00	2 2 5 11 11 4 0 0 5	RM(+15.99)LPHAPGV	DB Search
KLGAVFNQV	KLGAVFNQV	39.06	974.555	9	100	9	-1.2894	0.92	4.2	488.287	2	43.9021	1470000	8480000	26571	PROT2454_HEK293_F.raw	2	2	1	1	Q15393|SF3B3_HUMAN	SF3B3	TARGET			5 6 4 4 13 57 35 18 5	KLGAVFNQV	DB Search
HLINFSETL	HLINFSETL	39.05	1072.56	9	77.8	9	-0.6283	0.76	1.7	537.286	2	56.5836	354000	1340000	35877	PROT2454_HEK293_F.raw	1	1	1	1	Q7L576|CYFP1_HUMAN	CYFIP1	TARGET			0 0 23 23 41 19 19 53 5	HLINFSETL	DB Search
GLTGYIKGI	GLTGYIKGI	39.04	920.533	9	77.8	9	-0.7265	0.86	2.1	461.275	2	51.8702	251000	1040000	32419	PROT2454_HEK293_F.raw	1	1	1	1	Q9UHB9|SRP68_HUMAN	SRP68	TARGET			0 0 24 10 10 21 11 5 5	GLTGYIKGI	DB Search
VLVDQTTGL	VLVDQTTGL	39.04	944.518	9	77.8	9	-4.9879	0.96	1.6	945.527	1	43.3416	696000	4360000	26176	PROT2454_HEK293_F.raw	2	2	2	2	Q15717|ELAV1_HUMAN	ELAVL1	TARGET			0 0 18 18 11 11 8 2 3	VLVDQTTGL	DB Search
YM(+15.99)LDLQKQL	YMLDLQKQL	39.04	1166.6	9	100	9	-0.2646	0.78	0.7	584.308	2	50.234	1110000	3260000	31200	PROT2454_HEK293_F.raw	1	1	1	1	Q9Y371|SHLB1_HUMAN	SH3GLB1	TARGET	Oxidation (M)	M2:Oxidation (M):1000.00	5 5 12 6 7 7 7 4 5	YM(+15.99)LDLQKQL	DB Search
TPAVIRISV	TPAVIRISV	39.04	954.586	9	77.8	9	0.2644	0.77	2.3	478.301	2	52.5307	647000	3180000	32854	PROT2454_HEK293_F.raw	1	1	1	1	P51610|HCFC1_HUMAN	HCFC1	TARGET			5 18 55 29 5 1 1 2 2	TPAVIRISV	DB Search
FYQEHPDL	FYQEHPDL	39.03	1047.47	8	100	8	-2.6072	0.75	1.8	524.741	2	34.7154	224000	1460000	19908	PROT2454_HEK293_F.raw	1	1	1	1	P17844|DDX5_HUMAN	DDX5	TARGET			5 38 9 9 16 3 3 3	FYQEHPDL	DB Search
NPRKYLRSV	NPRKYLRSV	39.02	1131.65	9	44.4	9	5.3419	0.31	1.6	378.225	3	26.5296	134000	831000	13865	PROT2454_HEK293_F.raw	2	2	1	1	P67809|YBOX1_HUMAN:P16989|YBOX3_HUMAN	YBX1:YBX3	TARGET			5 0 0 11 14 8 0 0 0	NPRKYLRSV	DB Search
SPQGRVM(+15.99)TI	SPQGRVMTI	39.01	1003.51	9	66.7	9	-4.7385	0.76	2.7	502.765	2	22.5206	335000	1360000	10970	PROT2454_HEK293_F.raw	3	3	1	1	Q15365|PCBP1_HUMAN	PCBP1	TARGET	Oxidation (M)	M7:Oxidation (M):1000.00	5 8 83 0 0 0 5 7 5	SPQGRVM(+15.99)TI	DB Search
ALM(+15.99)PVLNQV	ALMPVLNQV	39.01	999.542	9	55.6	9	-4.6988	0.76	0.8	1000.55	1	48.5586	7150000	24500000	30148	PROT2454_HEK293_F.raw	5	5	3	3	Q5RKV6|EXOS6_HUMAN	EXOSC6	TARGET	Oxidation (M)	M3:Oxidation (M):1000.00	0 0 42 9 9 13 14 0 0	ALM(+15.99)PVLNQV	DB Search
NIRNIGKTL	NIRNIGKTL	39	1027.61	9	77.8	9	-2.9541	0.83	2.1	514.815	2	29.9992	1170000	7290000	16434	PROT2454_HEK293_F.raw	3	3	2	2	P61247|RS3A_HUMAN	RPS3A	TARGET			1 1 2 3 9 9 35 4 4	NIRNIGKTL	DB Search
GLSTEGIYRV	GLSTEGIYRV	38.99	1093.58	10	60	10	0.1065	0.77	2.5	547.797	2	43.3703	487000	3230000	26200	PROT2454_HEK293_F.raw	2	2	1	1	Q9NRY4|RHG35_HUMAN	ARHGAP35	TARGET			0 0 40 40 62 9 9 5 0 0	GLSTEGIYRV	DB Search
VLDDNKLLTL	VLDDNKLLTL	38.99	1142.65	10	100	10	-0.4183	0.8	1	572.335	2	59.2554	977000	4070000	37819	PROT2454_HEK293_F.raw	1	1	1	1	Q14204|DYHC1_HUMAN	DYNC1H1	TARGET			5 8 8 6 5 4 7 15 20 5	VLDDNKLLTL	DB Search
SILEHQIQV	SILEHQIQV	38.98	1065.58	9	66.7	9	0.2974	0.79	2.4	533.799	2	45.8765	1120000	7690000	27994	PROT2454_HEK293_F.raw	2	2	1	1	P33991|MCM4_HUMAN	MCM4	TARGET			0 0 3 3 0 15 35 9 5	SILEHQIQV	DB Search
DPM(+15.99)KARVVL	DPMKARVVL	38.98	1043.58	9	66.7	9	-1.679	0.86	2.3	522.798	2	28.6016	2470000	8860000	15371	PROT2454_HEK293_F.raw	3	3	2	2	P49458|SRP09_HUMAN	SRP9	TARGET	Oxidation (M)	M3:Oxidation (M):1000.00	1 1 14 27 5 1 2 3 3	DPM(+15.99)KARVVL	DB Search
SLLQTLYKV	SLLQTLYKV	38.97	1063.63	9	77.8	9	-3.0826	0.81	2.6	532.823	2	63.5307	1030000	9410000	40973	PROT2454_HEK293_F.raw	1	1	1	1	P46060|RAGP1_HUMAN	RANGAP1	TARGET			0 0 24 24 7 7 15 2 2	SLLQTLYKV	DB Search
KPLSNM(+15.99)KIL	KPLSNMKIL	38.95	1058.62	9	100	9	0.2707	0.8	1.1	530.316	2	30.2013	2060000	6550000	16613	PROT2454_HEK293_F.raw	6	6	2	2	P09874|PARP1_HUMAN	PARP1	TARGET	Oxidation (M)	M6:Oxidation (M):1000.00	5 16 14 5 5 16 70 5 5	KPLSNM(+15.99)KIL	DB Search
GVISKTFQL	GVISKTFQL	38.93	991.57	9	55.6	9	-1.574	0.88	1.4	496.793	2	51.9005	676000	1230000	32425	PROT2454_HEK293_F.raw	1	1	1	1	Q6YHK3|CD109_HUMAN	CD109	TARGET			0 0 46 19 0 0 4 6 5	GVISKTFQL	DB Search
HIM(+15.99)PTVHTV	HIMPTVHTV	38.93	1049.53	9	22.2	9	-0.3866	0.65	1.5	525.774	2	25.9714	52800	478000	13521	PROT2454_HEK293_F.raw	2	2	2	2	Q6IQ32|ADNP2_HUMAN	ADNP2	TARGET	Oxidation (M)	M3:Oxidation (M):1000.00	0 0 18 0 0 0 16 0 0	HIM(+15.99)PTVHTV	DB Search
RPSSVLRTL	RPSSVLRTL	38.91	1027.61	9	22.2	9	0.3062	0.84	3	514.816	2	33.3133	426000	2320000	18861	PROT2454_HEK293_F.raw	1	1	1	1	Q9NTK1|DEPP1_HUMAN	DEPP1	TARGET			5 1 1 0 0 2 0 1 1	RPSSVLRTL	DB Search
LPSKPSSTL	LPSKPSSTL	38.9	928.523	9	77.8	9	-0.7321	0.87	2.6	465.27	2	28.7024			15489	PROT2454_HEK293_F.raw	1	1	0	0	Q9UNF0|PACN2_HUMAN	PACSIN2	TARGET			5 83 19 19 0 0 4 8 5	LPSKPSSTL	DB Search
KPTDKLRAL	KPTDKLRAL	38.9	1040.63	9	88.9	9	1.3254	0.43	0.7	347.886	3	26.9566	123000	711000	14202	PROT2454_HEK293_F.raw	2	2	1	1	Q6P996|PDXD1_HUMAN:Q6P474|PDXD2_HUMAN	PDXDC1:PDXDC2P	TARGET			5 0 58 58 38 19 4 4 4	KPTDKLRAL	DB Search
FLDGNEM(+15.99)TL	FLDGNEMTL	38.89	1054.46	9	55.6	9	-3.8863	0.85	2.9	528.241	2	44.2476	8340000	26600000	27071	PROT2454_HEK293_F.raw	8	8	2	2	Q9Y696|CLIC4_HUMAN	CLIC4	TARGET	Oxidation (M)	M7:Oxidation (M):1000.00	0 0 3 1 1 2 2 10 5	FLDGNEM(+15.99)TL	DB Search
GLIRKYGLNM(+15.99)	GLIRKYGLNM	38.88	1179.64	10	60	10	0.4405	0.76	0.9	590.83	2	33.0916	80700	664000	18721	PROT2454_HEK293_F.raw	1	1	1	1	P62273|RS29_HUMAN	RPS29	TARGET	Oxidation (M)	M10:Oxidation (M):1000.00	0 0 0 0 2 3 4 4 5 5	GLIRKYGLNM(+15.99)	DB Search
VLEDKVLSV	VLEDKVLSV	38.87	1000.58	9	88.9	9	-0.1211	0.66	3.9	501.299	2	45.6717	385000	2360000	27878	PROT2454_HEK293_F.raw	1	1	1	1	Q86VI3|IQGA3_HUMAN	IQGAP3	TARGET			5 7 7 2 1 7 4 2 2	VLEDKVLSV	DB Search
KLDPTTTTFL	KLDPTTTTFL	38.87	1135.61	10	80	10	-2.029	0.65	0.5	568.814	2	51.2827	176000	1240000	31984	PROT2454_HEK293_F.raw	1	1	1	1	Q9ULP0|NDRG4_HUMAN	NDRG4	TARGET			5 2 2 0 0 6 11 13 25 5	KLDPTTTTFL	DB Search
ILLDKVNGL	ILLDKVNGL	38.87	983.601	9	77.8	9	-1.4197	0.79	2.6	492.809	2	52.9773	308000	2090000	33198	PROT2454_HEK293_F.raw	1	1	1	1	Q9BZF9|UACA_HUMAN	UACA	TARGET			5 44 32 13 0 0 3 5 5	ILLDKVNGL	DB Search
M(+15.99)LDDRAYLV	MLDDRAYLV	38.86	1110.54	9	88.9	9	-3.0528	0.85	0.6	556.277	2	42.3552	242000	900000	25480	PROT2454_HEK293_F.raw	1	1	1	1	Q5SRE5|NU188_HUMAN	NUP188	TARGET	Oxidation (M)	M1:Oxidation (M):1000.00	5 23 29 7 0 12 39 28 5	M(+15.99)LDDRAYLV	DB Search
ALVDHLNVGV	ALVDHLNVGV	38.86	1035.57	10	90	10	0.7028	0.77	2.5	518.794	2	51.97	2200000	8020000	32390	PROT2454_HEK293_F.raw	3	3	1	1	P78537|BL1S1_HUMAN	BLOC1S1	TARGET			2 2 5 4 0 19 36 35 30 5	ALVDHLNVGV	DB Search
TVFEHTFHV	TVFEHTFHV	38.86	1115.54	9	77.8	9	2.6186	0.88	0.9	558.778	2	44.4061	254000	1450000	26985	PROT2454_HEK293_F.raw	2	2	2	2	P41250|GARS_HUMAN	GARS1	TARGET			2 2 15 15 10 10 10 0 0	TVFEHTFHV	DB Search
LPSSGRSSL	LPSSGRSSL	38.85	902.482	9	55.6	9	-4.5894	0.93	2.2	452.249	2	22.6697	286000	1410000	11101	PROT2454_HEK293_F.raw	3	3	1	1	O95817|BAG3_HUMAN	BAG3	TARGET			5 33 26 7 0 0 0 0 2	LPSSGRSSL	DB Search
PAGHLTLRDN	PAGHLTLRDN	38.84	1092.57	10	30	10	1.7893	0.4	1.5	547.292	2	25.8241	15500	137000	13443	PROT2454_HEK293_F.raw	1	1	1	1	Q9NTJ4|MA2C1_HUMAN	MAN2C1	TARGET			0 0 16 23 23 0 0 0 0 0	PAGHLTLRDN	DB Search
VLYGNKITEI	VLYGNKITEI	38.83	1148.64	10	90	10	0.0821	0.81	1.1	575.33	2	47.8536	226000	2000000	29486	PROT2454_HEK293_F.raw	1	1	1	1	O75094|SLIT3_HUMAN	SLIT3	TARGET			5 6 17 4 4 0 2 4 3 3	VLYGNKITEI	DB Search
VLYGNKITEL	VLYGNKITEL	38.83	1148.64	10	90	10	-0.8621	0.84	1.1	575.33	2	47.8536	226000	2000000	29486	PROT2454_HEK293_F.raw	1	1	1	1	O94813|SLIT2_HUMAN	SLIT2	TARGET			5 6 17 4 4 0 2 4 3 3	VLYGNKITEL	DB Search
YLADVTNAL	YLADVTNAL	38.79	978.502	9	0	9	-5.0249	0.87	1.7	979.511	1	53.0111	175000	1390000	33228	PROT2454_HEK293_F.raw	1	1	1	1	Q5T4S7|UBR4_HUMAN	UBR4	TARGET			0 0 0 0 0 0 0 0 0	YLADVTNAL	DB Search
KPGDFIHTL	KPGDFIHTL	38.79	1026.55	9	77.8	9	1.6561	0.8	3.4	514.284	2	43.8088	817000	4180000	26518	PROT2454_HEK293_F.raw	1	1	1	1	P04818|TYSY_HUMAN	TYMS	TARGET			5 28 5 5 8 8 45 0 0	KPGDFIHTL	DB Search
LLGPPPVGV	LLGPPPVGV	38.77	847.517	9	33.3	9	-4.9102	0.86	-0.1	848.524	1	55.2294	27900000	117000000	34762	PROT2454_HEK293_F.raw	8	8	2	2	Q9ULV3|CIZ1_HUMAN	CIZ1	TARGET			0 0 5 16 4 0 0 1 1	LLGPPPVGV	DB Search
VLLDTANKKVFL	VLLDTANKKVFL	38.77	1359.81	12	83.3	12	2.5354	0.27	1.4	454.279	3	54.1233	662000	4680000	34016	PROT2454_HEK293_F.raw	1	1	1	1	P08243|ASNS_HUMAN	ASNS	TARGET			5 15 45 55 29 25 11 11 0 0 10 5	VLLDTANKKVFL	DB Search
RPRSPAGQVAAASPL	RPRSPAGQVAAASPL	38.77	1476.82	15	40	15	3.8854	0.29	3.8	493.281	3	35.0381	1120000	3330000	20161	PROT2454_HEK293_F.raw	5	5	2	2	P48645|NMU_HUMAN	NMU	TARGET			2 0 0 0 0 0 0 0 2 32 76 92 92 0 0	RPRSPAGQVAAASPL	DB Search
ALGPTGRGV	ALGPTGRGV	38.76	826.466	9	55.6	9	-4.8608	0.93	2.1	414.241	2	23.6597	268000	1300000	11831	PROT2454_HEK293_F.raw	3	3	1	1	O15270|SPTC2_HUMAN	SPTLC2	TARGET			2 2 18 18 10 0 0 0 0	ALGPTGRGV	DB Search
KLAEIVKQV	KLAEIVKQV	38.75	1026.64	9	100	9	1.4738	0.83	2.7	514.331	2	35.0807	244000	1770000	20163	PROT2454_HEK293_F.raw	1	1	1	1	Q8IW41|MAPK5_HUMAN	MAPKAPK5	TARGET			5 17 5 5 9 20 38 17 5	KLAEIVKQV	DB Search
SPAKIHVF	SPAKIHVF	38.75	897.507	8	50	8	0.5967	0.8	1.5	449.762	2	34.2162			19535	PROT2454_HEK293_F.raw	1	1	0	0	Q7KZF4|SND1_HUMAN	SND1	TARGET			0 0 45 0 0 33 33 5	SPAKIHVF	DB Search
TLTGKTITL	TLTGKTITL	38.75	946.57	9	66.7	9	-2.1529	0.63	1.8	474.293	2	42.8992	1270000	6170000	25834	PROT2454_HEK293_F.raw	2	2	1	1	P0CG48|UBC_HUMAN:P0CG47|UBB_HUMAN:P62979|RS27A_HUMAN:P62987|RL40_HUMAN	UBC:UBB:RPS27A:UBA52	TARGET			0 0 6 2 1 12 8 7 5	TLTGKTITL	DB Search
VPAEPSSLL	VPAEPSSLL	38.75	911.496	9	88.9	9	-4.8426	0.92	0.2	912.504	1	49.3374	791000	3160000	30524	PROT2454_HEK293_F.raw	1	1	1	1	Q96II8|LRCH3_HUMAN	LRCH3	TARGET			5 0 18 21 4 4 5 8 5	VPAEPSSLL	DB Search
YPGQPHPAL	YPGQPHPAL	38.74	978.492	9	55.6	9	-0.8954	0.76	3.2	490.255	2	31.9861	284000	1140000	17891	PROT2454_HEK293_F.raw	2	2	1	1	Q14469|HES1_HUMAN	HES1	TARGET			5 74 4 4 0 0 9 0 0	YPGQPHPAL	DB Search
VRTPYTM(+15.99)SY	VRTPYTMSY	38.71	1132.52	9	55.6	9	-1.7459	0.83	1	567.269	2	28.3651	287000	950000	15127	PROT2454_HEK293_F.raw	2	2	1	1	Q9BWF3|RBM4_HUMAN	RBM4	TARGET	Oxidation (M)	M7:Oxidation (M):1000.00	0 0 14 0 0 85 85 65 5	VRTPYTM(+15.99)SY	DB Search
AM(+15.99)LTVLHEI	AMLTVLHEI	38.69	1041.55	9	77.8	9	0.7474	0.8	0.6	521.784	2	52.7935	3560000	7570000	33057	PROT2454_HEK293_F.raw	3	3	1	1	Q8N3C0|ASCC3_HUMAN	ASCC3	TARGET	Oxidation (M)	M2:Oxidation (M):1000.00	1 1 36 10 10 19 4 2 2	AM(+15.99)LTVLHEI	DB Search
SIAEVVHQL	SIAEVVHQL	38.66	994.545	9	77.8	9	-3.6127	0.83	3.4	498.281	2	50.0246	1960000	8650000	31385	PROT2454_HEK293_F.raw	4	4	1	1	O14976|GAK_HUMAN	GAK	TARGET			0 0 8 8 8 8 3 3 3	SIAEVVHQL	DB Search
SLLPPDALVGL	SLLPPDALVGL	38.66	1093.64	11	63.6	11	1.1583	0.87	1.2	547.827	2	83.4259	77700000	115000000	56140	PROT2454_HEK293_F.raw	9	9	2	2	Q15437|SC23B_HUMAN	SEC23B	TARGET			0 0 8 4 0 0 2 46 10 38 5	SLLPPDALVGL	DB Search
AM(+15.99)FDHIPVGV	AMFDHIPVGV	38.65	1100.53	10	60	10	1.8074	0.82	0.6	551.274	2	52.7607	1130000	3210000	32937	PROT2454_HEK293_F.raw	2	2	1	1	Q9Y3I0|RTCB_HUMAN	RTCB	TARGET	Oxidation (M)	M2:Oxidation (M):1000.00	0 0 3 1 1 22 5 5 8 5	AM(+15.99)FDHIPVGV	DB Search
YKPPGFSL	YKPPGFSL	38.64	907.48	8	62.5	8	-2.9712	0.79	2.7	454.749	2	48.9648	2150000	3100000	30459	PROT2454_HEK293_F.raw	4	4	1	1	Q92621|NU205_HUMAN	NUP205	TARGET			5 24 27 0 0 0 25 5	YKPPGFSL	DB Search
LPRPAPGQL	LPRPAPGQL	38.63	947.555	9	44.4	9	2.5488	0.78	2.8	474.786	2	36.5989	136000	719000	21258	PROT2454_HEK293_F.raw	1	1	1	1	Q2M1P5|KIF7_HUMAN	KIF7	TARGET			5 10 0 0 0 0 0 66 5	LPRPAPGQL	DB Search
KVFGNEIKL	KVFGNEIKL	38.62	1046.61	9	88.9	9	1.6272	0.35	2	524.315	2	43.9364	196000	1490000	26649	PROT2454_HEK293_F.raw	1	1	1	1	P19338|NUCL_HUMAN	NCL	TARGET			5 22 6 0 3 3 20 8 5	KVFGNEIKL	DB Search
RM(+15.99)LSELPAL	RMLSELPAL	38.62	1044.56	9	44.4	9	-0.7582	0.87	1.8	523.29	2	50.9149	909000	3480000	31683	PROT2454_HEK293_F.raw	2	2	1	1	Q9Y4W2|LAS1L_HUMAN	LAS1L	TARGET	Oxidation (M)	M2:Oxidation (M):1000.00	1 0 0 1 1 50 6 6 5	RM(+15.99)LSELPAL	DB Search
IARLPSSTL	IARLPSSTL	38.59	956.565	9	100	9	-2.0065	0.81	2.6	479.291	2	39.5909	2200000	13200000	23423	PROT2454_HEK293_F.raw	2	2	1	1	Q86Y91|KI18B_HUMAN	KIF18B	TARGET			5 16 4 18 3 3 38 46 5	IARLPSSTL	DB Search
TLM(+15.99)AIFREV	TLMAIFREV	38.59	1094.58	9	44.4	9	-1.8568	0.83	1.7	548.298	2	57.9912	199000	1750000	36909	PROT2454_HEK293_F.raw	1	1	1	1	Q6PI77|GASP3_HUMAN	GPRASP3	TARGET	Oxidation (M)	M3:Oxidation (M):1000.00	0 0 67 40 35 6 0 0 0	TLM(+15.99)AIFREV	DB Search
QPRYPVNSV	QPRYPVNSV	38.59	1058.55	9	77.8	9	-1.0488	0.7	1	530.283	2	29.2695	356000	1590000	15879	PROT2454_HEK293_F.raw	1	1	1	1	P17987|TCPA_HUMAN	TCP1	TARGET			5 5 2 2 0 0 32 11 5	QPRYPVNSV	DB Search
IPRDPSQQEL	IPRDPSQQEL	38.57	1181.6	10	90	10	-1.5415	0.68	0.4	591.81	2	28.9498	707000	3770000	15637	PROT2454_HEK293_F.raw	2	2	1	1	P49327|FAS_HUMAN	FASN	TARGET			5 12 1 5 2 2 21 66 64 5	IPRDPSQQEL	DB Search
GPRSWIQKV	GPRSWIQKV	38.55	1069.6	9	77.8	9	2.7833	0.82	2	357.542	3	36.8766	1190000	3810000	21566	PROT2454_HEK293_F.raw	5	5	1	1	Q6NSI4|RADX_HUMAN	RADX	TARGET			0 0 3 7 9 3 3 2 2	GPRSWIQKV	DB Search
ALLPASAGV	ALLPASAGV	38.55	797.465	9	55.6	9	-4.5958	0.9	1.1	798.473	1	48.056	1780000	2870000	29608	PROT2454_HEK293_F.raw	1	1	1	1	Q9NX20|RM16_HUMAN	MRPL16	TARGET			0 0 9 3 3 2 2 1 1	ALLPASAGV	DB Search
RLDDNIRTV	RLDDNIRTV	38.55	1100.59	9	66.7	9	-1.0746	0.79	1.4	551.305	2	28.9011	65000	505000	15648	PROT2454_HEK293_F.raw	1	1	1	1	Q5VIR6|VPS53_HUMAN	VPS53	TARGET			5 3 3 6 5 3 0 0 0	RLDDNIRTV	DB Search
SPHKDSVFL	SPHKDSVFL	38.54	1028.53	9	33.3	9	-1.0247	0.8	1.9	515.273	2	32.6737	92800	571000	18416	PROT2454_HEK293_F.raw	1	1	1	1	Q9BQA1|MEP50_HUMAN	WDR77	TARGET			0 0 2 0 0 0 0 3 3	SPHKDSVFL	DB Search
HPRVGDLIL	HPRVGDLIL	38.52	1018.59	9	55.6	9	-0.4095	0.85	3	510.305	2	47.2261	1780000	7740000	28974	PROT2454_HEK293_F.raw	2	2	1	1	Q53GS7|GLE1_HUMAN	GLE1	TARGET			5 4 0 0 0 1 67 19 5	HPRVGDLIL	DB Search
SLIGHLQTL	SLIGHLQTL	38.52	980.565	9	66.7	9	-1.0645	0.81	2.1	491.291	2	54.3255	1410000	5990000	34224	PROT2454_HEK293_F.raw	1	1	1	1	Q16690|DUS5_HUMAN	DUSP5	TARGET			0 0 11 4 0 8 12 14 5	SLIGHLQTL	DB Search
VPRAAFLSPLLPL	VPRAAFLSPLLPL	38.52	1392.85	13	23.1	13	-2.2056	0.76	0.9	697.433	2	86.7598	12500000	74900000	58519	PROT2454_HEK293_F.raw	2	2	1	1	P30040|ERP29_HUMAN	ERP29	TARGET			0 0 0 0 0 1 3 5 1 1 41 0 0	VPRAAFLSPLLPL	DB Search
FPRSPGQPSSL	FPRSPGQPSSL	38.51	1171.6	11	72.7	11	-0.361	0.81	-0.2	586.806	2	35.3953	369000	1720000	20374	PROT2454_HEK293_F.raw	1	1	1	1	Q5T011|SZT2_HUMAN	SZT2	TARGET			3 2 0 3 0 0 9 2 2 3 3	FPRSPGQPSSL	DB Search
TLDNGIIRV	TLDNGIIRV	38.51	999.571	9	77.8	9	-0.4498	0.88	2.2	500.794	2	47.9195	1710000	11300000	29516	PROT2454_HEK293_F.raw	2	2	1	1	Q9NTJ4|MA2C1_HUMAN	MAN2C1	TARGET			4 4 34 11 3 3 4 0 0	TLDNGIIRV	DB Search
KLLEVNGVAL	KLLEVNGVAL	38.51	1054.64	10	70	10	2.3342	0.85	1.2	528.327	2	57.9521	333000	2030000	36871	PROT2454_HEK293_F.raw	1	1	1	1	Q14160|SCRIB_HUMAN	SCRIB	TARGET			0 0 0 10 10 8 8 71 71 5	KLLEVNGVAL	DB Search
AVFDKTLAEL	AVFDKTLAEL	38.51	1105.6	10	80	10	-1.6594	0.86	0.7	553.809	2	57.7902	486000	4560000	36731	PROT2454_HEK293_F.raw	1	1	1	1	Q6VMQ6|MCAF1_HUMAN	ATF7IP	TARGET			0 0 16 9 2 3 7 8 8 5	AVFDKTLAEL	DB Search
SPSLPSRTL	SPSLPSRTL	38.49	956.529	9	55.6	9	0.5544	0.79	2.6	479.273	2	35.1822	255000	1960000	20213	PROT2454_HEK293_F.raw	2	2	1	1	O75140|DEPD5_HUMAN	DEPDC5	TARGET			2 2 20 20 4 1 1 0 0	SPSLPSRTL	DB Search
SM(+15.99)LNRILAV	SMLNRILAV	38.48	1031.58	9	66.7	9	0.1469	0.78	3.3	516.799	2	51.2964	1670000	3400000	31967	PROT2454_HEK293_F.raw	1	1	1	1	Q14202|ZMYM3_HUMAN	ZMYM3	TARGET	Oxidation (M)	M2:Oxidation (M):1000.00	1 1 29 4 0 29 46 24 5	SM(+15.99)LNRILAV	DB Search
YRPGTVALR	YRPGTVALR	38.48	1031.59	9	55.6	9	-0.8922	0.86	2.4	344.871	3	26.3015	267000	1560000	13751	PROT2454_HEK293_F.raw	3	3	2	2	P68431|H31_HUMAN:Q16695|H31T_HUMAN:Q5TEC6|H37_HUMAN:Q6NXT2|H3C_HUMAN:P84243|H33_HUMAN:Q71DI3|H32_HUMAN	H3C1:H3-4:H3-7:H3-5:H3-3A:H3C15	TARGET			0 0 0 0 23 26 29 29 5	YRPGTVALR	DB Search
NPDM(+15.99)RVQIL	NPDMRVQIL	38.47	1100.56	9	88.9	9	-3.0665	0.75	2.3	551.291	2	38.8514	557000	2290000	22917	PROT2454_HEK293_F.raw	2	2	1	1	P53396|ACLY_HUMAN	ACLY	TARGET	Oxidation (M)	M4:Oxidation (M):1000.00	5 12 72 18 0 8 25 36 5	NPDM(+15.99)RVQIL	DB Search
SPRKPPLFL	SPRKPPLFL	38.47	1053.63	9	77.8	9	0.32	0.74	1.1	527.825	2	46.2262	5840000	17800000	28208	PROT2454_HEK293_F.raw	5	5	2	2	Q8IZC4|RTKN2_HUMAN	RTKN2	TARGET			1 1 2 5 6 3 3 5 5	SPRKPPLFL	DB Search
TLM(+15.99)DM(+15.99)RLSQV	TLMDMRLSQV	38.46	1224.58	10	60	10	-0.2196	0.72	1	613.3	2	33.0927	374000	2050000	18730	PROT2454_HEK293_F.raw	4	4	3	3	O94906|PRP6_HUMAN	PRPF6	TARGET	Oxidation (M);Oxidation (M)	M3:Oxidation (M):1000.00;M5:Oxidation (M):1000.00	0 0 39 15 0 0 9 9 3 3	TLM(+15.99)DM(+15.99)RLSQV	DB Search
APIQGSRNL	APIQGSRNL	38.46	954.525	9	22.2	9	-4.2253	0.75	2	478.271	2	22.9357	22300	151000	11308	PROT2454_HEK293_F.raw	1	1	1	1	Q16665|HIF1A_HUMAN	HIF1A	TARGET			0 0 84 44 0 0 0 0 0	APIQGSRNL	DB Search
SLAEGRLYL	SLAEGRLYL	38.45	1020.56	9	55.6	9	-2.3386	0.86	3.5	511.289	2	49.2066	1260000	3310000	30393	PROT2454_HEK293_F.raw	2	2	1	1	Q7Z3E5|ARMC9_HUMAN	ARMC9	TARGET			1 1 27 22 0 0 3 2 2	SLAEGRLYL	DB Search
ILDEQAVQGL	ILDEQAVQGL	38.45	1084.58	10	80	10	-2.4731	0.83	1.8	543.296	2	50.3439	652000	2940000	31268	PROT2454_HEK293_F.raw	2	2	2	2	P58107|EPIPL_HUMAN	EPPK1	TARGET			0 0 17 12 12 32 19 26 89 5	ILDEQAVQGL	DB Search
STFGYVHGV	STFGYVHGV	38.44	965.461	9	44.4	9	-1.7775	0.87	1.4	483.738	2	39.7235	192000	1050000	23591	PROT2454_HEK293_F.raw	2	2	1	1	P38606|VATA_HUMAN	ATP6V1A	TARGET			0 0 60 8 8 14 0 0 0	STFGYVHGV	DB Search
SM(+15.99)M(+15.99)DPNHFL	SMMDPNHFL	38.43	1122.45	9	33.3	9	-6.5883	0.82	1	562.232	2	34.6455	790000	4370000	19982	PROT2454_HEK293_F.raw	2	2	1	1	Q8IWV8|UBR2_HUMAN	UBR2	TARGET	Oxidation (M);Oxidation (M)	M2:Oxidation (M):1000.00;M3:Oxidation (M):1000.00	0 0 40 40 0 0 29 0 0	SM(+15.99)M(+15.99)DPNHFL	DB Search
ALM(+15.99)KHPQFL	ALMKHPQFL	38.42	1099.58	9	55.6	9	1.145	0.71	2.4	550.801	2	34.796			19961	PROT2454_HEK293_F.raw	1	1	0	0	O75845|SC5D_HUMAN	SC5D	TARGET	Oxidation (M)	M3:Oxidation (M):1000.00	0 0 14 11 11 0 0 5 5	ALM(+15.99)KHPQFL	DB Search
YLADPM(+15.99)KARVVL	YLADPMKARVVL	38.42	1390.76	12	41.7	12	3.1788	0.15	2.9	464.597	3	45.3054	558000	2310000	27583	PROT2454_HEK293_F.raw	1	1	1	1	P49458|SRP09_HUMAN	SRP9	TARGET	Oxidation (M)	M6:Oxidation (M):1000.00	0 0 0 0 6 6 17 3 0 0 0 3	YLADPM(+15.99)KARVVL	DB Search
TPRGGVGSVAL	TPRGGVGSVAL	38.42	1012.57	11	45.5	11	-0.2738	0.7	3.1	507.292	2	35.7658	2260000	11400000	20632	PROT2454_HEK293_F.raw	3	3	1	1	Q9P2G9|KLHL8_HUMAN	KLHL8	TARGET			1 1 0 0 0 1 5 9 75 34 5	TPRGGVGSVAL	DB Search
TPRSTVGVVAL	TPRSTVGVVAL	38.41	1098.64	11	45.5	11	-1.3616	0.83	1.5	550.328	2	44.6431	566000	2390000	27120	PROT2454_HEK293_F.raw	1	1	1	1	Q9C0H6|KLHL4_HUMAN	KLHL4	TARGET			0 0 0 1 1 1 3 38 39 12 5	TPRSTVGVVAL	DB Search
SLFSGKPEV	SLFSGKPEV	38.4	962.507	9	55.6	9	-1.8169	0.86	2.8	482.262	2	43.2631	335000	2340000	26136	PROT2454_HEK293_F.raw	1	1	1	1	Q14202|ZMYM3_HUMAN	ZMYM3	TARGET			0 0 33 12 4 4 1 1 3	SLFSGKPEV	DB Search
SVHKGFAFV	SVHKGFAFV	38.4	990.529	9	77.8	9	-1.7991	0.83	3.3	496.273	2	39.6573	1820000	8630000	23815	PROT2454_HEK293_F.raw	4	4	2	2	O60812|HNRC1_HUMAN:P07910|HNRPC_HUMAN:B2RXH8|HNRC2_HUMAN:B7ZW38|HNRC3_HUMAN:P0DMR1|HNRC4_HUMAN	HNRNPCL1:HNRNPC:HNRNPCL2:HNRNPCL3:HNRNPCL4	TARGET			0 0 18 13 7 7 17 30 5	SVHKGFAFV	DB Search
SPRSPGPLPGARGL	SPRSPGPLPGARGL	38.38	1360.76	14	28.6	14	3.583	0.68	1.5	454.594	3	37.59	570000	4010000	22008	PROT2454_HEK293_F.raw	1	1	1	1	Q96A47|ISL2_HUMAN	ISL2	TARGET			0 0 0 0 0 0 16 12 21 2 1 0 0 0	SPRSPGPLPGARGL	DB Search
NPRYFPM(+15.99)SL	NPRYFPMSL	38.36	1139.54	9	66.7	9	-0.4198	0.85	1.1	570.78	2	46.7725	311000	1590000	28704	PROT2454_HEK293_F.raw	1	1	1	1	Q6GYQ0|RGPA1_HUMAN	RALGAPA1	TARGET	Oxidation (M)	M7:Oxidation (M):1000.00	0 0 1 6 14 3 3 8 5	NPRYFPM(+15.99)SL	DB Search
ATSDLNIKV	ATSDLNIKV	38.34	959.529	9	100	9	-1.5332	0.83	2.6	480.773	2	40.0568	96200	776000	23810	PROT2454_HEK293_F.raw	1	1	1	1	Q16585|SGCB_HUMAN	SGCB	TARGET			5 19 31 20 20 15 15 8 5	ATSDLNIKV	DB Search
DPVKPPGSSL	DPVKPPGSSL	38.32	995.529	10	50	10	-2.3581	0.72	3.3	498.773	2	31.2803			17382	PROT2454_HEK293_F.raw	1	1	0	0	Q13480|GAB1_HUMAN	GAB1	TARGET			0 0 24 48 12 0 0 0 21 5	DPVKPPGSSL	DB Search
RPSGPSKAL	RPSGPSKAL	38.31	911.519	9	77.8	9	-5.2566	0.88	2.2	456.768	2	14.7226	2350000	7170000	6811	PROT2454_HEK293_F.raw	13	13	2	2	P48444|COPD_HUMAN	ARCN1	TARGET			5 5 5 5 0 0 94 15 5	RPSGPSKAL	DB Search
GLAPQIHDL	GLAPQIHDL	38.3	962.519	9	77.8	9	-1.7557	0.91	2.8	482.268	2	45.9706	304000	2200000	28079	PROT2454_HEK293_F.raw	1	1	1	1	Q86VI3|IQGA3_HUMAN	IQGAP3	TARGET			0 0 24 16 16 25 6 4 4	GLAPQIHDL	DB Search
TLFTHSHVV	TLFTHSHVV	38.28	1039.55	9	77.8	9	0.0866	0.8	2.1	520.781	2	33.4887	293000	1910000	19012	PROT2454_HEK293_F.raw	2	2	2	2	Q9NRP7|STK36_HUMAN	STK36	TARGET			1 1 19 12 11 10 6 2 2	TLFTHSHVV	DB Search
HLISTINTV	HLISTINTV	38.28	996.56	9	66.7	9	-1.3052	0.76	3.9	499.289	2	41.0112	192000	1340000	24500	PROT2454_HEK293_F.raw	1	1	1	1	Q9H8H2|DDX31_HUMAN	DDX31	TARGET			0 0 43 4 4 16 0 18 5	HLISTINTV	DB Search
SPALHIRSV	SPALHIRSV	38.26	978.561	9	44.4	9	1.9229	0.76	3.2	490.289	2	32.3795	432000	2690000	18199	PROT2454_HEK293_F.raw	2	2	2	2	Q9Y5F0|PCDBD_HUMAN	PCDHB13	TARGET			0 0 31 22 32 10 0 0 0	SPALHIRSV	DB Search
FM(+15.99)QRALQDL	FMQRALQDL	38.26	1136.56	9	66.7	9	-1.3106	0.75	2.9	569.291	2	40.1904	196000	820000	23895	PROT2454_HEK293_F.raw	1	1	1	1	Q5BLP8|NICOL_HUMAN	NICOL1	TARGET	Oxidation (M)	M2:Oxidation (M):1000.00	2 2 1 1 1 3 5 4 4	FM(+15.99)QRALQDL	DB Search
TINDIVHVV	TINDIVHVV	38.26	1008.56	9	44.4	9	-1.3107	0.84	2.6	505.289	2	52.2181			32638	PROT2454_HEK293_F.raw	1	1	0	0	Q7L2E3|DHX30_HUMAN	DHX30	TARGET			0 0 4 3 3 7 1 0 0	TINDIVHVV	DB Search
RLADLEALKVA	RLADLEALKVA	38.24	1197.71	11	45.5	11	2.6586	0.9	0.1	599.861	2	51.013	175000	1250000	31789	PROT2454_HEK293_F.raw	1	1	1	1	O75792|RNH2A_HUMAN	RNASEH2A	TARGET			0 0 0 0 3 3 21 49 27 0 0	RLADLEALKVA	DB Search
NLASFIEQV	NLASFIEQV	38.22	1019.53	9	77.8	9	-2.7365	0.76	0.2	1020.54	1	71.6498	39100000	84900000	47056	PROT2454_HEK293_F.raw	8	8	2	2	P61457|PHS_HUMAN	PCBD1	TARGET			0 0 38 13 7 5 3 2 2	NLASFIEQV	DB Search
IPLSKIKTL	IPLSKIKTL	38.21	1011.67	9	100	9	1.6508	0.82	3.7	506.844	2	43.033	607000	4530000	25971	PROT2454_HEK293_F.raw	2	2	2	2	P13010|XRCC5_HUMAN	XRCC5	TARGET			5 28 34 5 4 4 8 3 3	IPLSKIKTL	DB Search
HLYDIHVTV	HLYDIHVTV	38.21	1095.57	9	77.8	9	3.8574	0.84	1.4	548.794	2	49.3082	519000	3650000	30535	PROT2454_HEK293_F.raw	2	2	1	1	A8MXV4|NUD19_HUMAN	NUDT19	TARGET			4 4 2 2 48 25 3 1 1	HLYDIHVTV	DB Search
YLIGGDVKSL	YLIGGDVKSL	38.19	1063.59	10	80	10	-1.2084	0.82	1.3	532.804	2	50.3439	274000	1010000	31279	PROT2454_HEK293_F.raw	1	1	1	1	Q96GX5|GWL_HUMAN	MASTL	TARGET			5 5 53 7 0 0 10 7 6 5	YLIGGDVKSL	DB Search
SPKLPVSSL	SPKLPVSSL	38.18	926.544	9	77.8	9	0.5229	0.84	2.1	464.28	2	45.9737	1760000	7900000	28057	PROT2454_HEK293_F.raw	2	2	1	1	Q99856|ARI3A_HUMAN	ARID3A	TARGET			0 0 15 26 27 27 50 78 5	SPKLPVSSL	DB Search
LPRAVGTQTL	LPRAVGTQTL	38.17	1054.61	10	60	10	-0.2547	0.79	2.2	528.315	2	37.0679	50200	368000	21639	PROT2454_HEK293_F.raw	1	1	1	1	Q13596|SNX1_HUMAN	SNX1	TARGET			5 0 0 0 0 11 11 48 15 5	LPRAVGTQTL	DB Search
SPAGPILSI	SPAGPILSI	38.17	853.491	9	88.9	9	-8.7268	0.82	0.8	854.499	1	58.0979	786000	3810000	36993	PROT2454_HEK293_F.raw	1	1	1	1	P11940|PABP1_HUMAN:Q9H361|PABP3_HUMAN:Q4VXU2|PAP1L_HUMAN:Q5JQF8|PAP1M_HUMAN	PABPC1:PABPC3:PABPC1L:PABPC1L2A	TARGET			5 0 23 23 23 23 34 7 5	SPAGPILSI	DB Search
LLFEGEKITI	LLFEGEKITI	38.12	1161.66	10	100	10	1.3607	0.84	0.1	581.84	2	68.1952	5820000	30000000	44402	PROT2454_HEK293_F.raw	2	2	1	1	Q9H1A7|RPB1C_HUMAN:Q9GZM3|RPB1B_HUMAN	POLR2J3:POLR2J2	TARGET			5 9 24 24 3 3 4 15 12 5	LLFEGEKITI	DB Search
GPRPPKGFVGL	GPRPPKGFVGL	38.11	1123.65	11	45.5	11	1.0086	0.55	1.7	375.558	3	42.3908	550000	1720000	25676	PROT2454_HEK293_F.raw	2	2	1	1	Q93008|USP9X_HUMAN:O00507|USP9Y_HUMAN	USP9X:USP9Y	TARGET			0 0 7 9 0 0 25 0 0 25 5	GPRPPKGFVGL	DB Search
NLDPAVHEV	NLDPAVHEV	38.1	992.493	9	55.6	9	-0.7773	0.87	3.5	497.255	2	32.9179	310000	1940000	18578	PROT2454_HEK293_F.raw	1	1	1	1	Q9HCN4|GPN1_HUMAN	GPN1	TARGET			1 1 28 10 10 12 3 1 1	NLDPAVHEV	DB Search
SVIGSLNGV	SVIGSLNGV	38.09	844.465	9	77.8	9	-5.0735	0.74	1.3	845.474	1	47.8536	1810000	9220000	29461	PROT2454_HEK293_F.raw	2	2	1	1	Q9BT04|FUZZY_HUMAN	FUZ	TARGET			0 0 28 25 25 7 10 4 5	SVIGSLNGV	DB Search
LLGSAHEV	LLGSAHEV	38.06	824.439	8	62.5	8	-3.2616	0.89	1.1	413.227	2	26.9907	230000	1230000	14228	PROT2454_HEK293_F.raw	2	2	1	1	Q13813|SPTN1_HUMAN	SPTAN1	TARGET			5 37 7 7 7 0 0 0	LLGSAHEV	DB Search
ILM(+15.99)DERTFL	ILMDERTFL	38.05	1152.58	9	77.8	9	-2.2675	0.88	0.4	577.3	2	49.363	556000	1890000	30522	PROT2454_HEK293_F.raw	2	2	1	1	Q70CQ2|UBP34_HUMAN	USP34	TARGET	Oxidation (M)	M3:Oxidation (M):1000.00	5 30 73 60 9 0 0 4 5	ILM(+15.99)DERTFL	DB Search
GPKDAIRAL	GPKDAIRAL	38.03	939.55	9	44.4	9	-2.1914	0.85	1.8	470.783	2	31.2825	67400	590000	17410	PROT2454_HEK293_F.raw	1	1	1	1	Q6ZVM7|TM1L2_HUMAN	TOM1L2	TARGET			0 0 44 26 6 3 0 0 0	GPKDAIRAL	DB Search
FVDDYTVRV	FVDDYTVRV	38.02	1112.55	9	77.8	9	-0.6133	0.91	0.5	557.283	2	46.2262	2230000	11600000	28252	PROT2454_HEK293_F.raw	2	2	1	1	O00487|PSDE_HUMAN	PSMD14	TARGET			5 15 21 21 7 2 2 0 0	FVDDYTVRV	DB Search
APKRPPSAFF	APKRPPSAFF	38.02	1116.61	10	70	10	-3.1526	0.78	1.9	559.312	2	38.0218	373000	1170000	22364	PROT2454_HEK293_F.raw	2	2	2	2	P09429|HMGB1_HUMAN:P26583|HMGB2_HUMAN:B2RPK0|HGB1A_HUMAN	HMGB1:HMGB2:HMGB1P1	TARGET			5 14 19 19 0 0 0 13 18 5	APKRPPSAFF	DB Search
TLQEVVTGV	TLQEVVTGV	38.02	944.518	9	44.4	9	-4.9857	0.87	1.4	945.526	1	46.7087	251000	1450000	28645	PROT2454_HEK293_F.raw	1	1	1	1	Q53H12|AGK_HUMAN	AGK	TARGET			0 0 33 49 35 8 0 0 0	TLQEVVTGV	DB Search
SVLDQKILL	SVLDQKILL	38.02	1027.63	9	77.8	9	-0.6529	0.69	3.3	1028.64	1	59.5273	1630000	9530000	38039	PROT2454_HEK293_F.raw	2	2	2	2	O60287|NPA1P_HUMAN	URB1	TARGET			0 0 43 38 25 14 14 22 5	SVLDQKILL	DB Search
VLTEFTREV	VLTEFTREV	38.01	1092.58	9	55.6	9	-0.2409	0.87	0.8	547.298	2	45.1179	201000	921000	27497	PROT2454_HEK293_F.raw	1	1	1	1	Q96P70|IPO9_HUMAN	IPO9	TARGET			5 7 11 11 4 1 1 1 1	VLTEFTREV	DB Search
ILLAEVPTM(+15.99)	ILLAEVPTM	38.01	1001.55	9	77.8	9	-3.2571	0.93	2.3	501.782	2	52.7607	1000000	5180000	33039	PROT2454_HEK293_F.raw	2	2	2	2	O15160|RPAC1_HUMAN	POLR1C	TARGET	Oxidation (M)	M9:Oxidation (M):1000.00	0 0 7 3 3 16 27 27 5	ILLAEVPTM(+15.99)	DB Search
NLAAYVPLL	NLAAYVPLL	38	972.564	9	44.4	9	-1.5935	0.75	1.1	973.573	1	82.285	1710000	11300000	55087	PROT2454_HEK293_F.raw	1	1	1	1	P49815|TSC2_HUMAN	TSC2	TARGET			0 0 93 87 19 16 0 0 0	NLAAYVPLL	DB Search
LPRQPPM(+15.99)SL	LPRQPPMSL	37.99	1053.56	9	100	9	1.1072	0.76	1.6	527.79	2	33.5848	1460000	3210000	18987	PROT2454_HEK293_F.raw	4	4	1	1	Q13045|FLII_HUMAN	FLII	TARGET	Oxidation (M)	M7:Oxidation (M):1000.00	5 33 3 32 35 8 8 30 5	LPRQPPM(+15.99)SL	DB Search
ILSKDGVLYV	ILSKDGVLYV	37.98	1105.64	10	80	10	-0.7642	0.82	1	553.827	2	50.781	546000	3380000	31612	PROT2454_HEK293_F.raw	1	1	1	1	Q9H1A4|APC1_HUMAN	ANAPC1	TARGET			5 13 4 1 1 3 3 43 14 5	ILSKDGVLYV	DB Search
NLPDEIYHV	NLPDEIYHV	37.97	1098.53	9	55.6	9	-2.3224	0.91	2.4	550.276	2	49.141	284000	1640000	30422	PROT2454_HEK293_F.raw	1	1	1	1	Q9BV86|NTM1A_HUMAN	NTMT1	TARGET			0 0 25 13 5 5 20 0 0	NLPDEIYHV	DB Search
VLFEHAVGYA	VLFEHAVGYA	37.97	1104.56	10	90	10	0.3973	0.83	2.1	553.289	2	46.7466	322000	2090000	28693	PROT2454_HEK293_F.raw	1	1	1	1	O00567|NOP56_HUMAN	NOP56	TARGET			5 6 2 2 0 5 11 11 3 3	VLFEHAVGYA	DB Search
ALYSKGILL	ALYSKGILL	37.95	976.596	9	100	9	-2.3202	0.84	2.3	489.306	2	54.85	2200000	11300000	34545	PROT2454_HEK293_F.raw	1	1	1	1	O75694|NU155_HUMAN	NUP155	TARGET			2 2 21 13 2 3 13 10 5	ALYSKGILL	DB Search
FLSTLEHHL	FLSTLEHHL	37.95	1095.57	9	100	9	1.8813	0.88	1.6	548.794	2	44.442	389000	3060000	27004	PROT2454_HEK293_F.raw	2	2	2	2	Q969V3|NCLN_HUMAN	NCLN	TARGET			5 7 14 14 9 9 16 3 3	FLSTLEHHL	DB Search
FIDGGGSVLV	FIDGGGSVLV	37.95	962.507	10	60	10	-6.1412	0.88	1.6	963.516	1	54.039	2470000	10600000	33939	PROT2454_HEK293_F.raw	3	3	2	2	P39656|OST48_HUMAN	DDOST	TARGET			0 0 34 7 7 9 13 16 0 0	FIDGGGSVLV	DB Search
LLLDVPTAA	LLLDVPTAA	37.95	911.533	9	55.6	9	-6.1295	0.76	0.2	912.54	1	60.7535	2090000	7720000	38923	PROT2454_HEK293_F.raw	1	1	1	1	P13284|GILT_HUMAN	IFI30	TARGET			0 0 12 12 7 20 8 0 0	LLLDVPTAA	DB Search
SPRPSGPGPSSF	SPRPSGPGPSSF	37.95	1171.56	12	41.7	12	-1.6612	0.68	1.6	586.789	2	29.3858	110000	713000	16003	PROT2454_HEK293_F.raw	1	1	1	1	Q96T58|MINT_HUMAN	SPEN	TARGET			0 0 0 0 0 6 9 9 0 0 14 5	SPRPSGPGPSSF	DB Search
NM(+15.99)LPQIFRV	NMLPQIFRV	37.94	1132.61	9	55.6	9	0.7248	0.86	0.1	567.31	2	62.8739	2030000	4650000	40506	PROT2454_HEK293_F.raw	2	2	1	1	Q9NQ89|CL004_HUMAN	C12ORF4	TARGET	Oxidation (M)	M2:Oxidation (M):1000.00	0 0 29 5 4 3 2 0 0	NM(+15.99)LPQIFRV	DB Search
YLTDRVM(+15.99)TV	YLTDRVMTV	37.92	1112.55	9	88.9	9	0.9275	0.87	0.1	557.284	2	35.1504	229000	1270000	20170	PROT2454_HEK293_F.raw	1	1	1	1	O15379|HDAC3_HUMAN	HDAC3	TARGET	Oxidation (M)	M7:Oxidation (M):1000.00	5 22 12 6 0 3 3 2 2	YLTDRVM(+15.99)TV	DB Search
ALSEKIVSV	ALSEKIVSV	37.9	944.554	9	77.8	9	-0.1445	0.88	3	473.286	2	41.643	279000	1990000	24936	PROT2454_HEK293_F.raw	1	1	1	1	Q567U6|CCD93_HUMAN	CCDC93	TARGET			0 0 5 5 4 7 13 21 5	ALSEKIVSV	DB Search
ALLDKLYAL	ALLDKLYAL	37.9	1018.61	9	77.8	9	0.1728	0.84	2.3	510.312	2	68.9757	8640000	22100000	44825	PROT2454_HEK293_F.raw	5	5	1	1	Q9NV31|IMP3_HUMAN	IMP3	TARGET			1 1 30 8 3 7 13 13 5	ALLDKLYAL	DB Search
TVM(+15.99)GAEIRHV	TVMGAEIRHV	37.89	1127.58	10	70	10	-0.8238	0.68	1.5	376.866	3	22.3118	62300	406000	10879	PROT2454_HEK293_F.raw	1	1	1	1	P60660|MYL6_HUMAN	MYL6	TARGET	Oxidation (M)	M3:Oxidation (M):1000.00	5 6 0 15 15 32 15 15 0 0	TVM(+15.99)GAEIRHV	DB Search
TVM(+15.99)GAELRHV	TVMGAELRHV	37.89	1127.58	10	70	10	-2.9041	0.69	1.5	376.866	3	22.3118	62300	406000	10879	PROT2454_HEK293_F.raw	1	1	1	1	P05976|MYL1_HUMAN:P08590|MYL3_HUMAN:P12829|MYL4_HUMAN	MYL1:MYL3:MYL4	TARGET	Oxidation (M)	M3:Oxidation (M):1000.00	5 6 0 15 15 32 15 15 0 0	TVM(+15.99)GAELRHV	DB Search
SPKFSELVM(+15.99)	SPKFSELVM	37.89	1052.52	9	77.8	9	-1.5448	0.78	1.5	527.269	2	40.7384	678000	3200000	24278	PROT2454_HEK293_F.raw	2	2	1	1	Q14008|CKAP5_HUMAN	CKAP5	TARGET	Oxidation (M)	M9:Oxidation (M):1000.00	0 0 5 5 3 3 28 34 5	SPKFSELVM(+15.99)	DB Search
RPALPVSYL	RPALPVSYL	37.89	1014.59	9	66.7	9	-0.8384	0.8	1.5	508.301	2	55.3477			34917	PROT2454_HEK293_F.raw	1	1	0	0	Q96PV6|LENG8_HUMAN	LENG8	TARGET			0 0 0 5 5 5 47 20 5	RPALPVSYL	DB Search
APSPLQPAL	APSPLQPAL	37.89	892.502	9	77.8	9	-4.8233	0.82	1.1	893.51	1	47.5532	288000	1820000	29277	PROT2454_HEK293_F.raw	2	2	2	2	Q9BW85|YJU2_HUMAN	YJU2	TARGET			0 0 16 10 10 20 16 4 4	APSPLQPAL	DB Search
FLDNERHEV	FLDNERHEV	37.88	1157.55	9	66.7	9	-0.2299	0.86	0.8	579.781	2	27.4495	991000	6110000	14583	PROT2454_HEK293_F.raw	4	4	2	2	Q16512|PKN1_HUMAN	PKN1	TARGET			5 22 27 4 4 0 8 0 1	FLDNERHEV	DB Search
LPNAKIKEL	LPNAKIKEL	37.88	1024.63	9	88.9	9	1.3408	0.78	2	513.322	2	34.9571	488000	2970000	20080	PROT2454_HEK293_F.raw	2	2	2	2	Q9UBZ9|REV1_HUMAN	REV1	TARGET			5 21 12 8 5 5 2 0 5	LPNAKIKEL	DB Search
RPNGVITGL	RPNGVITGL	37.86	925.534	9	100	9	-2.8531	0.85	2.4	463.776	2	38.6404	640000	3480000	22760	PROT2454_HEK293_F.raw	2	2	1	1	Q96QD9|UIF_HUMAN	FYTTD1	TARGET			2 2 2 2 19 91 68 68 5	RPNGVITGL	DB Search
APNSRPALL	APNSRPALL	37.86	937.534	9	100	9	-1.7302	0.81	1.9	469.775	2	33.7074	276000	1360000	19128	PROT2454_HEK293_F.raw	1	1	1	1	P55011|S12A2_HUMAN	SLC12A2	TARGET			5 19 25 3 3 8 11 13 5	APNSRPALL	DB Search
YPHAAVNGL	YPHAAVNGL	37.86	940.477	9	55.6	9	1.0644	0.69	2.4	471.247	2	34.7154	99600	436000	19895	PROT2454_HEK293_F.raw	1	1	1	1	Q9Y3B6|EMC9_HUMAN	EMC9	TARGET			0 0 0 30 30 58 0 63 5	YPHAAVNGL	DB Search
LLDNTDIHL	LLDNTDIHL	37.85	1052.55	9	88.9	9	-0.4067	0.9	1.9	527.283	2	53.2306	327000	1490000	33367	PROT2454_HEK293_F.raw	1	1	1	1	Q86WA8|LONP2_HUMAN	LONP2	TARGET			5 29 19 11 8 8 14 0 4	LLDNTDIHL	DB Search
NPNM(+15.99)RLSQL	NPNMRLSQL	37.85	1087.54	9	33.3	9	-2.2516	0.68	1.8	544.78	2	28.9011	213000	780000	15671	PROT2454_HEK293_F.raw	2	2	1	1	Q96CT7|CC124_HUMAN	CCDC124	TARGET	Oxidation (M)	M4:Oxidation (M):1000.00	0 0 66 18 0 0 0 0 5	NPNM(+15.99)RLSQL	DB Search
APSASVVLL	APSASVVLL	37.84	855.506	9	55.6	9	-11.2221	0.77	-2.1	856.512	1	54.8203	3740000	3910000	35254	PROT2454_HEK293_F.raw	1	1	1	1	Q92575|UBXN4_HUMAN	UBXN4	TARGET			0 0 5 8 8 9 11 0 0	APSASVVLL	DB Search
SPRGFPLGL	SPRGFPLGL	37.84	942.529	9	77.8	9	-1.373	0.81	2.1	472.273	2	57.9521	3700000	14800000	36981	PROT2454_HEK293_F.raw	4	4	2	2	Q9P270|SLAI2_HUMAN	SLAIN2	TARGET			0 0 3 3 4 7 7 42 5	SPRGFPLGL	DB Search
SLLGGDVVSVKL	SLLGGDVVSVKL	37.82	1185.7	12	16.7	12	1.5547	0.56	1.1	1186.71	1	67.7663			44093	PROT2454_HEK293_F.raw	1	1	0	0	Q99576|T22D3_HUMAN	TSC22D3	TARGET			0 0 2 0 0 0 2 0 0 0 0 0	SLLGGDVVSVKL	DB Search
RLAQLITQA	RLAQLITQA	37.81	1012.6	9	66.7	9	-1.2243	0.91	4.1	507.311	2	40.5892	82700	760000	24217	PROT2454_HEK293_F.raw	1	1	1	1	Q9NXE4|NSMA3_HUMAN	SMPD4	TARGET			4 0 0 0 39 99 40 6 5	RLAQLITQA	DB Search
SLAELVHAV	SLAELVHAV	37.81	937.523	9	77.8	9	-1.5281	0.83	0.7	938.531	1	56.2748	21000000	38900000	35523	PROT2454_HEK293_F.raw	4	4	2	2	Q9Y6P5|SESN1_HUMAN	SESN1	TARGET			0 0 11 13 15 4 4 6 5	SLAELVHAV	DB Search
LM(+15.99)NAVVQTV	LMNAVVQTV	37.8	989.521	9	66.7	9	-4.9776	0.82	3.5	495.77	2	36.4566	127000	587000	21154	PROT2454_HEK293_F.raw	1	1	1	1	P35221|CTNA1_HUMAN:Q9UI47|CTNA3_HUMAN	CTNNA1:CTNNA3	TARGET	Oxidation (M)	M2:Oxidation (M):1000.00	0 0 28 37 93 25 0 50 5	LM(+15.99)NAVVQTV	DB Search
FLSKEIVGV	FLSKEIVGV	37.8	990.575	9	100	9	-1.8325	0.8	3.2	496.296	2	48.6661	692000	1700000	30082	PROT2454_HEK293_F.raw	1	1	1	1	Q96AA3|RFT1_HUMAN	RFT1	TARGET			5 8 4 4 6 33 14 33 5	FLSKEIVGV	DB Search
LLGRNSFEV	LLGRNSFEV	37.78	1033.56	9	88.9	9	-0.2934	0.91	1.7	517.786	2	47.1635	372000	2030000	28960	PROT2454_HEK293_F.raw	1	1	1	1	P04637|P53_HUMAN	TP53	TARGET			5 34 2 0 3 3 16 50 5	LLGRNSFEV	DB Search
TLAGDVHIV	TLAGDVHIV	37.78	923.508	9	44.4	9	-1.6398	0.92	1.7	462.762	2	44.5126	1170000	6960000	27008	PROT2454_HEK293_F.raw	1	1	1	1	Q9UBQ0|VPS29_HUMAN	VPS29	TARGET			2 2 6 1 1 6 1 0 0	TLAGDVHIV	DB Search
FLASESLIKQI	FLASESLIKQI	37.77	1247.71	11	81.8	11	1.0974	0.92	0	624.864	2	63.2465	4050000	16900000	40717	PROT2454_HEK293_F.raw	2	2	1	1	P62906|RL10A_HUMAN	RPL10A	TARGET			2 2 6 2 2 1 1 5 5 2 2	FLASESLIKQI	DB Search
SLYGQFRVV	SLYGQFRVV	37.77	1067.58	9	44.4	9	-1.8659	0.86	1.4	534.796	2	53.0738	1180000	6040000	33270	PROT2454_HEK293_F.raw	1	1	1	1	Q9BSR8|YIPF4_HUMAN	YIPF4	TARGET			1 1 70 12 12 3 1 1 1	SLYGQFRVV	DB Search
TLGDLLKEV	TLGDLLKEV	37.74	986.565	9	77.8	9	-0.9534	0.85	3.3	494.291	2	65.988	1050000	5060000	42776	PROT2454_HEK293_F.raw	1	1	1	1	Q9H1Y0|ATG5_HUMAN	ATG5	TARGET			3 3 2 2 4 4 1 1 2	TLGDLLKEV	DB Search
TVFEGRIYV	TVFEGRIYV	37.71	1082.58	9	55.6	9	-0.1012	0.89	1	542.296	2	51.4511	1060000	3740000	31898	PROT2454_HEK293_F.raw	1	1	1	1	O94889|KLH18_HUMAN	KLHL18	TARGET			2 2 20 18 0 0 2 1 1	TVFEGRIYV	DB Search
VLDSVDVRL	VLDSVDVRL	37.71	1014.57	9	77.8	9	0.1757	0.79	4	508.295	2	51.8346	492000	2430000	32369	PROT2454_HEK293_F.raw	1	1	1	1	Q8NCH0|CHSTE_HUMAN	CHST14	TARGET			5 21 29 4 4 8 2 0 0	VLDSVDVRL	DB Search
VLLSDSNLHDA	VLLSDSNLHDA	37.68	1182.59	11	54.5	11	-2.9878	0.89	0.6	592.302	2	38.0902	86700	651000	22384	PROT2454_HEK293_F.raw	1	1	1	1	Q6FI81|CPIN1_HUMAN	CIAPIN1	TARGET			5 7 30 9 6 0 0 3 0 0 0	VLLSDSNLHDA	DB Search
ILLDNDHYA	ILLDNDHYA	37.68	1072.52	9	33.3	9	-3.6371	0.83	1.5	537.268	2	37.8416	173000	1080000	22191	PROT2454_HEK293_F.raw	1	1	1	1	Q86WA8|LONP2_HUMAN	LONP2	TARGET			2 2 2 1 0 0 0 0 0	ILLDNDHYA	DB Search
NLDFNPPHV	NLDFNPPHV	37.68	1051.51	9	77.8	9	0.3116	0.9	0.6	526.762	2	51.5396	593000	1580000	32072	PROT2454_HEK293_F.raw	1	1	1	1	P27144|KAD4_HUMAN	AK4	TARGET			0 0 14 10 10 12 12 2 2	NLDFNPPHV	DB Search
VPAEPKLAF	VPAEPKLAF	37.67	970.549	9	77.8	9	-1.8068	0.84	5.5	486.284	2	48.9326	440000	1030000	30297	PROT2454_HEK293_F.raw	2	2	1	1	P18124|RL7_HUMAN	RPL7	TARGET			5 30 26 26 8 0 0 17 5	VPAEPKLAF	DB Search
SM(+15.99)SSKIIGI	SMSSKIIGI	37.67	950.511	9	77.8	9	-4.3294	0.78	2.9	476.264	2	38.0512	712000	3830000	22300	PROT2454_HEK293_F.raw	2	2	1	1	P17987|TCPA_HUMAN	TCP1	TARGET	Oxidation (M)	M2:Oxidation (M):1000.00	0 0 5 4 3 8 12 13 5	SM(+15.99)SSKIIGI	DB Search
LLFDEYHKL	LLFDEYHKL	37.66	1176.62	9	55.6	9	1.5449	0.73	1.1	393.214	3	52.4982	341000	2360000	32868	PROT2454_HEK293_F.raw	1	1	1	1	Q14680|MELK_HUMAN	MELK	TARGET			0 0 4 8 3 3 8 1 1	LLFDEYHKL	DB Search
QVYGAPHLL	QVYGAPHLL	37.65	996.539	9	77.8	9	-1.1084	0.85	2.5	499.278	2	47.2261	402000	1660000	29036	PROT2454_HEK293_F.raw	1	1	1	1	Q15014|MO4L2_HUMAN:Q9UBU8|MO4L1_HUMAN	MORF4L2:MORF4L1	TARGET			5 9 50 10 10 18 7 0 0	QVYGAPHLL	DB Search
SPGVGKTSL	SPGVGKTSL	37.64	844.465	9	11.1	9	-3.3998	0.72	2.6	423.241	2	24.2663	60500	348000	12283	PROT2454_HEK293_F.raw	2	2	2	2	Q9NU22|MDN1_HUMAN	MDN1	TARGET			0 0 7 0 0 0 0 0 0	SPGVGKTSL	DB Search
NVRPVPLEL	NVRPVPLEL	37.64	1035.61	9	77.8	9	-0.3453	0.84	2.2	518.812	2	53.6176	384000	2840000	33653	PROT2454_HEK293_F.raw	1	1	1	1	O75643|U520_HUMAN	SNRNP200	TARGET			0 0 2 3 3 2 2 60 5	NVRPVPLEL	DB Search
QLVDIIEKV	QLVDIIEKV	37.64	1055.62	9	100	9	1.2383	0.89	1.1	528.819	2	61.4591	1060000	4320000	39427	PROT2454_HEK293_F.raw	1	1	1	1	P61289|PSME3_HUMAN	PSME3	TARGET			5 8 54 22 22 29 29 5 5	QLVDIIEKV	DB Search
ILAAVETRL	ILAAVETRL	37.61	984.597	9	66.7	9	-0.5855	0.86	3.3	493.307	2	47.7191	261000	1720000	29377	PROT2454_HEK293_F.raw	1	1	1	1	Q9NVF7|FBX28_HUMAN	FBXO28	TARGET			5 19 25 13 10 9 1 1 1	ILAAVETRL	DB Search
TPAPPTHAL	TPAPPTHAL	37.6	903.481	9	77.8	9	1.2574	0.87	1.4	452.749	2	29.8936	329000	1890000	16333	PROT2454_HEK293_F.raw	2	2	1	1	Q5SXM2|SNPC4_HUMAN	SNAPC4	TARGET			0 0 20 24 3 3 2 2 2	TPAPPTHAL	DB Search
ALFGKTDVVQI	ALFGKTDVVQI	37.58	1189.67	11	45.5	11	0.5033	0.74	0.5	595.843	2	59.3553	234000	1360000	37941	PROT2454_HEK293_F.raw	1	1	1	1	Q92625|ANS1A_HUMAN	ANKS1A	TARGET			0 0 9 0 0 0 0 54 31 14 5	ALFGKTDVVQI	DB Search
ALVQDLAKA	ALVQDLAKA	37.57	927.539	9	77.8	9	-2.3253	0.89	2.3	464.778	2	39.235	411000	3930000	23210	PROT2454_HEK293_F.raw	1	1	1	1	P14635|CCNB1_HUMAN	CCNB1	TARGET			5 8 37 29 14 14 17 0 0	ALVQDLAKA	DB Search
GLAPKPVQV	GLAPKPVQV	37.55	907.549	9	22.2	9	1.9024	0.79	2.7	454.783	2	35.5945	250000	1910000	20689	PROT2454_HEK293_F.raw	2	2	1	1	Q6ZNJ1|NBEL2_HUMAN	NBEAL2	TARGET			0 0 0 0 0 0 0 11 5	GLAPKPVQV	DB Search
SLGHFEVTI	SLGHFEVTI	37.55	1001.52	9	55.6	9	-0.3935	0.66	2.6	501.768	2	56.7269	1510000	9390000	35983	PROT2454_HEK293_F.raw	2	2	2	2	Q6NSI4|RADX_HUMAN	RADX	TARGET			0 0 0 0 26 35 60 40 5	SLGHFEVTI	DB Search
ALDKITASL	ALDKITASL	37.55	930.539	9	100	9	-1.6887	0.93	1.6	466.277	2	45.5036	1470000	5190000	27729	PROT2454_HEK293_F.raw	2	2	1	1	Q01581|HMCS1_HUMAN	HMGCS1	TARGET			4 4 8 8 12 15 15 60 5	ALDKITASL	DB Search
YAFPKSITV	YAFPKSITV	37.55	1024.56	9	88.9	9	1.6722	0.81	-1.2	513.286	2	53.8284	25200000	56400000	33620	PROT2454_HEK293_F.raw	1	1	1	1	P53985|MOT1_HUMAN	SLC16A1	TARGET			5 7 36 7 0 2 6 15 5	YAFPKSITV	DB Search
YLPYPIHQV	YLPYPIHQV	37.54	1128.6	9	55.6	9	1.6586	0.91	1.1	565.306	2	50.003	1620000	7710000	31196	PROT2454_HEK293_F.raw	2	2	1	1	P49760|CLK2_HUMAN	CLK2	TARGET			0 0 21 21 5 5 3 0 0	YLPYPIHQV	DB Search
HLLGDPM(+15.99)ANV	HLLGDPMANV	37.53	1081.52	10	60	10	-1.8079	0.89	1.3	541.769	2	36.6656	175000	649000	21230	PROT2454_HEK293_F.raw	1	1	1	1	O95070|YIF1A_HUMAN	YIF1A	TARGET	Oxidation (M)	M7:Oxidation (M):1000.00	0 0 0 0 3 21 21 15 2 2	HLLGDPM(+15.99)ANV	DB Search
SLLENIAKA	SLLENIAKA	37.53	957.549	9	55.6	9	-3.383	0.91	1.6	479.783	2	48.1267	891000	4650000	29673	PROT2454_HEK293_F.raw	1	1	1	1	Q93074|MED12_HUMAN	MED12	TARGET			1 1 22 14 4 4 12 0 0	SLLENIAKA	DB Search
KLSEM(+15.99)SVTL	KLSEMSVTL	37.52	1022.53	9	100	9	-4.7689	0.86	3	512.275	2	36.3536	864000	5380000	21071	PROT2454_HEK293_F.raw	3	3	2	2	Q12756|KIF1A_HUMAN	KIF1A	TARGET	Oxidation (M)	M5:Oxidation (M):1000.00	5 7 4 4 11 22 55 55 5	KLSEM(+15.99)SVTL	DB Search
SLAEFVQSL	SLAEFVQSL	37.52	992.518	9	77.8	9	-2.233	0.66	0.2	993.525	1	73.6385	3980000	22500000	48522	PROT2454_HEK293_F.raw	1	1	1	1	Q93009|UBP7_HUMAN	USP7	TARGET			0 0 76 47 17 5 7 20 5	SLAEFVQSL	DB Search
APSPRPLSL	APSPRPLSL	37.51	936.539	9	77.8	9	-2.1534	0.85	2.3	469.278	2	39.921	5750000	29500000	23978	PROT2454_HEK293_F.raw	4	4	1	1	Q6NUT3|MFS12_HUMAN	MFSD12	TARGET			5 16 92 3 3 0 0 7 5	APSPRPLSL	DB Search
NPAKVWTDL	NPAKVWTDL	37.51	1042.54	9	100	9	-4.2183	0.89	1.1	522.28	2	47.0097	224000	1170000	28845	PROT2454_HEK293_F.raw	1	1	1	1	Q5SRE5|NU188_HUMAN	NUP188	TARGET			5 9 47 11 11 13 19 81 5	NPAKVWTDL	DB Search
KLDPTTTTF	KLDPTTTTF	37.5	1022.53	9	77.8	9	-5.1731	0.89	2.4	512.273	2	35.9345	285000	1790000	20772	PROT2454_HEK293_F.raw	1	1	1	1	Q9ULP0|NDRG4_HUMAN	NDRG4	TARGET			5 3 3 0 0 16 19 44 5	KLDPTTTTF	DB Search
VPNQKRLTLL	VPNQKRLTLL	37.49	1180.73	10	50	10	-0.4563	0.77	0.5	591.372	2	40.9111	3740000	14700000	24371	PROT2454_HEK293_F.raw	5	5	2	2	O60488|ACSL4_HUMAN	ACSL4	TARGET			5 10 10 7 3 0 1 1 1 1	VPNQKRLTLL	DB Search
SLEELLHYV	SLEELLHYV	37.49	1101.57	9	55.6	9	3.6788	0.89	1	551.793	2	78.987	3270000	26500000	52592	PROT2454_HEK293_F.raw	4	4	3	3	Q96G75|RMD5B_HUMAN	RMND5B	TARGET			0 0 9 6 6 8 4 1 1	SLEELLHYV	DB Search
KLNPQQFEV	KLNPQQFEV	37.49	1101.58	9	77.8	9	0.8647	0.84	2.1	551.799	2	43.5768	224000	1200000	26354	PROT2454_HEK293_F.raw	1	1	1	1	P46977|STT3A_HUMAN	STT3A	TARGET			5 8 8 0 0 35 55 47 5	KLNPQQFEV	DB Search
SLLESVQKL	SLLESVQKL	37.49	1015.59	9	77.8	9	-3.2914	0.83	2.8	508.804	2	54.3949	1870000	8030000	34199	PROT2454_HEK293_F.raw	1	1	1	1	Q13535|ATR_HUMAN	ATR	TARGET			1 1 37 25 5 5 9 6 5	SLLESVQKL	DB Search
APSGSLAVPLAVL	APSGSLAVPLAVL	37.48	1193.7	13	46.2	13	-2.8989	0.37	0.8	1194.71	1	81.2181	4690000	13200000	54137	PROT2454_HEK293_F.raw	2	2	1	1	Q9H3N1|TMX1_HUMAN	TMX1	TARGET			0 0 7 7 10 18 44 18 0 0 0 0 0	APSGSLAVPLAVL	DB Search
SVALVIHNV	SVALVIHNV	37.48	950.555	9	44.4	9	0.5648	0.92	2.5	476.286	2	46.9633	419000	2570000	28814	PROT2454_HEK293_F.raw	1	1	1	1	Q8WVV5|BT2A2_HUMAN	BTN2A2	TARGET			0 0 16 10 12 14 0 0 0	SVALVIHNV	DB Search
RPAILHSL	RPAILHSL	37.47	905.545	8	75	8	2.0033	0.9	2.5	453.781	2	35.6985	109000	567000	20602	PROT2454_HEK293_F.raw	1	1	1	1	Q9Y2K9|STB5L_HUMAN:Q5T5C0|STXB5_HUMAN	STXBP5L:STXBP5	TARGET			4 0 0 3 23 21 4 4	RPAILHSL	DB Search
RLM(+15.99)NETTAVAL	RLMNETTAVAL	37.47	1233.64	11	45.5	11	-3.459	0.83	0.2	617.827	2	37.8416	519000	2780000	22336	PROT2454_HEK293_F.raw	2	2	1	1	O95757|HS74L_HUMAN:P34932|HSP74_HUMAN	HSPA4L:HSPA4	TARGET	Oxidation (M)	M3:Oxidation (M):1000.00	0 0 0 0 0 0 8 25 34 8 5	RLM(+15.99)NETTAVAL	DB Search
RLGQHVPTL	RLGQHVPTL	37.47	1019.59	9	44.4	9	0.6964	0.54	1.7	340.87	3	34.2812	366000	1430000	19601	PROT2454_HEK293_F.raw	3	3	2	2	Q9NR31|SAR1A_HUMAN:Q9Y6B6|SAR1B_HUMAN	SAR1A:SAR1B	TARGET			0 0 0 3 57 11 0 0 5	RLGQHVPTL	DB Search
SLFNGSHYL	SLFNGSHYL	37.46	1036.5	9	55.6	9	-2.8034	0.78	1.9	519.257	2	51.2138	569000	2960000	31910	PROT2454_HEK293_F.raw	1	1	1	1	P54277|PMS1_HUMAN	PMS1	TARGET			1 1 28 13 0 0 3 2 2	SLFNGSHYL	DB Search
TPSRKGLVL	TPSRKGLVL	37.44	969.597	9	100	9	-0.757	0.77	3	485.807	2	30.1511	5050000	19900000	16654	PROT2454_HEK293_F.raw	6	6	2	2	Q9H4L4|SENP3_HUMAN	SENP3	TARGET			5 33 3 2 5 8 13 19 5	TPSRKGLVL	DB Search
FRPLYTHEY	FRPLYTHEY	37.44	1224.59	9	44.4	9	1.4611	0.87	-0.7	613.303	2	35.15	377000	3140000	20212	PROT2454_HEK293_F.raw	2	2	2	2	Q99442|SEC62_HUMAN	SEC62	TARGET			0 0 0 0 7 26 43 0 5	FRPLYTHEY	DB Search
FRYVKLISM(+15.99)	FRYVKLISM	37.4	1171.64	9	66.7	9	1.6366	0.47	1.6	391.555	3	43.6067	157000	1030000	26381	PROT2454_HEK293_F.raw	1	1	1	1	Q9BWT1|CDCA7_HUMAN	CDCA7	TARGET	Oxidation (M)	M9:Oxidation (M):1000.00	0 0 9 8 8 11 0 3 5	FRYVKLISM(+15.99)	DB Search
YQFGEIRTI	YQFGEIRTI	37.39	1125.58	9	66.7	9	0.8798	0.82	-0.6	563.798	2	52.7607	197000	911000	33052	PROT2454_HEK293_F.raw	1	1	1	1	Q9NW64|RBM22_HUMAN	RBM22	TARGET			5 5 24 2 2 2 0 0 1	YQFGEIRTI	DB Search
FPDNQRPAL	FPDNQRPAL	37.38	1056.54	9	100	9	-0.6272	0.8	0.7	529.275	2	35.377	399000	960000	20406	PROT2454_HEK293_F.raw	2	2	1	1	P43268|ETV4_HUMAN	ETV4	TARGET			5 53 59 9 9 7 3 3 3	FPDNQRPAL	DB Search
HPRTSITVVL	HPRTSITVVL	37.37	1121.66	10	50	10	1.5072	0.84	1.9	561.836	2	43.9021	605000	2580000	26576	PROT2454_HEK293_F.raw	1	1	1	1	Q9NQT4|EXOS5_HUMAN	EXOSC5	TARGET			5 1 0 0 0 1 10 43 13 5	HPRTSITVVL	DB Search
SLADVHIEV	SLADVHIEV	37.37	981.513	9	44.4	9	1.4124	0.89	2.6	491.765	2	53.2933	1530000	4030000	33430	PROT2454_HEK293_F.raw	2	2	1	1	O14981|BTAF1_HUMAN	BTAF1	TARGET			1 1 5 5 8 1 1 0 2	SLADVHIEV	DB Search
NPISTVTEL	NPISTVTEL	37.36	972.513	9	55.6	9	-5.1367	0.92	0.7	973.521	1	52.0335	6280000	21700000	32584	PROT2454_HEK293_F.raw	6	6	2	2	P50991|TCPD_HUMAN	CCT4	TARGET			0 0 30 19 6 3 3 0 0	NPISTVTEL	DB Search
LM(+15.99)DHTIPEV	LMDHTIPEV	37.36	1069.51	9	66.7	9	-3.6214	0.82	1.4	535.764	2	37.6569	912000	5280000	22037	PROT2454_HEK293_F.raw	2	2	1	1	O00560|SDCB1_HUMAN	SDCBP	TARGET	Oxidation (M)	M2:Oxidation (M):1000.00	2 0 1 1 11 56 6 6 5	LM(+15.99)DHTIPEV	DB Search
LTLGHLM(+15.99)GV	LTLGHLMGV	37.31	955.516	9	100	9	0.2996	0.78	2.4	478.766	2	48.6341	1120000	3530000	30075	PROT2454_HEK293_F.raw	2	2	1	1	Q9Y285|SYFA_HUMAN	FARSA	TARGET	Oxidation (M)	M7:Oxidation (M):1000.00	5 71 51 24 17 9 9 14 5	LTLGHLM(+15.99)GV	DB Search
APRDNVTLLF	APRDNVTLLF	37.31	1144.62	10	60	10	-2.7722	0.86	0.4	573.32	2	58.639	168000	1820000	37375	PROT2454_HEK293_F.raw	1	1	1	1	P78382|S35A1_HUMAN	SLC35A1	TARGET			0 0 0 1 2 8 13 46 13 5	APRDNVTLLF	DB Search
KPASFM(+15.99)TSI	KPASFMTSI	37.29	996.495	9	100	9	-4.3005	0.76	4	499.257	2	33.8853	722000	3720000	19268	PROT2454_HEK293_F.raw	2	2	1	1	P53396|ACLY_HUMAN	ACLY	TARGET	Oxidation (M)	M6:Oxidation (M):1000.00	5 11 11 10 10 53 53 50 5	KPASFM(+15.99)TSI	DB Search
GLLQQPPAL	GLLQQPPAL	37.29	935.544	9	55.6	9	-2.7175	0.92	0.7	936.552	1	57.0059	1130000	3540000	36166	PROT2454_HEK293_F.raw	2	2	2	2	O00716|E2F3_HUMAN	E2F3	TARGET			0 0 4 4 2 33 2 1 1	GLLQQPPAL	DB Search
LPDSPRSTF	LPDSPRSTF	37.27	1018.51	9	66.7	9	-2.1959	0.86	3.7	510.263	2	33.4542	146000	863000	18972	PROT2454_HEK293_F.raw	1	1	1	1	Q9C0C7|AMRA1_HUMAN	AMBRA1	TARGET			5 54 74 21 11 0 0 0 5	LPDSPRSTF	DB Search
NPYSRLM(+15.99)AL	NPYSRLMAL	37.25	1079.54	9	77.8	9	0.5491	0.79	1	540.779	2	42.9333	266000	1260000	25884	PROT2454_HEK293_F.raw	1	1	1	1	Q9GZZ9|UBA5_HUMAN	UBA5	TARGET	Oxidation (M)	M7:Oxidation (M):1000.00	3 3 27 3 0 0 2 7 5	NPYSRLM(+15.99)AL	DB Search
SPRGSSFIAL	SPRGSSFIAL	37.25	1033.56	10	40	10	-2.8249	0.74	2.9	517.787	2	48.8837			30219	PROT2454_HEK293_F.raw	1	1	0	0	O94927|HAUS5_HUMAN	HAUS5	TARGET			0 0 0 0 0 1 6 50 20 5	SPRGSSFIAL	DB Search
SPRIPPSQF	SPRIPPSQF	37.24	1027.55	9	33.3	9	-2.7746	0.67	2	514.781	2	38.3998			22595	PROT2454_HEK293_F.raw	2	2	0	0	Q15596|NCOA2_HUMAN	NCOA2	TARGET			0 0 0 17 0 0 0 22 5	SPRIPPSQF	DB Search
GQISEVVVV	GQISEVVVV	37.23	928.523	9	55.6	9	-4.1348	0.79	0.5	929.531	1	50.2079	322000	1350000	31201	PROT2454_HEK293_F.raw	1	1	1	1	Q14011|CIRBP_HUMAN	CIRBP	TARGET			0 0 32 10 10 17 25 0 0	GQISEVVVV	DB Search
YVLPEVSKV	YVLPEVSKV	37.23	1032.59	9	77.8	9	1.0302	0.85	1.2	517.301	2	49.3995	971000	4140000	30565	PROT2454_HEK293_F.raw	2	2	1	1	Q9UI10|EI2BD_HUMAN	EIF2B4	TARGET			5 9 69 7 7 13 7 0 0	YVLPEVSKV	DB Search
GTIGLIHAV	GTIGLIHAV	37.22	879.518	9	77.8	9	-0.3326	0.91	0.3	880.525	1	48.299	9070000	53700000	29794	PROT2454_HEK293_F.raw	5	5	2	2	P09936|UCHL1_HUMAN	UCHL1	TARGET			0 0 4 5 29 14 6 24 5	GTIGLIHAV	DB Search
GVIDGHIYAV	GVIDGHIYAV	37.2	1042.54	10	70	10	-0.968	0.83	1.8	522.281	2	47.3963	402000	2340000	29145	PROT2454_HEK293_F.raw	1	1	1	1	Q14145|KEAP1_HUMAN	KEAP1	TARGET			0 0 21 6 2 0 20 28 21 5	GVIDGHIYAV	DB Search
FLDHIIASV	FLDHIIASV	37.19	1013.55	9	77.8	9	1.9959	0.77	3.5	507.786	2	61.9434	3290000	10400000	39761	PROT2454_HEK293_F.raw	3	3	1	1	Q7LBC6|KDM3B_HUMAN	KDM3B	TARGET			0 0 2 2 75 44 32 50 5	FLDHIIASV	DB Search
TPHVVGSRF	TPHVVGSRF	37.18	998.53	9	44.4	9	-0.4389	0.81	3.1	500.274	2	27.8052	220000	1100000	14820	PROT2454_HEK293_F.raw	3	3	2	2	Q9NUT2|MITOS_HUMAN	ABCB8	TARGET			0 0 61 93 21 0 0 0 5	TPHVVGSRF	DB Search
VM(+15.99)ADIRELI	VMADIRELI	37.17	1074.57	9	77.8	9	-1.6701	0.91	1.4	538.295	2	55.4752	586000	3990000	35024	PROT2454_HEK293_F.raw	1	1	1	1	Q9UHW5|GPN3_HUMAN	GPN3	TARGET	Oxidation (M)	M2:Oxidation (M):1000.00	5 22 26 26 10 0 0 2 5	VM(+15.99)ADIRELI	DB Search
LLNDHIYVV	LLNDHIYVV	37.17	1084.59	9	77.8	9	0.5877	0.88	2	543.304	2	53.1293	2660000	9450000	33288	PROT2454_HEK293_F.raw	2	2	1	1	Q53G59|KLH12_HUMAN	KLHL12	TARGET			5 7 1 1 2 55 81 25 5	LLNDHIYVV	DB Search
YPNKPPTVRF	YPNKPPTVRF	37.15	1217.66	10	60	10	3.544	0.78	0.6	406.893	3	39.0878	957000	2940000	23051	PROT2454_HEK293_F.raw	4	4	1	1	P63146|UBE2B_HUMAN:P49459|UBE2A_HUMAN	UBE2B:UBE2A	TARGET			0 0 6 11 25 5 3 2 0 0	YPNKPPTVRF	DB Search
GLDPARVNV	GLDPARVNV	37.15	939.514	9	55.6	9	-2.209	0.91	2.7	470.765	2	36.7441	194000	1540000	21384	PROT2454_HEK293_F.raw	1	1	1	1	P40926|MDHM_HUMAN	MDH2	TARGET			0 0 26 12 4 0 1 2 2	GLDPARVNV	DB Search
IM(+15.99)LKGDNITL	IMLKGDNITL	37.14	1132.62	10	100	10	0.3712	0.68	0.4	567.316	2	51.8346	3460000	9870000	32470	PROT2454_HEK293_F.raw	4	4	1	1	P62304|RUXE_HUMAN	SNRPE	TARGET	Oxidation (M)	M2:Oxidation (M):1000.00	5 9 13 5 2 2 10 39 24 5	IM(+15.99)LKGDNITL	DB Search
SVAAQLTGV	SVAAQLTGV	37.14	844.465	9	77.8	9	-6.0166	0.89	1.1	845.474	1	40.9111	324000	1740000	24428	PROT2454_HEK293_F.raw	1	1	1	1	Q9NUD5|ZCHC3_HUMAN	ZCCHC3	TARGET			0 0 52 61 32 25 7 5 5	SVAAQLTGV	DB Search
GAAVRIGSVL	GAAVRIGSVL	37.14	941.566	10	70	10	-2.37	0.75	3	471.792	2	47.7248	187000	1160000	29384	PROT2454_HEK293_F.raw	2	2	1	1	Q9Y5B0|CTDP1_HUMAN	CTDP1	TARGET			0 0 33 22 0 2 2 6 44 5	GAAVRIGSVL	DB Search
APRAALTRL	APRAALTRL	37.12	967.593	9	33.3	9	-0.4026	0.83	3	484.805	2	30.2277	685000	4100000	16588	PROT2454_HEK293_F.raw	2	2	2	2	P83436|COG7_HUMAN	COG7	TARGET			0 0 0 1 1 1 3 3 5	APRAALTRL	DB Search
QLIDKVWQL	QLIDKVWQL	37.12	1141.65	9	77.8	9	-0.2174	0.86	1.4	571.833	2	66.2479	4230000	12200000	42972	PROT2454_HEK293_F.raw	2	2	1	1	Q92503|S14L1_HUMAN	SEC14L1	TARGET			4 4 14 4 1 1 5 6 5	QLIDKVWQL	DB Search
ALSGHLETV	ALSGHLETV	37.11	925.487	9	66.7	9	-1.0527	0.82	2	463.752	2	32.5479	263000	1630000	18320	PROT2454_HEK293_F.raw	2	2	1	1	A6NMY6|AXA2L_HUMAN:P07355|ANXA2_HUMAN	ANXA2P2:ANXA2	TARGET			0 0 3 3 0 11 11 17 5	ALSGHLETV	DB Search
SLAANTFTI	SLAANTFTI	37.11	936.492	9	22.2	9	-4.3507	0.8	0.2	937.499	1	55.816	5050000	11100000	35222	PROT2454_HEK293_F.raw	5	5	1	1	P20290|BTF3_HUMAN	BTF3	TARGET			0 0 8 2 1 1 0 0 0	SLAANTFTI	DB Search
TIPEAFRGV	TIPEAFRGV	37.11	988.534	9	33.3	9	-0.7993	0.9	3.3	495.276	2	45.1561	3040000	12000000	27432	PROT2454_HEK293_F.raw	2	2	1	1	O00299|CLIC1_HUMAN	CLIC1	TARGET			0 0 62 50 6 1 0 0 0	TIPEAFRGV	DB Search
VLDGKIVAL	VLDGKIVAL	37.11	926.58	9	88.9	9	-0.6714	0.53	2.1	464.298	2	51.8702	1280000	4560000	32366	PROT2454_HEK293_F.raw	2	2	1	1	Q9P2W1|HOP2_HUMAN	PSMC3IP	TARGET			5 11 11 2 1 25 9 12 5	VLDGKIVAL	DB Search
RLLDSVRAI	RLLDSVRAI	37.08	1041.63	9	77.8	9	2.107	0.77	1.2	521.823	2	44.5126	132000	1320000	27081	PROT2454_HEK293_F.raw	1	1	1	1	P57678|GEMI4_HUMAN	GEMIN4	TARGET			5 5 2 2 2 2 0 1 2	RLLDSVRAI	DB Search
TVM(+15.99)GKIFAV	TVMGKIFAV	37.08	980.536	9	55.6	9	-2.4348	0.9	2.5	491.277	2	44.8457	598000	3720000	27281	PROT2454_HEK293_F.raw	2	2	2	2	Q9P2G9|KLHL8_HUMAN	KLHL8	TARGET	Oxidation (M)	M3:Oxidation (M):1000.00	0 0 11 2 0 0 2 9 5	TVM(+15.99)GKIFAV	DB Search
TM(+15.99)INAIPVA	TMINAIPVA	37.07	944.5	9	55.6	9	-3.8007	0.89	1.2	945.508	1	45.5036	890000	2690000	27657	PROT2454_HEK293_F.raw	3	3	2	2	Q9Y5B9|SP16H_HUMAN	SUPT16H	TARGET	Oxidation (M)	M2:Oxidation (M):1000.00	0 0 24 22 22 10 2 0 0	TM(+15.99)INAIPVA	DB Search
LLREKVEFL	LLREKVEFL	37.07	1145.68	9	100	9	1.647	0.76	1.1	573.848	2	49.9217	515000	3190000	30975	PROT2454_HEK293_F.raw	2	2	1	1	Q14494|NF2L1_HUMAN	NFE2L1	TARGET			5 8 4 6 7 35 43 12 5	LLREKVEFL	DB Search
VPRSLEPPVL	VPRSLEPPVL	37.06	1105.65	10	60	10	-0.6971	0.82	1.3	553.833	2	52.6689	359000	1080000	33072	PROT2454_HEK293_F.raw	1	1	1	1	P29375|KDM5A_HUMAN	KDM5A	TARGET			4 0 0 0 0 8 33 6 6 5	VPRSLEPPVL	DB Search
FILKKLDSI	FILKKLDSI	37.04	1075.66	9	88.9	9	4.6129	0.84	2	538.84	2	52.9076	318000	2440000	33144	PROT2454_HEK293_F.raw	1	1	1	1	Q8N4H5|TOM5_HUMAN	TOMM5	TARGET			5 7 51 24 1 2 5 8 5	FILKKLDSI	DB Search
IIDQHTFEV	IIDQHTFEV	37.04	1100.55	9	88.9	9	-0.3802	0.81	1.7	551.283	2	45.1561	1430000	3590000	27447	PROT2454_HEK293_F.raw	4	4	1	1	Q16531|DDB1_HUMAN	DDB1	TARGET			5 13 5 5 0 2 4 4 5	IIDQHTFEV	DB Search
FLQPELVKL	FLQPELVKL	37.04	1085.65	9	100	9	0.2002	0.87	2	543.833	2	65.7621	1870000	8240000	42633	PROT2454_HEK293_F.raw	1	1	1	1	Q14997|PSME4_HUMAN	PSME4	TARGET			5 8 14 7 7 10 12 4 4	FLQPELVKL	DB Search
LLLAAPAQA	LLLAAPAQA	37.02	866.523	9	55.6	9	-3.9156	0.91	1.2	434.269	2	47.793	14000000	62400000	29411	PROT2454_HEK293_F.raw	9	9	2	2	P17900|SAP3_HUMAN	GM2A	TARGET			0 0 27 22 22 14 7 0 0	LLLAAPAQA	DB Search
NLIPYSPDV	NLIPYSPDV	37.01	1016.52	9	33.3	9	-0.394	0.79	1.7	1017.53	1	59.1552	559000	2220000	37753	PROT2454_HEK293_F.raw	1	1	1	1	Q8N766|EMC1_HUMAN	EMC1	TARGET			0 0 30 0 0 50 42 0 0	NLIPYSPDV	DB Search
GM(+15.99)FKNLLKEV	GMFKNLLKEV	37.01	1193.65	10	70	10	3.6059	0.83	-0.4	597.831	2	49.5613	1300000	4260000	30652	PROT2454_HEK293_F.raw	3	3	2	2	P30876|RPB2_HUMAN	POLR2B	TARGET	Oxidation (M)	M2:Oxidation (M):1000.00	0 0 10 7 0 9 34 6 3 3	GM(+15.99)FKNLLKEV	DB Search
IPRGPASQF	IPRGPASQF	36.99	971.519	9	66.7	9	-0.6948	0.76	2.8	486.768	2	32.9499	248000	1350000	18576	PROT2454_HEK293_F.raw	1	1	1	1	P49750|YLPM1_HUMAN	YLPM1	TARGET			5 13 0 5 0 0 54 65 5	IPRGPASQF	DB Search
LLQEVEHQL	LLQEVEHQL	36.99	1107.59	9	100	9	-0.7347	0.82	0.5	554.804	2	44.5126	1090000	6160000	27041	PROT2454_HEK293_F.raw	1	1	1	1	O94972|TRI37_HUMAN	TRIM37	TARGET			5 25 48 29 24 24 9 3 3	LLQEVEHQL	DB Search
SLLQKQIM(+15.99)L	SLLQKQIML	36.97	1088.63	9	77.8	9	-0.1224	0.8	0.5	545.321	2	52.6946	379000	1740000	33018	PROT2454_HEK293_F.raw	1	1	1	1	Q7Z7G8|VP13B_HUMAN	VPS13B	TARGET	Oxidation (M)	M8:Oxidation (M):1000.00	0 0 27 27 4 4 14 5 5	SLLQKQIM(+15.99)L	DB Search
RPQTGLSFL	RPQTGLSFL	36.97	1017.56	9	77.8	9	-3.6636	0.81	2.9	509.789	2	52.9434	4990000	14200000	33262	PROT2454_HEK293_F.raw	4	4	1	1	P43686|PRS6B_HUMAN	PSMC4	TARGET			1 1 3 2 2 15 32 56 5	RPQTGLSFL	DB Search
RLNKVIKSV	RLNKVIKSV	36.96	1055.68	9	100	9	6.4547	0.78	1.2	352.902	3	28.119	119000	875000	15057	PROT2454_HEK293_F.raw	3	3	1	1	Q16531|DDB1_HUMAN	DDB1	TARGET			3 3 5 8 5 4 2 2 4	RLNKVIKSV	DB Search
KLLSKFYEL	KLLSKFYEL	36.96	1139.66	9	100	9	1.8077	0.87	-0.4	570.837	2	52.4409	2400000	10300000	32790	PROT2454_HEK293_F.raw	2	2	1	1	Q86UV5|UBP48_HUMAN	USP48	TARGET			5 26 31 13 6 6 7 8 5	KLLSKFYEL	DB Search
LLTEQIHSL	LLTEQIHSL	36.95	1052.59	9	100	9	-0.2372	0.83	1.9	527.302	2	47.8514			29466	PROT2454_HEK293_F.raw	1	1	0	0	Q14789|GOGB1_HUMAN	GOLGB1	TARGET			5 18 15 15 8 8 15 15 5	LLTEQIHSL	DB Search
RLAVYIDRV	RLAVYIDRV	36.93	1103.65	9	77.8	9	1.8578	0.75	2.2	552.831	2	43.4627	348000	2460000	26266	PROT2454_HEK293_F.raw	1	1	1	1	P02545|LMNA_HUMAN	LMNA	TARGET			5 5 2 2 2 4 4 1 1	RLAVYIDRV	DB Search
ELANKLITV	ELANKLITV	36.93	999.596	9	77.8	9	-0.4735	0.74	3.7	500.807	2	48.3262	984000	4980000	29807	PROT2454_HEK293_F.raw	1	1	1	1	Q03701|CEBPZ_HUMAN	CEBPZ	TARGET			0 0 10 8 4 5 15 35 5	ELANKLITV	DB Search
ALSPHNILL	ALSPHNILL	36.92	976.571	9	66.7	9	-2.3647	0.77	2.3	489.294	2	53.6531	2270000	11900000	33670	PROT2454_HEK293_F.raw	2	2	1	1	Q8TEA7|TBCK_HUMAN	TBCK	TARGET			0 0 9 9 0 8 50 14 5	ALSPHNILL	DB Search
APHLVGPHL	APHLVGPHL	36.92	939.529	9	77.8	9	-0.4517	0.87	2.4	470.773	2	38.0218	1110000	5440000	22301	PROT2454_HEK293_F.raw	3	3	2	2	Q96GK7|FAH2A_HUMAN:Q6P2I3|FAH2B_HUMAN	FAHD2A:FAHD2B	TARGET			0 0 59 74 47 21 21 2 2	APHLVGPHL	DB Search
HLYSSIEHLTT	HLYSSIEHLTT	36.9	1299.65	11	81.8	11	-0.6605	0.75	0.4	650.831	2	40.4917	435000	2570000	24112	PROT2454_HEK293_F.raw	1	1	1	1	Q7Z6Z7|HUWE1_HUMAN	HUWE1	TARGET			5 9 7 2 2 2 8 15 2 0 0	HLYSSIEHLTT	DB Search
AVRIPGGPA	AVRIPGGPA	36.89	836.487	9	44.4	9	-1.3942	0.77	1.3	419.251	2	31.3437	1140000	5050000	17405	PROT2454_HEK293_F.raw	2	2	1	1	P09958|FURIN_HUMAN	FURIN	TARGET			2 2 1 9 1 1 10 0 0	AVRIPGGPA	DB Search
AIIDKYIKL	AIIDKYIKL	36.89	1075.66	9	88.9	9	3.8731	0.88	1	538.84	2	55.4752	2090000	15300000	35020	PROT2454_HEK293_F.raw	3	3	3	3	Q6NUM9|RETST_HUMAN	RETSAT	TARGET			2 2 13 4 1 3 3 2 2	AIIDKYIKL	DB Search
LLPPQPALA	LLPPQPALA	36.87	918.554	9	33.3	9	-2.628	0.96	1.1	919.562	1	49.363	24300000	43800000	30440	PROT2454_HEK293_F.raw	14	14	2	2	P12821|ACE_HUMAN	ACE	TARGET			0 0 6 2 2 1 1 1 1	LLPPQPALA	DB Search
FVSPPPPTA	FVSPPPPTA	36.87	911.475	9	55.6	9	-5.8593	0.89	1.4	912.484	1	35.2558			20288	PROT2454_HEK293_F.raw	1	1	0	0	Q7Z5L9|I2BP2_HUMAN	IRF2BP2	TARGET			0 0 9 95 94 20 3 0 0	FVSPPPPTA	DB Search
LPRPVPQNL	LPRPVPQNL	36.86	1032.61	9	66.7	9	1.1029	0.85	2.4	517.312	2	42.4183	1720000	6580000	25436	PROT2454_HEK293_F.raw	3	3	1	1	Q9NWF9|RN216_HUMAN	RNF216	TARGET			5 3 1 1 1 2 2 16 5	LPRPVPQNL	DB Search
TPVAGSQSL	TPVAGSQSL	36.86	858.445	9	55.6	9	-4.4801	0.68	1	859.453	1	26.9566	188000	1370000	14230	PROT2454_HEK293_F.raw	4	4	3	3	Q9UQ35|SRRM2_HUMAN	SRRM2	TARGET			5 0 60 67 54 37 0 0 0	TPVAGSQSL	DB Search
RPQAPATVGL	RPQAPATVGL	36.85	1008.57	10	80	10	-0.4682	0.75	4	505.295	2	34.6455	2840000	14700000	19977	PROT2454_HEK293_F.raw	2	2	1	1	Q15370|ELOB_HUMAN	ELOB	TARGET			4 2 2 2 0 0 20 52 36 5	RPQAPATVGL	DB Search
KPM(+15.99)EKLLGL	KPMEKLLGL	36.85	1043.6	9	100	9	-0.6881	0.84	3.4	522.811	2	41.0472	324000	1600000	24487	PROT2454_HEK293_F.raw	2	2	1	1	Q9Y3D3|RT16_HUMAN	MRPS16	TARGET	Oxidation (M)	M3:Oxidation (M):1000.00	5 9 7 2 9 12 12 9 5	KPM(+15.99)EKLLGL	DB Search
SLQSTILGV	SLQSTILGV	36.84	916.523	9	77.8	9	-5.4748	0.83	0.1	917.53	1	59.9026	39500000	78600000	38258	PROT2454_HEK293_F.raw	21	21	2	2	Q86WA8|LONP2_HUMAN	LONP2	TARGET			0 0 61 13 11 6 4 2 2	SLQSTILGV	DB Search
KLAEGVQLL	KLAEGVQLL	36.82	969.586	9	66.7	9	-1.954	0.88	3.3	485.802	2	49.6978	490000	1620000	30816	PROT2454_HEK293_F.raw	2	2	1	1	Q9BZH6|WDR11_HUMAN	WDR11	TARGET			1 0 0 4 5 18 41 21 5	KLAEGVQLL	DB Search
NLAGVYSEV	NLAGVYSEV	36.79	950.471	9	77.8	9	-5.4466	0.9	1.1	951.479	1	45.1866	1200000	3440000	27511	PROT2454_HEK293_F.raw	2	2	1	1	Q9Y295|DRG1_HUMAN	DRG1	TARGET			0 0 40 40 29 7 4 2 2	NLAGVYSEV	DB Search
VRNNVIIVM(+15.99)	VRNNVIIVM	36.79	1072.61	9	55.6	9	-0.8952	0.77	1.8	537.311	2	35.0381	374000	1870000	20238	PROT2454_HEK293_F.raw	3	3	1	1	P42695|CNDD3_HUMAN	NCAPD3	TARGET	Oxidation (M)	M9:Oxidation (M):1000.00	0 0 0 0 2 9 27 14 5	VRNNVIIVM(+15.99)	DB Search
SIREAGGAF	SIREAGGAF	36.78	906.456	9	55.6	9	-4.0931	0.73	1.5	454.236	2	26.7803	630000	3520000	14192	PROT2454_HEK293_F.raw	3	3	1	1	Q9UII2|ATIF1_HUMAN	ATP5IF1	TARGET			0 0 0 0 3 4 7 54 5	SIREAGGAF	DB Search
LLHGHIVEL	LLHGHIVEL	36.78	1029.6	9	100	9	1.9871	0.92	2	515.807	2	44.0093	934000	3850000	26651	PROT2454_HEK293_F.raw	2	2	2	2	Q9HCL2|GPAT1_HUMAN	GPAM	TARGET			5 5 6 8 8 84 34 18 5	LLHGHIVEL	DB Search
VKAQYEDIAQKSKAEAESL	VKAQYEDIAQKSKAEAESL	36.78	2107.08	19	36.8	19	3.3622	0.49	1.1	703.368	3	43.3703	357000	2470000	26205	PROT2454_HEK293_F.raw	1	1	1	1	P04264|K2C1_HUMAN	KRT1	TARGET			0 0 2 0 0 0 0 3 3 0 8 3 0 0 0 0 0 7 5	VKAQYEDIAQKSKAEAESL	DB Search
VM(+15.99)APRTVLL	VMAPRTVLL	36.77	1014.59	9	77.8	9	-1.5371	0.84	4	508.304	2	46.7725	5000000	15400000	28832	PROT2454_HEK293_F.raw	4	4	1	1	P01889|HLAB_HUMAN	HLA-B	TARGET	Oxidation (M)	M2:Oxidation (M):1000.00	5 20 43 2 0 1 16 19 5	VM(+15.99)APRTVLL	DB Search
ILLGKVQQL	ILLGKVQQL	36.77	1010.65	9	100	9	-0.7642	0.79	3.9	506.334	2	50.781	1240000	5520000	31611	PROT2454_HEK293_F.raw	2	2	1	1	Q9UNS2|CSN3_HUMAN	COPS3	TARGET			5 19 44 6 3 3 5 4 4	ILLGKVQQL	DB Search
GLVDEKALAQA	GLVDEKALAQA	36.77	1113.6	11	45.5	11	-1.4465	0.78	1.5	557.81	2	39.9506	87000	568000	23740	PROT2454_HEK293_F.raw	1	1	1	1	Q13363|CTBP1_HUMAN:P56545|CTBP2_HUMAN	CTBP1:CTBP2	TARGET			0 0 25 24 10 0 0 49 49 0 0	GLVDEKALAQA	DB Search
KLNAKLAEL	KLNAKLAEL	36.77	998.612	9	100	9	0.4413	0.41	3.2	500.315	2	37.6569	194000	1560000	22059	PROT2454_HEK293_F.raw	1	1	1	1	P31153|METK2_HUMAN	MAT2A	TARGET			5 20 8 8 8 8 8 3 5	KLNAKLAEL	DB Search
YPEELKPVL	YPEELKPVL	36.74	1086.6	9	77.8	9	-0.8197	0.86	0.4	544.306	2	50.6829	567000	2440000	31524	PROT2454_HEK293_F.raw	1	1	1	1	Q5UIP0|RIF1_HUMAN	RIF1	TARGET			5 6 9 3 3 5 1 1 4	YPEELKPVL	DB Search
ALFPERITV	ALFPERITV	36.73	1044.6	9	55.6	9	0.3683	0.89	2.1	523.307	2	59.4942	9120000	35100000	38263	PROT2454_HEK293_F.raw	5	5	2	2	Q5SQI0|ATAT_HUMAN	ATAT1	TARGET			1 1 33 10 4 0 0 2 3	ALFPERITV	DB Search
QTDPTLLSV	QTDPTLLSV	36.73	972.513	9	55.6	9	-5.2615	0.79	0.7	973.521	1	52.0335	6280000	21700000	32227	PROT2454_HEK293_F.raw	2	2	2	2	Q9Y5M8|SRPRB_HUMAN	SRPRB	TARGET			5 8 13 0 0 14 18 0 0	QTDPTLLSV	DB Search
SPRKDGLVSLL	SPRKDGLVSLL	36.72	1183.69	11	72.7	11	0.9406	0.79	0.2	592.854	2	52.635	1660000	6030000	32975	PROT2454_HEK293_F.raw	2	2	2	2	P51570|GALK1_HUMAN	GALK1	TARGET			0 0 0 3 4 10 10 62 41 8 5	SPRKDGLVSLL	DB Search
SLLPTEQPRL	SLLPTEQPRL	36.72	1152.65	10	50	10	0.693	0.8	0.4	577.333	2	52.2311	353000	1800000	32647	PROT2454_HEK293_F.raw	1	1	1	1	Q96AP0|ACD_HUMAN	ACD	TARGET			0 0 9 19 11 6 4 1 1 1	SLLPTEQPRL	DB Search
ALAEIPGVRSV	ALAEIPGVRSV	36.72	1110.64	11	36.4	11	2.0915	0.86	0.8	556.328	2	50.3762	182000	773000	31333	PROT2454_HEK293_F.raw	1	1	1	1	Q96CN7|ISOC1_HUMAN	ISOC1	TARGET			0 0 19 19 20 4 0 0 0 0 0	ALAEIPGVRSV	DB Search
RPAALGRLGL	RPAALGRLGL	36.72	1022.63	10	80	10	1.7614	0.82	0.6	341.886	3	43.7576	349000	2200000	26492	PROT2454_HEK293_F.raw	2	2	1	1	Q96BI1|S22AI_HUMAN	SLC22A18	TARGET			4 4 9 29 19 0 0 2 3 5	RPAALGRLGL	DB Search
SPKSPTAAL	SPKSPTAAL	36.71	870.481	9	55.6	9	-3.9398	0.82	1.6	436.248	2	26.2183	365000	1410000	13653	PROT2454_HEK293_F.raw	3	3	1	1	Q53EZ4|CEP55_HUMAN	CEP55	TARGET			0 0 0 0 7 7 15 45 5	SPKSPTAAL	DB Search
HLINQQIAV	HLINQQIAV	36.7	1034.59	9	77.8	9	-0.0651	0.87	2.7	518.302	2	41.5101	417000	3010000	24858	PROT2454_HEK293_F.raw	1	1	1	1	Q9UPW6|SATB2_HUMAN	SATB2	TARGET			0 0 14 19 22 25 19 10 5	HLINQQIAV	DB Search
FLNPDEVHAI	FLNPDEVHAI	36.68	1153.58	10	80	10	0.4597	0.82	1.4	577.796	2	51.413	381000	1930000	32063	PROT2454_HEK293_F.raw	1	1	1	1	Q9H4H8|FA83D_HUMAN	FAM83D	TARGET			4 4 46 11 0 0 8 3 3 5	FLNPDEVHAI	DB Search
LLPPPM(+15.99)KEL	LLPPPMKEL	36.67	1052.59	9	55.6	9	-1.5541	0.87	5.6	527.307	2	40.0768	2250000	3820000	23489	PROT2454_HEK293_F.raw	3	3	1	1	O60841|IF2P_HUMAN	EIF5B	TARGET	Oxidation (M)	M6:Oxidation (M):1000.00	0 0 50 27 2 2 0 0 3	LLPPPM(+15.99)KEL	DB Search
TLDVQIQHV	TLDVQIQHV	36.66	1051.57	9	77.8	9	0.6881	0.85	0.9	526.791	2	43.033	203000	1500000	25997	PROT2454_HEK293_F.raw	1	1	1	1	Q96Q89|KI20B_HUMAN	KIF20B	TARGET			3 3 20 11 8 7 7 0 0	TLDVQIQHV	DB Search
SLADIAQKL	SLADIAQKL	36.65	957.549	9	55.6	9	-3.4754	0.92	2.2	479.783	2	53.778			33767	PROT2454_HEK293_F.raw	2	2	0	0	O43242|PSMD3_HUMAN	PSMD3	TARGET			1 1 12 9 9 4 4 1 1	SLADIAQKL	DB Search
ILDDIGHGV	ILDDIGHGV	36.65	937.487	9	66.7	9	-0.866	0.81	2.9	469.752	2	41.7451	690000	3600000	25030	PROT2454_HEK293_F.raw	1	1	1	1	Q9NYB9|ABI2_HUMAN	ABI2	TARGET			5 71 19 19 31 31 1 0 0	ILDDIGHGV	DB Search
AM(+15.99)FERIVKA	AMFERIVKA	36.63	1079.58	9	44.4	9	0.9517	0.8	1.7	540.798	2	31.3548	46300	585000	17455	PROT2454_HEK293_F.raw	1	1	1	1	P13861|KAP2_HUMAN	PRKAR2A	TARGET	Oxidation (M)	M2:Oxidation (M):1000.00	0 0 13 9 0 24 35 0 0	AM(+15.99)FERIVKA	DB Search
RLPDDDPTAV	RLPDDDPTAV	36.63	1097.54	10	60	10	-2.6122	0.88	1.2	549.776	2	30.5386	558000	2660000	16810	PROT2454_HEK293_F.raw	2	2	1	1	Q9UBF2|COPG2_HUMAN	COPG2	TARGET			1 1 0 0 6 15 4 4 14 5	RLPDDDPTAV	DB Search
LLAPRPVAV	LLAPRPVAV	36.63	934.596	9	77.8	9	2.2116	0.84	2	468.306	2	44.6065	401000	2800000	27117	PROT2454_HEK293_F.raw	1	1	1	1	P49918|CDN1C_HUMAN	CDKN1C	TARGET			5 23 55 3 3 0 0 3 5	LLAPRPVAV	DB Search
EVISKLYAV	EVISKLYAV	36.61	1020.59	9	77.8	9	-1.2821	0.88	3.8	511.302	2	47.0922	1810000	8950000	28872	PROT2454_HEK293_F.raw	1	1	1	1	P50990|TCPQ_HUMAN	CCT8	TARGET			0 0 35 13 3 3 3 25 5	EVISKLYAV	DB Search
RLAEINREFL	RLAEINREFL	36.58	1259.7	10	90	10	1.6741	0.72	1.2	420.907	3	47.2532	444000	3900000	29059	PROT2454_HEK293_F.raw	2	2	2	2	Q9BQI0|AIF1L_HUMAN	AIF1L	TARGET			5 6 10 30 11 13 11 0 3 5	RLAEINREFL	DB Search
LLDLIQTKV	LLDLIQTKV	36.57	1041.64	9	100	9	-0.3285	0.89	2.1	521.83	2	59.5941	436000	3000000	38084	PROT2454_HEK293_F.raw	1	1	1	1	P63010|AP2B1_HUMAN:Q10567|AP1B1_HUMAN	AP2B1:AP1B1	TARGET			5 31 27 15 19 20 15 4 4	LLDLIQTKV	DB Search
KLLDM(+15.99)VGKV	KLLDMVGKV	36.57	1017.59	9	100	9	1.1953	0.37	3.3	509.804	2	36.7037	137000	1320000	21353	PROT2454_HEK293_F.raw	2	2	2	2	Q15382|RHEB_HUMAN	RHEB	TARGET	Oxidation (M)	M5:Oxidation (M):1000.00	5 33 14 6 5 5 14 6 5	KLLDM(+15.99)VGKV	DB Search
RLAVYIDKV	RLAVYIDKV	36.56	1075.64	9	77.8	9	1.6508	0.87	1.4	538.828	2	43.033	2830000	14800000	26072	PROT2454_HEK293_F.raw	4	4	2	2	P20700|LMNB1_HUMAN	LMNB1	TARGET			2 1 1 2 14 38 38 7 5	RLAVYIDKV	DB Search
ALGPGVPHI	ALGPGVPHI	36.55	859.492	9	55.6	9	-0.2134	0.9	2.1	430.754	2	46.4497	184000	906000	28481	PROT2454_HEK293_F.raw	1	1	1	1	Q9GZS1|RPA49_HUMAN	POLR1E	TARGET			0 0 10 10 0 0 18 2 2	ALGPGVPHI	DB Search
IVAPGTFEV	IVAPGTFEV	36.55	931.501	9	33.3	9	-4.806	0.91	0.4	932.509	1	54.6187	6450000	25300000	34362	PROT2454_HEK293_F.raw	4	4	2	2	Q12905|ILF2_HUMAN	ILF2	TARGET			0 0 21 1 1 2 6 0 0	IVAPGTFEV	DB Search
M(+15.99)LQDVYHVV	MLQDVYHVV	36.55	1118.54	9	100	9	0.5184	0.76	1.5	560.28	2	44.0779	432000	1390000	26784	PROT2454_HEK293_F.raw	2	2	1	1	Q9UPW6|SATB2_HUMAN:Q01826|SATB1_HUMAN	SATB2:SATB1	TARGET	Oxidation (M)	M1:Oxidation (M):1000.00	5 12 19 9 9 24 7 4 4	M(+15.99)LQDVYHVV	DB Search
VILPTVHEV	VILPTVHEV	36.54	1005.59	9	77.8	9	1.3989	0.82	4.2	503.802	2	49.7682	12200000	35900000	30958	PROT2454_HEK293_F.raw	9	9	1	1	Q8IWF6|DEN6A_HUMAN	DENND6A	TARGET			3 3 53 12 12 12 2 0 0	VILPTVHEV	DB Search
RLLGEEVVRV	RLLGEEVVRV	36.54	1168.69	10	80	10	3.5124	0.86	1.1	390.572	3	45.639	248000	1870000	27874	PROT2454_HEK293_F.raw	3	3	1	1	Q9Y4R8|TELO2_HUMAN	TELO2	TARGET			5 11 25 25 64 49 67 66 0 0	RLLGEEVVRV	DB Search
APRPLQPYL	APRPLQPYL	36.54	1053.6	9	66.7	9	-0.8548	0.1	1.6	527.807	2	45.4453	228000	1500000	27744	PROT2454_HEK293_F.raw	1	1	1	1	Q96H96|COQ2_HUMAN	COQ2	TARGET			0 0 6 4 4 0 20 14 5	APRPLQPYL	DB Search
HIFKDKVVL	HIFKDKVVL	36.52	1097.66	9	77.8	9	7.0933	0.65	0.4	366.894	3	40.9707	522000	2910000	24434	PROT2454_HEK293_F.raw	2	2	2	2	O60678|ANM3_HUMAN	PRMT3	TARGET			5 8 10 0 0 4 17 4 5	HIFKDKVVL	DB Search
HLFKDKVVL	HLFKDKVVL	36.52	1097.66	9	77.8	9	4.2896	0.64	0.4	366.894	3	40.9707	522000	2910000	24434	PROT2454_HEK293_F.raw	2	2	2	2	Q99873|ANM1_HUMAN	PRMT1	TARGET			5 8 10 0 0 4 17 4 5	HLFKDKVVL	DB Search
RLQEVIETL	RLQEVIETL	36.52	1099.62	9	66.7	9	-0.899	0.83	2.5	550.821	2	51.1471	616000	3630000	31873	PROT2454_HEK293_F.raw	1	1	1	1	O00232|PSD12_HUMAN	PSMD12	TARGET			0 0 1 3 26 56 65 22 5	RLQEVIETL	DB Search
YLDEIVKEV	YLDEIVKEV	36.52	1106.59	9	100	9	-1.0789	0.86	0.1	554.3	2	53.101	3310000	13500000	33246	PROT2454_HEK293_F.raw	2	2	1	1	P12270|TPR_HUMAN	TPR	TARGET			5 10 8 8 5 16 2 2 4	YLDEIVKEV	DB Search
VLLKARLVPA	VLLKARLVPA	36.5	1078.72	10	70	10	2.4519	0.65	1.9	540.37	2	44.0419	60400000	130000000	26625	PROT2454_HEK293_F.raw	14	14	2	2	Q6P995|F171B_HUMAN	FAM171B	TARGET			5 10 64 32 4 1 32 32 0 0	VLLKARLVPA	DB Search
HAAAAPGPPL	HAAAAPGPPL	36.49	900.482	10	20	10	-2.923	0.61	2.4	451.249	2	30.6776	958000	4500000	16886	PROT2454_HEK293_F.raw	2	2	1	1	Q13461|FOXE3_HUMAN	FOXE3	TARGET			0 0 0 0 0 0 12 17 0 0	HAAAAPGPPL	DB Search
IVLEGPAPA	IVLEGPAPA	36.49	865.491	9	55.6	9	-1.8736	0.82	1.7	866.5	1	41.1414	170000	1020000	24591	PROT2454_HEK293_F.raw	1	1	1	1	P02654|APOC1_HUMAN	APOC1	TARGET			0 0 9 4 11 7 7 0 0	IVLEGPAPA	DB Search
ALDKALTSV	ALDKALTSV	36.49	916.523	9	77.8	9	-3.6582	0.79	1.9	459.27	2	37.4866	467000	2790000	21917	PROT2454_HEK293_F.raw	2	2	1	1	Q13617|CUL2_HUMAN	CUL2	TARGET			1 1 3 3 9 8 4 18 5	ALDKALTSV	DB Search
VPAVPTVGF	VPAVPTVGF	36.49	885.496	9	88.9	9	-7.6595	0.9	1	886.504	1	58.7635	1450000	5010000	37452	PROT2454_HEK293_F.raw	1	1	1	1	Q8IVW1|ARL17_HUMAN	ARL17A	TARGET			2 0 25 25 4 4 12 8 5	VPAVPTVGF	DB Search
VPRSPVREL	VPRSPVREL	36.48	1051.61	9	77.8	9	1.0185	0.02	1	351.546	3	30.2276	242000	1580000	16593	PROT2454_HEK293_F.raw	1	1	1	1	Q9UPY3|DICER_HUMAN	DICER1	TARGET			5 3 3 10 3 3 0 0 2	VPRSPVREL	DB Search
LLDVAPLSL	LLDVAPLSL	36.47	939.564	9	77.8	9	-5.0877	0.58	-0.4	940.571	1	77.5192	7750000	18400000	51600	PROT2454_HEK293_F.raw	4	4	1	1	P17066|HSP76_HUMAN:P34931|HS71L_HUMAN:P0DMV9|HS71B_HUMAN:P0DMV8|HS71A_HUMAN	HSPA6:HSPA1L:HSPA1B:HSPA1A	TARGET			0 0 24 4 8 8 8 3 3	LLDVAPLSL	DB Search
VLHPGLLAQV	VLHPGLLAQV	36.47	1045.63	10	50	10	0.4231	0.92	1.9	523.822	2	53.3502	636000	3650000	33461	PROT2454_HEK293_F.raw	1	1	1	1	Q7Z695|ADCK2_HUMAN	ADCK2	TARGET			0 0 1 0 0 8 57 72 26 5	VLHPGLLAQV	DB Search
PKFEVIEKPQA	PKFEVIEKPQA	36.47	1284.71	11	63.6	11	2.5636	0.68	1.8	429.244	3	36.1768	166000	1240000	20962	PROT2454_HEK293_F.raw	1	1	1	1	P18859|ATP5J_HUMAN	ATP5PF	TARGET			0 0 2 2 5 4 6 6 3 0 0	PKFEVIEKPQA	DB Search
LLLAAARLAAA	LLLAAARLAAA	36.46	1052.67	11	72.7	11	-1.5776	0.69	0.8	527.343	2	55.9922	1930000	8080000	35560	PROT2454_HEK293_F.raw	2	2	1	1	P30101|PDIA3_HUMAN	PDIA3	TARGET			5 12 79 41 10 3 0 2 2 1 1	LLLAAARLAAA	DB Search
SLGFVNPGV	SLGFVNPGV	36.44	888.471	9	55.6	9	-5.0974	0.87	0.6	889.478	1	53.9787	869000	3260000	33907	PROT2454_HEK293_F.raw	1	1	1	1	Q96N46|TTC14_HUMAN	TTC14	TARGET			0 0 24 20 13 25 4 0 0	SLGFVNPGV	DB Search
FRAPQVM(+15.99)TY	FRAPQVMTY	36.43	1127.54	9	55.6	9	-0.3371	0.85	0.3	564.779	2	37.6569	454000	1960000	22017	PROT2454_HEK293_F.raw	2	2	1	1	Q9H0I3|CC113_HUMAN	CCDC113	TARGET	Oxidation (M)	M7:Oxidation (M):1000.00	0 0 10 0 0 70 63 30 5	FRAPQVM(+15.99)TY	DB Search
KLHGVNINV	KLHGVNINV	36.43	992.577	9	55.6	9	3.2161	0.45	1.3	331.867	3	36.4566	2170000	11200000	21145	PROT2454_HEK293_F.raw	5	5	2	2	Q9BQ04|RBM4B_HUMAN:Q9BWF3|RBM4_HUMAN	RBM4B:RBM4	TARGET			5 0 0 5 5 20 1 0 5	KLHGVNINV	DB Search
QLAQFVHEV	QLAQFVHEV	36.41	1069.56	9	100	9	1.4173	0.84	1.8	535.786	2	47.0177	3740000	16700000	28852	PROT2454_HEK293_F.raw	4	4	1	1	Q92771|DDX12_HUMAN:Q96FC9|DDX11_HUMAN:A8MPP1|D11L8_HUMAN	DDX12P:DDX11:DDX11L8	TARGET			5 11 20 20 29 29 6 3 3	QLAQFVHEV	DB Search
SPRPPLGSSL	SPRPPLGSSL	36.41	1009.56	10	50	10	-2.6706	0.6	3	505.787	2	37.6252	200000	908000	21983	PROT2454_HEK293_F.raw	1	1	1	1	Q8NHM5|KDM2B_HUMAN	KDM2B	TARGET			0 0 14 0 0 0 57 77 48 5	SPRPPLGSSL	DB Search
IPTAKPEL	IPTAKPEL	36.41	867.506	8	25	8	0.1784	0.7	0.9	434.761	2	34.1853	6830	233000	19536	PROT2454_HEK293_F.raw	1	1	1	1	P49756|RBM25_HUMAN	RBM25	TARGET			0 0 40 0 0 0 0 5	IPTAKPEL	DB Search
LLDSAPLNV	LLDSAPLNV	36.4	940.523	9	44.4	9	-2.4093	0.76	1.8	941.532	1	54.8774	233000	1560000	34618	PROT2454_HEK293_F.raw	1	1	1	1	Q8NI36|WDR36_HUMAN	WDR36	TARGET			0 0 12 0 5 7 7 1 1	LLDSAPLNV	DB Search
APKPKWTQL	APKPKWTQL	36.38	1067.61	9	44.4	9	1.4962	0.88	0.5	534.814	2	35.1504	99800	620000	20218	PROT2454_HEK293_F.raw	1	1	1	1	Q3KRA9|ALKB6_HUMAN	ALKBH6	TARGET			0 0 31 0 0 0 7 5 5	APKPKWTQL	DB Search
LPNFKQNEF	LPNFKQNEF	36.37	1135.57	9	88.9	9	-0.659	0.83	0.5	568.791	2	45.5426	244000	1340000	27780	PROT2454_HEK293_F.raw	1	1	1	1	Q9UNH7|SNX6_HUMAN	SNX6	TARGET			5 40 51 40 7 0 9 9 5	LPNFKQNEF	DB Search
LRPPIM(+15.99)IM(+15.99)	LRPPIMIM	36.37	1001.54	8	100	8	1.343	0.8	2.8	501.779	2	45.7897	4430000	9750000	28030	PROT2454_HEK293_F.raw	4	4	1	1	Q16850|CP51A_HUMAN	CYP51A1	TARGET	Oxidation (M);Oxidation (M)	M6:Oxidation (M):1000.00;M8:Oxidation (M):1000.00	4 4 3 2 3 45 35 5	LRPPIM(+15.99)IM(+15.99)	DB Search
SLFAGGM(+15.99)LRV	SLFAGGMLRV	36.37	1065.56	10	60	10	-0.4655	0.87	1.2	533.79	2	55.3504	11400000	32300000	34826	PROT2454_HEK293_F.raw	6	6	2	2	Q9BVK6|TMED9_HUMAN	TMED9	TARGET	Oxidation (M)	M7:Oxidation (M):1000.00	0 0 63 94 10 2 2 2 0 0	SLFAGGM(+15.99)LRV	DB Search
YLM(+15.99)EVTHDL	YLMEVTHDL	36.36	1135.52	9	77.8	9	-0.8888	0.82	1.7	568.769	2	41.4597	1320000	4280000	24947	PROT2454_HEK293_F.raw	3	3	1	1	Q9P2J5|SYLC_HUMAN	LARS1	TARGET	Oxidation (M)	M3:Oxidation (M):1000.00	5 17 33 12 12 29 4 0 0	YLM(+15.99)EVTHDL	DB Search
HPRDPNLLL	HPRDPNLLL	36.36	1073.6	9	55.6	9	-2.1944	0.74	0.8	537.807	2	39.7235	188000	827000	23541	PROT2454_HEK293_F.raw	1	1	1	1	O75530|EED_HUMAN	EED	TARGET			5 3 0 0 0 0 65 10 5	HPRDPNLLL	DB Search
FLGPWPAAS	FLGPWPAAS	36.35	944.476	9	77.8	9	-8.332	0.91	0.7	945.484	1	58.8218	4640000	12800000	37451	PROT2454_HEK293_F.raw	3	3	1	1	P30533|AMRP_HUMAN	LRPAP1	TARGET			0 0 6 3 10 6 6 2 2	FLGPWPAAS	DB Search
VPRAAFLSPLLP	VPRAAFLSPLLP	36.35	1279.77	12	58.3	12	5.2946	0.87	0.5	640.89	2	78.8103	1230000	5700000	52456	PROT2454_HEK293_F.raw	1	1	1	1	P30040|ERP29_HUMAN	ERP29	TARGET			0 0 1 1 1 2 8 14 3 3 37 5	VPRAAFLSPLLP	DB Search
ALASVIKEL	ALASVIKEL	36.35	942.575	9	55.6	9	-2.9176	0.94	2.4	472.296	2	56.0341	989000	5310000	35437	PROT2454_HEK293_F.raw	1	1	1	1	Q8WYA0|IFT81_HUMAN	IFT81	TARGET			0 0 16 6 6 17 0 0 4	ALASVIKEL	DB Search
FASHVSPEV	FASHVSPEV	36.35	971.471	9	77.8	9	-1.4788	0.89	3	486.744	2	31.5643	1270000	7070000	17747	PROT2454_HEK293_F.raw	4	4	1	1	Q9NP61|ARFG3_HUMAN	ARFGAP3	TARGET			0 0 6 6 29 38 9 9 5	FASHVSPEV	DB Search
SRPPKLVM(+15.99)	SRPPKLVM	36.35	942.532	8	37.5	8	-2.6912	0.79	1.3	472.274	2	19.5598	33000	290000	9095	PROT2454_HEK293_F.raw	1	1	1	1	Q8NEZ4|KMT2C_HUMAN	KMT2C	TARGET	Oxidation (M)	M8:Oxidation (M):1000.00	0 0 0 0 0 50 50 5	SRPPKLVM(+15.99)	DB Search
SPRYIFTM(+15.99)L	SPRYIFTML	36.34	1142.58	9	77.8	9	-2.423	0.83	0.4	572.297	2	56.7776	4020000	18600000	35976	PROT2454_HEK293_F.raw	5	5	1	1	Q02880|TOP2B_HUMAN:P11388|TOP2A_HUMAN	TOP2B:TOP2A	TARGET	Oxidation (M)	M8:Oxidation (M):1000.00	0 0 4 11 17 50 56 19 5	SPRYIFTM(+15.99)L	DB Search
LLDRFLATV	LLDRFLATV	36.34	1046.61	9	77.8	9	-1.0114	0.78	3.7	524.315	2	64.9041	16100000	36300000	42135	PROT2454_HEK293_F.raw	5	5	2	2	Q14094|CCNI_HUMAN	CCNI	TARGET			5 11 0 0 7 11 24 10 5	LLDRFLATV	DB Search
FLFNTENKL	FLFNTENKL	36.34	1124.59	9	100	9	-0.6665	0.91	0.6	563.301	2	55.3176	1810000	9520000	34886	PROT2454_HEK293_F.raw	1	1	1	1	Q13907|IDI1_HUMAN	IDI1	TARGET			5 11 23 13 5 5 8 2 2	FLFNTENKL	DB Search
IPRNLIGSEL	IPRNLIGSEL	36.34	1110.64	10	90	10	-0.5393	0.75	1.3	556.328	2	51.672	301000	1250000	32267	PROT2454_HEK293_F.raw	1	1	1	1	Q9P2P1|NYNRI_HUMAN	NYNRIN	TARGET			5 8 0 5 22 59 58 58 65 5	IPRNLIGSEL	DB Search
KYFGGVLEY	KYFGGVLEY	36.33	1074.54	9	100	9	-0.2059	0.72	1.7	538.277	2	51.3819	757000	2760000	32040	PROT2454_HEK293_F.raw	1	1	1	1	O94955|RHBT3_HUMAN	RHOBTB3	TARGET			5 4 4 7 11 11 70 41 5	KYFGGVLEY	DB Search
IPRPPGGVLR	IPRPPGGVLR	36.31	1060.65	10	80	10	2.2039	0.14	1.8	354.558	3	35.2649	1040000	3570000	20334	PROT2454_HEK293_F.raw	3	3	2	2	Q99952|PTN18_HUMAN	PTPN18	TARGET			5 11 11 28 10 3 0 0 4 5	IPRPPGGVLR	DB Search
FLDTLREV	FLDTLREV	36.29	991.534	8	62.5	8	-1.052	0.91	2.5	496.775	2	50.884	827000	3910000	31655	PROT2454_HEK293_F.raw	2	2	1	1	Q9Y4A5|TRRAP_HUMAN	TRRAP	TARGET			5 25 26 5 2 0 0 0	FLDTLREV	DB Search
GLAHFVNEI	GLAHFVNEI	36.28	998.519	9	55.6	9	-0.652	0.87	3.8	500.268	2	51.8346	530000	1570000	32350	PROT2454_HEK293_F.raw	2	2	1	1	Q9UBW7|ZMYM2_HUMAN	ZMYM2	TARGET			0 0 0 0 27 38 38 47 5	GLAHFVNEI	DB Search
SLSEKTVLL	SLSEKTVLL	36.28	988.58	9	77.8	9	-2.926	0.81	1.1	989.589	1	45.7897	781000	3510000	27953	PROT2454_HEK293_F.raw	2	2	1	1	P13987|CD59_HUMAN	CD59	TARGET			0 0 27 22 22 35 47 19 5	SLSEKTVLL	DB Search
TLGNVLVTV	TLGNVLVTV	36.27	914.544	9	55.6	9	-6.7821	0.82	0.5	915.551	1	60.0815	4210000	12900000	38547	PROT2454_HEK293_F.raw	4	4	1	1	Q9NV70|EXOC1_HUMAN	EXOC1	TARGET			0 0 20 20 59 35 5 0 0	TLGNVLVTV	DB Search
GLIEILKKV	GLIEILKKV	36.26	1011.67	9	77.8	9	3.8493	0.84	2.5	506.843	2	63.6973	17800000	47800000	40997	PROT2454_HEK293_F.raw	10	10	3	3	O14737|PDCD5_HUMAN	PDCD5	TARGET			0 0 51 47 29 29 32 5 5	GLIEILKKV	DB Search
ILM(+15.99)EHIHKL	ILMEHIHKL	36.24	1148.64	9	77.8	9	3.3414	0.76	1.1	575.327	2	31.1134	35900000	35700000	18272	PROT2454_HEK293_F.raw	22	22	2	2	P84098|RL19_HUMAN	RPL19	TARGET	Oxidation (M)	M3:Oxidation (M):1000.00	5 27 29 24 11 25 42 0 0	ILM(+15.99)EHIHKL	DB Search
YLHNQGIGV	YLHNQGIGV	36.24	999.514	9	66.7	9	-1.4482	0.77	3.3	500.766	2	32.0975	816000	4730000	17965	PROT2454_HEK293_F.raw	2	2	1	1	O60566|BUB1B_HUMAN	BUB1B	TARGET			1 1 1 12 12 13 31 30 5	YLHNQGIGV	DB Search
GQVINETSQHHDDLE	GQVINETSQHHDDLE	36.23	1720.77	15	46.7	15	-1.2483	0.67	0.9	574.596	3	24.902	75200	599000	12733	PROT2454_HEK293_F.raw	1	1	1	1	P08670|VIME_HUMAN	VIM	TARGET			0 0 17 63 20 20 19 0 0 11 0 0 0 0 5	GQVINETSQHHDDLE	DB Search
QPDLLHQL	QPDLLHQL	36.22	962.519	8	75	8	-2.2726	0.82	3.3	482.268	2	49.3082	1160000	2440000	30509	PROT2454_HEK293_F.raw	3	3	1	1	Q9BY66|KDM5D_HUMAN:Q9UGL1|KDM5B_HUMAN:P41229|KDM5C_HUMAN:P29375|KDM5A_HUMAN	KDM5D:KDM5B:KDM5C:KDM5A	TARGET			0 0 11 11 33 22 12 5	QPDLLHQL	DB Search
RVREIIINAV	RVREIIINAV	36.22	1181.72	10	0	10	2.1482	0.18	1.2	591.87	2	43.6714	2360000	14400000	26396	PROT2454_HEK293_F.raw	2	2	2	2	P31350|RIR2_HUMAN	RRM2	TARGET			1 0 0 0 0 0 1 1 1 1	RVREIIINAV	DB Search
SAM(+15.99)EVVPAL	SAMEVVPAL	36.21	931.468	9	77.8	9	-7.8249	0.73	1.7	466.742	2	47.793	201000	1130000	29456	PROT2454_HEK293_F.raw	1	1	1	1	O94952|FBX21_HUMAN	FBXO21	TARGET	Oxidation (M)	M3:Oxidation (M):1000.00	0 0 7 17 67 48 23 23 5	SAM(+15.99)EVVPAL	DB Search
ALASHLIEA	ALASHLIEA	36.2	923.508	9	55.6	9	-1.949	0.86	3.4	462.763	2	39.6819	369000	1830000	23522	PROT2454_HEK293_F.raw	1	1	1	1	Q9NZN4|EHD2_HUMAN	EHD2	TARGET			0 0 3 0 0 12 7 2 2	ALASHLIEA	DB Search
APRALPGSAVLAAA	APRALPGSAVLAAA	36.2	1263.73	14	35.7	14	1.5584	0.83	0.6	632.873	2	49.8282	754000	3790000	30894	PROT2454_HEK293_F.raw	1	1	1	1	Q8IUW5|RELL1_HUMAN	RELL1	TARGET			0 0 0 1 1 0 0 2 13 90 21 9 0 0	APRALPGSAVLAAA	DB Search
SKPPVISL	SKPPVISL	36.2	839.512	8	50	8	-4.097	0.98	1.5	840.52	1	44.2126	196000	1220000	26816	PROT2454_HEK293_F.raw	1	1	1	1	Q6ZSZ5|ARHGI_HUMAN	ARHGEF18	TARGET			1 1 6 0 0 2 2 2	SKPPVISL	DB Search
RTLAEIAKV	RTLAEIAKV	36.2	999.608	9	55.6	9	2.8936	0.89	3.4	500.813	2	36.491	629000	3500000	21190	PROT2454_HEK293_F.raw	2	2	1	1	Q15233|NONO_HUMAN	NONO	TARGET			1 0 0 1 5 47 47 7 5	RTLAEIAKV	DB Search
HPAAFGPSL	HPAAFGPSL	36.19	895.455	9	55.6	9	-2.5656	0.81	1.2	448.735	2	39.8222	167000	867000	23625	PROT2454_HEK293_F.raw	1	1	1	1	Q6P2H3|CEP85_HUMAN	CEP85	TARGET			0 0 0 0 12 12 3 3 5	HPAAFGPSL	DB Search
WPKDVGIVAL	WPKDVGIVAL	36.19	1096.63	10	70	10	0.1284	0.75	1.4	549.322	2	66.3611	9190000	21100000	43353	PROT2454_HEK293_F.raw	1	1	1	1	Q01581|HMCS1_HUMAN	HMGCS1	TARGET			3 1 1 1 3 4 23 36 26 5	WPKDVGIVAL	DB Search
QLSTVITQV	QLSTVITQV	36.18	987.56	9	55.6	9	-1.6417	0.85	1.2	988.569	1	50.0243	1270000	6420000	31060	PROT2454_HEK293_F.raw	4	4	2	2	Q13535|ATR_HUMAN	ATR	TARGET			0 0 25 20 20 9 12 0 0	QLSTVITQV	DB Search
RISDVHFSV	RISDVHFSV	36.16	1058.55	9	33.3	9	0.4695	0.83	1.6	530.284	2	41.9631	256000	1700000	25151	PROT2454_HEK293_F.raw	1	1	1	1	O95503|CBX6_HUMAN	CBX6	TARGET			1 0 0 1 73 74 2 1 1	RISDVHFSV	DB Search
YLHSQVVSV	YLHSQVVSV	36.16	1030.54	9	77.8	9	0.6699	0.74	2.7	516.281	2	36.2137	185000	1350000	20996	PROT2454_HEK293_F.raw	1	1	1	1	Q03519|TAP2_HUMAN	TAP2	TARGET			0 0 2 10 10 56 27 33 5	YLHSQVVSV	DB Search
LQLEAIHKV	LQLEAIHKV	36.15	1049.62	9	77.8	9	3.0518	0.77	0.7	525.819	2	39.4121	330000	2140000	23313	PROT2454_HEK293_F.raw	2	2	2	2	Q8WUA4|TF3C2_HUMAN	GTF3C2	TARGET			5 10 29 14 7 7 12 0 0	LQLEAIHKV	DB Search
TIDPIPHQL	TIDPIPHQL	36.15	1032.56	9	55.6	9	0.8598	0.89	1.6	517.288	2	48.9031	1140000	3970000	30348	PROT2454_HEK293_F.raw	2	2	1	1	Q9UJA3|MCM8_HUMAN	MCM8	TARGET			0 0 18 5 5 11 6 0 0	TIDPIPHQL	DB Search
RVKLPSKAL	RVKLPSKAL	36.15	1010.66	9	100	9	1.9306	0.75	2.2	506.338	2	29.0153	4290000	12300000	15587	PROT2454_HEK293_F.raw	5	5	2	2	Q9NRL3|STRN4_HUMAN	STRN4	TARGET			2 2 2 6 4 4 19 4 4	RVKLPSKAL	DB Search
VVRVPTATL	VVRVPTATL	36.13	954.586	9	44.4	9	0.7133	0.78	3.2	478.302	2	43.5768	104000	759000	26376	PROT2454_HEK293_F.raw	1	1	1	1	Q9P2B2|FPRP_HUMAN	PTGFRN	TARGET			0 0 0 11 0 0 23 24 5	VVRVPTATL	DB Search
EPRFVLRAL	EPRFVLRAL	36.11	1099.65	9	77.8	9	1.5586	0.94	0.5	367.558	3	52.6689	1580000	6650000	32974	PROT2454_HEK293_F.raw	2	2	2	2	O43242|PSMD3_HUMAN	PSMD3	TARGET			5 0 0 2 12 38 3 3 3	EPRFVLRAL	DB Search
EPIPKGPVL	EPIPKGPVL	36.11	948.564	9	77.8	9	-1.3806	0.93	2.9	475.291	2	43.9364	7650000	40500000	26627	PROT2454_HEK293_F.raw	2	2	2	2	Q8IXM6|NRM_HUMAN	NRM	TARGET			1 1 13 16 11 7 3 3 5	EPIPKGPVL	DB Search
LPRGVLEGL	LPRGVLEGL	36.11	952.571	9	88.9	9	-1.2776	0.84	3	477.294	2	53.7163	1930000	10200000	33713	PROT2454_HEK293_F.raw	2	2	1	1	Q86UD0|SAPC2_HUMAN	SAPCD2	TARGET			5 5 1 3 3 35 54 71 5	LPRGVLEGL	DB Search
FIHQHFVEV	FIHQHFVEV	36.08	1154.59	9	77.8	9	4.0218	0.88	1.4	578.302	2	42.6871	2040000	9910000	25695	PROT2454_HEK293_F.raw	4	4	2	2	O94889|KLH18_HUMAN	KLHL18	TARGET			0 0 5 20 22 65 27 12 5	FIHQHFVEV	DB Search
TPRLPQRNL	TPRLPQRNL	36.08	1093.64	9	77.8	9	1.284	0.12	1.8	365.553	3	29.6309	226000	1480000	16164	PROT2454_HEK293_F.raw	2	2	1	1	O43516|WIPF1_HUMAN	WIPF1	TARGET			5 15 15 20 13 7 1 1 5	TPRLPQRNL	DB Search
KLSEIDVAL	KLSEIDVAL	36.07	986.565	9	100	9	-0.314	0.8	2.7	494.291	2	52.9434	1030000	4520000	33134	PROT2454_HEK293_F.raw	2	2	1	1	Q9BUP0|EFHD1_HUMAN	EFHD1	TARGET			5 3 2 2 8 14 67 28 5	KLSEIDVAL	DB Search
TLVDNISTM(+15.99)AL	TLVDNISTMAL	36.07	1192.6	11	72.7	11	-3.3096	0.82	0.7	597.308	2	56.2147	465000	3810000	35578	PROT2454_HEK293_F.raw	2	2	2	2	Q9NPJ3|ACO13_HUMAN	ACOT13	TARGET	Oxidation (M)	M9:Oxidation (M):1000.00	0 0 4 4 4 11 0 4 10 15 5	TLVDNISTM(+15.99)AL	DB Search
APGPPISRF	APGPPISRF	36.06	940.513	9	66.7	9	-1.3345	0.8	3.7	471.265	2	40.2629	278000	730000	24030	PROT2454_HEK293_F.raw	2	2	1	1	P48634|PRC2A_HUMAN	PRRC2A	TARGET			5 9 28 28 8 4 0 0 0	APGPPISRF	DB Search
KIYEGQVEV	KIYEGQVEV	36.06	1063.55	9	100	9	0.6238	0.93	2.6	532.786	2	34.2812	1230000	6950000	19557	PROT2454_HEK293_F.raw	3	3	1	1	P46777|RL5_HUMAN	RPL5	TARGET			5 4 4 7 9 9 85 40 5	KIYEGQVEV	DB Search
YLFHVQEV	YLFHVQEV	36.05	1033.52	8	87.5	8	0.1066	0.82	6.9	517.772	2	51.413	8370000	23000000	31977	PROT2454_HEK293_F.raw	1	1	1	1	O60906|NSMA_HUMAN	SMPD2	TARGET			5 11 4 1 16 17 11 5	YLFHVQEV	DB Search
APPRPGSSF	APPRPGSSF	36.05	914.461	9	55.6	9	-3.0391	0.91	2.6	458.239	2	24.6535	585000	1630000	12591	PROT2454_HEK293_F.raw	3	3	1	1	Q86XP3|DDX42_HUMAN	DDX42	TARGET			5 5 3 3 0 0 0 1 3	APPRPGSSF	DB Search
KIDEKNFVV	KIDEKNFVV	36.02	1090.6	9	100	9	-1.5548	0.81	2.1	546.31	2	36.631	120000	746000	21300	PROT2454_HEK293_F.raw	1	1	1	1	P54727|RD23B_HUMAN	RAD23B	TARGET			5 9 9 6 6 8 8 5 5	KIDEKNFVV	DB Search
ILAPVVKEI	ILAPVVKEI	36.02	980.627	9	77.8	9	1.4969	0.94	2.3	491.322	2	53.1984	229000	1300000	33339	PROT2454_HEK293_F.raw	1	1	1	1	P46940|IQGA1_HUMAN	IQGAP1	TARGET			3 3 19 6 6 13 1 1 3	ILAPVVKEI	DB Search
LLAPVVKEI	LLAPVVKEI	36.02	980.627	9	77.8	9	-0.656	0.92	2.3	491.322	2	53.1984	229000	1300000	33339	PROT2454_HEK293_F.raw	1	1	1	1	Q13576|IQGA2_HUMAN	IQGAP2	TARGET			3 3 19 6 6 13 1 1 3	LLAPVVKEI	DB Search
HLSIINEYL	HLSIINEYL	36.01	1100.59	9	77.8	9	-0.3564	0.85	2.3	551.302	2	61.516	580000	2250000	39497	PROT2454_HEK293_F.raw	1	1	1	1	P46940|IQGA1_HUMAN	IQGAP1	TARGET			0 0 2 2 3 3 5 2 2	HLSIINEYL	DB Search
LLSERFINV	LLSERFINV	36.01	1089.62	9	88.9	9	1.7313	0.81	0.9	545.817	2	56.6167	142000	886000	35851	PROT2454_HEK293_F.raw	1	1	1	1	Q9P287|BCCIP_HUMAN	BCCIP	TARGET			5 12 2 2 0 5 5 5 5	LLSERFINV	DB Search
SPRSSTVHILSQL	SPRSSTVHILSQL	36	1423.78	13	38.5	13	4.8322	0.17	1.6	475.601	3	48.096	294000	2360000	29677	PROT2454_HEK293_F.raw	1	1	1	1	Q9UNY4|TTF2_HUMAN	TTF2	TARGET			0 0 0 0 0 0 2 38 27 8 0 0 5	SPRSSTVHILSQL	DB Search
SPNLRLLDL	SPNLRLLDL	36	1039.6	9	88.9	9	-0.2765	0.67	1.4	520.809	2	66.6552			43285	PROT2454_HEK293_F.raw	1	1	0	0	Q8N531|FBXL6_HUMAN	FBXL6	TARGET			5 9 36 24 0 15 18 24 5	SPNLRLLDL	DB Search
RPPPIGAEV	RPPPIGAEV	35.99	934.524	9	55.6	9	-0.7106	0.88	1.9	468.27	2	32.5479	1900000	4280000	18672	PROT2454_HEK293_F.raw	4	4	1	1	Q07820|MCL1_HUMAN	MCL1	TARGET			0 0 4 0 0 22 71 84 5	RPPPIGAEV	DB Search
YLSSLRGIGL	YLSSLRGIGL	35.99	1077.62	10	80	10	0.3041	0.9	0.8	539.817	2	59.3553	594000	3250000	37906	PROT2454_HEK293_F.raw	1	1	1	1	Q9UQ84|EXO1_HUMAN	EXO1	TARGET			5 15 11 3 2 0 1 2 2 2	YLSSLRGIGL	DB Search
SLYKNKEIFL	SLYKNKEIFL	35.97	1253.7	10	80	10	1.7906	0.8	0.4	627.859	2	47.5193	989000	6110000	29215	PROT2454_HEK293_F.raw	2	2	2	2	P14625|ENPL_HUMAN	HSP90B1	TARGET			0 0 20 15 6 9 9 27 8 5	SLYKNKEIFL	DB Search
KLIELKAEI	KLIELKAEI	35.97	1055.66	9	100	9	2.5635	0.76	1.3	528.837	2	48.0998	376000	2340000	29635	PROT2454_HEK293_F.raw	1	1	1	1	Q16254|E2F4_HUMAN	E2F4	TARGET			5 24 22 16 16 10 10 21 5	KLIELKAEI	DB Search
KLDAFVEGV	KLDAFVEGV	35.95	976.523	9	100	9	-2.8803	0.87	3.7	489.271	2	47.898	1010000	5200000	29477	PROT2454_HEK293_F.raw	1	1	1	1	P21283|VATC1_HUMAN	ATP6V1C1	TARGET			5 4 4 14 15 69 30 78 5	KLDAFVEGV	DB Search
TLQEKILQV	TLQEKILQV	35.94	1070.63	9	77.8	9	-0.2497	0.8	1.9	536.325	2	48.6341	1340000	2590000	29995	PROT2454_HEK293_F.raw	2	2	1	1	Q8NEV4|MYO3A_HUMAN	MYO3A	TARGET			0 0 11 5 3 3 16 7 5	TLQEKILQV	DB Search
YLLEKFVAV	YLLEKFVAV	35.93	1080.62	9	100	9	1.1427	0.81	1.7	541.319	2	67.3331	986000	6270000	43786	PROT2454_HEK293_F.raw	1	1	1	1	Q92771|DDX12_HUMAN:Q96FC9|DDX11_HUMAN:A8MPP1|D11L8_HUMAN	DDX12P:DDX11:DDX11L8	TARGET			5 5 11 11 2 2 9 15 5	YLLEKFVAV	DB Search
APAPIHNQF	APAPIHNQF	35.92	993.503	9	100	9	-2.211	0.78	2.4	497.76	2	30.85	89000	806000	17079	PROT2454_HEK293_F.raw	1	1	1	1	Q15011|HERP1_HUMAN	HERPUD1	TARGET			5 8 63 6 6 4 4 5 5	APAPIHNQF	DB Search
FLDPRPLTV	FLDPRPLTV	35.92	1056.6	9	33.3	9	-2.0891	0.87	0.8	529.306	2	53.8614	266000	1340000	33824	PROT2454_HEK293_F.raw	1	1	1	1	Q16678|CP1B1_HUMAN	CYP1B1	TARGET			2 2 6 0 0 0 0 1 1	FLDPRPLTV	DB Search
RLDDLPHAL	RLDDLPHAL	35.92	1048.57	9	66.7	9	1.2765	0.77	1.3	525.291	2	43.6714	267000	1810000	26446	PROT2454_HEK293_F.raw	1	1	1	1	P09105|HBAT_HUMAN	HBQ1	TARGET			0 0 0 5 43 24 6 2 2	RLDDLPHAL	DB Search
RPQLKGVVL	RPQLKGVVL	35.91	1008.64	9	88.9	9	3.1655	0.62	1.2	337.222	3	39.312	2340000	9900000	23216	PROT2454_HEK293_F.raw	4	4	2	2	O15235|RT12_HUMAN	MRPS12	TARGET			3 3 6 6 13 22 8 0 5	RPQLKGVVL	DB Search
M(+15.99)RSLLRTPF	MRSLLRTPF	35.9	1135.62	9	55.6	9	4.1365	0.52	1.2	379.547	3	46.5207	229000	1430000	28476	PROT2454_HEK293_F.raw	1	1	1	1	Q8NI22|MCFD2_HUMAN	MCFD2	TARGET	Oxidation (M)	M1:Oxidation (M):1000.00	0 0 15 30 57 12 5 0 0	M(+15.99)RSLLRTPF	DB Search
LPKATILDL	LPKATILDL	35.9	982.606	9	100	9	-2.1638	0.82	3.7	492.312	2	61.5533	757000	2130000	39507	PROT2454_HEK293_F.raw	1	1	1	1	Q96AG4|LRC59_HUMAN	LRRC59	TARGET			5 9 9 12 15 47 41 57 5	LPKATILDL	DB Search
FM(+15.99)ATIAEGL	FMATIAEGL	35.89	967.468	9	55.6	9	-5.1826	0.87	1.4	968.477	1	53.3197	4260000	14200000	33723	PROT2454_HEK293_F.raw	5	5	2	2	Q49A26|GLYR1_HUMAN	GLYR1	TARGET	Oxidation (M)	M2:Oxidation (M):1000.00	0 0 25 15 4 3 0 0 3	FM(+15.99)ATIAEGL	DB Search
VILSEIKEA	VILSEIKEA	35.88	1000.58	9	66.7	9	-1.156	0.91	4.2	501.3	2	40.9445	126000	920000	24451	PROT2454_HEK293_F.raw	1	1	1	1	Q9BQ70|TCF25_HUMAN	TCF25	TARGET			5 7 34 7 7 14 0 0 0	VILSEIKEA	DB Search
KM(+15.99)FSDEILL	KMFSDEILL	35.88	1110.56	9	77.8	9	-3.3443	0.88	-0.2	556.289	2	55.5077	4180000	14900000	35141	PROT2454_HEK293_F.raw	2	2	1	1	Q7Z4H8|PLGT3_HUMAN	POGLUT3	TARGET	Oxidation (M)	M2:Oxidation (M):1000.00	3 3 2 1 1 12 75 20 5	KM(+15.99)FSDEILL	DB Search
SPRSSLNNSL	SPRSSLNNSL	35.88	1073.55	10	50	10	-3.9477	0.76	1.8	537.781	2	25.3064	45700	290000	13038	PROT2454_HEK293_F.raw	1	1	1	1	Q9UPW0|FOXJ3_HUMAN	FOXJ3	TARGET			0 0 0 0 0 12 35 53 15 5	SPRSSLNNSL	DB Search
FGGHIRSV	FGGHIRSV	35.87	871.466	8	62.5	8	13.2955	0.76	1	436.741	2	40.3912	576000	1840000	24084	PROT2454_HEK293_F.raw	2	2	1	1	Q14694|UBP10_HUMAN	USP10	TARGET			5 39 13 13 18 0 0 0	FGGHIRSV	DB Search
YLGRLAHEV	YLGRLAHEV	35.87	1056.57	9	55.6	9	3.0744	0.12	1.1	353.198	3	34.2035	2660000	15800000	19508	PROT2454_HEK293_F.raw	1	1	1	1	P40429|RL13A_HUMAN	RPL13A	TARGET			4 4 0 0 2 2 1 1 5	YLGRLAHEV	DB Search
KLDDNSIQL	KLDDNSIQL	35.86	1044.55	9	66.7	9	-3.7787	0.92	2.2	523.281	2	40.5201	46200	406000	24152	PROT2454_HEK293_F.raw	1	1	1	1	P55196|AFAD_HUMAN	AFDN	TARGET			5 0 0 0 6 6 31 12 5	KLDDNSIQL	DB Search
HLDTVKIEV	HLDTVKIEV	35.85	1052.59	9	100	9	0.9029	0.9	1.8	527.302	2	42.1664	128000	788000	25342	PROT2454_HEK293_F.raw	1	1	1	1	Q9NPZ5|B3GA2_HUMAN	B3GAT2	TARGET			5 21 20 20 28 43 18 5 5	HLDTVKIEV	DB Search
TIM(+15.99)DLQTQL	TIMDLQTQL	35.85	1077.54	9	77.8	9	-3.7667	0.81	1.6	539.777	2	46.9338	155000	951000	28802	PROT2454_HEK293_F.raw	2	2	1	1	Q8IUD2|RB6I2_HUMAN	ERC1	TARGET	Oxidation (M)	M3:Oxidation (M):1000.00	0 0 10 10 25 15 6 6 5	TIM(+15.99)DLQTQL	DB Search
KLISELQKL	KLISELQKL	35.84	1070.67	9	100	9	3.2112	0.47	1.8	536.343	2	45.9737	1350000	5910000	28072	PROT2454_HEK293_F.raw	3	3	2	2	Q5UIP0|RIF1_HUMAN	RIF1	TARGET			5 33 35 5 5 9 21 4 4	KLISELQKL	DB Search
TLKDTITSV	TLKDTITSV	35.84	976.544	9	55.6	9	-4.1199	0.78	2.5	489.281	2	37.0323	201000	964000	21545	PROT2454_HEK293_F.raw	2	2	1	1	Q9UP83|COG5_HUMAN	COG5	TARGET			0 0 0 0 40 37 14 52 5	TLKDTITSV	DB Search
FLKDLVASV	FLKDLVASV	35.83	990.575	9	66.7	9	-2.1835	0.85	2.8	496.296	2	57.042	2240000	7180000	36141	PROT2454_HEK293_F.raw	2	2	1	1	Q14919|NC2A_HUMAN	DRAP1	TARGET			1 1 3 1 12 13 13 24 5	FLKDLVASV	DB Search
YRPPEVIL	YRPPEVIL	35.82	985.56	8	37.5	8	-0.4096	0.89	3.3	493.789	2	51.2138	8830000	30500000	32106	PROT2454_HEK293_F.raw	7	7	2	2	P49761|CLK3_HUMAN	CLK3	TARGET			0 0 1 0 0 68 25 5	YRPPEVIL	DB Search
YLGDGPKLV	YLGDGPKLV	35.82	960.528	9	77.8	9	-3.469	0.85	2	481.272	2	41.6667	137000	974000	24964	PROT2454_HEK293_F.raw	1	1	1	1	P62191|PRS4_HUMAN	PSMC1	TARGET			5 25 3 3 5 0 0 3 5	YLGDGPKLV	DB Search
SPLLKSEL	SPLLKSEL	35.81	885.517	8	37.5	8	-2.1415	0.8	0.7	443.766	2	40.2141			23917	PROT2454_HEK293_F.raw	1	1	0	0	Q8TF46|DI3L1_HUMAN	DIS3L	TARGET			0 0 69 69 0 0 0 5	SPLLKSEL	DB Search
LLQEPPRTV	LLQEPPRTV	35.81	1051.6	9	33.3	9	0.8772	0.81	2.4	526.81	2	34.462	132000	434000	19792	PROT2454_HEK293_F.raw	1	1	1	1	Q96IZ0|PAWR_HUMAN	PAWR	TARGET			0 0 35 35 10 0 0 0 0	LLQEPPRTV	DB Search
IITDLLRSV	IITDLLRSV	35.8	1028.62	9	100	9	-0.4077	0.9	2.3	515.32	2	66.2479	2310000	7440000	42994	PROT2454_HEK293_F.raw	2	2	1	1	Q96AE4|FUBP1_HUMAN	FUBP1	TARGET			5 13 14 14 5 2 2 2 2	IITDLLRSV	DB Search
ALANHLIKV	ALANHLIKV	35.8	977.602	9	77.8	9	0.4394	0.79	2.2	489.809	2	40.1598	744000	3670000	23872	PROT2454_HEK293_F.raw	2	2	2	2	Q9H4M9|EHD1_HUMAN:Q9NZN3|EHD3_HUMAN	EHD1:EHD3	TARGET			0 0 15 12 8 27 44 8 5	ALANHLIKV	DB Search
LLPAPGAAA	LLPAPGAAA	35.8	779.454	9	77.8	9	-5.7632	0.92	0.9	780.462	1	36.0243	824000	4610000	20823	PROT2454_HEK293_F.raw	1	1	1	1	P34925|RYK_HUMAN	RYK	TARGET			2 2 6 6 3 3 2 1 1	LLPAPGAAA	DB Search
SLYDYNPNL	SLYDYNPNL	35.77	1097.5	9	55.6	9	-4.3123	0.77	1.2	1098.51	1	49.4335	1600000	5560000	30564	PROT2454_HEK293_F.raw	2	2	1	1	Q99613|EIF3C_HUMAN:B5ME19|EIFCL_HUMAN	EIF3C:EIF3CL	TARGET			0 0 10 10 3 7 25 0 0	SLYDYNPNL	DB Search
ILGGQPPNV	ILGGQPPNV	35.76	893.497	9	22.2	9	-2.5335	0.9	1	447.756	2	39.0417	177000	1770000	23106	PROT2454_HEK293_F.raw	2	2	2	2	Q9UPN6|SCAF8_HUMAN	SCAF8	TARGET			0 0 0 0 0 28 0 0 5	ILGGQPPNV	DB Search
TLAQQPTAV	TLAQQPTAV	35.76	927.503	9	77.8	9	-3.8207	0.91	1.7	464.759	2	29.1685	145000	1160000	15841	PROT2454_HEK293_F.raw	2	2	2	2	Q13952|NFYC_HUMAN	NFYC	TARGET			0 0 10 10 12 6 6 34 5	TLAQQPTAV	DB Search
VLQGKLAEV	VLQGKLAEV	35.74	955.57	9	100	9	-2.3758	0.83	2.6	478.794	2	36.3854	256000	1990000	21105	PROT2454_HEK293_F.raw	1	1	1	1	Q9UPN3|MACF1_HUMAN	MACF1	TARGET			5 9 28 7 4 3 4 5 5	VLQGKLAEV	DB Search
SLATHLQEL	SLATHLQEL	35.74	1010.54	9	66.7	9	-1.2527	0.8	3.1	506.279	2	44.5401	173000	976000	27103	PROT2454_HEK293_F.raw	1	1	1	1	Q9Y3L3|3BP1_HUMAN:Q6ZT62|BGIN_HUMAN	SH3BP1:BARGIN	TARGET			0 0 7 7 0 5 7 9 5	SLATHLQEL	DB Search
SLHTELNSV	SLHTELNSV	35.73	998.503	9	77.8	9	-0.5949	0.75	3.6	500.261	2	33.5848	47600	421000	19089	PROT2454_HEK293_F.raw	1	1	1	1	Q14999|CUL7_HUMAN	CUL7	TARGET			0 0 8 20 20 49 38 24 5	SLHTELNSV	DB Search
TVAPFNPTV	TVAPFNPTV	35.69	944.497	9	55.6	9	-4.2892	0.78	1.1	945.505	1	48.1974	156000	1470000	29730	PROT2454_HEK293_F.raw	1	1	1	1	Q96BU1|S1PBP_HUMAN	S100PBP	TARGET			0 0 11 3 3 9 10 0 0	TVAPFNPTV	DB Search
SVTSHIYQV	SVTSHIYQV	35.69	1032.52	9	55.6	9	-1.2603	0.84	2.2	517.27	2	34.7438	90000	821000	19941	PROT2454_HEK293_F.raw	1	1	1	1	O94953|KDM4B_HUMAN	KDM4B	TARGET			0 0 3 0 0 15 19 8 5	SVTSHIYQV	DB Search
M(+15.99)PSPVSPKL	MPSPVSPKL	35.69	970.516	9	100	9	0.2521	0.83	2.5	486.266	2	33.9221	322000	1900000	19333	PROT2454_HEK293_F.raw	2	2	2	2	Q9UHB7|AFF4_HUMAN	AFF4	TARGET	Oxidation (M)	M1:Oxidation (M):1000.00	5 58 76 13 13 73 31 12 5	M(+15.99)PSPVSPKL	DB Search
SLASVIFLL	SLASVIFLL	35.68	961.585	9	44.4	9	6.1797	0.6	0.7	962.593	1	88.4473	1960000	18800000	59905	PROT2454_HEK293_F.raw	2	2	1	1	Q9UBM7|DHCR7_HUMAN	DHCR7	TARGET			0 0 41 26 18 10 0 0 0	SLASVIFLL	DB Search
APRPDRLVNRL	APRPDRLVNRL	35.67	1305.76	11	27.3	11	5.8992	0.38	1.4	436.262	3	36.5989	1360000	2870000	21223	PROT2454_HEK293_F.raw	3	3	1	1	O75534|CSDE1_HUMAN	CSDE1	TARGET			0 0 1 0 0 6 5 3 0 0 1	APRPDRLVNRL	DB Search
NLLKLIAEV	NLLKLIAEV	35.66	1011.63	9	77.8	9	6.5144	0.88	3.4	506.825	2	81.925	10000000	32400000	54896	PROT2454_HEK293_F.raw	5	5	2	2	Q9HBM1|SPC25_HUMAN	SPC25	TARGET			1 1 30 6 6 19 18 9 5	NLLKLIAEV	DB Search
LVRDVVSSL	LVRDVVSSL	35.66	986.576	9	100	9	-2.3551	0.79	3.2	494.297	2	44.4844	1280000	5860000	26997	PROT2454_HEK293_F.raw	2	2	1	1	Q9NQ55|SSF1_HUMAN	PPAN	TARGET			5 7 4 5 29 59 73 56 5	LVRDVVSSL	DB Search
SIHDVTFQV	SIHDVTFQV	35.65	1044.52	9	77.8	9	-1.1432	0.93	1.8	523.27	2	47.2261	1150000	6070000	29185	PROT2454_HEK293_F.raw	2	2	1	1	Q9P2D0|IBTK_HUMAN	IBTK	TARGET			0 0 4 19 43 43 18 11 5	SIHDVTFQV	DB Search
FYPPPRITL	FYPPPRITL	35.64	1102.62	9	33.3	9	0.3038	0.95	0.7	552.316	2	59.2554	684000	2650000	37849	PROT2454_HEK293_F.raw	1	1	1	1	Q92613|JADE3_HUMAN	JADE3	TARGET			0 0 88 39 2 0 0 1 1	FYPPPRITL	DB Search
YM(+15.99)IGSEVGNYL	YMIGSEVGNYL	35.63	1260.57	11	63.6	11	-1.8539	0.84	-0.2	631.292	2	58.421	899000	2970000	37216	PROT2454_HEK293_F.raw	1	1	1	1	Q12824|SNF5_HUMAN	SMARCB1	TARGET	Oxidation (M)	M2:Oxidation (M):1000.00	0 0 5 4 2 2 4 4 5 0 0	YM(+15.99)IGSEVGNYL	DB Search
WLDETLAQV	WLDETLAQV	35.62	1073.54	9	77.8	9	-4.2142	0.71	2	1074.55	1	61.5533	1540000	5090000	39491	PROT2454_HEK293_F.raw	2	2	1	1	Q9P2G9|KLHL8_HUMAN	KLHL8	TARGET			5 13 38 10 10 11 5 0 0	WLDETLAQV	DB Search
KIAQFLESV	KIAQFLESV	35.62	1033.58	9	100	9	-0.4785	0.9	3.1	517.799	2	54.2984	413000	2400000	34182	PROT2454_HEK293_F.raw	1	1	1	1	Q9NU22|MDN1_HUMAN	MDN1	TARGET			5 4 4 6 16 51 51 76 5	KIAQFLESV	DB Search
KLIDGQVIQL	KLIDGQVIQL	35.61	1125.68	10	100	10	-1.6322	0.9	-0.1	563.845	2	56.7536	481000	2600000	36021	PROT2454_HEK293_F.raw	1	1	1	1	P52747|ZN143_HUMAN	ZNF143	TARGET			5 2 2 6 9 11 50 46 13 5	KLIDGQVIQL	DB Search
PLGPAPVSV	PLGPAPVSV	35.6	835.48	9	100	9	-2.6545	0.86	1	836.488	1	46.9021	944000	5510000	28765	PROT2454_HEK293_F.raw	2	2	1	1	P57086|SCND1_HUMAN	SCAND1	TARGET			5 8 18 23 23 18 18 11 5	PLGPAPVSV	DB Search
RPAKSLM(+15.99)SI	RPAKSLMSI	35.59	1017.56	9	77.8	9	-2.3223	0.74	2.6	509.791	2	22.7898	311000	764000	11243	PROT2454_HEK293_F.raw	3	3	1	1	Q4VCS5|AMOT_HUMAN	AMOT	TARGET	Oxidation (M)	M7:Oxidation (M):1000.00	5 3 0 0 5 5 12 4 4	RPAKSLM(+15.99)SI	DB Search
LPGRPIAEL	LPGRPIAEL	35.58	964.571	9	44.4	9	-0.8992	0.74	3.2	483.294	2	44.915	196000	1350000	27346	PROT2454_HEK293_F.raw	1	1	1	1	A2RU49|HYKK_HUMAN	HYKK	TARGET			5 8 0 0 1 1 1 2 4	LPGRPIAEL	DB Search
FLDENVHFF	FLDENVHFF	35.57	1166.54	9	77.8	9	0.2603	0.86	1	584.278	2	66.6621	1090000	4020000	43265	PROT2454_HEK293_F.raw	1	1	1	1	Q86TI2|DPP9_HUMAN	DPP9	TARGET			5 10 8 5 4 4 5 1 1	FLDENVHFF	DB Search
APSGSLAVPL	APSGSLAVPL	35.57	910.512	10	60	10	-5.8499	0.87	1.6	456.264	2	53.9483	464000	1750000	33914	PROT2454_HEK293_F.raw	1	1	1	1	Q9H3N1|TMX1_HUMAN	TMX1	TARGET			0 0 2 2 2 2 13 5 0 0	APSGSLAVPL	DB Search
SLLDLHTKV	SLLDLHTKV	35.57	1024.59	9	77.8	9	1.7753	0.86	3.1	513.305	2	47.2261	1600000	7880000	29010	PROT2454_HEK293_F.raw	2	2	2	2	O75691|UTP20_HUMAN	UTP20	TARGET			1 1 27 14 11 6 3 2 2	SLLDLHTKV	DB Search
LLDVTPLSL	LLDVTPLSL	35.56	969.575	9	77.8	9	-5.1175	0.56	-0.2	970.582	1	77.0823	1620000	7560000	51111	PROT2454_HEK293_F.raw	1	1	1	1	P54652|HSP72_HUMAN:P38646|GRP75_HUMAN:P11142|HSP7C_HUMAN	HSPA2:HSPA9:HSPA8	TARGET			0 0 33 4 9 7 7 3 3	LLDVTPLSL	DB Search
TILPKVM(+15.99)QV	TILPKVMQV	35.56	1043.6	9	77.8	9	-1.1433	0.75	1.7	522.811	2	44.0064	643000	2210000	26608	PROT2454_HEK293_F.raw	2	2	1	1	P55081|MFAP1_HUMAN	MFAP1	TARGET	Oxidation (M)	M7:Oxidation (M):1000.00	0 0 54 5 4 4 3 3 5	TILPKVM(+15.99)QV	DB Search
YIQPQPLGV	YIQPQPLGV	35.55	1013.55	9	55.6	9	-3.7342	0.94	1.3	1014.56	1	47.9602	658000	4310000	29535	PROT2454_HEK293_F.raw	2	2	2	2	P51648|AL3A2_HUMAN	ALDH3A2	TARGET			0 0 16 5 3 9 2 1 1	YIQPQPLGV	DB Search
NRGINITIY	NRGINITIY	35.55	1062.58	9	55.6	9	-2.1613	0.8	1.3	532.299	2	48.5586	3080000	12300000	29950	PROT2454_HEK293_F.raw	3	3	2	2	Q5JVL4|EFHC1_HUMAN	EFHC1	TARGET			0 0 0 0 8 27 27 18 5	NRGINITIY	DB Search
TLSDGVVVQV	TLSDGVVVQV	35.54	1015.55	10	60	10	-2.9943	0.87	1.8	1016.56	1	50.7515	3120000	11200000	31722	PROT2454_HEK293_F.raw	4	4	2	2	Q9UN86|G3BP2_HUMAN	G3BP2	TARGET			0 0 9 9 11 22 21 8 0 0	TLSDGVVVQV	DB Search
SLDGAPIGV	SLDGAPIGV	35.52	827.439	9	55.6	9	-4.5318	0.92	0.5	828.447	1	46.1014	1290000	6410000	28181	PROT2454_HEK293_F.raw	2	2	1	1	O43491|E41L2_HUMAN	EPB41L2	TARGET			0 0 5 5 5 15 3 1 1	SLDGAPIGV	DB Search
VLGPLKSV	VLGPLKSV	35.51	811.517	8	75	8	-3.4093	0.81	1.8	406.766	2	41.3331	247000	1260000	24715	PROT2454_HEK293_F.raw	1	1	1	1	P69849|NOMO3_HUMAN:Q15155|NOMO1_HUMAN:Q5JPE7|NOMO2_HUMAN	NOMO3:NOMO1:NOMO2	TARGET			5 20 14 7 7 0 0 2	VLGPLKSV	DB Search
TLM(+15.99)TDPVRL	TLMTDPVRL	35.51	1060.56	9	33.3	9	-1.9614	0.89	1.6	531.287	2	43.3416	490000	3280000	26168	PROT2454_HEK293_F.raw	2	2	1	1	O95155|UBE4B_HUMAN	UBE4B	TARGET	Oxidation (M)	M3:Oxidation (M):1000.00	1 1 26 8 8 1 1 1 1	TLM(+15.99)TDPVRL	DB Search
AASKERSGVSL	AASKERSGVSL	35.5	1103.59	11	18.2	11	-4.1169	0.62	1.7	552.805	2	18.8057	875000	5190000	8774	PROT2454_HEK293_F.raw	6	6	2	2	P16402|H13_HUMAN:P16403|H12_HUMAN:P10412|H14_HUMAN	H1-3:H1-2:H1-4	TARGET			0 0 24 24 0 0 0 0 0 0 0	AASKERSGVSL	DB Search
RPPGFSPF	RPPGFSPF	35.49	903.46	8	75	8	-5.5563	0.81	1.7	452.738	2	45.6717	1580000	5540000	27775	PROT2454_HEK293_F.raw	3	3	1	1	P01042|KNG1_HUMAN	KNG1	TARGET			4 4 0 0 7 18 4 4	RPPGFSPF	DB Search
APRAASIVL	APRAASIVL	35.47	896.544	9	44.4	9	-4.0595	0.86	1.7	449.28	2	41.3699	570000	3620000	24725	PROT2454_HEK293_F.raw	1	1	1	1	Q8WZA2|RPGF4_HUMAN	RAPGEF4	TARGET			0 0 0 1 1 3 29 27 5	APRAASIVL	DB Search
SLINVGLISV	SLINVGLISV	35.47	1013.61	10	60	10	-0.0274	0.61	0.8	1014.62	1	82.5795	13300000	61400000	55283	PROT2454_HEK293_F.raw	3	3	2	2	Q92688|AN32B_HUMAN	ANP32B	TARGET			0 0 46 36 29 27 15 2 0 0	SLINVGLISV	DB Search
FLLGPRLVLA	FLLGPRLVLA	35.47	1097.7	10	80	10	2.0005	0.8	1.2	549.856	2	77.616	18400000	68800000	51511	PROT2454_HEK293_F.raw	6	6	2	2	P49755|TMEDA_HUMAN	TMED10	TARGET			5 10 52 13 0 0 4 8 4 4	FLLGPRLVLA	DB Search
LPDSGHLHPLL	LPDSGHLHPLL	35.46	1197.65	11	72.7	11	1.7862	0.62	0.4	599.833	2	47.9878	376000	2480000	29603	PROT2454_HEK293_F.raw	2	2	2	2	Q9Y285|SYFA_HUMAN	FARSA	TARGET			5 11 10 0 0 0 15 15 4 4 5	LPDSGHLHPLL	DB Search
ILDLIKKGV	ILDLIKKGV	35.45	997.654	9	100	9	-0.2681	0.85	4.1	499.836	2	47.594	480000	3340000	29299	PROT2454_HEK293_F.raw	2	2	2	2	P26196|DDX6_HUMAN	DDX6	TARGET			5 43 30 22 22 27 4 4 5	ILDLIKKGV	DB Search
IPRANPLSL	IPRANPLSL	35.44	979.581	9	66.7	9	-3.6138	0.77	3.5	490.8	2	47.6534	1650000	9860000	29312	PROT2454_HEK293_F.raw	1	1	1	1	O14654|IRS4_HUMAN	IRS4	TARGET			5 2 1 1 1 11 11 16 5	IPRANPLSL	DB Search
SPHLISKL	SPHLISKL	35.43	893.533	8	75	8	1.3321	0.79	0.9	447.774	2	35.0021	114000	627000	20112	PROT2454_HEK293_F.raw	1	1	1	1	Q7L7V1|DHX32_HUMAN	DHX32	TARGET			0 0 16 27 12 12 15 5	SPHLISKL	DB Search
SLYGGNAVVEL	SLYGGNAVVEL	35.43	1120.58	11	54.5	11	-3.2003	0.81	1.4	1121.59	1	58.5798	1160000	6700000	37333	PROT2454_HEK293_F.raw	2	2	2	2	O75787|RENR_HUMAN	ATP6AP2	TARGET			0 0 11 7 5 5 8 11 0 0 0	SLYGGNAVVEL	DB Search
APSLKNAAF	APSLKNAAF	35.42	917.497	9	55.6	9	-1.3526	0.8	1.7	459.757	2	36.3536	181000	1240000	21092	PROT2454_HEK293_F.raw	1	1	1	1	P24539|AT5F1_HUMAN	ATP5PB	TARGET			0 0 22 22 0 0 20 17 5	APSLKNAAF	DB Search
APSPPLSGL	APSPPLSGL	35.41	837.46	9	77.8	9	-6.1549	0.97	0.4	838.467	1	48.025	2340000	6830000	29528	PROT2454_HEK293_F.raw	2	2	1	1	Q96GQ5|RUSF1_HUMAN	RUSF1	TARGET			3 3 5 16 1 1 5 2 2	APSPPLSGL	DB Search
VPM(+15.99)FRNVSL	VPMFRNVSL	35.37	1077.56	9	88.9	9	-0.8299	0.68	1.2	539.79	2	49.3995	453000	1890000	30626	PROT2454_HEK293_F.raw	1	1	1	1	O14980|XPO1_HUMAN	XPO1	TARGET	Oxidation (M)	M3:Oxidation (M):1000.00	5 48 62 4 4 0 6 18 5	VPM(+15.99)FRNVSL	DB Search
RIADQFLGA	RIADQFLGA	35.37	989.529	9	55.6	9	-3.5568	0.89	3.1	495.774	2	42.1933	474000	2700000	25360	PROT2454_HEK293_F.raw	1	1	1	1	O60341|KDM1A_HUMAN	KDM1A	TARGET			0 0 1 1 23 59 21 4 4	RIADQFLGA	DB Search
VVFEIQGTTV	VVFEIQGTTV	35.34	1091.59	10	30	10	-0.6787	0.77	0.5	1092.59	1	59.1194	1050000	3970000	37704	PROT2454_HEK293_F.raw	1	1	1	1	O94955|RHBT3_HUMAN	RHOBTB3	TARGET			0 0 40 40 5 0 0 0 1 1	VVFEIQGTTV	DB Search
APSDNRVTSF	APSDNRVTSF	35.32	1092.52	10	30	10	-3.7665	0.62	1.6	547.268	2	27.5518	14300	183000	14673	PROT2454_HEK293_F.raw	1	1	1	1	Q9UNZ2|NSF1C_HUMAN	NSFL1C	TARGET			0 0 22 22 0 0 0 0 0 5	APSDNRVTSF	DB Search
LLSEHVIAI	LLSEHVIAI	35.32	993.586	9	66.7	9	-0.9847	0.79	2.9	497.802	2	55.454	375000	3710000	35030	PROT2454_HEK293_F.raw	1	1	1	1	Q9UJA3|MCM8_HUMAN	MCM8	TARGET			5 7 0 0 0 39 28 33 5	LLSEHVIAI	DB Search
GPRAPGPSLL	GPRAPGPSLL	35.31	963.55	10	60	10	-1.581	0.74	2.8	482.784	2	41.434	899000	5050000	24764	PROT2454_HEK293_F.raw	2	2	1	1	O00746|NDKM_HUMAN	NME4	TARGET			0 0 5 7 6 6 1 1 34 5	GPRAPGPSLL	DB Search
VPQSGVPAL	VPQSGVPAL	35.31	866.486	9	88.9	9	-6.4148	0.78	1	867.494	1	41.8097	1520000	5120000	24999	PROT2454_HEK293_F.raw	3	3	2	2	Q8WWM7|ATX2L_HUMAN	ATXN2L	TARGET			5 0 8 5 5 45 2 2 2	VPQSGVPAL	DB Search
ALDSHPTIV	ALDSHPTIV	35.3	951.503	9	77.8	9	-2.4718	0.76	2.3	476.76	2	34.7438	253000	1550000	19911	PROT2454_HEK293_F.raw	1	1	1	1	Q02363|ID2_HUMAN	ID2	TARGET			5 12 10 0 0 4 4 14 5	ALDSHPTIV	DB Search
HPGSFDVVHVK	HPGSFDVVHVK	35.3	1220.63	11	36.4	11	3.0387	0.76	1.4	407.885	3	32.2703	81100	416000	18129	PROT2454_HEK293_F.raw	1	1	1	1	P62701|RS4X_HUMAN:P22090|RS4Y1_HUMAN	RPS4X:RPS4Y1	TARGET			0 0 0 0 0 0 0 31 10 10 5	HPGSFDVVHVK	DB Search
SLLDKIIGA	SLLDKIIGA	35.3	928.559	9	77.8	9	-3.7829	0.79	1.2	929.568	1	65.988	17700000	40400000	42802	PROT2454_HEK293_F.raw	9	9	2	2	Q6NZI2|CAVN1_HUMAN	CAVIN1	TARGET			0 0 21 21 19 19 18 2 2	SLLDKIIGA	DB Search
APVLPHTAV	APVLPHTAV	35.3	903.518	9	55.6	9	-0.3955	0.88	1.9	452.767	2	37.4066	301000	1070000	21828	PROT2454_HEK293_F.raw	1	1	1	1	Q6PCT2|FXL19_HUMAN:Q8NHM5|KDM2B_HUMAN	FBXL19:KDM2B	TARGET			0 0 11 19 11 0 0 4 5	APVLPHTAV	DB Search
VLAKELVEV	VLAKELVEV	35.29	998.601	9	100	9	-0.8031	0.78	3.7	500.31	2	47.3761			29122	PROT2454_HEK293_F.raw	1	1	0	0	Q5TZA2|CROCC_HUMAN:Q8IVE0|CROL2_HUMAN	CROCC:CROCCP3	TARGET			5 12 10 6 6 60 68 22 5	VLAKELVEV	DB Search
SLAEGLRTV	SLAEGLRTV	35.29	944.529	9	44.4	9	-3.7489	0.84	2.8	473.273	2	37.9864	183000	1230000	22298	PROT2454_HEK293_F.raw	1	1	1	1	Q9Y6K5|OAS3_HUMAN	OAS3	TARGET			1 1 32 32 3 3 1 1 1	SLAEGLRTV	DB Search
ALNEDIVRV	ALNEDIVRV	35.28	1027.57	9	55.6	9	0.5133	0.8	4.1	514.792	2	45.7606	168000	1140000	27976	PROT2454_HEK293_F.raw	1	1	1	1	Q2M1P5|KIF7_HUMAN	KIF7	TARGET			0 0 26 25 20 6 6 1 1	ALNEDIVRV	DB Search
SAAFPGASL	SAAFPGASL	35.28	819.413	9	55.6	9	-6.7262	0.93	2	820.422	1	47.2909	464000	1630000	29043	PROT2454_HEK293_F.raw	2	2	1	1	Q15038|DAZP2_HUMAN	DAZAP2	TARGET			0 0 16 10 3 3 4 1 1	SAAFPGASL	DB Search
KLNDLIQRL	KLNDLIQRL	35.27	1111.67	9	77.8	9	0.3996	0.81	0.7	556.843	2	52.1011	4280000	12800000	32498	PROT2454_HEK293_F.raw	4	4	1	1	P53621|COPA_HUMAN	COPA	TARGET			5 70 19 19 17 8 3 1 1	KLNDLIQRL	DB Search
KLLPGDIHQI	KLLPGDIHQI	35.27	1132.66	10	60	10	2.7252	0.9	1	567.338	2	44.6431	92300	918000	27162	PROT2454_HEK293_F.raw	1	1	1	1	Q14185|DOCK1_HUMAN	DOCK1	TARGET			5 1 6 2 1 1 2 2 1 3	KLLPGDIHQI	DB Search
KLDEAFEFV	KLDEAFEFV	35.26	1096.54	9	77.8	9	-1.6959	0.83	4.5	549.282	2	59.635	675000	2540000	37831	PROT2454_HEK293_F.raw	1	1	1	1	P28562|DUS1_HUMAN	DUSP1	TARGET			5 0 0 3 3 12 21 20 5	KLDEAFEFV	DB Search
SQTFVNPHV	SQTFVNPHV	35.26	1027.51	9	55.6	9	0.3529	0.81	0.4	514.762	2	35.2236	27900	378000	20310	PROT2454_HEK293_F.raw	1	1	1	1	Q8IV63|VRK3_HUMAN	VRK3	TARGET			0 0 13 13 7 7 12 0 0	SQTFVNPHV	DB Search
HM(+15.99)FGQNLEV	HMFGQNLEV	35.24	1089.49	9	66.7	9	-2.3652	0.86	1.8	545.754	2	38.9873	382000	1880000	23105	PROT2454_HEK293_F.raw	2	2	1	1	Q9BT04|FUZZY_HUMAN	FUZ	TARGET	Oxidation (M)	M2:Oxidation (M):1000.00	0 0 5 5 10 28 20 0 5	HM(+15.99)FGQNLEV	DB Search
SPALQTPSL	SPALQTPSL	35.23	912.492	9	77.8	9	-2.6174	0.73	2.2	457.254	2	47.4775	379000	1450000	29238	PROT2454_HEK293_F.raw	2	2	2	2	Q13029|PRDM2_HUMAN	PRDM2	TARGET			0 0 32 31 31 40 35 35 5	SPALQTPSL	DB Search
TLFYSLREV	TLFYSLREV	35.23	1126.6	9	66.7	9	-0.9807	0.84	0.7	564.309	2	57.9211	410000	3180000	36842	PROT2454_HEK293_F.raw	1	1	1	1	Q0VG06|FP100_HUMAN	FAAP100	TARGET			3 3 56 30 4 2 1 0 0	TLFYSLREV	DB Search
IPRTGVRSL	IPRTGVRSL	35.22	997.603	9	55.6	9	-0.5429	0.02	1.5	333.542	3	27.5213	129000	883000	14612	PROT2454_HEK293_F.raw	1	1	1	1	Q0P651|ABD18_HUMAN	ABHD18	TARGET			5 0 0 9 0 0 3 3 5	IPRTGVRSL	DB Search
ILQQHIATV	ILQQHIATV	35.22	1021.59	9	77.8	9	1.9674	0.73	2.4	511.805	2	36.1471	90200	729000	20952	PROT2454_HEK293_F.raw	1	1	1	1	Q9Y575|ASB3_HUMAN	ASB3	TARGET			5 15 8 0 0 22 22 16 5	ILQQHIATV	DB Search
KYFDEHYEY	KYFDEHYEY	35.21	1292.53	9	100	9	0.4162	0.77	0.3	647.275	2	34.0957	748000	5060000	19427	PROT2454_HEK293_F.raw	3	3	2	2	P33552|CKS2_HUMAN	CKS2	TARGET			5 29 31 10 10 18 15 5 5	KYFDEHYEY	DB Search
FLIEEQKIVV	FLIEEQKIVV	35.2	1216.71	10	80	10	2.1913	0.91	0.8	609.361	2	62.0641	1780000	9240000	39868	PROT2454_HEK293_F.raw	1	1	1	1	P49207|RL34_HUMAN	RPL34	TARGET			0 0 6 8 4 7 15 19 8 5	FLIEEQKIVV	DB Search
AVIDVGINRV	AVIDVGINRV	35.19	1054.61	10	60	10	0.5092	0.8	1.4	528.315	2	48.8238	1280000	3500000	30123	PROT2454_HEK293_F.raw	2	2	1	1	P13995|MTDC_HUMAN	MTHFD2	TARGET			0 0 72 69 69 7 5 1 1 2	AVIDVGINRV	DB Search
YLTEDVKRL	YLTEDVKRL	35.19	1135.62	9	55.6	9	0.0251	0.51	0.9	379.549	3	36.3854	67900	485000	21153	PROT2454_HEK293_F.raw	1	1	1	1	P12270|TPR_HUMAN	TPR	TARGET			0 0 19 40 28 18 7 0 0	YLTEDVKRL	DB Search
TPHLRNLAV	TPHLRNLAV	35.19	1019.59	9	88.9	9	2.3708	0.84	3	510.803	2	35.9345	368000	2770000	20792	PROT2454_HEK293_F.raw	2	2	2	2	Q5JS54|PSMG4_HUMAN	PSMG4	TARGET			5 6 56 14 5 0 4 5 5	TPHLRNLAV	DB Search
RTLETLIRL	RTLETLIRL	35.19	1113.69	9	77.8	9	0.6378	0.77	0.6	557.851	2	55.6317	1850000	10300000	35104	PROT2454_HEK293_F.raw	2	2	1	1	P25205|MCM3_HUMAN	MCM3	TARGET			5 3 3 2 2 3 6 1 1	RTLETLIRL	DB Search
RPAANPIQF	RPAANPIQF	35.18	1012.55	9	55.6	9	-4.29	0.92	4	507.282	2	40.8457	3530000	15300000	24309	PROT2454_HEK293_F.raw	5	5	1	1	P23921|RIR1_HUMAN	RRM1	TARGET			0 0 0 0 3 6 6 12 5	RPAANPIQF	DB Search
APRTVALTAL	APRTVALTAL	35.16	1011.61	10	70	10	-1.2522	0.86	3.7	506.813	2	47.0922	3060000	13500000	28875	PROT2454_HEK293_F.raw	3	3	1	1	P04440|DPB1_HUMAN	HLA-DPB1	TARGET			1 0 1 3 3 26 67 91 51 5	APRTVALTAL	DB Search
QPRSPVPSAF	QPRSPVPSAF	35.16	1084.57	10	50	10	-1.4774	0.75	1.1	543.291	2	39.7935	290000	1290000	23584	PROT2454_HEK293_F.raw	2	2	1	1	Q9UQ35|SRRM2_HUMAN	SRRM2	TARGET			3 0 0 0 0 0 6 6 25 5	QPRSPVPSAF	DB Search
KLSELEAAL	KLSELEAAL	35.15	972.549	9	100	9	-1.6297	0.8	3	487.283	2	47.9269			29518	PROT2454_HEK293_F.raw	2	2	0	0	P05787|K2C8_HUMAN	KRT8	TARGET			5 4 3 3 11 22 88 48 5	KLSELEAAL	DB Search
VLSNVEVTL	VLSNVEVTL	35.14	972.549	9	44.4	9	-3.6838	0.83	-0.8	973.556	1	55.3176	1020000	6420000	34898	PROT2454_HEK293_F.raw	1	1	1	1	Q14204|DYHC1_HUMAN	DYNC1H1	TARGET			0 0 3 3 9 4 0 0 0	VLSNVEVTL	DB Search
ITAPPSRVL	ITAPPSRVL	35.13	952.571	9	66.7	9	-3.2631	0.85	2.4	477.294	2	37.5123	20000000	37500000	22247	PROT2454_HEK293_F.raw	7	7	1	1	O00767|SCD_HUMAN	SCD	TARGET			5 41 73 77 4 0 0 0 2	ITAPPSRVL	DB Search
VM(+15.99)FKTPVSI	VMFKTPVSI	35.12	1036.56	9	100	9	2.5246	0.84	1.4	519.289	2	53.4779	1510000	3770000	33466	PROT2454_HEK293_F.raw	2	2	1	1	Q14204|DYHC1_HUMAN	DYNC1H1	TARGET	Oxidation (M)	M2:Oxidation (M):1000.00	5 6 7 7 7 9 9 25 5	VM(+15.99)FKTPVSI	DB Search
VPRPPATL	VPRPPATL	35.09	849.507	8	75	8	1.9506	0.72	1.3	425.761	2	35.6985	383000	951000	20718	PROT2454_HEK293_F.raw	2	2	1	1	Q8NBT0|POC1A_HUMAN	POC1A	TARGET			5 19 19 6 0 0 27 5	VPRPPATL	DB Search
RLGDVVRVV	RLGDVVRVV	35.08	1011.62	9	44.4	9	-0.197	0.8	2.9	506.818	2	41.111	112000	914000	24571	PROT2454_HEK293_F.raw	1	1	1	1	Q8N2G8|GHDC_HUMAN	GHDC	TARGET			4 3 0 0 2 2 0 0 1	RLGDVVRVV	DB Search
TLIEDILGV	TLIEDILGV	35.07	971.554	9	55.6	9	-0.8249	0.58	1.1	972.562	1	85.8355	52600000	225000000	57750	PROT2454_HEK293_F.raw	1	1	1	1	Q8TEL6|TP4AP_HUMAN	TRPC4AP	TARGET			1 1 25 9 9 4 2 1 1	TLIEDILGV	DB Search
AVIEHLERL	AVIEHLERL	35.07	1078.61	9	55.6	9	0.1516	0.51	2.4	360.546	3	41.4745	500000	3170000	24802	PROT2454_HEK293_F.raw	1	1	1	1	O43716|GATC_HUMAN	GATC	TARGET			0 0 9 46 63 36 9 1 1	AVIEHLERL	DB Search
LLHAGGLARA	LLHAGGLARA	35.07	977.577	10	30	10	-0.3885	0.84	2.7	489.797	2	28.505	29900	226000	15357	PROT2454_HEK293_F.raw	2	2	1	1	P0C7U0|ELFN1_HUMAN	ELFN1	TARGET			0 0 38 64 8 0 0 0 0 0	LLHAGGLARA	DB Search
KISTITPQI	KISTITPQI	35.06	999.596	9	100	9	-1.7153	0.86	3.7	500.807	2	43.6714	1050000	6150000	26395	PROT2454_HEK293_F.raw	1	1	1	1	P30260|CDC27_HUMAN	CDC27	TARGET			5 4 4 5 11 34 15 15 5	KISTITPQI	DB Search
FLSELTQQL	FLSELTQQL	35.04	1077.57	9	66.7	9	-2.9653	0.5	3.3	539.794	2	63.3731	8110000	33900000	40770	PROT2454_HEK293_F.raw	4	4	2	2	P14174|MIF_HUMAN	MIF	TARGET			0 0 0 13 15 8 5 23 5	FLSELTQQL	DB Search
TLKDIVQTV	TLKDIVQTV	35.02	1015.59	9	55.6	9	-4.5405	0.88	2.5	508.804	2	46.5698			28536	PROT2454_HEK293_F.raw	1	1	0	0	Q5VWP2|TET5C_HUMAN	TENT5C	TARGET			0 0 0 0 35 62 28 39 5	TLKDIVQTV	DB Search
LPRGSIPRSL	LPRGSIPRSL	35.02	1094.66	10	0	10	4.0342	0.86	0.8	548.336	2	37.6569	31300000	112000000	22007	PROT2454_HEK293_F.raw	14	14	3	3	Q14566|MCM6_HUMAN	MCM6	TARGET			0 0 0 1 0 1 0 0 0 0	LPRGSIPRSL	DB Search
YPM(+15.99)DLGGRNFL	YPMDLGGRNFL	35.01	1297.61	11	36.4	11	0.197	0.83	0.3	649.814	2	51.8346	202000	958000	32428	PROT2454_HEK293_F.raw	1	1	1	1	Q9BUN8|DERL1_HUMAN	DERL1	TARGET	Oxidation (M)	M3:Oxidation (M):1000.00	0 0 41 62 62 10 0 0 0 0 0	YPM(+15.99)DLGGRNFL	DB Search
ILDKIVQKV	ILDKIVQKV	35	1054.67	9	100	9	3.1443	0.88	1.4	528.346	2	42.1933	577000	3860000	25369	PROT2454_HEK293_F.raw	2	2	2	2	Q8TCJ0|FBX25_HUMAN	FBXO25	TARGET			5 46 25 14 22 20 20 5 5	ILDKIVQKV	DB Search
YVADLGAM(+15.99)VV	YVADLGAMVV	35	1052.52	10	80	10	-2.1844	0.66	3	527.269	2	50.8528	338000	1790000	31669	PROT2454_HEK293_F.raw	2	2	2	2	O60341|KDM1A_HUMAN	KDM1A	TARGET	Oxidation (M)	M8:Oxidation (M):1000.00	0 0 9 9 6 6 25 27 26 5	YVADLGAM(+15.99)VV	DB Search
KLM(+15.99)NEILNGI	KLMNEILNGI	34.99	1159.63	10	70	10	-1.3231	0.78	0.8	580.821	2	51.604	297000	960000	32232	PROT2454_HEK293_F.raw	1	1	1	1	P33527|MRP1_HUMAN	ABCC1	TARGET	Oxidation (M)	M3:Oxidation (M):1000.00	5 0 0 0 8 46 50 17 20 5	KLM(+15.99)NEILNGI	DB Search
GLSAASPPL	GLSAASPPL	34.98	811.444	9	22.2	9	-4.9504	0.88	0.7	812.452	1	42.8664	875000	2980000	25964	PROT2454_HEK293_F.raw	1	1	1	1	Q9UHG2|PCS1N_HUMAN	PCSK1N	TARGET			0 0 1 1 0 6 32 0 0	GLSAASPPL	DB Search
RPKGLGLGF	RPKGLGLGF	34.98	943.56	9	100	9	0.168	0.71	2.3	472.789	2	42.3729			25477	PROT2454_HEK293_F.raw	1	1	0	0	Q9NW75|GPTC2_HUMAN	GPATCH2	TARGET			3 3 8 7 7 22 54 59 5	RPKGLGLGF	DB Search
LPRSPPLKVL	LPRSPPLKVL	34.98	1118.72	10	80	10	2.7665	0.14	0.8	373.913	3	47.958	752000	3250000	29508	PROT2454_HEK293_F.raw	1	1	1	1	Q96E14|RMI2_HUMAN	RMI2	TARGET			0 0 5 5 4 4 7 8 7 5	LPRSPPLKVL	DB Search
TLADLLALR	TLADLLALR	34.97	984.597	9	66.7	9	9.8047	0.88	3.6	493.307	2	79.469	26300000	71500000	52905	PROT2454_HEK293_F.raw	2	2	2	2	Q96DT5|DYH11_HUMAN	DNAH11	TARGET			4 4 27 23 18 7 1 1 1	TLADLLALR	DB Search
VLSELAARL	VLSELAARL	34.96	970.581	9	77.8	9	-0.2039	0.89	3	486.299	2	52.9434	515000	2880000	33154	PROT2454_HEK293_F.raw	1	1	1	1	Q8TB03|CX038_HUMAN	CXORF38	TARGET			5 14 11 11 12 3 1 1 2	VLSELAARL	DB Search
FLFGEVHKA	FLFGEVHKA	34.96	1046.55	9	77.8	9	-0.4863	0.87	2.4	524.286	2	41.2751	3190000	20200000	24657	PROT2454_HEK293_F.raw	4	4	2	2	Q7L590|MCM10_HUMAN	MCM10	TARGET			5 14 33 3 3 7 9 0 0	FLFGEVHKA	DB Search
LLAARVVAA	LLAARVVAA	34.95	882.565	9	55.6	9	-2.931	0.78	2.1	442.291	2	38.3325	143000	855000	22535	PROT2454_HEK293_F.raw	1	1	1	1	O14657|TOR1B_HUMAN	TOR1B	TARGET			5 26 11 0 0 3 4 0 0	LLAARVVAA	DB Search
VLAEIPQQV	VLAEIPQQV	34.95	995.565	9	55.6	9	-1.2257	0.9	2.8	498.791	2	49.071	203000	1370000	30388	PROT2454_HEK293_F.raw	1	1	1	1	O75131|CPNE3_HUMAN	CPNE3	TARGET			0 0 37 37 43 0 0 21 5	VLAEIPQQV	DB Search
VLAELPQQV	VLAELPQQV	34.95	995.565	9	55.6	9	-2.3924	0.88	2.8	498.791	2	49.071	203000	1370000	30388	PROT2454_HEK293_F.raw	1	1	1	1	Q96FN4|CPNE2_HUMAN	CPNE2	TARGET			0 0 37 37 43 0 0 21 5	VLAELPQQV	DB Search
TLNNLEIFL	TLNNLEIFL	34.95	1075.59	9	66.7	9	-0.5513	0.71	2.1	1076.6	1	83.1683	1180000	12500000	55805	PROT2454_HEK293_F.raw	1	1	1	1	P52701|MSH6_HUMAN	MSH6	TARGET			3 3 23 23 35 10 0 0 0	TLNNLEIFL	DB Search
LLPDLIQKV	LLPDLIQKV	34.94	1037.65	9	100	9	-1.0684	0.86	1.8	519.832	2	62.6487	1930000	10600000	40258	PROT2454_HEK293_F.raw	1	1	1	1	P55786|PSA_HUMAN	NPEPPS	TARGET			2 2 29 21 11 11 11 3 3	LLPDLIQKV	DB Search
RVIGTLEEV	RVIGTLEEV	34.93	1014.57	9	77.8	9	-1.3717	0.91	4.1	508.295	2	40.5201	1240000	7150000	24121	PROT2454_HEK293_F.raw	2	2	1	1	P46060|RAGP1_HUMAN	RANGAP1	TARGET			1 1 2 2 2 24 45 50 5	RVIGTLEEV	DB Search
SLAQM(+15.99)VSGL	SLAQMVSGL	34.92	920.464	9	44.4	9	-5.8503	0.79	1.2	921.472	1	45.2207	1290000	5970000	27592	PROT2454_HEK293_F.raw	4	4	4	4	P46379|BAG6_HUMAN	BAG6	TARGET	Oxidation (M)	M5:Oxidation (M):1000.00	0 0 48 48 60 0 10 0 0	SLAQM(+15.99)VSGL	DB Search
VM(+15.99)LGGRNIKV	VMLGGRNIKV	34.91	1101.63	10	50	10	4.5828	0.77	0.4	551.824	2	37.59	2160000	13200000	22015	PROT2454_HEK293_F.raw	4	4	4	4	Q9UHX1|PUF60_HUMAN	PUF60	TARGET	Oxidation (M)	M2:Oxidation (M):1000.00	5 6 49 6 0 0 0 6 1 1	VM(+15.99)LGGRNIKV	DB Search
RLLSKIHNV	RLLSKIHNV	34.91	1078.66	9	44.4	9	1.8031	0.36	1.5	360.562	3	28.975	81900	599000	15691	PROT2454_HEK293_F.raw	1	1	1	1	P52701|MSH6_HUMAN	MSH6	TARGET			5 8 0 0 13 0 0 0 5	RLLSKIHNV	DB Search
HLAKNVVM(+15.99)V	HLAKNVVMV	34.9	1025.57	9	66.7	9	0.7961	0.77	2.6	513.793	2	28.4623	96100	568000	15309	PROT2454_HEK293_F.raw	1	1	1	1	P14635|CCNB1_HUMAN	CCNB1	TARGET	Oxidation (M)	M8:Oxidation (M):1000.00	5 41 9 0 0 0 57 6 5	HLAKNVVM(+15.99)V	DB Search
PVLKNPDDPDTVD	PVLKNPDDPDTVD	34.9	1423.68	13	15.4	13	-1.3084	0.67	-0.7	712.848	2	30.562	32900	391000	16877	PROT2454_HEK293_F.raw	1	1	1	1	Q5D862|FILA2_HUMAN	FLG2	TARGET			0 0 23 0 0 0 0 0 0 0 42 0 0	PVLKNPDDPDTVD	DB Search
LLDRIVSV	LLDRIVSV	34.87	913.56	8	87.5	8	-0.7536	0.71	2	457.788	2	50.884	512000	3020000	31678	PROT2454_HEK293_F.raw	1	1	1	1	Q92621|NU205_HUMAN	NUP205	TARGET			5 77 13 0 28 28 23 5	LLDRIVSV	DB Search
KVASLLHQV	KVASLLHQV	34.86	993.597	9	100	9	1.2179	0.9	3.5	497.808	2	34.8847	241000	1430000	20006	PROT2454_HEK293_F.raw	2	2	1	1	Q8NFZ5|TNIP2_HUMAN	TNIP2	TARGET			5 35 19 3 3 10 15 3 3	KVASLLHQV	DB Search
HPNSNLLDL	HPNSNLLDL	34.86	1021.52	9	100	9	-2.6339	0.78	3	511.768	2	48.9326	290000	1390000	30273	PROT2454_HEK293_F.raw	1	1	1	1	P63010|AP2B1_HUMAN	AP2B1	TARGET			2 2 3 3 6 41 29 33 5	HPNSNLLDL	DB Search
YLGQVTTI	YLGQVTTI	34.84	893.486	8	50	8	-4.8223	0.82	1.3	894.494	1	46.7087	3180000	15400000	28620	PROT2454_HEK293_F.raw	4	4	2	2	Q9UBT2|SAE2_HUMAN	UBA2	TARGET			0 0 22 22 14 5 1 1	YLGQVTTI	DB Search
VPGVPGAVL	VPGVPGAVL	34.84	807.485	9	55.6	9	-6.4401	0.95	0.7	808.493	1	53.5074	1090000	5090000	33540	PROT2454_HEK293_F.raw	1	1	1	1	P23352|KALM_HUMAN	ANOS1	TARGET			5 0 8 20 1 1 1 6 5	VPGVPGAVL	DB Search
IQVWHEEHR	IQVWHEEHR	34.84	1232.61	9	44.4	9	0.9425	0.63	2.2	411.877	3	24.0933	37000	205000	12141	PROT2454_HEK293_F.raw	1	1	1	1	P26038|MOES_HUMAN	MSN	TARGET			0 0 0 21 30 0 0 10 5	IQVWHEEHR	DB Search
SLDALLSQV	SLDALLSQV	34.83	944.518	9	55.6	9	-2.5205	0.6	0.2	945.525	1	68.6929	9790000	36900000	44727	PROT2454_HEK293_F.raw	4	4	1	1	Q96G25|MED8_HUMAN	MED8	TARGET			0 0 45 69 25 3 5 1 1	SLDALLSQV	DB Search
AYHELAQVY	AYHELAQVY	34.83	1092.52	9	66.7	9	-4.912	0.66	1.4	547.27	2	35.9593	240000	1640000	20803	PROT2454_HEK293_F.raw	1	1	1	1	Q9UNS2|CSN3_HUMAN	COPS3	TARGET			0 0 0 24 55 60 84 16 5	AYHELAQVY	DB Search
HLKDILTSV	HLKDILTSV	34.82	1024.59	9	77.8	9	0.7394	0.85	3.1	513.305	2	47.2261	914000	4020000	28844	PROT2454_HEK293_F.raw	2	2	1	1	Q96BN2|TADA1_HUMAN	TADA1	TARGET			0 0 4 4 13 27 25 15 5	HLKDILTSV	DB Search
KIIGIM(+15.99)EEV	KIIGIMEEV	34.82	1046.57	9	100	9	-1.5848	0.84	1.9	524.292	2	42.4183	898000	5860000	25452	PROT2454_HEK293_F.raw	3	3	2	2	P52701|MSH6_HUMAN	MSH6	TARGET	Oxidation (M)	M6:Oxidation (M):1000.00	5 15 15 17 17 47 47 55 5	KIIGIM(+15.99)EEV	DB Search
ILQSFIHDV	ILQSFIHDV	34.82	1070.58	9	66.7	9	0.6803	0.87	1	536.296	2	55.4029	1870000	9810000	34916	PROT2454_HEK293_F.raw	1	1	1	1	Q9UPW6|SATB2_HUMAN	SATB2	TARGET			5 35 37 16 16 22 0 0 1	ILQSFIHDV	DB Search
VPKPPSIEEF	VPKPPSIEEF	34.82	1141.6	10	80	10	-0.2957	0.7	0.4	571.808	2	50.5409	457000	1300000	31382	PROT2454_HEK293_F.raw	1	1	1	1	Q96GX5|GWL_HUMAN	MASTL	TARGET			5 30 33 6 0 0 5 17 23 5	VPKPPSIEEF	DB Search
VLM(+15.99)KALEYL	VLMKALEYL	34.82	1094.6	9	100	9	-1.7512	0.85	1.6	548.31	2	53.2427	422000	3310000	33379	PROT2454_HEK293_F.raw	2	2	1	1	Q14008|CKAP5_HUMAN	CKAP5	TARGET	Oxidation (M)	M3:Oxidation (M):1000.00	5 8 14 6 6 11 14 33 5	VLM(+15.99)KALEYL	DB Search
GARLPGAAL	GARLPGAAL	34.82	824.487	9	44.4	9	-4.6201	0.82	1.3	413.251	2	36.6656	403000	2040000	21301	PROT2454_HEK293_F.raw	3	3	1	1	P42126|ECI1_HUMAN	ECI1	TARGET			0 0 1 3 1 1 9 19 5	GARLPGAAL	DB Search
RLIDGLVNA	RLIDGLVNA	34.81	969.561	9	66.7	9	-1.6165	0.88	2.7	485.789	2	46.5174	296000	1300000	28487	PROT2454_HEK293_F.raw	1	1	1	1	Q12767|TMM94_HUMAN	TMEM94	TARGET			0 0 0 2 19 27 43 4 4	RLIDGLVNA	DB Search
SLQEEIAFL	SLQEEIAFL	34.8	1048.54	9	22.2	9	-2.2644	0.71	1.2	1049.55	1	72.9413	2590000	13900000	47963	PROT2454_HEK293_F.raw	1	1	1	1	P08670|VIME_HUMAN	VIM	TARGET			0 0 3 2 1 0 0 0 0	SLQEEIAFL	DB Search
ALLSAVTRL	ALLSAVTRL	34.8	942.586	9	77.8	9	-1.6244	0.81	1.9	472.301	2	57.4019	1330000	6620000	36467	PROT2454_HEK293_F.raw	1	1	1	1	P35221|CTNA1_HUMAN:P26232|CTNA2_HUMAN	CTNNA1:CTNNA2	TARGET			2 2 72 21 14 5 2 0 0	ALLSAVTRL	DB Search
SPKPNGPVL	SPKPNGPVL	34.8	907.513	9	44.4	9	-2.694	0.81	1.7	454.764	2	28.4351	100000	544000	15283	PROT2454_HEK293_F.raw	2	2	1	1	O15164|TIF1A_HUMAN	TRIM24	TARGET			5 0 4 0 0 6 0 0 5	SPKPNGPVL	DB Search
GLIDRQVTV	GLIDRQVTV	34.79	999.571	9	66.7	9	-0.4943	0.72	3.7	500.795	2	41.8364	528000	3280000	25084	PROT2454_HEK293_F.raw	1	1	1	1	Q9UPN3|MACF1_HUMAN	MACF1	TARGET			0 0 67 14 0 19 50 24 5	GLIDRQVTV	DB Search
SM(+15.99)FGAGLTV	SMFGAGLTV	34.78	897.427	9	55.6	9	-5.3453	0.89	1	898.435	1	50.4202	3820000	15800000	31338	PROT2454_HEK293_F.raw	11	11	2	2	Q99437|VATO_HUMAN	ATP6V0B	TARGET	Oxidation (M)	M2:Oxidation (M):1000.00	0 0 27 27 20 19 10 0 0	SM(+15.99)FGAGLTV	DB Search
LVM(+15.99)APRTVL	LVMAPRTVL	34.77	1014.59	9	66.7	9	0.5344	0.86	4	508.304	2	42.6871	423000	1690000	25734	PROT2454_HEK293_F.raw	1	1	1	1	P01889|HLAB_HUMAN	HLA-B	TARGET	Oxidation (M)	M3:Oxidation (M):1000.00	5 8 59 39 0 0 0 3 5	LVM(+15.99)APRTVL	DB Search
IPALRDISI	IPALRDISI	34.77	996.597	9	77.8	9	-0.4428	0.84	2.7	499.307	2	59.3553	2650000	9220000	37894	PROT2454_HEK293_F.raw	3	3	1	1	P57054|PIGP_HUMAN	PIGP	TARGET			5 98 35 8 0 0 2 12 5	IPALRDISI	DB Search
LVADLVHTV	LVADLVHTV	34.76	965.555	9	77.8	9	-1.2049	0.86	3.4	483.786	2	49.5345	888000	5080000	30706	PROT2454_HEK293_F.raw	1	1	1	1	Q9P278|FNIP2_HUMAN	FNIP2	TARGET			5 10 10 6 5 5 4 0 0	LVADLVHTV	DB Search
RPDDRSQGAII	RPDDRSQGAII	34.75	1226.64	11	45.5	11	-3.8947	0.03	1.4	409.887	3	25.1791	110000	494000	12917	PROT2454_HEK293_F.raw	2	2	1	1	Q04637|IF4G1_HUMAN	EIF4G1	TARGET			3 0 0 6 0 0 0 0 41 2 5	RPDDRSQGAII	DB Search
HLANTYISV	HLANTYISV	34.75	1016.53	9	77.8	9	0.0281	0.78	4.2	509.274	2	42.3552	130000	992000	25475	PROT2454_HEK293_F.raw	1	1	1	1	Q9UEY8|ADDG_HUMAN	ADD3	TARGET			0 0 7 7 11 82 37 29 5	HLANTYISV	DB Search
TLM(+15.99)EALHYM(+15.99)	TLMEALHYM	34.75	1139.5	9	55.6	9	-5.2077	0.72	0.9	570.757	2	35.9593	137000	450000	20819	PROT2454_HEK293_F.raw	2	2	1	1	O14980|XPO1_HUMAN	XPO1	TARGET	Oxidation (M);Oxidation (M)	M3:Oxidation (M):1000.00;M9:Oxidation (M):1000.00	0 0 36 25 0 0 18 7 5	TLM(+15.99)EALHYM(+15.99)	DB Search
LPRFQPRVL	LPRFQPRVL	34.75	1124.68	9	66.7	9	2.9501	0.02	1.4	375.902	3	48.1974	2250000	9320000	29686	PROT2454_HEK293_F.raw	3	3	2	2	Q9ULV3|CIZ1_HUMAN	CIZ1	TARGET			5 7 7 2 2 1 1 1 2	LPRFQPRVL	DB Search
VPKYWGSGL	VPKYWGSGL	34.74	1005.53	9	44.4	9	-2.7076	0.8	3.1	503.773	2	45.6717	164000	992000	27930	PROT2454_HEK293_F.raw	1	1	1	1	Q99986|VRK1_HUMAN	VRK1	TARGET			5 3 1 1 0 0 1 4 4	VPKYWGSGL	DB Search
ILFGLIKDV	ILFGLIKDV	34.73	1016.63	9	100	9	7.7959	0.87	1.6	509.322	2	80.2195	2300000	13500000	53517	PROT2454_HEK293_F.raw	1	1	1	1	O60231|DHX16_HUMAN	DHX16	TARGET			5 14 28 5 5 19 5 3 3	ILFGLIKDV	DB Search
FLQPGGYHVL	FLQPGGYHVL	34.73	1129.59	10	80	10	1.5433	0.86	0.8	565.804	2	53.2306	787000	3970000	33378	PROT2454_HEK293_F.raw	1	1	1	1	Q14534|ERG1_HUMAN	SQLE	TARGET			1 1 7 15 3 3 4 3 2 2	FLQPGGYHVL	DB Search
M(+15.99)PSASRVILL	MPSASRVILL	34.73	1101.62	10	70	10	-4.9817	0.69	2.7	551.82	2	50.4083			31332	PROT2454_HEK293_F.raw	1	1	0	0	Q8IWT3|CUL9_HUMAN:Q14999|CUL7_HUMAN	CUL9:CUL7	TARGET	Oxidation (M)	M1:Oxidation (M):1000.00	5 45 43 17 0 0 0 14 14 5	M(+15.99)PSASRVILL	DB Search
LLDIIKSTV	LLDIIKSTV	34.72	1000.62	9	77.8	9	-2.3396	0.87	3.1	501.317	2	57.6079	1820000	7470000	36562	PROT2454_HEK293_F.raw	2	2	1	1	Q92562|FIG4_HUMAN	FIG4	TARGET			5 10 25 13 27 2 2 1 1	LLDIIKSTV	DB Search
TVIQTVKEV	TVIQTVKEV	34.72	1015.59	9	55.6	9	-1.4901	0.83	3	508.804	2	36.0243	76700	482000	20887	PROT2454_HEK293_F.raw	1	1	1	1	Q5JWR5|DOP1_HUMAN	DOP1A	TARGET			0 0 15 15 7 7 0 0 3	TVIQTVKEV	DB Search
ILDEHVQRV	ILDEHVQRV	34.7	1107.6	9	77.8	9	-0.4574	0.43	1.7	370.209	3	28.5714	345000	2080000	15379	PROT2454_HEK293_F.raw	3	3	2	2	O15169|AXIN1_HUMAN	AXIN1	TARGET			5 11 24 24 92 59 9 1 1	ILDEHVQRV	DB Search
FLEKESAIV	FLEKESAIV	34.68	1034.56	9	100	9	-0.5736	0.87	3.3	518.291	2	41.987	745000	4210000	25189	PROT2454_HEK293_F.raw	1	1	1	1	Q9Y314|NOSIP_HUMAN	NOSIP	TARGET			4 4 5 4 4 11 11 21 5	FLEKESAIV	DB Search
TLLTDPPTA	TLLTDPPTA	34.68	927.491	9	44.4	9	-3.0573	0.97	1.6	928.5	1	42.2318	203000	1090000	25392	PROT2454_HEK293_F.raw	1	1	1	1	Q9H270|VPS11_HUMAN	VPS11	TARGET			0 0 3 1 2 25 5 0 0	TLLTDPPTA	DB Search
ALLPQNHKL	ALLPQNHKL	34.66	1032.61	9	44.4	9	0.2196	0.25	0.9	345.21	3	33.0293	431000	2540000	18666	PROT2454_HEK293_F.raw	1	1	1	1	Q92797|SYMPK_HUMAN	SYMPK	TARGET			0 0 0 11 11 12 17 0 0	ALLPQNHKL	DB Search
AVATFLQSV	AVATFLQSV	34.64	934.512	9	77.8	9	-5.7878	0.59	0.9	935.521	1	60.17	602000	2530000	38494	PROT2454_HEK293_F.raw	1	1	1	1	P22314|UBA1_HUMAN	UBA1	TARGET			0 0 83 41 26 11 8 8 5	AVATFLQSV	DB Search
YKSPVILL	YKSPVILL	34.63	931.574	8	100	8	-4.2355	0.67	0.8	932.582	1	57.6368	11500000	26900000	36585	PROT2454_HEK293_F.raw	8	8	2	2	Q9NVI1|FANCI_HUMAN	FANCI	TARGET			3 2 24 3 3 10 18 5	YKSPVILL	DB Search
ILM(+15.99)GVLKEV	ILMGVLKEV	34.61	1016.59	9	100	9	1.3716	0.78	3.5	509.306	2	51.8702	6060000	24800000	32557	PROT2454_HEK293_F.raw	5	5	2	2	O43143|DHX15_HUMAN	DHX15	TARGET	Oxidation (M)	M3:Oxidation (M):1000.00	5 30 50 6 6 30 5 5 5	ILM(+15.99)GVLKEV	DB Search
HLSELVQQI	HLSELVQQI	34.6	1065.58	9	77.8	9	-1.6235	0.94	1.4	533.799	2	47.0922	698000	2350000	28871	PROT2454_HEK293_F.raw	2	2	1	1	P09884|DPOLA_HUMAN	POLA1	TARGET			0 0 6 6 30 84 36 11 5	HLSELVQQI	DB Search
M(+15.99)LLDVM(+15.99)HTV	MLLDVMHTV	34.59	1089.52	9	77.8	9	0.3274	0.79	1.8	545.768	2	43.1404	698000	2270000	26117	PROT2454_HEK293_F.raw	2	2	1	1	O95453|PARN_HUMAN	PARN	TARGET	Oxidation (M);Oxidation (M)	M1:Oxidation (M):1000.00;M6:Oxidation (M):1000.00	5 7 47 10 10 13 7 0 0	M(+15.99)LLDVM(+15.99)HTV	DB Search
RLGDKILQV	RLGDKILQV	34.59	1040.63	9	88.9	9	1.7826	0.66	1.6	347.886	3	43.3058	932000	6000000	26169	PROT2454_HEK293_F.raw	3	3	2	2	Q15717|ELAV1_HUMAN	ELAVL1	TARGET			4 4 8 8 62 43 10 0 5	RLGDKILQV	DB Search
TLHEILNEV	TLHEILNEV	34.58	1066.57	9	100	9	-3.5781	0.93	2.2	534.291	2	49.7336	421000	1480000	30823	PROT2454_HEK293_F.raw	1	1	1	1	P43304|GPDM_HUMAN	GPD2	TARGET			5 8 8 16 40 23 19 13 5	TLHEILNEV	DB Search
TPDPSRSVF	TPDPSRSVF	34.58	1004.49	9	66.7	9	-0.7226	0.86	2.6	503.255	2	33.4139	385000	2440000	18925	PROT2454_HEK293_F.raw	1	1	1	1	Q96FV2|SCRN2_HUMAN	SCRN2	TARGET			5 5 26 4 1 0 0 2 5	TPDPSRSVF	DB Search
LM(+15.99)VDHVTEV	LMVDHVTEV	34.57	1057.51	9	88.9	9	-2.5	0.7	1.2	529.764	2	36.0694	421000	1690000	20968	PROT2454_HEK293_F.raw	2	2	1	1	Q9HD15|SRA1_HUMAN	SRA1	TARGET	Oxidation (M)	M2:Oxidation (M):1000.00	5 19 17 17 0 39 18 18 5	LM(+15.99)VDHVTEV	DB Search
VLEDPVHAV	VLEDPVHAV	34.56	977.518	9	44.4	9	-1.6837	0.81	3.9	489.768	2	39.6169	81500	499000	23501	PROT2454_HEK293_F.raw	1	1	1	1	P61619|S61A1_HUMAN	SEC61A1	TARGET			5 41 23 23 0 0 0 0 0	VLEDPVHAV	DB Search
YM(+15.99)NSVIQQL	YMNSVIQQL	34.56	1110.54	9	66.7	9	-4.4811	0.79	1.8	556.277	2	47.1281	218000	1200000	28953	PROT2454_HEK293_F.raw	1	1	1	1	Q93008|USP9X_HUMAN:O00507|USP9Y_HUMAN	USP9X:USP9Y	TARGET	Oxidation (M)	M2:Oxidation (M):1000.00	0 0 21 21 30 21 0 17 5	YM(+15.99)NSVIQQL	DB Search
IPQGGRGAIQF	IPQGGRGAIQF	34.55	1142.62	11	63.6	11	-2.0023	0.76	0.4	572.317	2	41.1136	1690000	5810000	24470	PROT2454_HEK293_F.raw	2	2	1	1	Q15436|SC23A_HUMAN:Q15437|SC23B_HUMAN	SEC23A:SEC23B	TARGET			5 42 92 7 0 0 0 0 23 8 5	IPQGGRGAIQF	DB Search
VLQETLKSL	VLQETLKSL	34.55	1029.61	9	100	9	-0.6928	0.81	2.8	515.812	2	44.8649			27304	PROT2454_HEK293_F.raw	2	2	0	0	Q9UL42|PNMA2_HUMAN	PNMA2	TARGET			5 14 26 14 11 11 13 13 5	VLQETLKSL	DB Search
KPGADLLRA	KPGADLLRA	34.54	939.55	9	55.6	9	0.548	0.64	2.3	314.191	3	31.2825	75000	477000	17413	PROT2454_HEK293_F.raw	1	1	1	1	Q8N9M5|TM102_HUMAN	TMEM102	TARGET			5 7 5 0 0 12 11 0 0	KPGADLLRA	DB Search
ILQDGRIFI	ILQDGRIFI	34.51	1073.62	9	77.8	9	-2.6281	0.85	1	537.819	2	57.2696	3630000	7320000	36317	PROT2454_HEK293_F.raw	3	3	1	1	P14678|RSMB_HUMAN:P63162|RSMN_HUMAN	SNRPB:SNRPN	TARGET			5 34 47 30 1 1 3 3 4	ILQDGRIFI	DB Search
NPRDLPLM(+15.99)AL	NPRDLPLMAL	34.51	1154.61	10	60	10	-3.063	0.81	-4.1	578.311	2	52.4409	258000	1590000	32832	PROT2454_HEK293_F.raw	1	1	1	1	P04818|TYSY_HUMAN	TYMS	TARGET	Oxidation (M)	M8:Oxidation (M):1000.00	0 0 0 0 17 4 4 25 11 5	NPRDLPLM(+15.99)AL	DB Search
KM(+15.99)LSGVGGFVL	KMLSGVGGFVL	34.51	1122.61	11	100	11	-2.0884	0.77	0.3	562.313	2	58.1188	943000	4500000	36994	PROT2454_HEK293_F.raw	1	1	1	1	P01911|DRB1_HUMAN:P79483|DRB3_HUMAN:P13762|DRB4_HUMAN:Q30154|DRB5_HUMAN	HLA-DRB1:HLA-DRB3:HLA-DRB4:HLA-DRB5	TARGET	Oxidation (M)	M2:Oxidation (M):1000.00	5 2 2 2 2 2 5 5 83 14 5	KM(+15.99)LSGVGGFVL	DB Search
FQDEINWRL	FQDEINWRL	34.5	1219.6	9	77.8	9	1.2206	0.86	0.3	610.807	2	61.4008	424000	2680000	39411	PROT2454_HEK293_F.raw	1	1	1	1	P51784|UBP11_HUMAN	USP11	TARGET			5 7 26 19 18 7 3 1 1	FQDEINWRL	DB Search
LPSAHRVSGL	LPSAHRVSGL	34.5	1035.58	10	50	10	0.0676	0.53	1.7	346.202	3	29.7277	99300	510000	16243	PROT2454_HEK293_F.raw	1	1	1	1	Q9NRH3|TBG2_HUMAN:P23258|TBG1_HUMAN	TUBG2:TUBG1	TARGET			5 0 41 41 16 0 0 0 0 5	LPSAHRVSGL	DB Search
KLVGEFLEV	KLVGEFLEV	34.49	1032.59	9	77.8	9	-2.0092	0.83	1.5	517.301	2	59.4942	363000	2580000	38002	PROT2454_HEK293_F.raw	1	1	1	1	Q15046|SYK_HUMAN	KARS1	TARGET			5 4 4 0 0 27 65 29 5	KLVGEFLEV	DB Search
QM(+15.99)ISRIEYV	QMISRIEYV	34.49	1153.58	9	66.7	9	-2.6986	0.75	1.1	577.798	2	38.6762	101000	565000	22743	PROT2454_HEK293_F.raw	1	1	1	1	Q8N752|KC1AL_HUMAN:P48729|KC1A_HUMAN	CSNK1A1L:CSNK1A1	TARGET	Oxidation (M)	M2:Oxidation (M):1000.00	5 24 71 11 0 0 0 10 5	QM(+15.99)ISRIEYV	DB Search
LPRTPSYSISSTL	LPRTPSYSISSTL	34.49	1420.76	13	76.9	13	1.202	0.77	1.3	711.386	2	52.1946	457000	2660000	32643	PROT2454_HEK293_F.raw	1	1	1	1	Q14694|UBP10_HUMAN	USP10	TARGET			5 4 0 3 0 0 7 40 66 52 35 8 5	LPRTPSYSISSTL	DB Search
LIPEGPPQV	LIPEGPPQV	34.48	948.528	9	33.3	9	-1.6054	0.66	1.9	475.272	2	46.6743	312000	1320000	28648	PROT2454_HEK293_F.raw	1	1	1	1	Q9BSE4|HERP2_HUMAN	HERPUD2	TARGET			0 0 0 0 21 14 0 0 5	LIPEGPPQV	DB Search
ILDGNQLHI	ILDGNQLHI	34.48	1021.56	9	77.8	9	-1.0297	0.87	3.5	511.787	2	48.8633	228000	1320000	30218	PROT2454_HEK293_F.raw	1	1	1	1	O75534|CSDE1_HUMAN	CSDE1	TARGET			5 45 35 0 0 3 10 11 5	ILDGNQLHI	DB Search
VLAPLPLHGV	VLAPLPLHGV	34.48	1014.62	10	70	10	2.5633	0.91	2.6	508.32	2	59.825	383000	2920000	38231	PROT2454_HEK293_F.raw	1	1	1	1	Q86XS8|GOLI_HUMAN	RNF130	TARGET			3 3 34 21 21 5 5 1 0 0	VLAPLPLHGV	DB Search
FQDPVPLTV	FQDPVPLTV	34.47	1014.54	9	55.6	9	-2.6671	0.73	0.9	1015.55	1	63.777	19500000	42700000	41758	PROT2454_HEK293_F.raw	9	9	2	2	O15164|TIF1A_HUMAN	TRIM24	TARGET			0 0 50 23 12 9 9 1 1	FQDPVPLTV	DB Search
SLATTLTKI	SLATTLTKI	34.46	946.57	9	77.8	9	-0.5877	0.88	2.7	474.293	2	50.9149	1520000	7640000	31666	PROT2454_HEK293_F.raw	2	2	2	2	P53618|COPB_HUMAN	COPB1	TARGET			1 1 14 8 5 5 11 3 3	SLATTLTKI	DB Search
M(+15.99)LDM(+15.99)SVPAV	MLDMSVPAV	34.45	993.451	9	77.8	9	-3.2309	0.87	3.6	497.735	2	40.6243	1510000	3410000	23986	PROT2454_HEK293_F.raw	6	6	2	2	Q86WA8|LONP2_HUMAN	LONP2	TARGET	Oxidation (M);Oxidation (M)	M1:Oxidation (M):1000.00;M4:Oxidation (M):1000.00	0 0 19 29 19 19 15 15 5	M(+15.99)LDM(+15.99)SVPAV	DB Search
LPASPSVSL	LPASPSVSL	34.45	869.486	9	55.6	9	-3.2129	0.73	-0.5	870.493	1	48.9984	169000	1010000	30338	PROT2454_HEK293_F.raw	1	1	1	1	O14682|ENC1_HUMAN	ENC1	TARGET			0 0 24 24 14 0 0 17 5	LPASPSVSL	DB Search
KLQEFLKTL	KLQEFLKTL	34.44	1118.67	9	88.9	9	8.3329	0.55	-3.2	560.34	2	59.871	1810000000	800000000	38270	PROT2454_HEK293_F.raw	11	11	1	1	Q9NVI1|FANCI_HUMAN	FANCI	TARGET			5 6 6 14 34 98 0 46 5	KLQEFLKTL	DB Search
RAGKPHLVL	RAGKPHLVL	34.44	989.613	9	88.9	9	2.4405	0.05	1.8	330.879	3	29.7759	423000	2680000	16280	PROT2454_HEK293_F.raw	2	2	2	2	P13797|PLST_HUMAN	PLS3	TARGET			5 5 5 8 9 9 23 0 5	RAGKPHLVL	DB Search
VPKKPGPPVL	VPKKPGPPVL	34.43	1030.65	10	80	10	1.056	0.79	1.6	516.335	2	32.1614	1940000	8780000	17990	PROT2454_HEK293_F.raw	4	4	2	2	O75694|NU155_HUMAN	NUP155	TARGET			5 32 32 28 1 1 4 12 2 2	VPKKPGPPVL	DB Search
AIM(+15.99)DIVIKV	AIMDIVIKV	34.42	1016.59	9	77.8	9	-1.3797	0.84	2.6	509.306	2	55.8737	1330000	7680000	35308	PROT2454_HEK293_F.raw	2	2	1	1	Q9NZJ5|E2AK3_HUMAN	EIF2AK3	TARGET	Oxidation (M)	M3:Oxidation (M):1000.00	1 1 19 8 11 13 18 4 4	AIM(+15.99)DIVIKV	DB Search
LLADHTVHV	LLADHTVHV	34.42	1003.54	9	77.8	9	0.621	0.86	3.7	502.782	2	33.5563	187000	1380000	19063	PROT2454_HEK293_F.raw	2	2	2	2	Q3KRB8|RHGBB_HUMAN:Q6P4F7|RHGBA_HUMAN	ARHGAP11B:ARHGAP11A	TARGET			5 11 10 7 6 5 5 0 0	LLADHTVHV	DB Search
SPARLSGL	SPARLSGL	34.41	799.455	8	100	8	-2.7904	0.77	0.8	400.735	2	30.848	215000	1350000	17062	PROT2454_HEK293_F.raw	2	2	1	1	Q14296|FASTK_HUMAN	FASTK	TARGET			5 37 12 2 8 6 9 5	SPARLSGL	DB Search
AM(+15.99)PPPPPQGV	AMPPPPPQGV	34.4	1005.5	10	60	10	-1.4223	0.69	3.4	503.757	2	28.7264	598000	1580000	15409	PROT2454_HEK293_F.raw	3	3	1	1	O60216|RAD21_HUMAN	RAD21	TARGET	Oxidation (M)	M2:Oxidation (M):1000.00	0 0 29 29 56 23 0 0 11 5	AM(+15.99)PPPPPQGV	DB Search
VLIPKLPQL	VLIPKLPQL	34.4	1019.67	9	100	9	2.9851	0.81	-1.7	510.844	2	73.5549	3620000	12200000	48432	PROT2454_HEK293_F.raw	4	4	1	1	Q8N138|ORML3_HUMAN	ORMDL3	TARGET			2 2 22 5 5 21 5 5 5	VLIPKLPQL	DB Search
YLPEWKENI	YLPEWKENI	34.39	1190.6	9	44.4	9	-0.923	0.9	0.3	596.306	2	51.013	261000	1410000	31803	PROT2454_HEK293_F.raw	1	1	1	1	Q9Y4C2|TCAF1_HUMAN	TCAF1	TARGET			0 0 17 17 13 0 0 0 4	YLPEWKENI	DB Search
TVADKIHSV	TVADKIHSV	34.37	968.529	9	77.8	9	-2.5274	0.91	2.4	485.273	2	24.7099	2440000	13400000	12554	PROT2454_HEK293_F.raw	7	7	2	2	O95147|DUS14_HUMAN	DUSP14	TARGET			3 3 12 7 5 5 6 1 1	TVADKIHSV	DB Search
FVNDIFERI	FVNDIFERI	34.37	1151.6	9	77.8	9	-0.1	0.84	1.4	576.807	2	66.7831	510000	2980000	43394	PROT2454_HEK293_F.raw	1	1	1	1	P23527|H2B1O_HUMAN:Q99879|H2B1M_HUMAN:P58876|H2B1D_HUMAN:O60814|H2B1K_HUMAN:Q8N257|H2B3B_HUMAN:Q93079|H2B1H_HUMAN:P33778|H2B1B_HUMAN:P57053|H2BFS_HUMAN:P62807|H2B1C_HUMAN:Q99877|H2B1N_HUMAN:P06899|H2B1J_HUMAN:Q5QNW6|H2B2F_HUMAN:Q99880|H2B1L_HUMAN:Q16778|H2B2E_HUMAN	H2BC17:H2BC14:H2BC5:H2BC12:H2BC26:H2BC9:H2BC3:H2BC12L:H2BC4:H2BC15:H2BC11:H2BC18:H2BC13:H2BC21	TARGET			5 12 17 17 22 4 4 1 1	FVNDIFERI	DB Search
APRIPVTL	APRIPVTL	34.35	865.538	8	100	8	-0.1891	0.75	2.1	433.777	2	51.413	1240000	6220000	32053	PROT2454_HEK293_F.raw	1	1	1	1	O95372|LYPA2_HUMAN	LYPLA2	TARGET			4 2 2 19 6 6 29 5	APRIPVTL	DB Search
GISRQGIIAV	GISRQGIIAV	34.35	1012.6	10	60	10	-1.8072	0.86	3	507.31	2	43.3703	338000	2510000	26220	PROT2454_HEK293_F.raw	1	1	1	1	Q9H6R0|DHX33_HUMAN	DHX33	TARGET			0 0 1 0 4 4 14 73 28 5	GISRQGIIAV	DB Search
SLIKQIPRI	SLIKQIPRI	34.34	1066.69	9	55.6	9	4.091	0.79	2.2	534.352	2	49.7983	454000	1920000	30897	PROT2454_HEK293_F.raw	1	1	1	1	P62906|RL10A_HUMAN	RPL10A	TARGET			0 0 46 71 19 17 1 1 2	SLIKQIPRI	DB Search
RPAPAAPLL	RPAPAAPLL	34.33	904.549	9	44.4	9	-3.5712	0.91	2.9	453.283	2	41.1712	648000	3250000	24577	PROT2454_HEK293_F.raw	2	2	1	1	Q96PM9|Z385A_HUMAN	ZNF385A	TARGET			1 1 1 0 0 14 3 3 5	RPAPAAPLL	DB Search
RLLAEIGAV	RLLAEIGAV	34.33	940.571	9	66.7	9	-0.0341	0.85	2.5	471.294	2	51.5111	1010000	5770000	32110	PROT2454_HEK293_F.raw	1	1	1	1	Q9BSV6|SEN34_HUMAN	TSEN34	TARGET			1 1 1 3 7 13 13 39 5	RLLAEIGAV	DB Search
ALPKEDPTAV	ALPKEDPTAV	34.32	1039.55	10	30	10	-1.1744	0.75	1.6	520.786	2	30.1913	81600	895000	16590	PROT2454_HEK293_F.raw	1	1	1	1	Q9Y678|COPG1_HUMAN	COPG1	TARGET			0 0 0 0 0 6 0 0 31 5	ALPKEDPTAV	DB Search
FLNLLPVEA	FLNLLPVEA	34.31	1014.58	9	55.6	9	-1.3679	0.65	-0.1	1015.58	1	80.8319	2440000	8980000	54008	PROT2454_HEK293_F.raw	1	1	1	1	O43567|RNF13_HUMAN	RNF13	TARGET			0 0 64 21 4 5 5 0 0	FLNLLPVEA	DB Search
EPAFPHTDL	EPAFPHTDL	34.31	1025.48	9	77.8	9	-1.3238	0.9	3	513.75	2	44.1697	1420000	4330000	26688	PROT2454_HEK293_F.raw	2	2	1	1	Q93008|USP9X_HUMAN	USP9X	TARGET			0 0 14 14 31 3 3 3 5	EPAFPHTDL	DB Search
ALLAGSEYL	ALLAGSEYL	34.31	935.496	9	77.8	9	-5.2895	0.75	1.3	936.505	1	57.2285			36308	PROT2454_HEK293_F.raw	1	1	0	0	O15371|EIF3D_HUMAN	EIF3D	TARGET			0 0 64 10 6 5 4 9 5	ALLAGSEYL	DB Search
LPSDLRRSVL	LPSDLRRSVL	34.3	1154.68	10	0	10	-0.2979	0.62	0.8	578.346	2	41.0472	1510000	9940000	24522	PROT2454_HEK293_F.raw	2	2	2	2	Q7Z6Z7|HUWE1_HUMAN	HUWE1	TARGET			0 0 0 0 0 0 0 0 0 1	LPSDLRRSVL	DB Search
YLHDQNPDAAL	YLHDQNPDAAL	34.27	1255.58	11	54.5	11	-1.0492	0.88	0.8	628.799	2	32.6082	88600	818000	18368	PROT2454_HEK293_F.raw	1	1	1	1	O14579|COPE_HUMAN	COPE	TARGET			0 0 0 10 10 21 0 0 49 29 5	YLHDQNPDAAL	DB Search
FVM(+15.99)ETFVHL	FVMETFVHL	34.25	1137.55	9	77.8	9	1.3107	0.91	0	569.784	2	58.639	2690000	5170000	37939	PROT2454_HEK293_F.raw	3	3	1	1	Q9BVK8|TM147_HUMAN	TMEM147	TARGET	Oxidation (M)	M3:Oxidation (M):1000.00	0 0 21 12 8 8 14 3 3	FVM(+15.99)ETFVHL	DB Search
HLSDAIVEV	HLSDAIVEV	34.24	981.513	9	77.8	9	-1.5996	0.92	2.8	491.765	2	44.3066	219000	1270000	26912	PROT2454_HEK293_F.raw	1	1	1	1	Q8NBF6|AVL9_HUMAN	AVL9	TARGET			0 0 2 2 10 78 30 8 5	HLSDAIVEV	DB Search
RPAFFAERL	RPAFFAERL	34.23	1105.6	9	77.8	9	1.4893	0.7	1.2	553.81	2	46.7087	199000	1260000	28651	PROT2454_HEK293_F.raw	1	1	1	1	P20073|ANXA7_HUMAN	ANXA7	TARGET			5 12 2 2 2 4 5 1 1	RPAFFAERL	DB Search
ALNPADITV	ALNPADITV	34.23	912.492	9	55.6	9	-2.651	0.66	0.3	913.499	1	52.5681	167000	1140000	32911	PROT2454_HEK293_F.raw	1	1	1	1	Q8IXH7|NELFD_HUMAN	NELFCD	TARGET			0 0 21 5 5 7 7 0 0	ALNPADITV	DB Search
RIDPALLTV	RIDPALLTV	34.23	996.597	9	66.7	9	-4.0014	0.84	3	499.307	2	54.5009	1130000	5230000	34267	PROT2454_HEK293_F.raw	2	2	1	1	Q68D85|NR3L1_HUMAN	NCR3LG1	TARGET			1 1 1 3 3 36 57 7 5	RIDPALLTV	DB Search
KPTDEKLREL	KPTDEKLREL	34.22	1227.68	10	70	10	0.4708	0.38	1.9	410.235	3	25.3752	80000	386000	13062	PROT2454_HEK293_F.raw	1	1	1	1	Q14683|SMC1A_HUMAN	SMC1A	TARGET			5 0 81 72 47 47 39 0 0 5	KPTDEKLREL	DB Search
GLIDGRLTI	GLIDGRLTI	34.19	956.565	9	33.3	9	-2.1288	0.89	2.3	479.291	2	57.9567			36852	PROT2454_HEK293_F.raw	3	3	0	0	Q15005|SPCS2_HUMAN	SPCS2	TARGET			0 0 24 19 0 0 1 1 2	GLIDGRLTI	DB Search
SLYGGNAVV	SLYGGNAVV	34.19	878.45	9	77.8	9	-5.4682	0.82	1.7	879.459	1	40.0253	539000	3000000	23745	PROT2454_HEK293_F.raw	2	2	1	1	O75787|RENR_HUMAN	ATP6AP2	TARGET			0 0 12 8 8 8 13 11 5	SLYGGNAVV	DB Search
NVSRAKAVRAL	NVSRAKAVRAL	34.18	1183.71	11	36.4	11	1.0593	0.18	1.3	395.579	3	22.1187	145000	824000	10695	PROT2454_HEK293_F.raw	1	1	1	1	Q13765|NACA_HUMAN:Q9H009|NACA2_HUMAN:E9PAV3|NACAM_HUMAN:O15069|NACAD_HUMAN	NACA:NACA2:NACAD	TARGET			5 29 0 0 0 0 7 0 0 0 3	NVSRAKAVRAL	DB Search
GPRTAALGL	GPRTAALGL	34.18	854.497	9	55.6	9	-5.7871	0.73	0.4	428.256	2	35.7658	2910000	14700000	20633	PROT2454_HEK293_F.raw	5	5	2	2	Q14257|RCN2_HUMAN	RCN2	TARGET			0 0 0 0 2 10 61 61 5	GPRTAALGL	DB Search
GM(+15.99)LDLVKKV	GMLDLVKKV	34.17	1017.59	9	77.8	9	-2.7489	0.82	2.4	509.803	2	38.4256	521000	2610000	22588	PROT2454_HEK293_F.raw	2	2	2	2	Q9UKD1|GMEB2_HUMAN	GMEB2	TARGET	Oxidation (M)	M2:Oxidation (M):1000.00	0 0 73 35 20 20 42 11 5	GM(+15.99)LDLVKKV	DB Search
RPNGTKVAVL	RPNGTKVAVL	34.16	1053.63	10	20	10	-0.4421	0.64	1.5	527.823	2	28.0494	42200	250000	15062	PROT2454_HEK293_F.raw	1	1	1	1	Q8NHH9|ATLA2_HUMAN	ATL2	TARGET			0 0 0 0 0 0 30 30 0 0	RPNGTKVAVL	DB Search
QLVPALAKV	QLVPALAKV	34.16	937.596	9	100	9	0.6091	0.9	2.1	469.806	2	52.1685	703000	2580000	32538	PROT2454_HEK293_F.raw	2	2	1	1	Q99504|EYA3_HUMAN	EYA3	TARGET			4 4 30 16 16 15 15 4 4	QLVPALAKV	DB Search
Q(-17.03)LNEKVAQL	QLNEKVAQL	34.14	1024.56	9	77.8	9	3.0491	0.63	2.2	513.286	2	48.8633	62400	553000	30191	PROT2454_HEK293_F.raw	1	1	1	1	Q16850|CP51A_HUMAN	CYP51A1	TARGET	Pyro-glu from Q	Q1:Pyro-glu from Q:1000.00	0 0 3 5 3 3 14 3 5	Q(-17.03)LNEKVAQL	DB Search
YLAGEAPTL	YLAGEAPTL	34.13	933.481	9	33.3	9	-5.62	0.87	0.8	934.489	1	45.5687	66100	533000	27829	PROT2454_HEK293_F.raw	1	1	1	1	P26640|SYVC_HUMAN	VARS1	TARGET			0 0 17 0 0 22 23 0 0	YLAGEAPTL	DB Search
RVSDINFTL	RVSDINFTL	34.09	1063.57	9	44.4	9	-2.178	0.78	1.4	532.791	2	54.9839	968000	4200000	34629	PROT2454_HEK293_F.raw	1	1	1	1	Q5H9R7|PP6R3_HUMAN	PPP6R3	TARGET			0 0 1 0 0 17 41 8 5	RVSDINFTL	DB Search
APEEHPVL	APEEHPVL	34.08	890.45	8	100	8	-3.2225	0.73	1.4	446.233	2	27.7204	668000	2860000	14735	PROT2454_HEK293_F.raw	2	2	1	1	P60709|ACTB_HUMAN:A5A3E0|POTEF_HUMAN:P63261|ACTG_HUMAN	ACTB:POTEF:ACTG1	TARGET			5 16 4 3 3 4 4 5	APEEHPVL	DB Search
SPDSLRRVF	SPDSLRRVF	34.07	1075.58	9	44.4	9	-4.9286	0.01	1.3	359.534	3	36.2458	121000	731000	21015	PROT2454_HEK293_F.raw	1	1	1	1	Q9BRL6|SRSF8_HUMAN	SRSF8	TARGET			5 43 69 0 0 0 0 0 5	SPDSLRRVF	DB Search
ILIGKENLL	ILIGKENLL	34.06	1011.63	9	77.8	9	-0.4112	0.83	2.9	506.825	2	56.6167	573000	4210000	35869	PROT2454_HEK293_F.raw	1	1	1	1	Q0VDF9|HSP7E_HUMAN	HSPA14	TARGET			5 12 37 6 1 0 2 4 5	ILIGKENLL	DB Search
APIERVKLL	APIERVKLL	34.06	1037.66	9	88.9	9	1.8231	0.81	2.9	519.839	2	43.8715	205000	1810000	26609	PROT2454_HEK293_F.raw	2	2	2	2	P12235|ADT1_HUMAN:P12236|ADT3_HUMAN:Q9H0C2|ADT4_HUMAN:P05141|ADT2_HUMAN	SLC25A4:SLC25A6:SLC25A31:SLC25A5	TARGET			5 28 63 9 0 6 6 9 5	APIERVKLL	DB Search
VLQGAVPTV	VLQGAVPTV	34.06	882.518	9	55.6	9	-2.0623	0.74	0.7	883.525	1	44.5126	4290000	19100000	26981	PROT2454_HEK293_F.raw	5	5	2	2	Q5VZL5|ZMYM4_HUMAN	ZMYM4	TARGET			0 0 26 15 15 18 20 0 0	VLQGAVPTV	DB Search
FLAGAVTSV	FLAGAVTSV	34.05	863.475	9	44.4	9	-3.4495	0.76	1.4	864.484	1	49.6978	3670000	13900000	31271	PROT2454_HEK293_F.raw	4	4	1	1	A8MPS7|YDJC_HUMAN	YDJC	TARGET			0 0 18 18 48 0 23 0 0	FLAGAVTSV	DB Search
TPAVGRLEV	TPAVGRLEV	34.03	940.534	9	44.4	9	-0.8321	0.77	2.7	471.276	2	40.6243	361000	2790000	24222	PROT2454_HEK293_F.raw	2	2	2	2	Q53HL2|BOREA_HUMAN	CDCA8	TARGET			5 17 60 31 1 0 0 1 1	TPAVGRLEV	DB Search
SLGQKISTV	SLGQKISTV	34.03	931.534	9	55.6	9	-2.8359	0.78	2.6	466.775	2	30.3328			16685	PROT2454_HEK293_F.raw	1	1	0	0	Q15723|ELF2_HUMAN	ELF2	TARGET			0 0 2 0 0 6 6 6 5	SLGQKISTV	DB Search
SLAPAGVIRV	SLAPAGVIRV	34.03	981.597	10	50	10	-0.1723	0.81	2.9	491.807	2	50.781	585000	3240000	31608	PROT2454_HEK293_F.raw	1	1	1	1	O43711|TLX3_HUMAN	TLX3	TARGET			0 0 39 48 35 3 3 1 0 0	SLAPAGVIRV	DB Search
IQVTKVTQV	IQVTKVTQV	34.03	1014.61	9	55.6	9	1.4591	0.76	3.1	508.313	2	35.3797	269000	2380000	20368	PROT2454_HEK293_F.raw	1	1	1	1	P48444|COPD_HUMAN	ARCN1	TARGET			0 0 18 9 0 0 8 8 5	IQVTKVTQV	DB Search
KLFIGGLNV	KLFIGGLNV	34.03	959.58	9	100	9	0.8559	0.77	2.2	480.798	2	62.2671	1010000	3480000	40034	PROT2454_HEK293_F.raw	1	1	1	1	Q13151|ROA0_HUMAN	HNRNPA0	TARGET			5 7 7 13 8 8 67 37 5	KLFIGGLNV	DB Search
TPTQGSVL	TPTQGSVL	34.02	801.423	8	87.5	8	-5.7243	0.83	1.2	802.431	1	28.1531	134000	712000	15082	PROT2454_HEK293_F.raw	1	1	1	1	Q16531|DDB1_HUMAN	DDB1	TARGET			5 0 27 27 39 36 36 5	TPTQGSVL	DB Search
FLDEKTHEL	FLDEKTHEL	34.02	1130.56	9	77.8	9	-0.2105	0.58	0.9	566.288	2	33.3806	1150000	7630000	18913	PROT2454_HEK293_F.raw	2	2	2	2	Q9H0K6|PUS7L_HUMAN	PUS7L	TARGET			5 20 22 12 12 14 16 1 1	FLDEKTHEL	DB Search
ILTSDVPQI	ILTSDVPQI	34.01	984.549	9	22.2	9	-2.5127	0.9	1.3	985.558	1	54.6825			34430	PROT2454_HEK293_F.raw	1	1	0	0	Q9UPN7|PP6R1_HUMAN	PPP6R1	TARGET			0 0 7 0 0 0 15 0 0	ILTSDVPQI	DB Search
KM(+15.99)YEEFLSKV	KMYEEFLSKV	34	1288.64	10	100	10	1.9905	0.8	0.6	645.326	2	44.2476	1400000	3440000	26798	PROT2454_HEK293_F.raw	3	3	1	1	P10644|KAP0_HUMAN:P31321|KAP1_HUMAN	PRKAR1A:PRKAR1B	TARGET	Oxidation (M)	M2:Oxidation (M):1000.00	5 13 5 5 5 13 21 21 2 2	KM(+15.99)YEEFLSKV	DB Search
TLAEIAKV	TLAEIAKV	33.99	843.506	8	25	8	-1.0174	0.77	1.4	422.761	2	40.7701			24311	PROT2454_HEK293_F.raw	1	1	0	0	Q15233|NONO_HUMAN	NONO	TARGET			0 0 11 0 0 11 0 0	TLAEIAKV	DB Search
VPNAGRGLVRL	VPNAGRGLVRL	33.98	1150.69	11	0	11	-1.275	0.74	0.7	576.354	2	39.8772	4980000	12700000	23784	PROT2454_HEK293_F.raw	3	3	1	1	P27695|APEX1_HUMAN	APEX1	TARGET			0 0 0 0 0 0 0 0 1 0 0	VPNAGRGLVRL	DB Search
RPSQLGQVF	RPSQLGQVF	33.98	1030.56	9	55.6	9	-1.7742	0.84	2.7	516.287	2	40.6243	65900	464000	24235	PROT2454_HEK293_F.raw	1	1	1	1	Q93073|SBP2L_HUMAN	SECISBP2L	TARGET			0 0 0 0 12 12 24 24 5	RPSQLGQVF	DB Search
LPFGKVTNI	LPFGKVTNI	33.97	987.575	9	66.7	9	2.0193	0.89	1.7	494.796	2	53.5787	177000	1120000	33665	PROT2454_HEK293_F.raw	1	1	1	1	Q9UKA9|PTBP2_HUMAN	PTBP2	TARGET			5 27 57 7 0 0 0 9 5	LPFGKVTNI	DB Search
LPFGKVTNL	LPFGKVTNL	33.97	987.575	9	66.7	9	1.6427	0.9	1.7	494.796	2	53.5787	177000	1120000	33665	PROT2454_HEK293_F.raw	1	1	1	1	P26599|PTBP1_HUMAN:O95758|PTBP3_HUMAN	PTBP1:PTBP3	TARGET			5 27 57 7 0 0 0 9 5	LPFGKVTNL	DB Search
KIQEILTQV	KIQEILTQV	33.97	1070.63	9	77.8	9	-0.5265	0.75	1.6	536.325	2	47.793	4440000	17300000	29772	PROT2454_HEK293_F.raw	4	4	2	2	O00425|IF2B3_HUMAN	IGF2BP3	TARGET			5 0 0 4 28 70 29 16 5	KIQEILTQV	DB Search
VPRAAFLSPL	VPRAAFLSPL	33.96	1069.63	10	80	10	-1.7502	0.96	0.5	535.822	2	58.3353	465000	3480000	37172	PROT2454_HEK293_F.raw	1	1	1	1	P30040|ERP29_HUMAN	ERP29	TARGET			2 0 1 2 2 3 20 30 2 2	VPRAAFLSPL	DB Search
APYGRITL	APYGRITL	33.96	889.502	8	62.5	8	-2.3241	0.82	2.5	445.759	2	42.4183	234000	1900000	25526	PROT2454_HEK293_F.raw	1	1	1	1	Q7L576|CYFP1_HUMAN:Q96F07|CYFP2_HUMAN	CYFIP1:CYFIP2	TARGET			5 17 30 1 0 0 2 2	APYGRITL	DB Search
TPRSTVGVAVL	TPRSTVGVAVL	33.95	1098.64	11	45.5	11	-1.7013	0.9	1.7	550.328	2	43.6714	522000	3870000	26437	PROT2454_HEK293_F.raw	1	1	1	1	Q96PQ7|KLHL5_HUMAN	KLHL5	TARGET			0 0 0 0 0 1 4 30 40 9 5	TPRSTVGVAVL	DB Search
QPKLPM(+15.99)RTL	QPKLPMRTL	33.94	1098.62	9	66.7	9	1.1691	0.61	0.5	367.215	3	30.4683	5650000	13700000	16803	PROT2454_HEK293_F.raw	7	7	2	2	O43432|IF4G3_HUMAN	EIF4G3	TARGET	Oxidation (M)	M6:Oxidation (M):1000.00	0 0 1 3 18 15 2 6 5	QPKLPM(+15.99)RTL	DB Search
TLAAIIHGA	TLAAIIHGA	33.94	865.502	9	22.2	9	-1.055	0.81	1.5	433.759	2	45.1466			27501	PROT2454_HEK293_F.raw	1	1	0	0	P08183|MDR1_HUMAN	ABCB1	TARGET			0 0 17 0 0 9 0 0 0	TLAAIIHGA	DB Search
LLFSAFSRA	LLFSAFSRA	33.92	1010.55	9	66.7	9	-0.6458	0.89	1.6	506.286	2	58.3556	401000	2620000	37171	PROT2454_HEK293_F.raw	1	1	1	1	Q5BKT4|AG10A_HUMAN:Q5I7T1|AG10B_HUMAN	ALG10:ALG10B	TARGET			5 7 25 9 6 2 0 0 0	LLFSAFSRA	DB Search
LLIDDEYKV	LLIDDEYKV	33.92	1106.59	9	100	9	-0.4617	0.86	0.8	554.301	2	50.884	354000	1710000	31692	PROT2454_HEK293_F.raw	1	1	1	1	Q8N766|EMC1_HUMAN	EMC1	TARGET			5 24 45 16 6 6 15 5 5	LLIDDEYKV	DB Search
SLLEERFRV	SLLEERFRV	33.92	1147.63	9	0	9	1.4738	0.88	1.3	574.826	2	49.7983	1600000	6580000	30880	PROT2454_HEK293_F.raw	2	2	2	2	P52435|RPB11_HUMAN	POLR2J	TARGET			0 0 1 1 1 1 1 0 0	SLLEERFRV	DB Search
RLLEGVNQL	RLLEGVNQL	33.91	1040.6	9	77.8	9	-0.3597	0.9	0.8	521.307	2	45.2407	246000	1060000	27610	PROT2454_HEK293_F.raw	1	1	1	1	Q10570|CPSF1_HUMAN	CPSF1	TARGET			3 0 0 12 26 87 86 28 5	RLLEGVNQL	DB Search
SPQRRSLVL	SPQRRSLVL	33.91	1054.62	9	33.3	9	-0.4435	0.02	1.1	352.549	3	29.8936	291000	1650000	16341	PROT2454_HEK293_F.raw	2	2	2	2	Q9NTJ4|MA2C1_HUMAN	MAN2C1	TARGET			0 0 0 0 0 27 44 0 5	SPQRRSLVL	DB Search
GLAQDPKSLQL	GLAQDPKSLQL	33.9	1168.65	11	27.3	11	-1.8962	0.85	1.1	585.331	2	45.4725	417000	1340000	27768	PROT2454_HEK293_F.raw	1	1	1	1	Q96AY4|TTC28_HUMAN	TTC28	TARGET			0 0 4 1 2 0 0 0 2 1 1	GLAQDPKSLQL	DB Search
YLNVQVKEL	YLNVQVKEL	33.89	1104.62	9	77.8	9	0.8954	0.83	0.8	553.317	2	49.2746	472000	3440000	30489	PROT2454_HEK293_F.raw	1	1	1	1	Q9NTJ3|SMC4_HUMAN	SMC4	TARGET			5 10 16 11 11 13 1 1 5	YLNVQVKEL	DB Search
NM(+15.99)SDFIM(+15.99)KV	NMSDFIMKV	33.89	1115.5	9	55.6	9	-4.2791	0.74	1.7	558.758	2	37.2219	77200	371000	21692	PROT2454_HEK293_F.raw	1	1	1	1	Q9NYU1|UGGG2_HUMAN	UGGT2	TARGET	Oxidation (M);Oxidation (M)	M2:Oxidation (M):1000.00;M7:Oxidation (M):1000.00	0 0 67 59 31 31 46 0 0	NM(+15.99)SDFIM(+15.99)KV	DB Search
IPGVRFKVV	IPGVRFKVV	33.88	1013.64	9	77.8	9	2.1695	0.85	3.5	507.828	2	47.8341	2360000	14600000	29428	PROT2454_HEK293_F.raw	2	2	2	2	P62266|RS23_HUMAN	RPS23	TARGET			5 59 4 4 0 1 2 5 5	IPGVRFKVV	DB Search
ALSDYDLVL	ALSDYDLVL	33.88	1007.52	9	55.6	9	-5.4118	0.64	0.6	1008.53	1	66.6871	897000	4360000	43303	PROT2454_HEK293_F.raw	1	1	1	1	P08754|GNAI3_HUMAN:P63096|GNAI1_HUMAN	GNAI3:GNAI1	TARGET			0 0 30 26 10 10 10 0 0	ALSDYDLVL	DB Search
TLLTAIVKL	TLLTAIVKL	33.86	970.643	9	100	9	2.1038	0.87	1.4	486.329	2	76.4389	6500000	22300000	50720	PROT2454_HEK293_F.raw	3	3	2	2	P63010|AP2B1_HUMAN	AP2B1	TARGET			2 2 18 7 4 4 11 2 2	TLLTAIVKL	DB Search
NM(+15.99)YGKVVTV	NMYGKVVTV	33.86	1025.52	9	77.8	9	-1.7437	0.88	1.3	513.769	2	31.8411	873000	4340000	17758	PROT2454_HEK293_F.raw	2	2	1	1	O00267|SPT5H_HUMAN	SUPT5H	TARGET	Oxidation (M)	M2:Oxidation (M):1000.00	0 0 26 10 9 9 27 39 5	NM(+15.99)YGKVVTV	DB Search
LLIPGLATA	LLIPGLATA	33.85	867.543	9	22.2	9	-4.2315	0.82	0.4	868.551	1	68.93	3170000	15300000	44909	PROT2454_HEK293_F.raw	2	2	1	1	O15239|NDUA1_HUMAN	NDUFA1	TARGET			0 0 5 1 1 1 3 0 0	LLIPGLATA	DB Search
VPVAKTAEL	VPVAKTAEL	33.85	926.544	9	77.8	9	-1.8139	0.85	1.1	464.28	2	31.3548	340000	2300000	17431	PROT2454_HEK293_F.raw	2	2	1	1	P49790|NU153_HUMAN	NUP153	TARGET			5 24 65 12 6 0 0 4 5	VPVAKTAEL	DB Search
M(+15.99)PSLKHIVEL	MPSLKHIVEL	33.84	1181.65	10	90	10	2.476	0.75	0.3	591.831	2	47.793	652000	4430000	29464	PROT2454_HEK293_F.raw	3	3	3	3	O60518|RNBP6_HUMAN	RANBP6	TARGET	Oxidation (M)	M1:Oxidation (M):1000.00	5 21 12 12 12 0 16 35 9 5	M(+15.99)PSLKHIVEL	DB Search
YLDLFGDPSV	YLDLFGDPSV	33.84	1124.54	10	20	10	-4.5177	0.81	-0.3	1125.55	1	72.7877	814000	10100000	47872	PROT2454_HEK293_F.raw	1	1	1	1	P14324|FPPS_HUMAN	FDPS	TARGET			0 0 14 1 0 0 1 5 0 0	YLDLFGDPSV	DB Search
TPLSSTVTL	TPLSSTVTL	33.83	917.507	9	55.6	9	-3.9132	0.85	0.8	918.515	1	49.5613	203000	1370000	30750	PROT2454_HEK293_F.raw	1	1	1	1	P12004|PCNA_HUMAN	PCNA	TARGET			0 0 62 74 37 23 18 0 0	TPLSSTVTL	DB Search
RLEDQVIGV	RLEDQVIGV	33.83	1027.57	9	77.8	9	-1.2678	0.87	2.9	514.792	2	41.1414	416000	2790000	24572	PROT2454_HEK293_F.raw	1	1	1	1	Q2KHR3|QSER1_HUMAN	QSER1	TARGET			2 1 1 2 21 64 37 15 5	RLEDQVIGV	DB Search
KLGLKPLEV	KLGLKPLEV	33.81	995.638	9	77.8	9	4.2976	0.87	3.1	498.828	2	46.639	255000	1330000	28602	PROT2454_HEK293_F.raw	1	1	1	1	O43290|SNUT1_HUMAN	SART1	TARGET			5 40 2 2 15 0 0 11 5	KLGLKPLEV	DB Search
QPHLSRQDL	QPHLSRQDL	33.8	1092.57	9	55.6	9	1.3759	0.8	2.1	365.197	3	25.8658	237000	1210000	13402	PROT2454_HEK293_F.raw	3	3	1	1	Q2VIR3|IF2GL_HUMAN:P41091|IF2G_HUMAN	EIF2S3B:EIF2S3	TARGET			5 0 10 56 6 0 0 0 5	QPHLSRQDL	DB Search
IPELHRPVV	IPELHRPVV	33.8	1058.62	9	66.7	9	2.0186	0.88	0.9	530.32	2	39.1273	2260000	12600000	23181	PROT2454_HEK293_F.raw	3	3	2	2	Q9H8H2|DDX31_HUMAN	DDX31	TARGET			5 32 48 30 12 3 0 0 0	IPELHRPVV	DB Search
SM(+15.99)VDVVM(+15.99)LL	SMVDVVMLL	33.79	1037.51	9	77.8	9	-4.5239	0.88	2.3	519.765	2	68.2244	5000000	11700000	44432	PROT2454_HEK293_F.raw	4	4	1	1	P46379|BAG6_HUMAN	BAG6	TARGET	Oxidation (M);Oxidation (M)	M2:Oxidation (M):1000.00;M7:Oxidation (M):1000.00	0 0 13 13 39 68 23 18 5	SM(+15.99)VDVVM(+15.99)LL	DB Search
QLNEQVHSL	QLNEQVHSL	33.77	1066.54	9	11.1	9	-1.9876	0.54	2.1	534.279	2	30.8939	37700	477000	17107	PROT2454_HEK293_F.raw	1	1	1	1	Q15555|MARE2_HUMAN	MAPRE2	TARGET			3 1 1 1 1 1 1 1 1	QLNEQVHSL	DB Search
SIFKSLHQV	SIFKSLHQV	33.77	1057.59	9	33.3	9	-1.3661	0.82	0.6	529.804	2	39.7935	181000	1320000	23651	PROT2454_HEK293_F.raw	2	2	2	2	Q9Y2I1|NISCH_HUMAN	NISCH	TARGET			0 0 31 28 0 0 8 0 0	SIFKSLHQV	DB Search
AYSSYVHQY	AYSSYVHQY	33.77	1116.49	9	100	9	-1.044	0.8	0.5	559.251	2	29.9336	173000	1480000	16399	PROT2454_HEK293_F.raw	1	1	1	1	Q92624|APBP2_HUMAN	APPBP2	TARGET			2 2 14 11 11 20 7 2 2	AYSSYVHQY	DB Search
HPRIASGLGL	HPRIASGLGL	33.76	1019.59	10	80	10	0.941	0.81	3.5	510.803	2	39.5104	355000	1680000	23390	PROT2454_HEK293_F.raw	2	2	2	2	O14880|MGST3_HUMAN	MGST3	TARGET			5 9 0 0 2 3 3 37 26 5	HPRIASGLGL	DB Search
LHPFHVIR	LHPFHVIR	33.76	1017.59	8	100	8	3.91	0.59	0.8	340.203	3	34.0211	95600	575000	19408	PROT2454_HEK293_F.raw	1	1	1	1	Q96L21|RL10L_HUMAN:P27635|RL10_HUMAN	RPL10L:RPL10	TARGET			4 4 12 46 41 13 13 5	LHPFHVIR	DB Search
ALASVIM(+15.99)GL	ALASVIMGL	33.75	889.494	9	77.8	9	-6.8157	0.69	0.1	890.502	1	63.7541	11400000	25800000	41233	PROT2454_HEK293_F.raw	6	6	1	1	P30153|2AAA_HUMAN:P30154|2AAB_HUMAN	PPP2R1A:PPP2R1B	TARGET	Oxidation (M)	M7:Oxidation (M):1000.00	0 0 38 38 32 29 5 2 2	ALASVIM(+15.99)GL	DB Search
TAAPPAQPL	TAAPPAQPL	33.74	864.471	9	55.6	9	-2.9323	0.93	1.9	433.243	2	30.7503	364000	1270000	16952	PROT2454_HEK293_F.raw	4	4	2	2	P25440|BRD2_HUMAN	BRD2	TARGET			0 0 0 0 8 8 9 3 3	TAAPPAQPL	DB Search
LLFDRPM(+15.99)HV	LLFDRPMHV	33.73	1142.59	9	66.7	9	-0.3584	0.83	1.3	572.303	2	40.8457	607000	3610000	24380	PROT2454_HEK293_F.raw	2	2	2	2	P52272|HNRPM_HUMAN	HNRNPM	TARGET	Oxidation (M)	M7:Oxidation (M):1000.00	5 14 17 7 0 0 0 6 5	LLFDRPM(+15.99)HV	DB Search
KPANDITSQL	KPANDITSQL	33.73	1085.57	10	40	10	-0.9163	0.56	1.5	543.794	2	32.9179	37000	306000	18623	PROT2454_HEK293_F.raw	1	1	1	1	Q8NC51|SERB1_HUMAN:Q5JVS0|HABP4_HUMAN	SERBP1:HABP4	TARGET			5 0 0 0 0 0 51 54 0 5	KPANDITSQL	DB Search
TLWVDPYEV	TLWVDPYEV	33.71	1120.54	9	55.6	9	-4.0978	0.72	0.9	1121.55	1	68.0897	2160000	7270000	44216	PROT2454_HEK293_F.raw	2	2	1	1	P78543|BTG2_HUMAN:P62324|BTG1_HUMAN	BTG2:BTG1	TARGET			0 0 13 4 2 5 4 1 1	TLWVDPYEV	DB Search
TPHQTFVRL	TPHQTFVRL	33.7	1097.6	9	55.6	9	2.0136	0.52	1.1	366.874	3	37.4866	263000	1690000	21903	PROT2454_HEK293_F.raw	2	2	1	1	P04844|RPN2_HUMAN	RPN2	TARGET			0 0 50 53 38 37 18 0 0	TPHQTFVRL	DB Search
TIIDKSKSV	TIIDKSKSV	33.7	989.576	9	55.6	9	-2.0402	0.81	3.1	495.797	2	21.1259	68100	421000	10087	PROT2454_HEK293_F.raw	1	1	1	1	Q01581|HMCS1_HUMAN	HMGCS1	TARGET			0 0 27 8 8 8 8 0 0	TIIDKSKSV	DB Search
AVEPGRPPL	AVEPGRPPL	33.69	934.524	9	55.6	9	-0.2494	0.84	2.6	468.27	2	33.2425	2290000	7820000	19004	PROT2454_HEK293_F.raw	3	3	1	1	Q5TA31|RN187_HUMAN	RNF187	TARGET			0 0 30 16 2 2 6 0 0	AVEPGRPPL	DB Search
VLLDHLSLA	VLLDHLSLA	33.69	979.57	9	55.6	9	-1.6417	0.9	0.2	980.578	1	58.3556	5340000	24400000	37193	PROT2454_HEK293_F.raw	2	2	2	2	P29459|IL12A_HUMAN	IL12A	TARGET			0 0 3 3 9 43 26 0 0	VLLDHLSLA	DB Search
FIM(+15.99)EGGAM(+15.99)VL	FIMEGGAMVL	33.69	1098.51	10	80	10	-3.387	0.8	1.6	550.263	2	48.2364	1180000	3730000	29690	PROT2454_HEK293_F.raw	3	3	2	2	P33992|MCM5_HUMAN	MCM5	TARGET	Oxidation (M);Oxidation (M)	M3:Oxidation (M):1000.00;M8:Oxidation (M):1000.00	0 0 7 4 2 2 18 31 15 5	FIM(+15.99)EGGAM(+15.99)VL	DB Search
RVPPPPPIA	RVPPPPPIA	33.67	942.565	9	22.2	9	1.1866	0.52	1.4	472.29	2	35.1504	766000	709000	20780	PROT2454_HEK293_F.raw	6	6	1	1	O60812|HNRC1_HUMAN:P07910|HNRPC_HUMAN:B2RXH8|HNRC2_HUMAN:B7ZW38|HNRC3_HUMAN:P0DMR1|HNRC4_HUMAN	HNRNPCL1:HNRNPC:HNRNPCL2:HNRNPCL3:HNRNPCL4	TARGET			0 0 10 8 0 0 0 0 0	RVPPPPPIA	DB Search
KLSSLIILM(+15.99)	KLSSLIILM	33.67	1032.63	9	100	9	-2.4568	0.83	0.8	1033.63	1	59.8768	1800000	6750000	38278	PROT2454_HEK293_F.raw	1	1	1	1	P50454|SERPH_HUMAN	SERPINH1	TARGET	Oxidation (M)	M9:Oxidation (M):1000.00	5 18 14 7 7 50 65 18 5	KLSSLIILM(+15.99)	DB Search
ILFGHENRV	ILFGHENRV	33.66	1083.58	9	66.7	9	0.0316	0.88	1.1	542.799	2	33.629	2410000	13300000	19073	PROT2454_HEK293_F.raw	2	2	2	2	O14775|GNB5_HUMAN	GNB5	TARGET			5 17 49 14 14 7 1 0 0	ILFGHENRV	DB Search
M(+15.99)PRGPTLGHVSL	MPRGPTLGHVSL	33.66	1279.67	12	25	12	2.1393	0.86	0.2	640.843	2	43.2024	1880000	8500000	26057	PROT2454_HEK293_F.raw	3	3	2	2	Q96TA2|YMEL1_HUMAN	YME1L1	TARGET	Oxidation (M)	M1:Oxidation (M):1000.00	0 0 0 0 0 0 6 12 15 0 0 0	M(+15.99)PRGPTLGHVSL	DB Search
NM(+15.99)PLPGYKV	NMPLPGYKV	33.65	1033.53	9	22.2	9	-5.5576	0.95	1.6	517.771	2	35.6985	122000	577000	20573	PROT2454_HEK293_F.raw	1	1	1	1	P13797|PLST_HUMAN	PLS3	TARGET	Oxidation (M)	M2:Oxidation (M):1000.00	0 0 8 8 0 0 0 0 0	NM(+15.99)PLPGYKV	DB Search
ALDILITNV	ALDILITNV	33.63	970.57	9	44.4	9	-1.1559	0.7	0	971.577	1	72.0942			47322	PROT2454_HEK293_F.raw	2	2	0	0	P62380|TBPL1_HUMAN	TBPL1	TARGET			0 0 31 64 22 1 3 0 0	ALDILITNV	DB Search
YIHNILYEV	YIHNILYEV	33.63	1162.6	9	77.8	9	-0.3188	0.87	0.6	582.309	2	55.6317	937000	4400000	35147	PROT2454_HEK293_F.raw	1	1	1	1	Q6ZUT9|DEN5B_HUMAN	DENND5B	TARGET			0 0 5 27 63 82 22 11 5	YIHNILYEV	DB Search
VRVPVTSNL	VRVPVTSNL	33.62	983.576	9	55.6	9	-0.4189	0.74	3.6	492.797	2	41.1414	165000	1100000	24607	PROT2454_HEK293_F.raw	1	1	1	1	Q9H0H0|INT2_HUMAN	INTS2	TARGET			0 0 12 0 0 36 31 31 5	VRVPVTSNL	DB Search
SVYSRVIQV	SVYSRVIQV	33.61	1049.59	9	55.6	9	1.826	0.84	1.5	525.802	2	44.3362	105000	748000	26933	PROT2454_HEK293_F.raw	1	1	1	1	Q9Y487|VPP2_HUMAN	ATP6V0A2	TARGET			0 0 14 0 0 7 10 11 5	SVYSRVIQV	DB Search
TAADKRLTVL	TAADKRLTVL	33.61	1086.64	10	50	10	0.4289	0.74	3.4	544.329	2	34.0957	15500	299000	19470	PROT2454_HEK293_F.raw	1	1	1	1	Q9UHB7|AFF4_HUMAN	AFF4	TARGET			5 11 28 28 0 0 0 0 0 5	TAADKRLTVL	DB Search
SLAEPRVSV	SLAEPRVSV	33.61	956.529	9	22.2	9	-2.5202	0.86	2.8	479.273	2	38.5726	1140000	6220000	22693	PROT2454_HEK293_F.raw	3	3	2	2	P49327|FAS_HUMAN	FASN	TARGET			1 1 15 15 1 0 1 1 1	SLAEPRVSV	DB Search
ITADVNHNL	ITADVNHNL	33.6	995.504	9	11.1	9	-1.1062	0.56	2.5	498.76	2	29.9992	21900	237000	16459	PROT2454_HEK293_F.raw	1	1	1	1	Q16222|UAP1_HUMAN	UAP1	TARGET			0 0 56 0 0 0 0 0 0	ITADVNHNL	DB Search
HLDRLVPLV	HLDRLVPLV	33.6	1060.64	9	88.9	9	2.2042	0.81	1	531.327	2	53.7992	1400000	8170000	33776	PROT2454_HEK293_F.raw	1	1	1	1	O75155|CAND2_HUMAN	CAND2	TARGET			5 36 5 1 8 17 6 6 5	HLDRLVPLV	DB Search
ALAKPPVVSV	ALAKPPVVSV	33.58	979.607	10	60	10	1.3543	0.85	2.8	490.812	2	44.3693	240000	787000	26931	PROT2454_HEK293_F.raw	1	1	1	1	Q96L91|EP400_HUMAN	EP400	TARGET			0 0 9 9 7 0 0 63 34 5	ALAKPPVVSV	DB Search
KM(+15.99)LEIDPQKV	KMLEIDPQKV	33.58	1215.65	10	40	10	1.053	0.86	1	608.835	2	34.5269	103000	646000	19779	PROT2454_HEK293_F.raw	2	2	2	2	P24752|THIL_HUMAN	ACAT1	TARGET	Oxidation (M)	M2:Oxidation (M):1000.00	5 9 17 0 0 15 0 0 0 0	KM(+15.99)LEIDPQKV	DB Search
ILSGIGVSQV	ILSGIGVSQV	33.57	971.565	10	80	10	-3.3758	0.5	2.6	486.791	2	52.1851	329000	1570000	32615	PROT2454_HEK293_F.raw	2	2	1	1	P46977|STT3A_HUMAN	STT3A	TARGET			0 0 6 6 14 14 33 33 17 5	ILSGIGVSQV	DB Search
TVFSHAQTV	TVFSHAQTV	33.55	988.498	9	77.8	9	-2.7958	0.79	2.9	495.258	2	28.9011	141000	891000	15638	PROT2454_HEK293_F.raw	1	1	1	1	Q71UM5|RS27L_HUMAN:P42677|RS27_HUMAN	RPS27L:RPS27	TARGET			3 3 5 4 0 0 8 6 5	TVFSHAQTV	DB Search
HLDTDVKRV	HLDTDVKRV	33.55	1081.59	9	33.3	9	-1.3981	0.62	2.5	361.538	3	20.1196	46000	376000	9470	PROT2454_HEK293_F.raw	1	1	1	1	Q9NPQ8|RIC8A_HUMAN	RIC8A	TARGET			0 0 12 0 0 29 16 0 0	HLDTDVKRV	DB Search
LAPPPPTSA	LAPPPPTSA	33.49	849.46	9	33.3	9	-2.4445	0.94	1.7	850.468	1	27.8361	22600	113000	14858	PROT2454_HEK293_F.raw	2	2	1	1	Q8TF74|WIPF2_HUMAN	WIPF2	TARGET			0 0 32 32 6 0 0 0 0	LAPPPPTSA	DB Search
TPARKEISL	TPARKEISL	33.49	1013.59	9	55.6	9	-1.9094	0.74	2.6	507.802	2	26.9165	466000	2700000	14197	PROT2454_HEK293_F.raw	2	2	2	2	Q8NDZ2|SIMC1_HUMAN	SIMC1	TARGET			5 14 0 0 0 0 22 12 5	TPARKEISL	DB Search
SLADYITAA	SLADYITAA	33.49	923.46	9	55.6	9	-7.0609	0.81	1.7	924.469	1	53.0111	439000	2200000	33224	PROT2454_HEK293_F.raw	1	1	1	1	P33993|MCM7_HUMAN	MCM7	TARGET			0 0 35 35 41 8 6 0 0	SLADYITAA	DB Search
QLDDLKVEL	QLDDLKVEL	33.49	1071.58	9	100	9	-1.3951	0.82	1.2	536.799	2	55.7419	2800000	15500000	35191	PROT2454_HEK293_F.raw	5	5	1	1	P42766|RL35_HUMAN	RPL35	TARGET			5 8 11 11 23 5 5 7 5	QLDDLKVEL	DB Search
SLSGELREV	SLSGELREV	33.48	988.519	9	44.4	9	-2.3207	0.9	4.3	495.269	2	38.9873	94100	1280000	23038	PROT2454_HEK293_F.raw	1	1	1	1	Q8IX12|CCAR1_HUMAN	CCAR1	TARGET			0 0 18 4 4 3 0 0 0	SLSGELREV	DB Search
NIVEKLREV	NIVEKLREV	33.48	1098.64	9	66.7	9	-0.2199	0.86	1.4	550.328	2	42.0929	569000	3600000	25270	PROT2454_HEK293_F.raw	1	1	1	1	Q9C035|TRIM5_HUMAN	TRIM5	TARGET			1 1 58 21 9 4 1 2 3	NIVEKLREV	DB Search
YRGNVGVVL	YRGNVGVVL	33.47	975.55	9	55.6	9	-1.4289	0.83	3.8	488.784	2	41.0813	328000	2040000	24547	PROT2454_HEK293_F.raw	1	1	1	1	P33316|DUT_HUMAN	DUT	TARGET			0 0 0 0 2 2 49 17 5	YRGNVGVVL	DB Search
VLM(+15.99)DNM(+15.99)KHLL	VLMDNMKHLL	33.46	1244.63	10	80	10	-0.1001	0.31	1.3	415.883	3	32.6737	888000	4060000	18348	PROT2454_HEK293_F.raw	2	2	2	2	Q9H3R5|CENPH_HUMAN	CENPH	TARGET	Oxidation (M);Oxidation (M)	M3:Oxidation (M):1000.00;M6:Oxidation (M):1000.00	0 0 30 19 10 10 14 22 13 5	VLM(+15.99)DNM(+15.99)KHLL	DB Search
TLDDIM(+15.99)AAV	TLDDIMAAV	33.45	963.458	9	44.4	9	-5.1006	0.82	2.2	482.737	2	45.9312	326000	1310000	28164	PROT2454_HEK293_F.raw	2	2	2	2	O75179|ANR17_HUMAN	ANKRD17	TARGET	Oxidation (M)	M6:Oxidation (M):1000.00	0 0 0 0 7 8 0 7 5	TLDDIM(+15.99)AAV	DB Search
KLPDLPQNSV	KLPDLPQNSV	33.44	1109.61	10	50	10	-0.4731	0.75	1.6	555.812	2	41.8718	68200	510000	25159	PROT2454_HEK293_F.raw	1	1	1	1	Q9BVV6|TALD3_HUMAN	KIAA0586	TARGET			5 28 0 0 0 0 0 30 24 5	KLPDLPQNSV	DB Search
APELSHVL	APELSHVL	33.43	864.471	8	75	8	-0.9718	0.81	1.4	433.243	2	42.7356			25742	PROT2454_HEK293_F.raw	1	1	0	0	P42356|PI4KA_HUMAN	PI4KA	TARGET			0 0 13 13 9 6 6 5	APELSHVL	DB Search
ALASLIRSV	ALASLIRSV	33.41	928.571	9	66.7	9	-1.7767	0.79	2.2	465.294	2	54.1233	620000	3130000	33997	PROT2454_HEK293_F.raw	1	1	1	1	Q9Y646|CBPQ_HUMAN	CPQ	TARGET			2 2 44 12 12 4 1 0 0	ALASLIRSV	DB Search
HLNGHIKQV	HLNGHIKQV	33.41	1044.58	9	44.4	9	2.5178	0.62	1.4	349.202	3	21.8045	69900	501000	10506	PROT2454_HEK293_F.raw	1	1	1	1	Q9HBE1|PATZ1_HUMAN	PATZ1	TARGET			5 5 0 0 11 0 0 0 5	HLNGHIKQV	DB Search
LLYGHTVTV	LLYGHTVTV	33.41	1001.55	9	100	9	0.7836	0.83	4.1	501.787	2	43.1071	250000	1840000	26038	PROT2454_HEK293_F.raw	1	1	1	1	Q8TB61|S35B2_HUMAN	SLC35B2	TARGET			5 12 5 5 2 3 7 17 5	LLYGHTVTV	DB Search
ANPRSVSSL	ANPRSVSSL	33.41	929.493	9	44.4	9	-4.3324	0.24	2	465.755	2	23.175	91000	567000	11462	PROT2454_HEK293_F.raw	1	1	1	1	Q8NEY1|NAV1_HUMAN	NAV1	TARGET			0 0 0 0 0 65 66 78 5	ANPRSVSSL	DB Search
ALSSVIKEL	ALSSVIKEL	33.4	958.57	9	100	9	-1.1257	0.91	1.9	480.293	2	54.4352	14400000	63900000	34202	PROT2454_HEK293_F.raw	3	3	1	1	Q08AG7|MZT1_HUMAN	MZT1	TARGET			2 2 11 7 7 21 2 2 5	ALSSVIKEL	DB Search
ALANQIPTV	ALANQIPTV	33.4	925.523	9	55.6	9	-3.33	0.83	1.3	926.532	1	47.898	1930000	7160000	29504	PROT2454_HEK293_F.raw	2	2	2	2	P43246|MSH2_HUMAN	MSH2	TARGET			0 0 18 18 25 20 6 0 0	ALANQIPTV	DB Search
APARASVIL	APARASVIL	33.38	896.544	9	55.6	9	-4.8947	0.86	1.6	449.28	2	36.6656	484000	2590000	21307	PROT2454_HEK293_F.raw	2	2	2	2	Q9NUQ8|ABCF3_HUMAN	ABCF3	TARGET			3 3 0 0 0 0 15 34 5	APARASVIL	DB Search
LLAAGPSAA	LLAAGPSAA	33.37	769.433	9	22.2	9	-4.3582	0.77	0.5	770.441	1	30.2696	22200	291000	16691	PROT2454_HEK293_F.raw	1	1	1	1	Q8TEM1|PO210_HUMAN	NUP210	TARGET			0 0 0 64 78 0 0 0 0	LLAAGPSAA	DB Search
RPRAGASISTL	RPRAGASISTL	33.35	1127.64	11	54.5	11	-0.9438	0.04	1.2	376.888	3	28.085	803000	2740000	15119	PROT2454_HEK293_F.raw	3	3	2	2	Q9UJW0|DCTN4_HUMAN	DCTN4	TARGET			5 5 0 0 0 0 0 24 24 10 5	RPRAGASISTL	DB Search
LRNKVIIEY	LRNKVIIEY	33.35	1146.68	9	55.6	9	0.9954	0.86	0.8	574.346	2	36.9996	167000	774000	21556	PROT2454_HEK293_F.raw	2	2	2	2	Q9NWK9|BCD1_HUMAN	ZNHIT6	TARGET			0 0 0 0 24 47 71 16 5	LRNKVIIEY	DB Search
HPNGNITEL	HPNGNITEL	33.35	993.488	9	44.4	9	-3.0825	0.72	4.4	497.753	2	30.2837	222000	1560000	16838	PROT2454_HEK293_F.raw	1	1	1	1	Q7KZF4|SND1_HUMAN	SND1	TARGET			0 0 0 0 0 37 20 20 5	HPNGNITEL	DB Search
RLYDGLFKV	RLYDGLFKV	33.31	1109.62	9	66.7	9	0.5956	0.9	0.3	555.819	2	54.2329	510000	2760000	34109	PROT2454_HEK293_F.raw	1	1	1	1	Q16531|DDB1_HUMAN	DDB1	TARGET			1 1 1 2 22 22 75 8 5	RLYDGLFKV	DB Search
TPRIPSRLL	TPRIPSRLL	33.31	1051.65	9	22.2	9	2.6886	0.83	1.4	526.833	2	44.6065	12500000	63300000	27072	PROT2454_HEK293_F.raw	8	8	2	2	P52803|EFNA5_HUMAN	EFNA5	TARGET			0 0 1 7 0 0 0 1 3	TPRIPSRLL	DB Search
LPASVHPQL	LPASVHPQL	33.3	960.539	9	77.8	9	-1.0857	0.82	2.8	481.278	2	40.2891	147000	1110000	23989	PROT2454_HEK293_F.raw	1	1	1	1	Q9H0K1|SIK2_HUMAN	SIK2	TARGET			5 71 49 0 0 13 4 3 3	LPASVHPQL	DB Search
LAVVAGVAAE	LAVVAGVAAE	33.3	898.512	10	60	10	-0.7501	0.52	0.8	899.52	1	45.1561	17400000	53700000	27885	PROT2454_HEK293_F.raw	5	5	2	2	Q6N075|MFSD5_HUMAN	MFSD5	TARGET			0 0 60 37 5 5 12 4 0 0	LAVVAGVAAE	DB Search
M(+15.99)PRNGTGVLIL	MPRNGTGVLIL	33.3	1185.65	11	45.5	11	-5.0833	0.85	0.9	593.835	2	50.884	697000	2990000	31639	PROT2454_HEK293_F.raw	2	2	1	1	Q9NVP1|DDX18_HUMAN	DDX18	TARGET	Oxidation (M)	M1:Oxidation (M):1000.00	0 0 0 0 0 0 2 36 80 6 5	M(+15.99)PRNGTGVLIL	DB Search
M(+15.99)PHVPITTL	MPHVPITTL	33.26	1023.54	9	77.8	9	-0.0765	0.68	2.6	512.78	2	47.1158			28933	PROT2454_HEK293_F.raw	1	1	0	0	Q6KC79|NIPBL_HUMAN	NIPBL	TARGET	Oxidation (M)	M1:Oxidation (M):1000.00	0 0 4 9 5 5 5 37 5	M(+15.99)PHVPITTL	DB Search
APDKHHITPLL	APDKHHITPLL	33.25	1240.69	11	27.3	11	4.3115	0.77	0	621.354	2	37.9562	869000	3300000	22290	PROT2454_HEK293_F.raw	3	3	2	2	P58546|MTPN_HUMAN	MTPN	TARGET			0 0 0 0 0 0 30 64 19 0 0	APDKHHITPLL	DB Search
VIVDTFHGL	VIVDTFHGL	33.24	999.539	9	77.8	9	-1.9451	0.86	2.5	500.778	2	54.039	509000	2770000	33965	PROT2454_HEK293_F.raw	1	1	1	1	P51784|UBP11_HUMAN:Q13107|UBP4_HUMAN	USP11:USP4	TARGET			5 12 32 15 6 6 0 0 3	VIVDTFHGL	DB Search
KTLEGEFSV	KTLEGEFSV	33.24	1008.51	9	44.4	9	-2.472	0.9	4.5	505.266	2	42.4183	300000	1490000	25523	PROT2454_HEK293_F.raw	1	1	1	1	P25490|TYY1_HUMAN:O15391|TYY2_HUMAN	YY1:YY2	TARGET			5 0 0 1 0 0 19 17 5	KTLEGEFSV	DB Search
RPLEM(+15.99)IEPRTL	RPLEMIEPRTL	33.23	1369.74	11	63.6	11	-0.0585	0.89	2.3	457.588	3	40.8128	218000	1060000	24319	PROT2454_HEK293_F.raw	1	1	1	1	P62249|RS16_HUMAN	RPS16	TARGET	Oxidation (M)	M5:Oxidation (M):1000.00	0 0 11 11 39 16 13 0 0 2 2	RPLEM(+15.99)IEPRTL	DB Search
KDGPVCLQVK	KDGPVCLQVK	33.22	1085.59	10	50	10	6.794	0.16	9.1	362.874	3	35.0381	527000	2600000	20088	PROT2454_HEK293_F.raw	4	4	4	4	P42575|CASP2_HUMAN	CASP2	TARGET			5 0 0 0 0 0 6 7 6 5	KDGPVCLQVK	DB Search
RPLSKTVRF	RPLSKTVRF	33.21	1102.66	9	77.8	9	1.723	0.84	1.7	368.562	3	28.8296	180000	439000	15599	PROT2454_HEK293_F.raw	2	2	1	1	P62280|RS11_HUMAN	RPS11	TARGET			5 16 28 20 14 30 13 0 0	RPLSKTVRF	DB Search
GPRAPGPSL	GPRAPGPSL	33.19	850.466	9	55.6	9	-2.3442	0.77	2.1	426.241	2	28.0494	131000	530000	15001	PROT2454_HEK293_F.raw	2	2	1	1	O00746|NDKM_HUMAN	NME4	TARGET			0 0 3 7 10 11 0 0 5	GPRAPGPSL	DB Search
APSPPLRAL	APSPPLRAL	33.18	920.544	9	66.7	9	-0.4184	0.83	2.2	461.28	2	41.9087	443000	1840000	25089	PROT2454_HEK293_F.raw	1	1	1	1	Q14674|ESPL1_HUMAN	ESPL1	TARGET			5 9 98 68 7 3 0 0 1	APSPPLRAL	DB Search
ILHTDVVYL	ILHTDVVYL	33.17	1071.6	9	66.7	9	-1.7599	0.8	1.2	536.806	2	54.1233	129000	989000	34058	PROT2454_HEK293_F.raw	1	1	1	1	Q8N5C6|SRBD1_HUMAN	SRBD1	TARGET			0 0 0 5 5 26 50 28 5	ILHTDVVYL	DB Search
GLIDKVNEL	GLIDKVNEL	33.17	999.56	9	66.7	9	-2.6831	0.86	3.2	500.789	2	49.363	134000	1290000	30607	PROT2454_HEK293_F.raw	1	1	1	1	P61011|SRP54_HUMAN	SRP54	TARGET			0 0 37 12 6 0 7 7 5	GLIDKVNEL	DB Search
LPHNRLVSL	LPHNRLVSL	33.17	1047.62	9	88.9	9	1.0585	0.84	2	524.818	2	40.9707	151000	1010000	24464	PROT2454_HEK293_F.raw	1	1	1	1	Q96CX6|LRC58_HUMAN	LRRC58	TARGET			5 34 72 6 0 6 6 9 5	LPHNRLVSL	DB Search
APSAKVKLL	APSAKVKLL	33.15	925.596	9	55.6	9	0.777	0.65	1.9	463.806	2	34.3902	50100	396000	19686	PROT2454_HEK293_F.raw	1	1	1	1	Q99549|MPP8_HUMAN	MPHOSPH8	TARGET			0 0 40 0 0 19 16 16 5	APSAKVKLL	DB Search
KM(+15.99)M(+15.99)DVTVTI	KMMDVTVTI	33.14	1068.52	9	77.8	9	-4.6716	0.79	1.8	535.268	2	36.7774	522000	2730000	21507	PROT2454_HEK293_F.raw	2	2	1	1	P69849|NOMO3_HUMAN:Q15155|NOMO1_HUMAN:Q5JPE7|NOMO2_HUMAN	NOMO3:NOMO1:NOMO2	TARGET	Oxidation (M);Oxidation (M)	M2:Oxidation (M):1000.00;M3:Oxidation (M):1000.00	5 5 0 0 10 31 55 30 5	KM(+15.99)M(+15.99)DVTVTI	DB Search
VLDDKLVFV	VLDDKLVFV	33.13	1046.6	9	66.7	9	-3.3891	0.59	3.4	524.31	2	61.2504	1080000	4360000	39295	PROT2454_HEK293_F.raw	1	1	1	1	Q4KMQ2|ANO6_HUMAN	ANO6	TARGET			4 4 0 0 0 11 8 4 4	VLDDKLVFV	DB Search
TVAQIKATV	TVAQIKATV	33.13	929.555	9	66.7	9	-0.8529	0.88	2.7	465.786	2	32.4056	183000	1150000	18212	PROT2454_HEK293_F.raw	1	1	1	1	Q8IXM2|BAP18_HUMAN	BAP18	TARGET			0 0 3 3 12 0 3 2 3	TVAQIKATV	DB Search
APNYRLKSL	APNYRLKSL	33.11	1060.6	9	55.6	9	0.9378	0.44	1.1	354.542	3	32.5479	1170000	6610000	18284	PROT2454_HEK293_F.raw	2	2	2	2	Q16594|TAF9_HUMAN:Q9HBM6|TAF9B_HUMAN	TAF9:TAF9B	TARGET			0 0 31 11 0 0 4 24 5	APNYRLKSL	DB Search
LPKEPQGII	LPKEPQGII	33.11	993.586	9	77.8	9	-1.8198	0.86	3.8	497.802	2	43.4972	602000	2550000	26252	PROT2454_HEK293_F.raw	1	1	1	1	Q01780|EXOSX_HUMAN	EXOSC10	TARGET			5 16 4 4 0 0 7 24 5	LPKEPQGII	DB Search
ALNIATHVL	ALNIATHVL	33.11	950.555	9	77.8	9	0.117	0.89	2.8	476.286	2	51.6338	218000	1190000	32241	PROT2454_HEK293_F.raw	1	1	1	1	Q9UET6|TRM7_HUMAN	FTSJ1	TARGET			0 0 29 14 19 19 4 6 5	ALNIATHVL	DB Search
SLFSM(+15.99)LHQA	SLFSMLHQA	33.1	1048.5	9	55.6	9	-0.9052	0.77	1.2	525.258	2	47.3646	720000	3530000	29107	PROT2454_HEK293_F.raw	2	2	2	2	Q14204|DYHC1_HUMAN	DYNC1H1	TARGET	Oxidation (M)	M5:Oxidation (M):1000.00	0 0 42 10 7 7 2 0 0	SLFSM(+15.99)LHQA	DB Search
YVLEGLKSV	YVLEGLKSV	33.1	1006.57	9	88.9	9	0.9631	0.87	3.3	504.294	2	49.3374	819000	4270000	30541	PROT2454_HEK293_F.raw	1	1	1	1	Q3B7T1|EDRF1_HUMAN	EDRF1	TARGET			5 5 17 17 2 2 4 0 2	YVLEGLKSV	DB Search
TPRIQGLTV	TPRIQGLTV	33.08	983.576	9	88.9	9	-0.6042	0.74	3.2	492.797	2	44.6431	332000	1950000	27171	PROT2454_HEK293_F.raw	1	1	1	1	Q14204|DYHC1_HUMAN	DYNC1H1	TARGET			4 0 7 6 6 19 96 31 5	TPRIQGLTV	DB Search
KLAQLKAQV	KLAQLKAQV	33.08	997.628	9	100	9	-0.3221	0.65	3.1	499.823	2	28.5714	174000	1130000	15390	PROT2454_HEK293_F.raw	2	2	2	2	Q96K17|BT3L4_HUMAN	BTF3L4	TARGET			5 49 19 21 10 10 26 20 5	KLAQLKAQV	DB Search
KLIDDVHRL	KLIDDVHRL	33.08	1107.64	9	44.4	9	2.7163	0.61	1.2	370.221	3	35.8671	41400	367000	20766	PROT2454_HEK293_F.raw	1	1	1	1	P08240|SRPRA_HUMAN	SRPRA	TARGET			5 0 0 28 28 28 0 0 0	KLIDDVHRL	DB Search
SLYGGTITI	SLYGGTITI	33.07	923.496	9	77.8	9	-5.5496	0.81	0.2	924.504	1	57.4296	27400000	78200000	36428	PROT2454_HEK293_F.raw	8	8	2	2	Q5VTR2|BRE1A_HUMAN	RNF20	TARGET			0 0 15 9 5 5 2 2 2	SLYGGTITI	DB Search
KIDDVLHTL	KIDDVLHTL	33.07	1052.59	9	55.6	9	-2.0289	0.45	0.9	527.301	2	48.4024	160000	1290000	29910	PROT2454_HEK293_F.raw	1	1	1	1	P55196|AFAD_HUMAN	AFDN	TARGET			5 30 0 0 0 0 30 11 5	KIDDVLHTL	DB Search
VLGEFLKEI	VLGEFLKEI	33.07	1046.6	9	100	9	0.723	0.79	1.5	524.309	2	67.5769	1010000	8350000	43960	PROT2454_HEK293_F.raw	1	1	1	1	Q08AM6|VAC14_HUMAN	VAC14	TARGET			5 19 5 4 10 10 8 8 5	VLGEFLKEI	DB Search
VAPPPPPVEV	VAPPPPPVEV	33.07	1000.56	10	80	10	-1.5662	0.73	4.3	501.289	2	47.0654	337000	1160000	28884	PROT2454_HEK293_F.raw	1	1	1	1	Q14839|CHD4_HUMAN	CHD4	TARGET			0 0 7 17 27 20 5 5 11 5	VAPPPPPVEV	DB Search
LLGGDVVSV	LLGGDVVSV	33.06	857.486	9	77.8	9	-4.1033	0.89	0.6	858.494	1	53.042	5310000	26200000	33216	PROT2454_HEK293_F.raw	3	3	1	1	Q99576|T22D3_HUMAN	TSC22D3	TARGET			1 1 7 4 4 51 11 2 2	LLGGDVVSV	DB Search
SILEDPPSI	SILEDPPSI	33.06	969.502	9	55.6	9	-2.778	0.89	1.1	970.51	1	56.099	4630000	9870000	35513	PROT2454_HEK293_F.raw	4	4	1	1	Q9NVM9|INT13_HUMAN	INTS13	TARGET			0 0 3 2 2 38 8 1 1	SILEDPPSI	DB Search
SPLNRAGLL	SPLNRAGLL	33.05	939.55	9	55.6	9	-1.9057	0.78	2	470.783	2	43.3416	126000	755000	26231	PROT2454_HEK293_F.raw	1	1	1	1	Q92979|NEP1_HUMAN	EMG1	TARGET			5 10 65 0 0 0 0 16 5	SPLNRAGLL	DB Search
LPRGSSPSVL	LPRGSSPSVL	33.03	1011.57	10	40	10	-2.6762	0.81	3.6	506.795	2	34.4325	14700000	54000000	19620	PROT2454_HEK293_F.raw	5	5	2	2	Q9GZN2|TGIF2_HUMAN	TGIF2	TARGET			3 1 1 0 0 2 1 1 29 5	LPRGSSPSVL	DB Search
FIINGIEKV	FIINGIEKV	33.02	1031.6	9	77.8	9	0.7262	0.91	2	516.809	2	55.3945	741000	8690000	34957	PROT2454_HEK293_F.raw	1	1	1	1	Q9H9Y6|RPA2_HUMAN	POLR1B	TARGET			5 12 34 13 2 2 12 1 1	FIINGIEKV	DB Search
QVLDFEHFL	QVLDFEHFL	33.01	1146.57	9	77.8	9	-7.0204	0.63	-1.7	574.292	2	67.0587	1130000	3850000	43587	PROT2454_HEK293_F.raw	1	1	1	1	P60660|MYL6_HUMAN	MYL6	TARGET			5 30 29 15 4 4 17 1 1	QVLDFEHFL	DB Search
VPKAPGFAQM(+15.99)	VPKAPGFAQM	33.01	1060.54	10	70	10	-0.8293	0.81	0.2	531.276	2	30.4891	107000	641000	16831	PROT2454_HEK293_F.raw	1	1	1	1	P50990|TCPQ_HUMAN	CCT8	TARGET	Oxidation (M)	M10:Oxidation (M):1000.00	5 47 21 21 0 0 0 47 53 5	VPKAPGFAQM(+15.99)	DB Search
GLSAASPPLA	GLSAASPPLA	32.98	882.481	10	20	10	-4.2998	0.89	1	883.489	1	40.7384	121000	575000	24331	PROT2454_HEK293_F.raw	1	1	1	1	Q9UHG2|PCS1N_HUMAN	PCSK1N	TARGET			0 0 0 0 0 7 19 0 0 0	GLSAASPPLA	DB Search
APQTHLGL	APQTHLGL	32.98	835.455	8	100	8	-4.054	0.79	2.8	418.736	2	33.5563	215000	1130000	19054	PROT2454_HEK293_F.raw	1	1	1	1	Q9BUP0|EFHD1_HUMAN:Q96C19|EFHD2_HUMAN	EFHD1:EFHD2	TARGET			5 28 34 34 13 13 22 5	APQTHLGL	DB Search
HLPPTFHAV	HLPPTFHAV	32.98	1017.54	9	44.4	9	2.2151	0.73	1.6	509.778	2	37.2478			21744	PROT2454_HEK293_F.raw	2	2	0	0	O43374|RASL2_HUMAN:C9J798|RAS4B_HUMAN	RASA4:RASA4B	TARGET			4 4 16 0 0 0 0 0 4	HLPPTFHAV	DB Search
ILANDGVLLAA	ILANDGVLLAA	32.97	1068.62	11	36.4	11	-6.3065	0.52	2.3	1069.63	1	59.2554	1030000	5830000	37814	PROT2454_HEK293_F.raw	1	1	1	1	P25789|PSA4_HUMAN	PSMA4	TARGET			0 0 6 1 1 2 2 2 0 0 0	ILANDGVLLAA	DB Search
FLFPRSIDV	FLFPRSIDV	32.97	1092.6	9	77.8	9	0.766	0.82	1.3	547.306	2	68.0419			44296	PROT2454_HEK293_F.raw	1	1	0	0	Q9NUM4|T106B_HUMAN	TMEM106B	TARGET			5 16 71 3 0 0 2 4 5	FLFPRSIDV	DB Search
HQVPAVSSV	HQVPAVSSV	32.96	922.487	9	55.6	9	-2.8184	0.83	1.8	462.252	2	27.4811	6370000	3910000	14604	PROT2454_HEK293_F.raw	26	26	2	2	P25440|BRD2_HUMAN	BRD2	TARGET			0 0 38 0 0 37 6 23 5	HQVPAVSSV	DB Search
LLGPNGPAV	LLGPNGPAV	32.95	836.476	9	22.2	9	-3.896	0.82	1.7	837.484	1	42.4533	95700	504000	25580	PROT2454_HEK293_F.raw	1	1	1	1	O43237|DC1L2_HUMAN	DYNC1LI2	TARGET			0 0 80 0 0 40 0 0 0	LLGPNGPAV	DB Search
KLM(+15.99)TALVNV	KLMTALVNV	32.95	1003.57	9	77.8	9	0.7781	0.83	4.4	502.796	2	44.0419	249000	1800000	26712	PROT2454_HEK293_F.raw	1	1	1	1	Q8N3U4|STAG2_HUMAN:Q8WVM7|STAG1_HUMAN	STAG2:STAG1	TARGET	Oxidation (M)	M3:Oxidation (M):1000.00	5 0 0 7 7 28 42 16 5	KLM(+15.99)TALVNV	DB Search
RPSAAGINL	RPSAAGINL	32.95	897.503	9	55.6	9	-5.0769	0.72	1.9	449.76	2	35.6985	2260000	7380000	20847	PROT2454_HEK293_F.raw	4	4	1	1	Q08211|DHX9_HUMAN	DHX9	TARGET			0 0 0 0 4 11 49 37 5	RPSAAGINL	DB Search
Q(-17.03)PSGGTTVL	QPSGGTTVL	32.93	841.418	9	44.4	9	-7.2244	0.22	1	842.426	1	39.3505	138000	1010000	23271	PROT2454_HEK293_F.raw	1	1	1	1	Q4VCS5|AMOT_HUMAN	AMOT	TARGET	Pyro-glu from Q	Q1:Pyro-glu from Q:1000.00	0 0 5 5 26 22 0 0 0	Q(-17.03)PSGGTTVL	DB Search
NLSRVIAAV	NLSRVIAAV	32.93	941.566	9	88.9	9	-2.6418	0.86	2.8	471.791	2	46.7466	398000	2090000	28679	PROT2454_HEK293_F.raw	1	1	1	1	P42858|HD_HUMAN	HTT	TARGET			5 7 5 0 18 22 40 66 5	NLSRVIAAV	DB Search
SLASVLRPL	SLASVLRPL	32.92	954.586	9	44.4	9	-0.8108	0.76	1.4	478.301	2	59.464	1540000	7910000	37974	PROT2454_HEK293_F.raw	3	3	2	2	Q8WXH0|SYNE2_HUMAN	SYNE2	TARGET			0 0 35 9 3 3 0 0 0	SLASVLRPL	DB Search
LLLPLLPPLSPS	LLLPLLPPLSPS	32.92	1258.79	12	41.7	12	0.5003	0.74	-0.4	1259.8	1	87.9556	619000	8790000	59475	PROT2454_HEK293_F.raw	1	1	1	1	Q8WX77|IBPL1_HUMAN	IGFBPL1	TARGET			0 0 11 11 9 0 13 0 0 17 0 0	LLLPLLPPLSPS	DB Search
FPRASPRAL	FPRASPRAL	32.92	1013.58	9	44.4	9	0.834	0.02	2.2	338.867	3	31.7421	1510000	7780000	17736	PROT2454_HEK293_F.raw	2	2	2	2	Q5T5Y3|CAMP1_HUMAN	CAMSAP1	TARGET			5 0 0 5 5 0 0 0 4	FPRASPRAL	DB Search
KLEKIINAV	KLEKIINAV	32.91	1026.64	9	55.6	9	3.9131	0.68	1.6	514.33	2	38.4599	59400	393000	22653	PROT2454_HEK293_F.raw	1	1	1	1	P56282|DPOE2_HUMAN	POLE2	TARGET			5 17 0 9 0 0 0 11 5	KLEKIINAV	DB Search
AAFDGGFTV	AAFDGGFTV	32.91	883.408	9	55.6	9	-6.4589	0.8	0.8	884.416	1	53.4139	1530000	5650000	33500	PROT2454_HEK293_F.raw	2	2	1	1	Q86WA8|LONP2_HUMAN	LONP2	TARGET			0 0 7 7 0 0 5 3 3	AAFDGGFTV	DB Search
VVFNDPEKV	VVFNDPEKV	32.91	1045.54	9	77.8	9	-2.2582	0.9	2.1	523.781	2	36.5989	128000	982000	21279	PROT2454_HEK293_F.raw	1	1	1	1	Q9H3M7|TXNIP_HUMAN	TXNIP	TARGET			5 13 14 8 8 3 3 1 1	VVFNDPEKV	DB Search
RPLLKAITA	RPLLKAITA	32.91	981.634	9	55.6	9	2.8308	0.69	3	491.825	2	36.4566	202000	945000	21133	PROT2454_HEK293_F.raw	1	1	1	1	Q96GQ7|DDX27_HUMAN	DDX27	TARGET			5 0 0 5 35 60 62 0 0	RPLLKAITA	DB Search
SEEAHAEDSVMDHHFR	SEEAHAEDSVMDHHFR	32.9	1895.79	16	25	16	1.3801	0.69	2.6	474.955	4	29.197	48900	575000	15883	PROT2454_HEK293_F.raw	1	1	1	1	Q8NC51|SERB1_HUMAN	SERBP1	TARGET			0 0 0 0 0 0 0 0 0 0 21 21 24 11 0 0	SEEAHAEDSVMDHHFR	DB Search
KLLDTM(+15.99)VDTFL	KLLDTMVDTFL	32.9	1310.68	11	100	11	-0.6881	0.83	-0.4	656.347	2	65.6715	1210000	5970000	42599	PROT2454_HEK293_F.raw	1	1	1	1	Q6P1K2|PMF1_HUMAN	PMF1	TARGET	Oxidation (M)	M6:Oxidation (M):1000.00	5 3 3 6 7 7 16 16 22 14 5	KLLDTM(+15.99)VDTFL	DB Search
GQIEVVPEV	GQIEVVPEV	32.9	968.518	9	55.6	9	-3.5633	0.82	1.3	969.526	1	52.1685	3250000	11500000	32560	PROT2454_HEK293_F.raw	4	4	2	2	Q92576|PHF3_HUMAN	PHF3	TARGET			0 0 21 21 26 9 3 0 0	GQIEVVPEV	DB Search
QLLEELKQV	QLLEELKQV	32.89	1098.63	9	66.7	9	-11.0382	0.3	6.5	550.325	2	41.6687	50400	690000	24949	PROT2454_HEK293_F.raw	2	2	1	1	O75179|ANR17_HUMAN	ANKRD17	TARGET			5 26 15 6 6 5 0 0 1	QLLEELKQV	DB Search
GPRLTVKAL	GPRLTVKAL	32.89	953.602	9	77.8	9	2.624	0.74	1.9	318.875	3	36.631	560000	3300000	21297	PROT2454_HEK293_F.raw	1	1	1	1	Q86UV5|UBP48_HUMAN	USP48	TARGET			0 0 6 6 6 3 5 5 5	GPRLTVKAL	DB Search
TLSDIM(+15.99)VSL	TLSDIMVSL	32.89	993.505	9	22.2	9	-2.9937	0.8	1	994.514	1	60.17	4010000	11400000	38769	PROT2454_HEK293_F.raw	5	5	2	2	Q9NXF1|TEX10_HUMAN	TEX10	TARGET	Oxidation (M)	M6:Oxidation (M):1000.00	0 0 1 1 2 2 0 0 0	TLSDIM(+15.99)VSL	DB Search
KILDTSVAYV	KILDTSVAYV	32.89	1107.62	10	50	10	-0.0831	0.8	3	554.818	2	48.2364	275000	1390000	29770	PROT2454_HEK293_F.raw	1	1	1	1	O60333|KIF1B_HUMAN	KIF1B	TARGET			2 0 0 0 0 0 6 13 7 5	KILDTSVAYV	DB Search
IPRNPAPRL	IPRNPAPRL	32.87	1032.62	9	44.4	9	0.7075	0.18	2.1	345.214	3	30.8939	79100	779000	17104	PROT2454_HEK293_F.raw	1	1	1	1	Q9UKE5|TNIK_HUMAN	TNIK	TARGET			5 0 0 13 5 5 0 0 0	IPRNPAPRL	DB Search
SLPVEVQEV	SLPVEVQEV	32.86	998.528	9	44.4	9	-1.2155	0.52	2	999.538	1	50.3439	122000	754000	31302	PROT2454_HEK293_F.raw	1	1	1	1	Q96P16|RPR1A_HUMAN	RPRD1A	TARGET			0 0 13 13 8 0 0 0 5	SLPVEVQEV	DB Search
SILRHVAEV	SILRHVAEV	32.85	1022.59	9	66.7	9	0.6038	0.83	5.4	512.304	2	34.0957	466000	3250000	19432	PROT2454_HEK293_F.raw	2	2	2	2	P05198|IF2A_HUMAN	EIF2S1	TARGET			0 0 14 1 19 41 41 21 5	SILRHVAEV	DB Search
APAPRPSLL	APAPRPSLL	32.85	920.544	9	77.8	9	-2.7558	0.85	1.8	461.28	2	38.8491	915000	4880000	22888	PROT2454_HEK293_F.raw	2	2	1	1	Q92620|PRP16_HUMAN	DHX38	TARGET			5 18 66 2 2 0 0 4 5	APAPRPSLL	DB Search
RLGIKPESV	RLGIKPESV	32.84	997.592	9	11.1	9	-0.4022	0.84	4	499.805	2	29.7277	48700	382000	16248	PROT2454_HEK293_F.raw	1	1	1	1	Q16527|CSRP2_HUMAN	CSRP2	TARGET			0 0 0 1 7 0 0 1 1	RLGIKPESV	DB Search
QM(+15.99)AEIAVNA	QMAEIAVNA	32.83	961.454	9	44.4	9	-3.2463	0.87	0.7	481.735	2	30.4237	83500	625000	16757	PROT2454_HEK293_F.raw	1	1	1	1	P48643|TCPE_HUMAN	CCT5	TARGET	Oxidation (M)	M2:Oxidation (M):1000.00	0 0 11 11 26 46 0 0 0	QM(+15.99)AEIAVNA	DB Search
TM(+15.99)SLNIITV	TMSLNIITV	32.82	1006.54	9	55.6	9	-5.9424	0.85	1.8	1007.55	1	59.5273	649000	2950000	38022	PROT2454_HEK293_F.raw	1	1	1	1	P54792|DVLP1_HUMAN:O14641|DVL2_HUMAN:Q92997|DVL3_HUMAN	DVL1P1:DVL2:DVL3	TARGET	Oxidation (M)	M2:Oxidation (M):1000.00	0 0 60 20 20 41 8 0 0	TM(+15.99)SLNIITV	DB Search
SPRPPAEGF	SPRPPAEGF	32.81	956.472	9	33.3	9	-3.714	0.79	8.3	479.247	2	29.0598	280000	955000	15836	PROT2454_HEK293_F.raw	2	2	1	1	Q9BWN1|PRR14_HUMAN	PRR14	TARGET			0 0 0 1 0 0 3 5 5	SPRPPAEGF	DB Search
SPREAARVL	SPREAARVL	32.8	997.567	9	100	9	-4.0316	0.15	1.7	333.53	3	22.1187	478000	2190000	10702	PROT2454_HEK293_F.raw	2	2	2	2	Q2T9J0|TYSD1_HUMAN	TYSND1	TARGET			5 28 23 21 21 10 7 7 5	SPREAARVL	DB Search
APAAPGLSL	APAAPGLSL	32.79	795.449	9	88.9	9	-7.5169	0.94	0.2	796.456	1	48.299	766000	3710000	29784	PROT2454_HEK293_F.raw	1	1	1	1	Q9UNY4|TTF2_HUMAN	TTF2	TARGET			3 0 13 19 3 3 4 2 2	APAAPGLSL	DB Search
SLSAAAITV	SLSAAAITV	32.79	831.47	9	44.4	9	-3.5464	0.84	0.3	832.478	1	48.1267	97900	889000	29717	PROT2454_HEK293_F.raw	1	1	1	1	O60610|DIAP1_HUMAN	DIAPH1	TARGET			0 0 7 6 6 11 0 0 0	SLSAAAITV	DB Search
LPQANRDTL	LPQANRDTL	32.77	1026.55	9	66.7	9	-1.5459	0.86	2.5	514.281	2	28.7536	43200	325000	15546	PROT2454_HEK293_F.raw	1	1	1	1	Q9H0H5|RGAP1_HUMAN	RACGAP1	TARGET			5 49 95 14 0 0 0 9 5	LPQANRDTL	DB Search
NPRNTEAVTL	NPRNTEAVTL	32.77	1113.58	10	50	10	-3.3734	0.75	1.2	557.797	2	29.8492	181000	1210000	16331	PROT2454_HEK293_F.raw	1	1	1	1	Q9UKF6|CPSF3_HUMAN	CPSF3	TARGET			0 0 0 0 0 2 44 72 10 5	NPRNTEAVTL	DB Search
FLIEGTISRA	FLIEGTISRA	32.76	1105.61	10	70	10	-0.4644	0.84	2.1	553.815	2	49.9669	145000	841000	31035	PROT2454_HEK293_F.raw	1	1	1	1	Q9NVR7|TBCC1_HUMAN	TBCCD1	TARGET			5 11 85 56 5 4 3 0 0 0	FLIEGTISRA	DB Search
HLAELLHEEL	HLAELLHEEL	32.73	1202.63	10	90	10	2.7813	0.8	0.7	602.322	2	52.9434	276000	1200000	33177	PROT2454_HEK293_F.raw	1	1	1	1	Q15572|TAF1C_HUMAN	TAF1C	TARGET			5 20 7 7 12 36 11 4 0 5	HLAELLHEEL	DB Search
TM(+15.99)LDFPQHV	TMLDFPQHV	32.71	1102.51	9	33.3	9	0.1519	0.83	1.6	552.264	2	45.731	161000	1020000	27982	PROT2454_HEK293_F.raw	1	1	1	1	Q9BYT8|NEUL_HUMAN	NLN	TARGET	Oxidation (M)	M2:Oxidation (M):1000.00	0 0 45 45 63 0 0 0 0	TM(+15.99)LDFPQHV	DB Search
RVSLVRKEL	RVSLVRKEL	32.71	1098.69	9	100	9	2.9704	0.35	1.8	367.237	3	28.6016	936000	3590000	15352	PROT2454_HEK293_F.raw	3	3	1	1	Q96P16|RPR1A_HUMAN	RPRD1A	TARGET			5 6 10 20 10 10 20 8 5	RVSLVRKEL	DB Search
RLFNDPVAM(+15.99)V	RLFNDPVAMV	32.71	1176.6	10	60	10	1.6374	0.85	1.3	589.306	2	49.9669	2930000	12900000	30961	PROT2454_HEK293_F.raw	4	4	1	1	Q92685|ALG3_HUMAN	ALG3	TARGET	Oxidation (M)	M9:Oxidation (M):1000.00	1 1 1 1 6 31 31 64 9 5	RLFNDPVAM(+15.99)V	DB Search
KLGPAPKTL	KLGPAPKTL	32.71	923.58	9	77.8	9	-0.2916	0.81	1.6	462.798	2	26.9566	886000	4250000	14150	PROT2454_HEK293_F.raw	2	2	2	2	Q14527|HLTF_HUMAN	HLTF	TARGET			5 31 9 0 0 9 9 7 5	KLGPAPKTL	DB Search
TLAEVSTRL	TLAEVSTRL	32.7	988.555	9	55.6	9	-1.4264	0.84	2.6	495.286	2	40.7002	153000	1040000	24279	PROT2454_HEK293_F.raw	1	1	1	1	P57059|SIK1_HUMAN:A0A0B4J2F2|SIK1B_HUMAN	SIK1:SIK1B	TARGET			2 2 25 18 12 1 0 0 0	TLAEVSTRL	DB Search
KPANVFITA	KPANVFITA	32.69	959.544	9	100	9	-3.5821	0.78	3.9	480.781	2	38.7485	365000	1860000	22813	PROT2454_HEK293_F.raw	2	2	1	1	Q9HC98|NEK6_HUMAN:Q8TDX7|NEK7_HUMAN	NEK6:NEK7	TARGET			5 4 4 4 5 58 82 4 4	KPANVFITA	DB Search
SPLNRAGL	SPLNRAGL	32.68	826.466	8	62.5	8	-1.7857	0.81	1.1	414.241	2	30.5184			16823	PROT2454_HEK293_F.raw	1	1	0	0	Q92979|NEP1_HUMAN	EMG1	TARGET			5 16 57 5 0 0 0 2	SPLNRAGL	DB Search
LPRGIKNEL	LPRGIKNEL	32.68	1038.62	9	55.6	9	0.7363	0.79	2.5	520.318	2	33.4921	387000	2020000	18996	PROT2454_HEK293_F.raw	2	2	2	2	Q92558|WASF1_HUMAN	WASF1	TARGET			5 0 3 0 0 12 21 0 4	LPRGIKNEL	DB Search
GPRSPPVTL	GPRSPPVTL	32.68	922.524	9	33.3	9	-3.0721	0.66	1.1	462.27	2	35.4973	307000	1550000	20553	PROT2454_HEK293_F.raw	1	1	1	1	Q15735|PI5PA_HUMAN	INPP5J	TARGET			0 0 0 0 6 0 0 8 5	GPRSPPVTL	DB Search
APDVGRM(+15.99)GIEI	APDVGRMGIEI	32.68	1172.59	11	63.6	11	-0.9472	0.78	0.9	587.301	2	43.2038	445000	1620000	26087	PROT2454_HEK293_F.raw	1	1	1	1	Q14254|FLOT2_HUMAN	FLOT2	TARGET	Oxidation (M)	M7:Oxidation (M):1000.00	5 5 11 11 1 0 0 0 3 5 5	APDVGRM(+15.99)GIEI	DB Search
LLDTVTM(+15.99)QV	LLDTVTMQV	32.66	1034.53	9	77.8	9	-2.9408	0.93	2.1	518.274	2	44.3397	229000	1060000	26930	PROT2454_HEK293_F.raw	1	1	1	1	Q9Y678|COPG1_HUMAN	COPG1	TARGET	Oxidation (M)	M7:Oxidation (M):1000.00	0 0 12 10 5 17 17 12 5	LLDTVTM(+15.99)QV	DB Search
KM(+15.99)AEM(+15.99)LVEL	KMAEMLVEL	32.65	1094.54	9	66.7	9	-3.6086	0.92	1.8	548.276	2	43.9364	1470000	8400000	26612	PROT2454_HEK293_F.raw	3	3	2	2	Q9Y605|MOFA1_HUMAN:Q96HT8|MR1L1_HUMAN	MRFAP1:MRFAP1L1	TARGET	Oxidation (M);Oxidation (M)	M2:Oxidation (M):1000.00;M5:Oxidation (M):1000.00	5 1 1 1 6 34 20 9 5	KM(+15.99)AEM(+15.99)LVEL	DB Search
APKPGGLSL	APKPGGLSL	32.64	838.491	9	77.8	9	-4.7087	0.75	1.7	420.254	2	36.7774	324000	2070000	21393	PROT2454_HEK293_F.raw	1	1	1	1	Q8NCH0|CHSTE_HUMAN	CHST14	TARGET			5 34 56 4 0 0 39 98 5	APKPGGLSL	DB Search
ALLPSVKEDKM(+15.99)	ALLPSVKEDKM	32.63	1245.66	11	36.4	11	-0.2302	0.24	-0.3	416.228	3	33.0283	94000	428000	18684	PROT2454_HEK293_F.raw	1	1	1	1	Q9UBQ6|EXTL2_HUMAN	EXTL2	TARGET	Oxidation (M)	M11:Oxidation (M):1000.00	0 0 0 18 6 6 0 0 0 0 5	ALLPSVKEDKM(+15.99)	DB Search
RLADEFGVAV	RLADEFGVAV	32.62	1075.57	10	70	10	-0.3321	0.83	1.3	538.791	2	51.9342	429000	1720000	32452	PROT2454_HEK293_F.raw	1	1	1	1	Q06609|RAD51_HUMAN	RAD51	TARGET			3 0 0 1 10 5 5 51 15 5	RLADEFGVAV	DB Search
ALLDVTHSEL	ALLDVTHSEL	32.62	1096.58	10	60	10	-1.9883	0.33	5	549.298	2	52.463	7360000	29500000	33332	PROT2454_HEK293_F.raw	2	2	1	1	O15230|LAMA5_HUMAN	LAMA5	TARGET			0 0 25 6 6 7 0 0 26 5	ALLDVTHSEL	DB Search
SILETVTAV	SILETVTAV	32.62	931.523	9	77.8	9	-6.1267	0.77	0.8	932.531	1	58.4206	5030000	17500000	37161	PROT2454_HEK293_F.raw	4	4	2	2	Q9C040|TRIM2_HUMAN	TRIM2	TARGET			0 0 42 22 13 2 5 2 2	SILETVTAV	DB Search
VLM(+15.99)EYIRSL	VLMEYIRSL	32.61	1138.61	9	100	9	0.0002	0.83	1	570.311	2	51.7088	558000	2190000	32262	PROT2454_HEK293_F.raw	1	1	1	1	Q96DM3|RMC1_HUMAN	RMC1	TARGET	Oxidation (M)	M3:Oxidation (M):1000.00	5 11 84 47 20 12 2 2 2	VLM(+15.99)EYIRSL	DB Search
AVIGDVIRV	AVIGDVIRV	32.6	940.571	9	55.6	9	-0.485	0.9	2.9	471.294	2	54.7911	1300000	7240000	34509	PROT2454_HEK293_F.raw	1	1	1	1	Q9NR30|DDX21_HUMAN	DDX21	TARGET			1 1 94 16 16 7 3 0 0	AVIGDVIRV	DB Search
FIDDANYSV	FIDDANYSV	32.6	1042.46	9	55.6	9	-3.4874	0.9	1.1	1043.47	1	43.7049	377000	1820000	26481	PROT2454_HEK293_F.raw	1	1	1	1	O14977|AZIN1_HUMAN	AZIN1	TARGET			0 0 18 18 25 10 10 0 0	FIDDANYSV	DB Search
NKTDVVLIL	NKTDVVLIL	32.58	1013.61	9	77.8	9	-4.3992	0.86	3	507.815	2	58.1188	578000	3630000	36999	PROT2454_HEK293_F.raw	1	1	1	1	O43293|DAPK3_HUMAN	DAPK3	TARGET			0 0 3 3 8 34 84 18 5	NKTDVVLIL	DB Search
NAAPGVDL	NAAPGVDL	32.58	755.381	8	50	8	-6.4857	0.96	0.5	756.389	1	35.8342	361000	1670000	20685	PROT2454_HEK293_F.raw	2	2	1	1	Q7Z3Y8|K1C27_HUMAN:Q7Z3Y7|K1C28_HUMAN:P13645|K1C10_HUMAN:Q7Z3Z0|K1C25_HUMAN	KRT27:KRT28:KRT10:KRT25	TARGET			0 0 11 2 2 3 1 1	NAAPGVDL	DB Search
IPRPPGGVL	IPRPPGGVL	32.55	904.549	9	66.7	9	0.9956	0.39	1.7	453.283	2	43.6067	2400000	8190000	26384	PROT2454_HEK293_F.raw	2	2	1	1	Q99952|PTN18_HUMAN	PTPN18	TARGET			5 5 5 1 0 0 3 6 5	IPRPPGGVL	DB Search
ALASHILTA	ALASHILTA	32.55	895.513	9	66.7	9	-1.9951	0.88	1.5	448.764	2	39.4762	857000	4660000	23344	PROT2454_HEK293_F.raw	2	2	1	1	O00273|DFFA_HUMAN	DFFA	TARGET			2 2 4 3 0 23 11 0 0	ALASHILTA	DB Search
KLSELQLRV	KLSELQLRV	32.54	1084.66	9	66.7	9	4.0748	0.95	2.2	543.339	2	46.4733	1160000	5150000	28437	PROT2454_HEK293_F.raw	3	3	1	1	Q9BVK6|TMED9_HUMAN	TMED9	TARGET			5 55 10 10 5 1 1 1 5	KLSELQLRV	DB Search
APRELGLGL	APRELGLGL	32.53	924.539	9	88.9	9	-3.6276	0.75	2.2	463.278	2	47.9602	5060000	28100000	29517	PROT2454_HEK293_F.raw	3	3	1	1	Q9BTD8|RBM42_HUMAN	RBM42	TARGET			5 5 1 4 5 6 62 61 5	APRELGLGL	DB Search
FLHDISDVQL	FLHDISDVQL	32.51	1185.6	10	70	10	0.6997	0.92	-0.5	593.808	2	57.9781			36870	PROT2454_HEK293_F.raw	1	1	0	0	P27544|CERS1_HUMAN	CERS1	TARGET			0 0 0 15 28 9 9 27 3 5	FLHDISDVQL	DB Search
AVRKPAISL	AVRKPAISL	32.51	953.602	9	77.8	9	1.189	0.73	2.8	477.81	2	34.5732	536000	2240000	19760	PROT2454_HEK293_F.raw	2	2	1	1	Q5VSL9|STRP1_HUMAN	STRIP1	TARGET			0 0 7 10 3 3 48 12 5	AVRKPAISL	DB Search
IPSFERYM(+15.99)AQL	IPSFERYMAQL	32.49	1369.67	11	63.6	11	1.9633	0.79	0.3	685.842	2	53.5654	409000	1990000	33629	PROT2454_HEK293_F.raw	1	1	1	1	P48556|PSMD8_HUMAN	PSMD8	TARGET	Oxidation (M)	M8:Oxidation (M):1000.00	5 52 29 14 7 0 0 0 0 8 5	IPSFERYM(+15.99)AQL	DB Search
APRRGPALL	APRRGPALL	32.48	949.582	9	22.2	9	-0.8636	0.48	1.3	475.799	2	29.3134	945000	3850000	15900	PROT2454_HEK293_F.raw	3	3	2	2	P0DP91|ERPG3_HUMAN:Q03468|ERCC6_HUMAN	ERCC6	TARGET			0 0 0 0 0 0 1 2 2	APRRGPALL	DB Search
AGTPSPIQL	AGTPSPIQL	32.47	882.481	9	55.6	9	-8.1327	0.6	2.5	883.491	1	43.9685	368000	2280000	26660	PROT2454_HEK293_F.raw	2	2	2	2	B6A8C7|TARM1_HUMAN	TARM1	TARGET			0 0 3 18 25 14 14 0 0	AGTPSPIQL	DB Search
YLQDVIM(+15.99)QV	YLQDVIMQV	32.47	1123.56	9	77.8	9	-2.5609	0.8	-0.7	562.786	2	54.5927	393000	1290000	34281	PROT2454_HEK293_F.raw	1	1	1	1	Q8NB15|ZN511_HUMAN	ZNF511	TARGET	Oxidation (M)	M7:Oxidation (M):1000.00	0 0 16 16 45 35 30 15 5	YLQDVIM(+15.99)QV	DB Search
HPSLPASSL	HPSLPASSL	32.45	907.476	9	55.6	9	-1.8004	0.67	1.3	454.746	2	36.3854	214000	1000000	21130	PROT2454_HEK293_F.raw	1	1	1	1	Q53ET0|CRTC2_HUMAN	CRTC2	TARGET			0 0 6 6 0 0 15 44 5	HPSLPASSL	DB Search
YLIEKSRVV	YLIEKSRVV	32.44	1105.65	9	33.3	9	2.6532	0.74	0.9	553.833	2	35.6603	51900	429000	20622	PROT2454_HEK293_F.raw	1	1	1	1	Q8N1T3|MYO1H_HUMAN	MYO1H	TARGET			0 0 45 27 14 0 0 0 0	YLIEKSRVV	DB Search
YLLEKSRVV	YLLEKSRVV	32.44	1105.65	9	33.3	9	2.0313	0.77	0.9	553.833	2	35.6603	51900	429000	20622	PROT2454_HEK293_F.raw	1	1	1	1	O43795|MYO1B_HUMAN:Q9NQX4|MYO5C_HUMAN:Q9Y4I1|MYO5A_HUMAN:O00159|MYO1C_HUMAN:Q9ULV0|MYO5B_HUMAN:Q9UKX2|MYH2_HUMAN	MYO1B:MYO5C:MYO5A:MYO1C:MYO5B:MYH2	TARGET			0 0 45 27 14 0 0 0 0	YLLEKSRVV	DB Search
QPARPGLLL	QPARPGLLL	32.43	963.587	9	66.7	9	-4.4601	0.7	2.9	482.802	2	47.0922	857000	3700000	28893	PROT2454_HEK293_F.raw	2	2	1	1	O15067|PUR4_HUMAN	PFAS	TARGET			5 9 3 3 0 0 0 7 5	QPARPGLLL	DB Search
KPRDLNVLTPTGF	KPRDLNVLTPTGF	32.42	1456.8	13	46.2	13	1.8366	0.8	1.7	729.41	2	52.9076	271000	2240000	33185	PROT2454_HEK293_F.raw	2	2	2	2	Q96A73|P33MX_HUMAN	KIAA1191	TARGET			5 0 0 0 0 0 7 10 19 8 0 0 5	KPRDLNVLTPTGF	DB Search
LLASM(+15.99)M(+15.99)AGV	LLASMMAGV	32.42	923.446	9	44.4	9	-6.5147	0.6	2.3	462.731	2	32.9179	141000	824000	18574	PROT2454_HEK293_F.raw	1	1	1	1	Q9Y4R8|TELO2_HUMAN	TELO2	TARGET	Oxidation (M);Oxidation (M)	M5:Oxidation (M):1000.00;M6:Oxidation (M):1000.00	0 0 7 0 0 18 0 35 5	LLASM(+15.99)M(+15.99)AGV	DB Search
TPFKGGTL	TPFKGGTL	32.4	819.449	8	62.5	8	-2.011	0.86	3	410.733	2	31.5959	241000	1460000	17609	PROT2454_HEK293_F.raw	2	2	1	1	P42166|LAP2A_HUMAN	TMPO	TARGET			5 30 41 0 0 0 6 5	TPFKGGTL	DB Search
FLQEGDLISA	FLQEGDLISA	32.4	1091.55	10	60	10	-3.3992	0.86	0.8	546.783	2	55.7765	11700000	38000000	35189	PROT2454_HEK293_F.raw	5	5	2	2	Q13868|EXOS2_HUMAN	EXOSC2	TARGET			0 0 11 5 2 2 23 3 0 0	FLQEGDLISA	DB Search
VPEEARPAL	VPEEARPAL	32.39	980.529	9	66.7	9	-0.6594	0.84	2.3	491.273	2	30.6116	139000	1170000	16872	PROT2454_HEK293_F.raw	1	1	1	1	Q66K64|DCA15_HUMAN	DCAF15	TARGET			5 46 54 22 0 0 1 3 3	VPEEARPAL	DB Search
SLLKDLAEI	SLLKDLAEI	32.39	1000.58	9	77.8	9	-3.4697	0.84	2.2	501.299	2	66.2479	2660000	7810000	42965	PROT2454_HEK293_F.raw	2	2	2	2	P33176|KINH_HUMAN	KIF5B	TARGET			0 0 19 7 7 15 20 21 5	SLLKDLAEI	DB Search
ATDPTIHTV	ATDPTIHTV	32.38	953.482	9	11.1	9	-3.5705	0.77	2.4	477.749	2	26.5688	25300	237000	13935	PROT2454_HEK293_F.raw	1	1	1	1	Q9H6U8|ALG9_HUMAN	ALG9	TARGET			0 0 0 0 0 0 25 0 0	ATDPTIHTV	DB Search
KPRTPFTTSQL	KPRTPFTTSQL	32.36	1274.7	11	54.5	11	2.624	0.68	0.2	638.357	2	36.631	436000	2600000	21299	PROT2454_HEK293_F.raw	2	2	2	2	P35548|MSX2_HUMAN	MSX2	TARGET			5 0 0 0 0 0 36 36 48 35 5	KPRTPFTTSQL	DB Search
YM(+15.99)YSGGGSALAGGAGGGAGRKEDWNEIDPIK	YMYSGGGSALAGGAGGGAGRKEDWNEIDPIK	32.36	3099.44	31	12.9	31	N/A	NaN	0.5	775.867	4	53.2014	128000	906000	33368	PROT2454_HEK293_F.raw	1	1	1	1	Q10471|GALT2_HUMAN	GALNT2	TARGET	Oxidation (M)	M2:Oxidation (M):1000.00	0 0 0 0 0 0 0 0 4 0 59 25 0 0 0 0 0 0 0 0 0 0 0 0 0 0 0 0 0 0 5	YM(+15.99)YSGGGSALAGGAGGGAGRKEDWNEIDPIK	DB Search
KRGDVIYIL	KRGDVIYIL	32.36	1075.64	9	66.7	9	-0.1047	0.81	2.2	359.554	3	51.0448	3890000	12000000	31955	PROT2454_HEK293_F.raw	5	5	2	2	O75563|SKAP2_HUMAN	SKAP2	TARGET			5 3 0 0 41 42 31 0 5	KRGDVIYIL	DB Search
IPHM(+15.99)DIEAL	IPHMDIEAL	32.36	1053.52	9	55.6	9	-1.4499	0.77	2.3	527.767	2	40.5463			24158	PROT2454_HEK293_F.raw	1	1	0	0	P62906|RL10A_HUMAN	RPL10A	TARGET	Oxidation (M)	M4:Oxidation (M):1000.00	0 0 4 0 0 23 23 29 5	IPHM(+15.99)DIEAL	DB Search
KLLGNIKNV	KLLGNIKNV	32.35	997.628	9	77.8	9	1.3913	0.68	3.7	499.823	2	34.8114	527000	2960000	19959	PROT2454_HEK293_F.raw	3	3	2	2	Q00688|FKBP3_HUMAN	FKBP3	TARGET			5 11 7 0 0 6 12 4 4	KLLGNIKNV	DB Search
Q(-17.03)PAKPTKVTL	QPAKPTKVTL	32.33	1064.62	10	40	10	2.7048	0.6	-1	533.318	2	35.9094			20761	PROT2454_HEK293_F.raw	1	1	0	0	Q07157|ZO1_HUMAN	TJP1	TARGET	Pyro-glu from Q	Q1:Pyro-glu from Q:1000.00	0 0 0 0 0 0 5 18 4 4	Q(-17.03)PAKPTKVTL	DB Search
YGPGLTHGV	YGPGLTHGV	32.33	899.45	9	33.3	9	-1.4559	0.71	1.3	450.733	2	31.5333	26300	325000	17586	PROT2454_HEK293_F.raw	1	1	1	1	P21333|FLNA_HUMAN	FLNA	TARGET			5 40 40 0 0 0 0 0 0	YGPGLTHGV	DB Search
RPAQPPRLL	RPAQPPRLL	32.32	1046.63	9	66.7	9	0.7166	0.89	1.6	349.886	3	33.8853	443000	3040000	19296	PROT2454_HEK293_F.raw	2	2	2	2	Q8WWB7|GLMP_HUMAN	GLMP	TARGET			5 7 57 25 89 10 0 0 0	RPAQPPRLL	DB Search
SIIGRLLEV	SIIGRLLEV	32.3	998.612	9	55.6	9	4.563	0.87	1.8	500.314	2	76.1896	34100000	104000000	50304	PROT2454_HEK293_F.raw	10	10	3	3	P62136|PP1A_HUMAN	PPP1CA	TARGET			0 0 32 1 0 3 3 8 5	SIIGRLLEV	DB Search
LPSRKLVAL	LPSRKLVAL	32.3	995.649	9	77.8	9	-0.1594	0.68	4.8	498.834	2	40.5201	1120000	4430000	24110	PROT2454_HEK293_F.raw	3	3	2	2	Q969U7|PSMG2_HUMAN	PSMG2	TARGET			5 37 0 0 4 17 36 23 5	LPSRKLVAL	DB Search
QLNEKVAQL	QLNEKVAQL	32.29	1041.58	9	66.7	9	-0.148	0.79	1.3	521.799	2	34.8847	202000	1190000	20007	PROT2454_HEK293_F.raw	1	1	1	1	Q16850|CP51A_HUMAN	CYP51A1	TARGET			5 11 21 21 0 0 0 17 5	QLNEKVAQL	DB Search
ILM(+15.99)EHIHKLKA	ILMEHIHKLKA	32.22	1347.77	11	63.6	11	12.3052	0.35	1.4	450.264	3	35.1822	211000	1800000	20236	PROT2454_HEK293_F.raw	1	1	1	1	P84098|RL19_HUMAN	RPL19	TARGET	Oxidation (M)	M3:Oxidation (M):1000.00	5 19 5 5 5 8 9 0 0 0 0	ILM(+15.99)EHIHKLKA	DB Search
KPGPPQLSV	KPGPPQLSV	32.21	921.528	9	77.8	9	-2.4621	0.76	2.3	461.773	2	36.491	201000	956000	21178	PROT2454_HEK293_F.raw	1	1	1	1	Q75QN2|INT8_HUMAN	INTS8	TARGET			5 17 0 0 10 12 92 46 5	KPGPPQLSV	DB Search
ESVAILPQL	ESVAILPQL	32.2	968.554	9	44.4	9	-14.3842	0.79	1.4	969.563	1	58.3936	6400000	23000000	37332	PROT2454_HEK293_F.raw	5	5	3	3	O43731|ERD23_HUMAN:P33947|ERD22_HUMAN:P24390|ERD21_HUMAN	KDELR3:KDELR2:KDELR1	TARGET			0 0 8 8 6 1 8 0 0	ESVAILPQL	DB Search
ILSGVIRSV	ILSGVIRSV	32.19	942.586	9	66.7	9	0.9753	0.9	2.2	472.301	2	47.2261	772000	4980000	29007	PROT2454_HEK293_F.raw	1	1	1	1	Q15833|STXB2_HUMAN	STXBP2	TARGET			5 20 13 2 2 2 1 0 0	ILSGVIRSV	DB Search
IKPPIIHY	IKPPIIHY	32.16	979.585	8	75	8	0.4349	0.87	2.8	490.801	2	41.8097	21000000	61100000	25230	PROT2454_HEK293_F.raw	11	11	2	2	Q9UKI8|TLK1_HUMAN:Q86UE8|TLK2_HUMAN	TLK1:TLK2	TARGET			1 1 28 2 2 8 2 2	IKPPIIHY	DB Search
QLLEKVIEL	QLLEKVIEL	32.16	1083.65	9	77.8	9	-2.0312	0.71	2.8	542.836	2	64.4764	786000	5100000	41676	PROT2454_HEK293_F.raw	1	1	1	1	Q9NTX5|ECHD1_HUMAN	ECHDC1	TARGET			2 2 5 3 0 0 2 2 5	QLLEKVIEL	DB Search
RPAPLSAEL	RPAPLSAEL	32.12	952.534	9	55.6	9	-2.0122	0.92	3.4	477.276	2	39.4962			23392	PROT2454_HEK293_F.raw	1	1	0	0	P53602|MVD1_HUMAN	MVD	TARGET			0 0 7 0 0 21 35 91 5	RPAPLSAEL	DB Search
TLADIIARL	TLADIIARL	32.12	984.597	9	66.7	9	0.7296	0.86	3.6	493.307	2	79.469	26300000	71500000	53079	PROT2454_HEK293_F.raw	4	4	2	2	Q9P2P1|NYNRI_HUMAN	NYNRIN	TARGET			3 3 31 23 16 7 1 0 0	TLADIIARL	DB Search
ALSSSSIRV	ALSSSSIRV	32.12	918.513	9	44.4	9	-0.73	0.88	1.4	460.265	2	34.8847	83000	582000	20048	PROT2454_HEK293_F.raw	1	1	1	1	Q8IVD9|NUDC3_HUMAN	NUDCD3	TARGET			0 0 20 12 6 3 0 0 0	ALSSSSIRV	DB Search
TLNEKLFLL	TLNEKLFLL	32.11	1089.64	9	77.8	9	0.1838	0.71	2.1	545.83	2	71.3382	2150000	10100000	46769	PROT2454_HEK293_F.raw	2	2	1	1	P48995|TRPC1_HUMAN	TRPC1	TARGET			1 1 5 5 4 5 19 8 5	TLNEKLFLL	DB Search
YRPPELLL	YRPPELLL	32.11	999.575	8	50	8	-1.8137	0.95	1.2	1000.58	1	58.4206	23000000	92700000	37211	PROT2454_HEK293_F.raw	9	9	2	2	P50750|CDK9_HUMAN:Q14004|CDK13_HUMAN:Q9NYV4|CDK12_HUMAN	CDK9:CDK13:CDK12	TARGET			1 1 2 0 0 2 2 2	YRPPELLL	DB Search
TLSKKLAAI	TLSKKLAAI	32.1	943.607	9	66.7	9	-0.0474	0.83	2.9	472.812	2	32.517	63200	378000	18299	PROT2454_HEK293_F.raw	1	1	1	1	P42696|RBM34_HUMAN	RBM34	TARGET			5 14 9 9 0 0 0 5 5	TLSKKLAAI	DB Search
YRQKQVVIL	YRQKQVVIL	32.1	1145.69	9	77.8	9	-0.2132	0.84	0.8	573.854	2	36.1471	461000	2670000	20932	PROT2454_HEK293_F.raw	2	2	2	2	Q9BZX2|UCK2_HUMAN	UCK2	TARGET			0 0 5 5 19 32 49 4 4	YRQKQVVIL	DB Search
ALVGSSPHL	ALVGSSPHL	32.08	879.481	9	22.2	9	-3.7466	0.77	0.7	440.748	2	37.4724			21911	PROT2454_HEK293_F.raw	1	1	0	0	O75132|ZBED4_HUMAN	ZBED4	TARGET			0 0 3 0 0 0 3 0 0	ALVGSSPHL	DB Search
IPEPQKPQL	IPEPQKPQL	32.08	1048.59	9	77.8	9	3.0718	0.85	0.1	525.303	2	37.3756	567000	2630000	21952	PROT2454_HEK293_F.raw	2	2	1	1	Q07157|ZO1_HUMAN	TJP1	TARGET			5 19 19 4 4 10 0 0 5	IPEPQKPQL	DB Search
ILSDENRNL	ILSDENRNL	32.08	1072.55	9	66.7	9	-3.7383	0.92	1.6	537.284	2	28.3923	95600	652000	15273	PROT2454_HEK293_F.raw	1	1	1	1	Q4VCS5|AMOT_HUMAN	AMOT	TARGET			5 22 9 9 5 0 0 0 4	ILSDENRNL	DB Search
APASRLLAL	APASRLLAL	32.04	910.56	9	88.9	9	-2.0824	0.72	2.6	456.288	2	51.12	732000	3500000	31809	PROT2454_HEK293_F.raw	1	1	1	1	Q96S16|JMJD8_HUMAN	JMJD8	TARGET			5 25 32 2 0 3 5 11 5	APASRLLAL	DB Search
RLLEGVKQA	RLLEGVKQA	32.03	1012.6	9	33.3	9	-1.6637	0.83	2.9	507.31	2	24.902	51100	381000	12736	PROT2454_HEK293_F.raw	1	1	1	1	Q9BZE1|RM37_HUMAN	MRPL37	TARGET			0 0 0 0 7 14 58 0 0	RLLEGVKQA	DB Search
SPRGDPESPRPPAL	SPRGDPESPRPPAL	32.02	1474.75	14	35.7	14	2.5708	0.61	2.3	492.593	3	33.7708	132000	448000	19251	PROT2454_HEK293_F.raw	1	1	1	1	O00165|HAX1_HUMAN	HAX1	TARGET			0 0 4 0 0 6 6 37 0 0 0 0 0 5	SPRGDPESPRPPAL	DB Search
YLLDLHSYL	YLLDLHSYL	32.02	1135.59	9	66.7	9	2.2343	0.71	0.7	568.803	2	73.9495	1080000	7000000	48712	PROT2454_HEK293_F.raw	1	1	1	1	O60337|MARH6_HUMAN	MARCHF6	TARGET			5 8 11 10 10 0 1 1 3	YLLDLHSYL	DB Search
SLSDHIVLL	SLSDHIVLL	32.02	995.565	9	44.4	9	-4.3193	0.87	3.5	498.792	2	61.0581	1100000	4350000	39150	PROT2454_HEK293_F.raw	1	1	1	1	P26006|ITA3_HUMAN	ITGA3	TARGET			0 0 0 0 0 49 87 23 5	SLSDHIVLL	DB Search
GVFDGLHTV	GVFDGLHTV	32.01	943.476	9	55.6	9	-1.5213	0.91	3.7	472.747	2	50.5799	276000	1170000	31473	PROT2454_HEK293_F.raw	1	1	1	1	P43251|BTD_HUMAN	BTD	TARGET			0 0 31 23 0 0 5 3 3	GVFDGLHTV	DB Search
GLAATLYSL	GLAATLYSL	32	907.501	9	55.6	9	-5.8645	0.72	0.4	908.509	1	65.7621	1760000	6560000	42774	PROT2454_HEK293_F.raw	2	2	1	1	Q01581|HMCS1_HUMAN	HMGCS1	TARGET			0 0 62 25 25 8 10 0 0	GLAATLYSL	DB Search
GLLPLLHRA	GLLPLLHRA	32	988.618	9	44.4	9	-0.3243	0.66	1.5	330.547	3	51.2138	508000	2300000	31930	PROT2454_HEK293_F.raw	2	2	2	2	P49356|FNTB_HUMAN	FNTB	TARGET			0 0 0 43 88 30 5 0 0	GLLPLLHRA	DB Search
GLTLGHLM(+15.99)GV	GLTLGHLMGV	32	1012.54	10	70	10	0.332	0.81	3.8	507.278	2	51.8346	304000	994000	32399	PROT2454_HEK293_F.raw	1	1	1	1	Q9Y285|SYFA_HUMAN	FARSA	TARGET	Oxidation (M)	M8:Oxidation (M):1000.00	0 0 6 6 2 2 1 2 2 2	GLTLGHLM(+15.99)GV	DB Search
RPYSQVNVL	RPYSQVNVL	31.98	1074.58	9	77.8	9	-3.1229	0.82	1.5	538.299	2	38.2296	91600	973000	22489	PROT2454_HEK293_F.raw	1	1	1	1	P46939|UTRN_HUMAN	UTRN	TARGET			0 0 3 6 6 16 16 5 5	RPYSQVNVL	DB Search
TPAPVPTSL	TPAPVPTSL	31.98	881.486	9	77.8	9	-3.4955	0.83	1	882.494	1	44.7842	1110000	6920000	27255	PROT2454_HEK293_F.raw	2	2	2	2	Q9H7N4|SFR19_HUMAN	SCAF1	TARGET			4 4 29 29 29 7 7 1 1	TPAPVPTSL	DB Search
RLAEQIATL	RLAEQIATL	31.98	1013.59	9	77.8	9	-1.4341	0.86	3.8	507.803	2	43.841	244000	1520000	26552	PROT2454_HEK293_F.raw	1	1	1	1	P61764|STXB1_HUMAN	STXBP1	TARGET			0 0 2 6 21 71 71 17 5	RLAEQIATL	DB Search
APAPRKASLL	APAPRKASLL	31.97	1022.62	10	40	10	5.569	0.16	2.5	512.32	2	34.6654	82200	323000	19891	PROT2454_HEK293_F.raw	1	1	1	1	A6NCL7|AN33B_HUMAN	ANKRD33B	TARGET			0 0 0 0 0 0 19 40 39 5	APAPRKASLL	DB Search
TPSPARPAL	TPSPARPAL	31.97	908.508	9	77.8	9	-1.0179	0.8	2.9	455.263	2	29.1685	873000	4410000	15776	PROT2454_HEK293_F.raw	3	3	2	2	Q9H211|CDT1_HUMAN	CDT1	TARGET			5 15 98 19 3 3 1 1 2	TPSPARPAL	DB Search
NM(+15.99)SGLITIV	NMSGLITIV	31.96	962.511	9	11.1	9	-7.64	0.77	0.8	963.519	1	58.487			37251	PROT2454_HEK293_F.raw	1	1	0	0	Q96BY9|SARAF_HUMAN	SARAF	TARGET	Oxidation (M)	M2:Oxidation (M):1000.00	0 0 1 1 4 0 0 0 0	NM(+15.99)SGLITIV	DB Search
FIFSDTHEL	FIFSDTHEL	31.96	1107.52	9	77.8	9	-2.1203	0.51	0	554.769	2	55.0999	913000	4300000	34751	PROT2454_HEK293_F.raw	1	1	1	1	Q9UKK3|PARP4_HUMAN	PARP4	TARGET			5 8 23 7 7 14 16 1 1	FIFSDTHEL	DB Search
RPSSTITYL	RPSSTITYL	31.94	1036.56	9	44.4	9	-4.166	0.63	2.1	519.286	2	38.1682	288000	1410000	22387	PROT2454_HEK293_F.raw	1	1	1	1	Q5SWH9|TMM69_HUMAN	TMEM69	TARGET			1 0 0 0 0 15 25 22 5	RPSSTITYL	DB Search
RLLENM(+15.99)TEV	RLLENMTEV	31.93	1119.56	9	77.8	9	-1.3949	0.86	1.1	560.788	2	31.6301	57100	382000	17659	PROT2454_HEK293_F.raw	1	1	1	1	Q6P996|PDXD1_HUMAN	PDXDC1	TARGET	Oxidation (M)	M6:Oxidation (M):1000.00	0 0 9 25 40 43 27 27 5	RLLENM(+15.99)TEV	DB Search
KILSELFTV	KILSELFTV	31.9	1048.62	9	77.8	9	-0.6668	0.44	1	1049.63	1	67.7696	2410000	21900000	44130	PROT2454_HEK293_F.raw	2	2	2	2	Q7L622|G2E3_HUMAN	G2E3	TARGET			5 2 2 2 2 5 3 1 1	KILSELFTV	DB Search
SLVDIYSQL	SLVDIYSQL	31.9	1036.54	9	44.4	9	-3.8794	0.7	1.2	1037.55	1	67.8948	404000	4210000	44218	PROT2454_HEK293_F.raw	1	1	1	1	P42226|STAT6_HUMAN	STAT6	TARGET			0 0 22 22 9 0 3 0 0	SLVDIYSQL	DB Search
NLLSSHVRGV	NLLSSHVRGV	31.9	1080.6	10	40	10	0.5185	0.56	2.2	361.209	3	36.558	127000	1040000	21247	PROT2454_HEK293_F.raw	2	2	2	2	Q9UI30|TR112_HUMAN	TRMT112	TARGET			0 0 0 41 41 46 43 0 0 0	NLLSSHVRGV	DB Search
VTLDGIPEV	VTLDGIPEV	31.9	941.507	9	55.6	9	-4.0976	0.9	1.7	942.516	1	59.5273	848000	4240000	38026	PROT2454_HEK293_F.raw	1	1	1	1	P32519|ELF1_HUMAN	ELF1	TARGET			0 0 4 4 6 4 10 0 0	VTLDGIPEV	DB Search
APAPSTVHF	APAPSTVHF	31.89	925.466	9	55.6	9	-3.7295	0.88	0.7	463.74	2	35.2236	54500	590000	20267	PROT2454_HEK293_F.raw	1	1	1	1	Q13118|KLF10_HUMAN	KLF10	TARGET			0 0 38 16 7 6 6 0 0	APAPSTVHF	DB Search
QLLGKISNI	QLLGKISNI	31.89	984.597	9	66.7	9	-1.708	0.79	2.5	493.307	2	49.363	401000	2310000	30596	PROT2454_HEK293_F.raw	1	1	1	1	Q96S52|PIGS_HUMAN	PIGS	TARGET			5 9 96 0 0 0 8 13 5	QLLGKISNI	DB Search
FIDKHIAEL	FIDKHIAEL	31.89	1084.59	9	88.9	9	0.2367	0.72	1.1	543.304	2	41.7451	138000	1050000	25037	PROT2454_HEK293_F.raw	1	1	1	1	Q9Y2A7|NCKP1_HUMAN	NCKAP1	TARGET			5 5 9 4 0 10 10 7 5	FIDKHIAEL	DB Search
HLLGDQISL	HLLGDQISL	31.87	994.545	9	77.8	9	-1.8446	0.81	4	498.282	2	53.7163	229000	1320000	33781	PROT2454_HEK293_F.raw	1	1	1	1	Q9NQQ7|S35C2_HUMAN	SLC35C2	TARGET			0 0 7 3 3 22 20 15 5	HLLGDQISL	DB Search
APYGGPIAL	APYGGPIAL	31.87	857.465	9	100	9	-6.492	0.74	0.6	858.472	1	53.1568	3730000	15200000	33444	PROT2454_HEK293_F.raw	1	1	1	1	Q9H269|VPS16_HUMAN	VPS16	TARGET			5 5 7 9 13 14 14 32 5	APYGGPIAL	DB Search
ILMEHIHKL	ILMEHIHKL	31.85	1132.64	9	77.8	9	4.9815	0.49	1.5	378.555	3	38.5726	199000	1170000	22729	PROT2454_HEK293_F.raw	1	1	1	1	P84098|RL19_HUMAN	RPL19	TARGET			0 0 28 19 14 14 34 6 5	ILMEHIHKL	DB Search
VM(+15.99)GKIFAV	VMGKIFAV	31.84	879.489	8	75	8	-3.3922	0.74	1.8	440.752	2	42.2938	1570000	9010000	25564	PROT2454_HEK293_F.raw	2	2	1	1	Q9P2G9|KLHL8_HUMAN	KLHL8	TARGET	Oxidation (M)	M2:Oxidation (M):1000.00	5 23 0 0 6 6 23 5	VM(+15.99)GKIFAV	DB Search
HLIDFM(+15.99)SEI	HLIDFMSEI	31.84	1119.53	9	77.8	9	-1.0144	0.86	0.5	560.771	2	56.2307	1260000	6150000	35567	PROT2454_HEK293_F.raw	2	2	2	2	Q15003|CND2_HUMAN	NCAPH	TARGET	Oxidation (M)	M6:Oxidation (M):1000.00	0 0 14 14 39 37 17 9 5	HLIDFM(+15.99)SEI	DB Search
RPAQVSQPF	RPAQVSQPF	31.82	1028.54	9	0	9	-2.7909	0.88	2.8	515.279	2	30.0726	65700	517000	16505	PROT2454_HEK293_F.raw	2	2	1	1	Q9Y520|PRC2C_HUMAN	PRRC2C	TARGET			0 0 0 0 1 1 1 0 0	RPAQVSQPF	DB Search
GLGEGFQTV	GLGEGFQTV	31.82	906.445	9	33.3	9	-5.2249	0.51	2.2	907.454	1	44.2476	102000	674000	26873	PROT2454_HEK293_F.raw	1	1	1	1	O75143|ATG13_HUMAN	ATG13	TARGET			0 0 5 5 0 0 0 0 5	GLGEGFQTV	DB Search
ALLPSSPTL	ALLPSSPTL	31.81	897.517	9	66.7	9	-4.651	0.79	2.1	898.526	1	57.9593			36854	PROT2454_HEK293_F.raw	3	3	0	0	Q92994|TF3B_HUMAN	BRF1	TARGET			0 0 13 3 0 28 24 2 2	ALLPSSPTL	DB Search
SPQAPTHFL	SPQAPTHFL	31.8	996.503	9	77.8	9	-0.7613	0.77	2.7	499.26	2	41.6051	63800	637000	24956	PROT2454_HEK293_F.raw	1	1	1	1	P49773|HINT1_HUMAN	HINT1	TARGET			0 0 6 8 2 2 4 4 4	SPQAPTHFL	DB Search
ALIQQATTV	ALIQQATTV	31.8	943.534	9	44.4	9	-2.5722	0.89	1.1	944.542	1	40.1904	555000	3350000	23918	PROT2454_HEK293_F.raw	2	2	2	2	P32969|RL9_HUMAN	RPL9	TARGET			0 0 44 31 23 23 0 0 0	ALIQQATTV	DB Search
TIDDGIFEV	TIDDGIFEV	31.79	1007.48	9	77.8	9	-6.3217	0.84	0.7	1008.49	1	62.4812	20600000	35800000	40120	PROT2454_HEK293_F.raw	7	7	1	1	P34931|HS71L_HUMAN:P0DMV9|HS71B_HUMAN:P0DMV8|HS71A_HUMAN	HSPA1L:HSPA1B:HSPA1A	TARGET			1 1 21 10 10 6 4 2 2	TIDDGIFEV	DB Search
SQM(+15.99)PTVIYV	SQMPTVIYV	31.79	1052.52	9	33.3	9	-4.2429	0.74	1.1	1053.53	1	47.8032	113000	879000	29443	PROT2454_HEK293_F.raw	1	1	1	1	Q5T3J3|LRIF1_HUMAN	LRIF1	TARGET	Oxidation (M)	M3:Oxidation (M):1000.00	0 0 83 0 0 15 20 0 0	SQM(+15.99)PTVIYV	DB Search
FLEKLLPPV	FLEKLLPPV	31.79	1054.64	9	55.6	9	2.0292	0.76	1.4	528.329	2	70.771			46327	PROT2454_HEK293_F.raw	1	1	0	0	O95372|LYPA2_HUMAN	LYPLA2	TARGET			0 0 5 5 6 11 91 0 0	FLEKLLPPV	DB Search
ALIPSGVTV	ALIPSGVTV	31.79	855.506	9	44.4	9	-2.6303	0.88	0.5	856.514	1	57.118	978000	3220000	36223	PROT2454_HEK293_F.raw	1	1	1	1	Q14674|ESPL1_HUMAN	ESPL1	TARGET			0 0 9 2 2 1 3 0 0	ALIPSGVTV	DB Search
M(+15.99)LLEKIQSA	MLLEKIQSA	31.78	1047.56	9	0	9	-2.4552	0.42	0.4	524.789	2	35.6346	59100	384000	20591	PROT2454_HEK293_F.raw	1	1	1	1	Q13503|MED21_HUMAN	MED21	TARGET	Oxidation (M)	M1:Oxidation (M):1000.00	0 0 0 0 0 0 0 0 0	M(+15.99)LLEKIQSA	DB Search
APAGGTLLL	APAGGTLLL	31.78	811.48	9	88.9	9	-12.2647	0.77	-0.7	812.487	1	53.5028			33569	PROT2454_HEK293_F.raw	1	1	0	0	Q8N2U0|TM256_HUMAN	TMEM256	TARGET			5 0 14 14 18 18 41 33 5	APAGGTLLL	DB Search
KILEELQKV	KILEELQKV	31.76	1098.66	9	100	9	0.5141	0.88	1.6	550.341	2	41.6663	823000	4610000	24949	PROT2454_HEK293_F.raw	3	3	2	2	O75179|ANR17_HUMAN	ANKRD17	TARGET			5 26 15 6 6 6 19 3 3	KILEELQKV	DB Search
YLGEGPRM(+15.99)V	YLGEGPRMV	31.76	1036.5	9	55.6	9	-2.2031	0.9	1.3	519.259	2	28.2535	96400	527000	15155	PROT2454_HEK293_F.raw	1	1	1	1	P43686|PRS6B_HUMAN	PSMC4	TARGET	Oxidation (M)	M8:Oxidation (M):1000.00	5 6 4 4 2 0 0 0 0	YLGEGPRM(+15.99)V	DB Search
NLLQGVM(+15.99)NV	NLLQGVMNV	31.75	1002.52	9	55.6	9	-3.9653	0.8	4	502.268	2	52.1367	459000	2330000	32598	PROT2454_HEK293_F.raw	2	2	2	2	Q5VIR6|VPS53_HUMAN	VPS53	TARGET	Oxidation (M)	M7:Oxidation (M):1000.00	0 0 27 5 5 14 15 0 0	NLLQGVM(+15.99)NV	DB Search
QRPPTIVL	QRPPTIVL	31.73	922.56	8	37.5	8	-1.8363	0.86	2.5	462.288	2	44.915	20100000	62300000	27388	PROT2454_HEK293_F.raw	6	6	2	2	Q9NVW2|RNF12_HUMAN	RLIM	TARGET			1 1 0 0 0 38 22 5	QRPPTIVL	DB Search
RPRPGNILL	RPRPGNILL	31.71	1034.63	9	55.6	9	-2.4523	0.03	2	345.886	3	36.9803	1200000	3440000	21513	PROT2454_HEK293_F.raw	5	5	2	2	Q8TEL6|TP4AP_HUMAN	TRPC4AP	TARGET			2 2 1 0 0 2 2 0 5	RPRPGNILL	DB Search
GPRPITQSEL	GPRPITQSEL	31.71	1096.59	10	60	10	-1.5715	0.74	1.1	549.302	2	31.9563	878000	4590000	17861	PROT2454_HEK293_F.raw	2	2	1	1	Q96S82|UBL7_HUMAN	UBL7	TARGET			0 0 1 1 2 48 48 77 77 5	GPRPITQSEL	DB Search
FVRKAVRAI	FVRKAVRAI	31.7	1058.67	9	77.8	9	6.088	0.11	1.3	353.898	3	28.119	530000	2790000	15045	PROT2454_HEK293_F.raw	2	2	1	1	P63010|AP2B1_HUMAN:Q10567|AP1B1_HUMAN	AP2B1:AP1B1	TARGET			5 16 16 17 16 6 1 1 2	FVRKAVRAI	DB Search
RPKPSSSPVIF	RPKPSSSPVIF	31.7	1213.68	11	54.5	11	-3.3814	0.76	0.4	607.848	2	37.704	694000	4020000	22055	PROT2454_HEK293_F.raw	3	3	2	2	Q15366|PCBP2_HUMAN	PCBP2	TARGET			2 2 3 0 0 0 4 0 0 12 5	RPKPSSSPVIF	DB Search
IILGGVKAV	IILGGVKAV	31.7	868.574	9	77.8	9	-0.7172	0.83	0.4	435.295	2	46.3869	403000	2300000	28387	PROT2454_HEK293_F.raw	1	1	1	1	P22314|UBA1_HUMAN	UBA1	TARGET			5 12 23 4 2 2 0 0 3	IILGGVKAV	DB Search
GLKEGIPAL	GLKEGIPAL	31.67	896.533	9	55.6	9	-2.771	0.72	1.6	449.275	2	47.9878	352000	1770000	29576	PROT2454_HEK293_F.raw	1	1	1	1	P13639|EF2_HUMAN	EEF2	TARGET			0 0 0 0 21 21 18 18 5	GLKEGIPAL	DB Search
NPNGRFVVV	NPNGRFVVV	31.67	1000.55	9	77.8	9	-2.2872	0.76	4	501.282	2	39.8655			23662	PROT2454_HEK293_F.raw	1	1	0	0	P35606|COPB2_HUMAN	COPB2	TARGET			5 7 22 0 0 3 8 9 5	NPNGRFVVV	DB Search
VVAPAGITL	VVAPAGITL	31.67	839.512	9	55.6	9	-4.275	0.76	0.3	840.519	1	58.3353	20600000	28500000	35516	PROT2454_HEK293_F.raw	1	1	1	1	P12268|IMDH2_HUMAN	IMPDH2	TARGET			0 0 7 4 4 5 3 0 0	VVAPAGITL	DB Search
SLANIIRQL	SLANIIRQL	31.67	1026.62	9	44.4	9	0.0121	0.79	2.1	514.318	2	70.7827	450000000	117000000	43842	PROT2454_HEK293_F.raw	3	3	2	2	Q92558|WASF1_HUMAN	WASF1	TARGET			0 0 20 9 9 6 0 0 0	SLANIIRQL	DB Search
LPRVPRFSSL	LPRVPRFSSL	31.67	1170.69	10	40	10	4.5668	0.03	1.4	391.237	3	53.1984	2590000	9670000	33306	PROT2454_HEK293_F.raw	3	3	2	2	P10071|GLI3_HUMAN	GLI3	TARGET			5 0 1 6 0 0 0 0 12 5	LPRVPRFSSL	DB Search
IPDHFRPPL	IPDHFRPPL	31.67	1090.59	9	55.6	9	4.2018	0.43	1.1	364.538	3	46.6074	532000	1610000	28472	PROT2454_HEK293_F.raw	1	1	1	1	Q9HAH7|FBRS_HUMAN	FBRS	TARGET			0 0 36 100 29 29 18 0 0	IPDHFRPPL	DB Search
KINEAIVAV	KINEAIVAV	31.66	955.57	9	77.8	9	-0.6457	0.82	1.5	478.793	2	41.7099	1150000	7260000	24962	PROT2454_HEK293_F.raw	2	2	1	1	Q9Y224|RTRAF_HUMAN	RTRAF	TARGET			4 0 0 2 7 30 54 40 5	KINEAIVAV	DB Search
ALVVQVAEA	ALVVQVAEA	31.66	898.512	9	55.6	9	-3.7278	0.86	0.8	899.52	1	45.1561	17400000	53700000	27722	PROT2454_HEK293_F.raw	8	8	2	2	P07686|HEXB_HUMAN	HEXB	TARGET			0 0 60 36 29 12 4 0 0	ALVVQVAEA	DB Search
KASPLTFTV	KASPLTFTV	31.65	962.544	9	100	9	-1.8362	0.72	3.7	482.281	2	50.9808	154000	1120000	31761	PROT2454_HEK293_F.raw	1	1	1	1	P09884|DPOLA_HUMAN	POLA1	TARGET			5 11 11 5 5 26 62 63 5	KASPLTFTV	DB Search
TLAEIAKAEL	TLAEIAKAEL	31.65	1057.6	10	50	10	-1.4173	0.83	2	529.809	2	52.003	198000	1250000	32547	PROT2454_HEK293_F.raw	1	1	1	1	Q8WXF1|PSPC1_HUMAN	PSPC1	TARGET			1 1 4 2 2 4 0 0 1 5	TLAEIAKAEL	DB Search
FLDNAIM(+15.99)IV	FLDNAIMIV	31.65	1050.54	9	33.3	9	-2.1301	0.77	0.6	1051.55	1	69.2899	8310000	21600000	45519	PROT2454_HEK293_F.raw	4	4	1	1	Q6PI78|TMM65_HUMAN	TMEM65	TARGET	Oxidation (M)	M7:Oxidation (M):1000.00	0 0 4 2 2 1 1 0 0	FLDNAIM(+15.99)IV	DB Search
TLQNVLRKV	TLQNVLRKV	31.62	1069.66	9	44.4	9	-1.5548	0.76	1.3	357.561	3	39.7235	84100	672000	23571	PROT2454_HEK293_F.raw	1	1	1	1	Q14974|IMB1_HUMAN	KPNB1	TARGET			0 0 0 35 35 18 8 0 0	TLQNVLRKV	DB Search
TLAELLVLL	TLAELLVLL	31.62	983.627	9	33.3	9	5.4016	0.52	0.5	984.634	1	88.8828	20700000	135000000	60788	PROT2454_HEK293_F.raw	3	3	1	1	Q15363|TMED2_HUMAN	TMED2	TARGET			0 0 56 56 43 0 0 0 0	TLAELLVLL	DB Search
SLFHSILNV	SLFHSILNV	31.62	1028.57	9	55.6	9	0.8228	0.79	5.9	515.293	2	67.8544	131000	2620000	44135	PROT2454_HEK293_F.raw	1	1	1	1	O94812|BAIP3_HUMAN	BAIAP3	TARGET			0 0 0 0 6 8 6 5 5	SLFHSILNV	DB Search
LLM(+15.99)EHIQEI	LLMEHIQEI	31.61	1140.58	9	100	9	-0.8397	0.77	0.9	571.3	2	44.3657	335000	1750000	26911	PROT2454_HEK293_F.raw	1	1	1	1	Q96SN8|CK5P2_HUMAN	CDK5RAP2	TARGET	Oxidation (M)	M3:Oxidation (M):1000.00	5 37 32 18 7 60 44 41 5	LLM(+15.99)EHIQEI	DB Search
ILLEM(+15.99)IHSI	ILLEMIHSI	31.61	1083.6	9	100	9	-1.2913	0.81	1	542.808	2	57.7599	177000	1420000	36747	PROT2454_HEK293_F.raw	1	1	1	1	O95816|BAG2_HUMAN	BAG2	TARGET	Oxidation (M)	M5:Oxidation (M):1000.00	5 18 39 11 5 5 3 3 5	ILLEM(+15.99)IHSI	DB Search
KLFEEIREI	KLFEEIREI	31.6	1175.65	9	66.7	9	1.978	0.93	1.5	588.836	2	50.9459	227000	1320000	31717	PROT2454_HEK293_F.raw	1	1	1	1	Q8N4U5|T11L2_HUMAN	TCP11L2	TARGET			5 56 24 10 10 4 1 0 0	KLFEEIREI	DB Search
VM(+15.99)QDPEFLQSV	VMQDPEFLQSV	31.59	1307.61	11	45.5	11	-3.2425	0.75	-0.6	654.81	2	53.4487	855000	2490000	33547	PROT2454_HEK293_F.raw	1	1	1	1	P55036|PSMD4_HUMAN:A2A3N6|PIPSL_HUMAN	PSMD4:PIPSL	TARGET	Oxidation (M)	M2:Oxidation (M):1000.00	0 0 0 0 0 0 67 19 8 19 5	VM(+15.99)QDPEFLQSV	DB Search
VYPPPHQVF	VYPPPHQVF	31.59	1082.55	9	77.8	9	-2.4132	0.86	2.3	542.286	2	38.9171	437000	1370000	23032	PROT2454_HEK293_F.raw	2	2	1	1	P13051|UNG_HUMAN	UNG	TARGET			0 0 81 20 6 3 3 5 5	VYPPPHQVF	DB Search
LLSEEHITL	LLSEEHITL	31.59	1053.57	9	88.9	9	-0.5031	0.82	3.5	527.794	2	51.1487	310000	1130000	31896	PROT2454_HEK293_F.raw	1	1	1	1	Q9UHV7|MED13_HUMAN	MED13	TARGET			5 14 19 8 8 0 6 12 5	LLSEEHITL	DB Search
VPTLKQGL	VPTLKQGL	31.57	854.523	8	100	8	-1.638	0.43	1.7	428.269	2	36.0682	63200	400000	20895	PROT2454_HEK293_F.raw	1	1	1	1	Q7Z417|NUFP2_HUMAN	NUFIP2	TARGET			5 8 10 10 4 4 40 5	VPTLKQGL	DB Search
LLSNNNQAL	LLSNNNQAL	31.55	985.519	9	55.6	9	-5.7023	0.83	2.7	493.768	2	33.9221	126000	1130000	19331	PROT2454_HEK293_F.raw	1	1	1	1	Q13283|G3BP1_HUMAN	G3BP1	TARGET			0 0 13 0 0 25 25 39 5	LLSNNNQAL	DB Search
LPKQPPLAL	LPKQPPLAL	31.55	975.612	9	100	9	-0.1641	0.86	2.3	488.814	2	50.7114	4690000	19700000	31652	PROT2454_HEK293_F.raw	3	3	1	1	Q96S59|RANB9_HUMAN	RANBP9	TARGET			5 33 8 8 35 33 33 62 5	LPKQPPLAL	DB Search
KPQNPIQL	KPQNPIQL	31.54	936.539	8	100	8	-4.738	0.88	2.3	469.278	2	36.7852	411000	2060000	21387	PROT2454_HEK293_F.raw	2	2	2	2	Q9UHI8|ATS1_HUMAN	ADAMTS1	TARGET			4 4 5 6 19 19 21 5	KPQNPIQL	DB Search
SPRSGLIRV	SPRSGLIRV	31.54	983.588	9	33.3	9	-1.0552	0.83	3.3	492.803	2	31.5959	12800000	39200000	17376	PROT2454_HEK293_F.raw	2	2	1	1	P41250|GARS_HUMAN	GARS1	TARGET			0 0 2 2 0 1 6 0 0	SPRSGLIRV	DB Search
SLNHLLNYV	SLNHLLNYV	31.52	1071.57	9	55.6	9	-0.0307	0.87	5.6	536.796	2	57.2061	396000	1940000	36270	PROT2454_HEK293_F.raw	1	1	1	1	O75533|SF3B1_HUMAN	SF3B1	TARGET			0 0 0 0 31 43 43 16 5	SLNHLLNYV	DB Search
TPAPRPLLL	TPAPRPLLL	31.52	976.607	9	77.8	9	-1.8606	0.86	3.6	489.312	2	51.4511	251000	2380000	32079	PROT2454_HEK293_F.raw	1	1	1	1	Q5HYK7|SH319_HUMAN	SH3D19	TARGET			5 21 63 2 2 0 0 12 5	TPAPRPLLL	DB Search
APRAPGTQF	APRAPGTQF	31.52	943.487	9	55.6	9	-3.4791	0.76	2.1	472.752	2	26.7073	113000	1130000	14026	PROT2454_HEK293_F.raw	1	1	1	1	Q6P597|KLC3_HUMAN	KLC3	TARGET			5 0 0 12 0 0 35 60 5	APRAPGTQF	DB Search
RLLDYVVNI	RLLDYVVNI	31.51	1103.63	9	66.7	9	-0.074	0.87	2.3	552.826	2	66.5816			43229	PROT2454_HEK293_F.raw	2	2	0	0	Q63ZY3|KANK2_HUMAN	KANK2	TARGET			0 0 1 2 41 65 48 20 5	RLLDYVVNI	DB Search
IVRKIGTNL	IVRKIGTNL	31.51	1012.64	9	88.9	9	0.1065	0.68	2.7	507.328	2	28.6848	409000	2590000	15491	PROT2454_HEK293_F.raw	2	2	2	2	Q15390|MTFR1_HUMAN	MTFR1	TARGET			5 6 3 0 4 4 4 5 5	IVRKIGTNL	DB Search
VLHDRIVSV	VLHDRIVSV	31.5	1036.6	9	66.7	9	1.2173	0.22	1.4	346.542	3	34.1706	500000	3500000	19483	PROT2454_HEK293_F.raw	3	3	2	2	Q9ULK4|MED23_HUMAN	MED23	TARGET			0 0 4 4 6 38 0 13 5	VLHDRIVSV	DB Search
RPSQNLLQL	RPSQNLLQL	31.49	1067.61	9	55.6	9	-2.3947	0.9	1.4	534.812	2	48.5586	346000	2240000	29990	PROT2454_HEK293_F.raw	1	1	1	1	Q71SY5|MED25_HUMAN	MED25	TARGET			1 1 1 1 9 58 93 20 5	RPSQNLLQL	DB Search
SPRENILVSL	SPRENILVSL	31.44	1126.63	10	50	10	-2.6857	0.8	0.2	564.325	2	54.5927	1930000	11100000	34353	PROT2454_HEK293_F.raw	1	1	1	1	O00767|SCD_HUMAN	SCD	TARGET			0 0 0 1 1 15 75 61 14 5	SPRENILVSL	DB Search
SLDDHVVAV	SLDDHVVAV	31.43	953.482	9	44.4	9	-3.0844	0.79	2.7	477.749	2	38.3572	90800	615000	22603	PROT2454_HEK293_F.raw	1	1	1	1	A2RRH5|WDR27_HUMAN	WDR27	TARGET			0 0 0 0 0 41 40 24 5	SLDDHVVAV	DB Search
HLDEARTLL	HLDEARTLL	31.41	1066.58	9	44.4	9	-3.2008	0.81	2.2	534.297	2	36.4236	192000	1310000	21144	PROT2454_HEK293_F.raw	1	1	1	1	Q5VTR2|BRE1A_HUMAN	RNF20	TARGET			5 70 24 10 1 0 0 0 1	HLDEARTLL	DB Search
VRPPVQVY	VRPPVQVY	31.4	956.544	8	50	8	1.3581	0.78	2.3	479.281	2	37.256	3160000	8410000	21667	PROT2454_HEK293_F.raw	3	3	1	1	P48047|ATPO_HUMAN	ATP5PO	TARGET			1 1 4 1 1 44 16 5	VRPPVQVY	DB Search
ALPPVLTTV	ALPPVLTTV	31.39	909.553	9	33.3	9	-3.1387	0.93	0.2	910.561	1	63.7541	8510000	25200000	41852	PROT2454_HEK293_F.raw	3	3	1	1	Q6PKG0|LARP1_HUMAN	LARP1	TARGET			0 0 7 1 1 2 2 0 0	ALPPVLTTV	DB Search
RPRTEVSLSAF	RPRTEVSLSAF	31.39	1261.68	11	27.3	11	0.5639	0.35	0.9	421.567	3	42.891			25857	PROT2454_HEK293_F.raw	1	1	0	0	Q8IUR0|TPPC5_HUMAN	TRAPPC5	TARGET			0 0 0 0 0 0 0 29 29 0 5	RPRTEVSLSAF	DB Search
LLIENVASL	LLIENVASL	31.37	970.57	9	77.8	9	-3.0529	0.82	3.3	486.294	2	67.8948	148000000	189000000	45437	PROT2454_HEK293_F.raw	19	19	2	2	P07203|GPX1_HUMAN	GPX1	TARGET			0 0 9 9 10 21 4 78 5	LLIENVASL	DB Search
ALDPASISV	ALDPASISV	31.36	871.465	9	55.6	9	-3.5458	0.84	1.3	872.473	1	50.5799	367000	1630000	31466	PROT2454_HEK293_F.raw	1	1	1	1	Q96GG9|DCNL1_HUMAN	DCUN1D1	TARGET			0 0 29 14 14 22 34 0 0	ALDPASISV	DB Search
YLLEKNRVV	YLLEKNRVV	31.33	1132.66	9	55.6	9	1.2242	0.77	0.4	567.338	2	34.8847	210000	1530000	20049	PROT2454_HEK293_F.raw	2	2	2	2	Q9HD67|MYO10_HUMAN	MYO10	TARGET			5 7 30 19 7 0 0 0 0	YLLEKNRVV	DB Search
LLAESVTEV	LLAESVTEV	31.33	959.518	9	66.7	9	-4.0734	0.81	1	960.526	1	46.9976	290000	1810000	28841	PROT2454_HEK293_F.raw	1	1	1	1	Q14204|DYHC1_HUMAN	DYNC1H1	TARGET			0 0 51 29 20 0 6 2 2	LLAESVTEV	DB Search
SLAQYLINV	SLAQYLINV	31.32	1019.57	9	77.8	9	-2.753	0.84	2.8	510.791	2	72.1967	63200000	148000000	47324	PROT2454_HEK293_F.raw	5	5	2	2	Q15366|PCBP2_HUMAN	PCBP2	TARGET			0 0 18 18 24 29 7 33 5	SLAQYLINV	DB Search
IPKAKPLTL	IPKAKPLTL	31.31	979.643	9	100	9	3.6107	0.84	2.4	490.83	2	37.704	220000	1600000	22080	PROT2454_HEK293_F.raw	1	1	1	1	Q86SK9|SCD5_HUMAN	SCD5	TARGET			5 33 37 6 6 7 6 7 5	IPKAKPLTL	DB Search
[truncated: 1,335 more rows]
