# Supplementary material for: Specific Instability of HLA-A*03:01 Expression in HEK-293 Cells
Source: Int J Mol Sci. 2025 Nov 24;26(23):11357. doi: 10.3390/ijms262311357 (PMC12692271; doi:10.3390/ijms262311357)
Supplement: Supplementary file 1 [file ijms-26-11357-s001.zip › Area et al Table S2.xlsx]

## Sheet: 293_24_02_2022
Peptide	Sequence	-10LgP	Mass	Tag Length	CAA (%)	Length	Delta RT	MS2 Correlation	ppm	m/z	z	RT	Area 293_24022022	Intensity 293_24022022	Scan	Source File	#Spec	#Spec 293_24022022	#Feature	#Feature 293_24022022	Accession	Gene	Database	PTM	AScore	Positional Confidence	tag(>=0.0%)	Found By
SPRLPVGGF	SPRLPVGGF	74.23	928.513	9	88.9	9	-4.8845	0.87	0.2	465.266	2	76.1671	58800000	239000000	70909	Inaki_293_24_02_2022_RESTOS.raw	11	11	2	2	Q14669|TRIPC_HUMAN	TRIP12	TARGET			4 4 1 11 18 18 50 50 5	SPRLPVGGF	DB Search
ALFDGVVSK	ALFDGVVSK	74.16	934.512	9	77.8	9	-0.9943	0.76	-0.4	935.523	1	70.8884	3580000	15400000	69107	Inaki_293_24_02_2022.raw	4	4	3	3	Q8N442|GUF1_HUMAN	GUF1	TARGET			0 0 4 5 2 4 3 3 5	ALFDGVVSK	DB Search
GSHSM(+15.99)RYFYTSVSRPGR	GSHSMRYFYTSVSRPGR	73.81	2002.94	17	41.2	17	9.3533	0.1	1.6	401.598	5	49.6839	120000000	115000000	38764	Inaki_293_24_02_2022.raw	101	101	15	15	P01889|HLAB_HUMAN	HLA-B	TARGET	Oxidation (M)	M5:Oxidation (M):1000.00	0 0 2 0 0 0 17 21 0 28 38 38 0 0 1 1 5	GSHSM(+15.99)RYFYTSVSRPGR	DB Search
APRAPPGPAGL	APRAPPGPAGL	72.19	1002.56	11	63.6	11	-2.5075	0.63	-0.4	502.29	2	53.3427	45500000	139000000	41534	Inaki_293_24_02_2022_RESTOS.raw	7	7	5	5	Q9NRL3|STRN4_HUMAN	STRN4	TARGET			0 0 2 2 5 1 1 33 21 19 5	APRAPPGPAGL	DB Search
GSHSMRYFFTSVSRPGR	GSHSMRYFFTSVSRPGR	71.99	1970.95	17	41.2	17	18.2263	0.11	-1.4	395.199	5	73.6328	43100000	44000000	74067	Inaki_293_24_02_2022.raw	50	50	7	7	P04439|HLAA_HUMAN	HLA-A	TARGET			0 0 0 2 0 0 24 21 0 30 36 36 0 0 0 0 5	GSHSMRYFFTSVSRPGR	DB Search
KLLDPSTPVHI	KLLDPSTPVHI	70.94	1218.7	11	100	11	-1.495	0.85	0.5	610.359	2	71.0542	1190000	6560000	69345	Inaki_293_24_02_2022.raw	5	5	3	3	Q9NXF7|DCA16_HUMAN	DCAF16	TARGET			5 19 22 22 5 5 6 3 3 12 5	KLLDPSTPVHI	DB Search
SLLSGALAGALAK	SLLSGALAGALAK	70.71	1170.7	13	84.6	13	-7.7027	0.87	0.8	586.359	2	95.8748	1570000	8910000	104018	Inaki_293_24_02_2022.raw	5	5	3	3	Q86VD7|S2542_HUMAN	SLC25A42	TARGET			0 0 40 45 11 11 20 17 5 5 6 6 5	SLLSGALAGALAK	DB Search
AIQDKLFQV	AIQDKLFQV	69.99	1060.59	9	77.8	9	-0.1821	0.89	1.3	1061.6	1	83.0137	397000	2540000	85984	Inaki_293_24_02_2022.raw	1	1	1	1	Q9BRQ6|MIC25_HUMAN	CHCHD6	TARGET			0 0 15 21 30 35 45 14 5	AIQDKLFQV	DB Search
SVHWFPVQK	SVHWFPVQK	69.84	1126.59	9	77.8	9	-4.1101	0.71	1.4	564.306	2	62.152	5580000	15300000	57032	Inaki_293_24_02_2022.raw	7	7	3	3	Q9UH36|SRR1L_HUMAN	SRRD	TARGET			0 0 6 25 27 5 5 12 5	SVHWFPVQK	DB Search
AQYSPQQLAGK	AQYSPQQLAGK	68.27	1189.61	11	81.8	11	0.1083	0.82	4.4	595.817	2	45.619	4700000	20200000	33549	Inaki_293_24_02_2022.raw	5	5	2	2	Q01581|HMCS1_HUMAN	HMGCS1	TARGET			0 0 38 38 4 4 9 7 7 3 3	AQYSPQQLAGK	DB Search
SPRPSGPGPSSF	SPRPSGPGPSSF	68.2	1171.56	12	66.7	12	-0.2754	0.73	0.9	586.791	2	47.5885	6120000	30300000	34077	Inaki_293_24_02_2022_RESTOS.raw	4	4	2	2	Q96T58|MINT_HUMAN	SPEN	TARGET			0 0 5 0 0 5 2 2 8 8 17 5	SPRPSGPGPSSF	DB Search
SPNAEIHIL	SPNAEIHIL	68.2	992.529	9	77.8	9	-3.4719	0.77	1.6	497.275	2	72.1142	20200000	77900000	71239	Inaki_293_24_02_2022.raw	5	5	2	2	Q14807|KIF22_HUMAN	KIF22	TARGET			0 0 20 11 11 14 21 8 5	SPNAEIHIL	DB Search
APRPASGPIRPIV	APRPASGPIRPIV	68.16	1329.79	13	76.9	13	-0.5606	0.47	0.6	444.272	3	54.5271	43800000	206000000	46597	Inaki_293_24_02_2022.raw	10	10	3	3	P26373|RL13_HUMAN	RPL13	TARGET			5 0 4 8 9 13 28 52 25 6 0 0 5	APRPASGPIRPIV	DB Search
KLYTLPASH	KLYTLPASH	67.59	1028.57	9	100	9	-1.4982	0.83	0.2	515.292	2	46.0315	434000	2600000	34346	Inaki_293_24_02_2022.raw	5	5	2	2	P49815|TSC2_HUMAN	TSC2	TARGET			5 5 7 6 6 2 2 12 5	KLYTLPASH	DB Search
Q(-17.03)TYVGITEK	QTYVGITEK	67.56	1020.51	9	77.8	9	8.3539	0.43	0.7	1021.52	1	68.1078	330000	1800000	65216	Inaki_293_24_02_2022.raw	2	2	2	2	O75643|U520_HUMAN	SNRNP200	TARGET	Pyro-glu from Q	Q1:Pyro-glu from Q:1000.00	0 0 3 9 30 5 5 5 5	Q(-17.03)TYVGITEK	DB Search
ATGSWDSFLK	ATGSWDSFLK	67.49	1110.53	10	100	10	-0.1821	0.91	1.9	556.278	2	83.9946	1400000	7400000	87626	Inaki_293_24_02_2022.raw	3	3	2	2	P16520|GBB3_HUMAN:P62873|GBB1_HUMAN:P62879|GBB2_HUMAN	GNB3:GNB1:GNB2	TARGET			5 11 33 33 34 28 8 8 12 5	ATGSWDSFLK	DB Search
VLAPEGSVPNK	VLAPEGSVPNK	67.12	1109.61	11	81.8	11	1.136	0.73	0.4	555.814	2	44.0771	6230000	32200000	31996	Inaki_293_24_02_2022.raw	4	4	2	2	Q9UN86|G3BP2_HUMAN	G3BP2	TARGET			4 4 29 17 17 1 1 2 2 2 3	VLAPEGSVPNK	DB Search
MPAITGTGL	MPAITGTGL	67.08	859.447	9	66.7	9	1.7092	0.94	1.4	860.459	1	87.1917	746000	4560000	91837	Inaki_293_24_02_2022.raw	2	2	2	2	Q9Y618|NCOR2_HUMAN	NCOR2	TARGET			5 0 19 28 15 5 5 0 0	MPAITGTGL	DB Search
HLFDHVVNR	HLFDHVVNR	66.82	1135.59	9	77.8	9	3.9948	0.85	0.4	379.538	3	48.7406	617000	2570000	38182	Inaki_293_24_02_2022.raw	1	1	1	1	Q9UM54|MYO6_HUMAN	MYO6	TARGET			0 0 5 5 12 20 5 5 5	HLFDHVVNR	DB Search
SLAELVPGVGGI	SLAELVPGVGGI	66.78	1110.63	12	41.7	12	3.4037	0.86	0.1	1111.64	1	122.058	1350000	7140000	140736	Inaki_293_24_02_2022.raw	5	5	3	3	Q96RY7|IF140_HUMAN	IFT140	TARGET			0 0 2 3 13 6 0 0 2 0 0 0	SLAELVPGVGGI	DB Search
SPRLPVGGFRSL	SPRLPVGGFRSL	66.73	1284.73	12	66.7	12	-0.6589	0.7	0.7	429.253	3	74.1779	18300000	58900000	73783	Inaki_293_24_02_2022.raw	9	9	4	4	Q14669|TRIPC_HUMAN	TRIP12	TARGET			5 4 1 13 20 12 12 6 3 1 1 1	SPRLPVGGFRSL	DB Search
IQFNPPLSEK	IQFNPPLSEK	66.73	1171.62	10	40	10	0.4592	0.67	4	586.824	2	70.2998	7130000	21000000	63703	Inaki_293_24_02_2022_RESTOS.raw	7	7	3	3	Q8NB78|KDM1B_HUMAN	KDM1B	TARGET			0 0 17 17 21 0 0 0 0 5	IQFNPPLSEK	DB Search
GSHSMRYFYTSVSRPGR	GSHSMRYFYTSVSRPGR	66.68	1986.95	17	41.2	17	16.0832	0.11	1.8	398.399	5	61.3488	132000000	60400000	57337	Inaki_293_24_02_2022.raw	22	22	5	5	P01889|HLAB_HUMAN	HLA-B	TARGET			0 0 0 2 0 0 18 18 0 34 44 44 0 0 0 0 5	GSHSMRYFYTSVSRPGR	DB Search
RIIDVVYNA	RIIDVVYNA	66.58	1061.59	9	55.6	9	2.5067	0.89	-0.4	531.803	2	74.675	42200000	210000000	74355	Inaki_293_24_02_2022.raw	3	3	2	2	P62241|RS8_HUMAN	RPS8	TARGET			0 0 0 1 43 70 35 4 4	RIIDVVYNA	DB Search
ILYGPPGTGK	ILYGPPGTGK	66.46	1001.55	10	50	10	3.987	0.86	0.4	501.787	2	56.3437	12900000	51600000	48729	Inaki_293_24_02_2022.raw	6	6	3	3	P62191|PRS4_HUMAN	PSMC1	TARGET			5 10 61 61 23 1 0 0 0 0	ILYGPPGTGK	DB Search
LLYGPPGTGK	LLYGPPGTGK	66.46	1001.55	10	50	10	1.2236	0.88	0.4	501.787	2	56.3437	12900000	51600000	48729	Inaki_293_24_02_2022.raw	6	6	3	3	Q8IYT4|KATL2_HUMAN:P62333|PRS10_HUMAN:P40937|RFC5_HUMAN:Q5T9A4|ATD3B_HUMAN:Q8NB90|AFG2A_HUMAN:P62195|PRS8_HUMAN:P55072|TERA_HUMAN:O43933|PEX1_HUMAN:Q5T2N8|ATD3C_HUMAN	KATNAL2:PSMC6:RFC5:ATAD3B:AFG2A:PSMC5:VCP:PEX1:ATAD3C	TARGET			5 10 61 61 23 1 0 0 0 0	LLYGPPGTGK	DB Search
NPASKVIAL	NPASKVIAL	66.3	911.544	9	88.9	9	-5.4627	0.88	0.9	912.556	1	62.5587	17200000	57000000	57524	Inaki_293_24_02_2022.raw	6	6	3	3	P53675|CLH2_HUMAN:Q00610|CLH1_HUMAN	CLTCL1:CLTC	TARGET			4 0 20 20 28 37 49 24 5	NPASKVIAL	DB Search
TLDDKKVYL	TLDDKKVYL	66.29	1093.6	9	88.9	9	-3.2788	0.69	1.5	547.811	2	51.929	1690000	4000000	43010	Inaki_293_24_02_2022.raw	3	3	2	2	Q567U6|CCD93_HUMAN	CCDC93	TARGET			5 13 4 4 3 0 4 7 5	TLDDKKVYL	DB Search
GMFSSGELIYK	GMFSSGELIYK	66.07	1230.6	11	63.6	11	0.4681	0.83	1.8	616.309	2	81.3425	339000	2300000	83698	Inaki_293_24_02_2022.raw	1	1	1	1	Q8N9U0|TAC2N_HUMAN	TC2N	TARGET			0 0 38 36 13 0 0 5 5 20 5	GMFSSGELIYK	DB Search
GTYQPLSTR	GTYQPLSTR	65.97	1021.52	9	55.6	9	-0.7509	0.94	5.1	511.772	2	42.1486	238000	521000	26932	Inaki_293_24_02_2022_RESTOS.raw	1	1	1	1	O15213|WDR46_HUMAN	WDR46	TARGET			0 0 13 15 4 4 0 0 4	GTYQPLSTR	DB Search
RVLPYPFTH	RVLPYPFTH	65.56	1128.61	9	77.8	9	3.0617	0.89	-1.6	377.211	3	70.239	19200000	47600000	68197	Inaki_293_24_02_2022.raw	15	15	5	5	Q9BVJ6|UT14A_HUMAN	UTP14A	TARGET			1 1 9 3 3 8 8 19 5	RVLPYPFTH	DB Search
ATNYLIFSQK	ATNYLIFSQK	65.5	1183.62	10	80	10	1.3851	0.91	1.2	592.822	2	75.489	254000	1800000	75581	Inaki_293_24_02_2022.raw	2	2	2	2	O94955|RHBT3_HUMAN	RHOBTB3	TARGET			0 0 38 38 67 67 48 8 8 5	ATNYLIFSQK	DB Search
RLLEYTPTAR	RLLEYTPTAR	65.11	1218.67	10	80	10	2.289	0.84	3.4	407.234	3	50.8703	1770000	9880000	41219	Inaki_293_24_02_2022.raw	5	5	2	2	P49841|GSK3B_HUMAN	GSK3B	TARGET			1 1 5 11 38 7 15 5 5 5	RLLEYTPTAR	DB Search
STLDIVLANK	STLDIVLANK	65.02	1072.61	10	80	10	1.3404	0.82	1.3	537.316	2	76.4327	223000	1450000	76885	Inaki_293_24_02_2022.raw	1	1	1	1	P23921|RIR1_HUMAN	RRM1	TARGET			0 0 25 25 25 30 21 21 22 5	STLDIVLANK	DB Search
SPAFSTRVL	SPAFSTRVL	64.98	976.534	9	77.8	9	-2.61	0.75	-0.6	489.276	2	67.7083	10000000	49300000	59878	Inaki_293_24_02_2022_RESTOS.raw	5	5	3	3	Q7KZF4|SND1_HUMAN	SND1	TARGET			5 18 81 48 7 2 0 0 2	SPAFSTRVL	DB Search
APSGSLAVPLAVL	APSGSLAVPLAVL	64.82	1193.7	13	84.6	13	-2.7759	0.81	2.6	1194.72	1	124.977	1110000	7180000	144934	Inaki_293_24_02_2022.raw	1	1	1	1	Q9H3N1|TMX1_HUMAN	TMX1	TARGET			0 0 2 2 4 10 67 97 5 5 11 5 5	APSGSLAVPLAVL	DB Search
AANPNRFITL	AANPNRFITL	64.79	1115.61	10	60	10	-2.2172	0.76	0.5	558.814	2	75.9183	5580000	30200000	75995	Inaki_293_24_02_2022.raw	2	2	2	2	Q9Y4A5|TRRAP_HUMAN	TRRAP	TARGET			0 0 19 7 0 0 6 12 10 5	AANPNRFITL	DB Search
RVAPAHGLFLK	RVAPAHGLFLK	64.74	1207.72	11	63.6	11	3.0615	0.17	2.2	403.583	3	51.0187	16100000	51300000	41711	Inaki_293_24_02_2022.raw	9	9	2	2	Q8N0Z8|PUSL1_HUMAN	PUSL1	TARGET			2 1 1 1 1 27 27 60 21 3 5	RVAPAHGLFLK	DB Search
AIYELAVASFPK	AIYELAVASFPK	64.67	1307.71	12	83.3	12	2.6406	0.86	5.4	654.87	2	96.7872	187000	1560000	105304	Inaki_293_24_02_2022.raw	1	1	1	1	P14406|CX7A2_HUMAN	COX7A2	TARGET			0 0 11 11 19 13 13 8 6 6 22 5	AIYELAVASFPK	DB Search
RLITTQQWLIK	RLITTQQWLIK	64.41	1398.83	11	81.8	11	-0.5579	0.83	0.8	467.288	3	75.0282	1280000	7350000	74903	Inaki_293_24_02_2022.raw	1	1	1	1	P00846|ATP6_HUMAN	MT-ATP6	TARGET			0 0 62 60 47 32 46 24 24 39 5	RLITTQQWLIK	DB Search
APRTIFQRVL	APRTIFQRVL	64.4	1199.71	10	100	10	-1.5533	0.53	1.3	400.914	3	71.0911	5830000	23600000	69602	Inaki_293_24_02_2022.raw	4	4	3	3	Q9UBB4|ATX10_HUMAN	ATXN10	TARGET			5 12 5 3 18 53 10 2 2 5	APRTIFQRVL	DB Search
GLDPNKPPEL	GLDPNKPPEL	64.39	1078.57	10	60	10	-0.6425	0.78	2.6	540.294	2	64.3976	2550000	7330000	60014	Inaki_293_24_02_2022.raw	2	2	2	2	Q9ULL5|PRR12_HUMAN	PRR12	TARGET			0 0 12 19 16 16 8 0 0 5	GLDPNKPPEL	DB Search
HISTPLVSK	HISTPLVSK	64.36	980.565	9	44.4	9	-0.5953	0.71	1	491.293	2	41.2087	1010000	4560000	25365	Inaki_293_24_02_2022_RESTOS.raw	4	4	2	2	Q8N2H9|PELI3_HUMAN	PELI3	TARGET			5 32 0 0 0 0 0 27 5	HISTPLVSK	DB Search
KLLDDEQPLRL	KLLDDEQPLRL	64.31	1338.75	11	100	11	0.2362	0.89	3.5	447.261	3	75.9738	327000	2830000	76179	Inaki_293_24_02_2022.raw	2	2	2	2	Q9NS23|RASF1_HUMAN	RASSF1	TARGET			5 2 2 3 3 11 4 8 6 5 5	KLLDDEQPLRL	DB Search
NM(+15.99)VDIIHSV	NMVDIIHSV	64.25	1042.51	9	44.4	9	-3.6204	0.85	-2	1043.52	1	67.9404	390000	2300000	65016	Inaki_293_24_02_2022.raw	2	2	2	2	P05166|PCCB_HUMAN	PCCB	TARGET	Oxidation (M)	M2:Oxidation (M):1000.00	0 0 14 14 40 27 0 0 0	NM(+15.99)VDIIHSV	DB Search
SPNSYFRVL	SPNSYFRVL	64.12	1081.56	9	100	9	-3.9238	0.81	0.8	541.788	2	80.3326	712000	5510000	82314	Inaki_293_24_02_2022.raw	3	3	2	2	Q9Y5F0|PCDBD_HUMAN:Q9UN66|PCDB8_HUMAN	PCDHB13:PCDHB8	TARGET			5 15 77 34 32 6 2 2 5	SPNSYFRVL	DB Search
SPMEGTGISL	SPMEGTGISL	63.74	990.469	10	80	10	3.5485	0.72	0.2	991.481	1	87.6339	626000	3950000	92411	Inaki_293_24_02_2022.raw	2	2	2	2	Q15788|NCOA1_HUMAN	NCOA1	TARGET			0 0 18 18 27 26 26 58 13 5	SPMEGTGISL	DB Search
QIFNGTFVK	QIFNGTFVK	63.53	1052.57	9	100	9	-1.1906	0.83	1.4	1053.58	1	70.7873	1450000	7980000	69015	Inaki_293_24_02_2022.raw	6	6	1	1	P18124|RL7_HUMAN	RPL7	TARGET			3 3 15 15 6 6 5 5 5	QIFNGTFVK	DB Search
KLLEIDIDGV	KLLEIDIDGV	63.43	1113.63	10	100	10	2.8717	0.81	1.6	557.824	2	99.2209	1770000	11000000	108701	Inaki_293_24_02_2022.raw	2	2	2	2	P09884|DPOLA_HUMAN	POLA1	TARGET			5 7 7 15 20 29 26 26 9 5	KLLEIDIDGV	DB Search
ALLDGSNVVFK	ALLDGSNVVFK	63.34	1161.64	11	81.8	11	1.4322	0.93	2.3	581.831	2	84.0869	2220000	12900000	87513	Inaki_293_24_02_2022.raw	3	3	2	2	O15212|PFD6_HUMAN	PFDN6	TARGET			0 0 72 48 4 3 3 4 17 15 5	ALLDGSNVVFK	DB Search
ALKDLINEA	ALKDLINEA	63.28	985.544	9	55.6	9	2.3666	0.81	1.3	493.782	2	75.0427	17700000	98900000	74980	Inaki_293_24_02_2022.raw	3	3	2	2	P12004|PCNA_HUMAN	PCNA	TARGET			5 9 0 0 22 81 71 0 0	ALKDLINEA	DB Search
VIYNEQMASK	VIYNEQMASK	63.24	1181.58	10	100	10	-0.5472	0.93	0.1	591.797	2	42.6555	400000	2120000	29686	Inaki_293_24_02_2022.raw	1	1	1	1	Q9H8H3|TMT1A_HUMAN	TMT1A	TARGET			5 12 36 16 8 8 9 6 6 5	VIYNEQMASK	DB Search
Q(-17.03)KVFTNTWAVRIPGGPA	QKVFTNTWAVRIPGGPA	63.15	1823.97	17	58.8	17	4.4433	0.54	1.2	912.996	2	102.8	401000	2940000	113676	Inaki_293_24_02_2022.raw	1	1	1	1	P09958|FURIN_HUMAN	FURIN	TARGET	Pyro-glu from Q	Q1:Pyro-glu from Q:1000.00	0 0 8 12 12 14 20 16 10 10 0 5 0 0 2 0 0	Q(-17.03)KVFTNTWAVRIPGGPA	DB Search
GSHSM(+15.99)RYFFTSVSRPGR	GSHSMRYFFTSVSRPGR	63.12	1986.95	17	29.4	17	15.9096	0.14	1.8	398.399	5	61.3488	141000000	70000000	55000	Inaki_293_24_02_2022.raw	48	48	7	7	P04439|HLAA_HUMAN	HLA-A	TARGET	Oxidation (M)	M5:Oxidation (M):1000.00	0 0 0 0 0 0 14 0 0 30 42 42 0 0 0 0 5	GSHSM(+15.99)RYFFTSVSRPGR	DB Search
RSIPYDQSPGPK	RSIPYDQSPGPK	63.1	1343.68	12	50	12	-2.7607	0.76	0.5	448.904	3	37.5179	84200	588000	22575	Inaki_293_24_02_2022.raw	2	2	1	1	Q9H3K2|GHITM_HUMAN	GHITM	TARGET			0 0 9 0 0 8 6 8 13 9 0 0	RSIPYDQSPGPK	DB Search
GPREAFRQL	GPREAFRQL	63.06	1072.58	9	100	9	0.9313	0.55	1.9	358.535	3	48.8885	403000000	286000000	38753	Inaki_293_24_02_2022.raw	19	19	4	4	P57086|SCND1_HUMAN	SCAND1	TARGET			5 27 5 8 19 37 6 65 5	GPREAFRQL	DB Search
ILTDITKGV	ILTDITKGV	63.04	958.57	9	77.8	9	-0.4481	0.85	0.8	959.582	1	71.8155	58800000	283000000	70690	Inaki_293_24_02_2022.raw	9	9	4	4	P13639|EF2_HUMAN	EEF2	TARGET			0 0 8 8 18 32 7 7 5	ILTDITKGV	DB Search
FPAGPPSHSLLRLPL	FPAGPPSHSLLRLPL	63.02	1600.91	15	80	15	-1.9738	0.28	3	534.647	3	98.2366	1940000	4350000	107659	Inaki_293_24_02_2022.raw	2	2	2	2	Q96AY3|FKB10_HUMAN	FKBP10	TARGET			5 16 18 18 32 5 5 6 7 5 1 0 0 3 3	FPAGPPSHSLLRLPL	DB Search
NTWAVRIPGGPA	NTWAVRIPGGPA	62.83	1237.66	12	50	12	2.9482	0.75	2.9	619.84	2	81.8703			84528	Inaki_293_24_02_2022.raw	2	2	0	0	P09958|FURIN_HUMAN	FURIN	TARGET			0 0 69 42 22 0 0 3 3 6 0 0	NTWAVRIPGGPA	DB Search
QLLSYIDRL	QLLSYIDRL	62.81	1119.63	9	88.9	9	-3.8068	0.85	3	560.826	2	96.5034	784000	4700000	104928	Inaki_293_24_02_2022.raw	1	1	1	1	P33993|MCM7_HUMAN	MCM7	TARGET			5 9 87 31 18 9 9 0 5	QLLSYIDRL	DB Search
LLDPSVFHV	LLDPSVFHV	62.69	1025.55	9	77.8	9	0.6427	0.83	2.4	513.788	2	98.3478	3310000	16500000	107384	Inaki_293_24_02_2022.raw	5	5	3	3	Q9BVI4|NOC4L_HUMAN	NOC4L	TARGET			5 5 25 18 10 10 34 0 0	LLDPSVFHV	DB Search
AVREEVEVLK	AVREEVEVLK	62.66	1170.66	10	100	10	-0.4836	0.69	3.4	391.23	3	45.0986	1250000	7460000	33154	Inaki_293_24_02_2022.raw	5	5	2	2	O75157|T22D2_HUMAN:Q9Y3Q8|T22D4_HUMAN:Q15714|T22D1_HUMAN	TSC22D2:TSC22D4:TSC22D1	TARGET			5 35 6 6 7 13 16 16 41 5	AVREEVEVLK	DB Search
RVGPVAATY	RVGPVAATY	62.63	932.508	9	44.4	9	1.5773	0.85	-3.8	467.261	2	47.795	285000	1680000	36798	Inaki_293_24_02_2022.raw	2	2	1	1	Q9NPH2|INO1_HUMAN	ISYNA1	TARGET			0 0 0 0 0 38 97 33 5	RVGPVAATY	DB Search
VLFENTDSVHL	VLFENTDSVHL	62.49	1272.63	11	100	11	1.2718	0.91	-0.7	637.327	2	87.505	1190000	7280000	92352	Inaki_293_24_02_2022.raw	2	2	2	2	P42696|RBM34_HUMAN	RBM34	TARGET			5 7 47 47 14 13 13 9 9 2 2	VLFENTDSVHL	DB Search
AIYLVTSLASK	AIYLVTSLASK	62.45	1164.68	11	81.8	11	2.7852	0.91	1.3	583.348	2	83.6596	371000	2310000	86969	Inaki_293_24_02_2022.raw	2	2	2	2	P55060|XPO2_HUMAN	CSE1L	TARGET			0 0 50 50 63 20 7 7 10 10 5	AIYLVTSLASK	DB Search
SPYQNIKIL	SPYQNIKIL	62.41	1074.61	9	77.8	9	-5.0345	0.75	1.4	538.314	2	77.543	28100000	163000000	72834	Inaki_293_24_02_2022_RESTOS.raw	7	7	2	2	P52788|SPSY_HUMAN	SMS	TARGET			0 0 7 7 17 38 20 13 5	SPYQNIKIL	DB Search
YM(+15.99)IAHITGL	YMIAHITGL	62.3	1033.53	9	44.4	9	-0.2256	0.72	2.1	1034.54	1	77.9938	1060000	4530000	79030	Inaki_293_24_02_2022.raw	4	4	4	4	P04818|TYSY_HUMAN	TYMS	TARGET	Oxidation (M)	M2:Oxidation (M):1000.00	0 0 10 11 10 36 0 0 0	YM(+15.99)IAHITGL	DB Search
LLFDWSGTGRADA	LLFDWSGTGRADA	62.16	1407.68	13	61.5	13	2.0188	0.78	2.2	704.851	2	97.7934	7620000	37300000	106562	Inaki_293_24_02_2022.raw	5	5	2	2	Q9BZM4|ULBP3_HUMAN	ULBP3	TARGET			5 8 73 73 82 43 8 6 0 0 0 0 0	LLFDWSGTGRADA	DB Search
LLREAESLIAK	LLREAESLIAK	62.15	1241.73	11	100	11	2.8519	0.42	1.1	414.921	3	68.9644	6200000	17300000	66537	Inaki_293_24_02_2022.raw	5	5	2	2	P78371|TCPB_HUMAN	CCT2	TARGET			5 24 4 4 13 28 32 40 34 74 5	LLREAESLIAK	DB Search
RPDDKRILEF	RPDDKRILEF	62.11	1287.69	10	80	10	-3.5783	0.5	1.7	430.241	3	58.7215	46100000	40700000	52655	Inaki_293_24_02_2022.raw	20	20	4	4	O60502|OGA_HUMAN	OGA	TARGET			5 5 7 32 0 0 23 23 31 5	RPDDKRILEF	DB Search
LLLPGPSAA	LLLPGPSAA	62.08	837.496	9	33.3	9	0.2827	0.99	0.7	838.507	1	88.9283	18800000	86800000	94692	Inaki_293_24_02_2022.raw	11	11	3	3	P23284|PPIB_HUMAN	PPIB	TARGET			0 0 9 5 5 1 0 0 0	LLLPGPSAA	DB Search
KLLDVVHPAAK	KLLDVVHPAAK	62.01	1189.72	11	100	11	2.3263	0.76	1.5	397.582	3	47.98	6110000	17800000	37323	Inaki_293_24_02_2022.raw	7	7	3	3	Q99832|TCPH_HUMAN	CCT7	TARGET			5 4 18 25 25 24 24 16 16 20 5	KLLDVVHPAAK	DB Search
AIQEQITRV	AIQEQITRV	61.88	1056.59	9	55.6	9	-1.5281	0.73	2.2	529.307	2	53.43	951000	5180000	44624	Inaki_293_24_02_2022.raw	1	1	1	1	A5YKK6|CNOT1_HUMAN	CNOT1	TARGET			0 0 64 30 17 17 7 0 0	AIQEQITRV	DB Search
YMAELIERL	YMAELIERL	61.84	1136.59	9	100	9	-3.9197	0.89	0.8	569.305	2	96.2283	515000	3540000	104515	Inaki_293_24_02_2022.raw	2	2	1	1	O75496|GEMI_HUMAN	GMNN	TARGET			5 23 23 21 13 7 4 2 2	YMAELIERL	DB Search
KVFDGIPPPY	KVFDGIPPPY	61.68	1131.6	10	80	10	3.6997	0.8	1.4	566.808	2	81.9191	8160000	10600000	85093	Inaki_293_24_02_2022.raw	7	7	2	2	Q6NVV1|R13P3_HUMAN:P40429|RL13A_HUMAN	RPL13AP3:RPL13A	TARGET			5 0 0 2 5 7 50 50 2 2	KVFDGIPPPY	DB Search
RPSGSWNGAL	RPSGSWNGAL	61.64	1043.51	10	80	10	-3.1226	0.51	1	522.767	2	54.7111	630000	2700000	46629	Inaki_293_24_02_2022.raw	3	3	1	1	Q02487|DSC2_HUMAN	DSC2	TARGET			5 5 4 4 7 0 0 25 11 5	RPSGSWNGAL	DB Search
GIYPPGSPGK	GIYPPGSPGK	61.59	971.508	10	60	10	1.3508	0.92	1.1	486.764	2	45.2468	18800000	17800000	34389	Inaki_293_24_02_2022.raw	11	11	2	2	O95295|SNAPN_HUMAN	SNAPIN	TARGET			0 0 5 40 4 2 2 1 1 2	GIYPPGSPGK	DB Search
SPANPAHIL	SPANPAHIL	61.59	918.492	9	100	9	-5.8448	0.72	1.7	460.256	2	57.6184	8010000	24100000	47016	Inaki_293_24_02_2022_RESTOS.raw	5	5	2	2	Q9H967|WDR76_HUMAN	WDR76	TARGET			5 54 36 34 6 6 33 7 5	SPANPAHIL	DB Search
TPRVHISSV	TPRVHISSV	61.52	994.556	9	77.8	9	-3.1884	0.72	1.1	498.288	2	41.0928	13900000	42800000	27764	Inaki_293_24_02_2022.raw	10	10	2	2	P07196|NFL_HUMAN	NEFL	TARGET			5 1 1 2 3 21 21 11 5	TPRVHISSV	DB Search
RVPPPPQSV	RVPPPPQSV	61.51	975.55	9	55.6	9	0.2683	0.48	0.5	488.784	2	41.0373	802000	1190000	27376	Inaki_293_24_02_2022.raw	3	3	1	1	P29353|SHC1_HUMAN	SHC1	TARGET			4 4 24 57 69 0 0 0 0	RVPPPPQSV	DB Search
ALWGGTQPLLK	ALWGGTQPLLK	61.5	1182.68	11	63.6	11	0.8886	0.93	2.6	592.349	2	85.2335	1350000	9480000	89086	Inaki_293_24_02_2022.raw	3	3	2	2	Q8WY98|TM234_HUMAN	TMEM234	TARGET			0 0 38 20 3 3 3 0 0 6 5	ALWGGTQPLLK	DB Search
KTLEGEFSV	KTLEGEFSV	61.42	1008.51	9	33.3	9	-1.7586	0.83	-0.5	1009.52	1	67.1266	11100000	54000000	63880	Inaki_293_24_02_2022.raw	5	5	3	3	P25490|TYY1_HUMAN:O15391|TYY2_HUMAN	YY1:YY2	TARGET			1 1 1 1 1 1 10 8 5	KTLEGEFSV	DB Search
SPLEKINSF	SPLEKINSF	61.39	1033.54	9	55.6	9	-3.2308	0.85	0.4	1034.56	1	69.4453	25800	302000	67152	Inaki_293_24_02_2022.raw	1	1	1	1	Q9BX63|FANCJ_HUMAN	BRIP1	TARGET			0 0 6 11 28 28 8 0 0	SPLEKINSF	DB Search
SPQPRLIYL	SPQPRLIYL	61.36	1085.62	9	88.9	9	-3.3206	0.79	5.7	543.824	2	83.1628	2300000	11600000	86325	Inaki_293_24_02_2022.raw	7	7	1	1	Q96A54|PAQR1_HUMAN	ADIPOR1	TARGET			3 3 31 3 0 4 23 12 5	SPQPRLIYL	DB Search
RPWLEGRHTL	RPWLEGRHTL	61.35	1263.68	10	90	10	7.0214	0.37	1.1	422.237	3	54.6926	5890000	8580000	46858	Inaki_293_24_02_2022.raw	5	5	2	2	Q9UI10|EI2BD_HUMAN	EIF2B4	TARGET			5 0 4 35 42 8 8 65 24 5	RPWLEGRHTL	DB Search
LLDRFLATV	LLDRFLATV	61.23	1046.61	9	77.8	9	1.1209	0.8	-1.4	524.315	2	101.169	79400000	66100000	111717	Inaki_293_24_02_2022.raw	5	5	3	3	Q14094|CCNI_HUMAN	CCNI	TARGET			5 10 0 0 6 13 30 25 5	LLDRFLATV	DB Search
NPASRLTAL	NPASRLTAL	61.23	941.529	9	77.8	9	-2.3176	0.67	2.9	471.775	2	58.6655	3820000	13500000	52005	Inaki_293_24_02_2022.raw	3	3	2	2	O00238|BMR1B_HUMAN:P36894|BMR1A_HUMAN	BMPR1B:BMPR1A	TARGET			5 69 79 4 0 0 2 22 5	NPASRLTAL	DB Search
RVFIGNLNTLVVK	RVFIGNLNTLVVK	61.19	1471.89	13	84.6	13	-0.8405	0.88	2.1	491.639	3	82.0847	1500000	8870000	84732	Inaki_293_24_02_2022.raw	5	5	3	3	O60812|HNRC1_HUMAN:P07910|HNRPC_HUMAN:B2RXH8|HNRC2_HUMAN:B7ZW38|HNRC3_HUMAN:P0DMR1|HNRC4_HUMAN	HNRNPCL1:HNRNPC:HNRNPCL2:HNRNPCL3:HNRNPCL4	TARGET			0 0 7 24 24 37 10 19 7 7 10 16 5	RVFIGNLNTLVVK	DB Search
AIIDHIFASK	AIIDHIFASK	61.09	1113.62	10	30	10	-0.8828	0.73	-1.2	557.818	2	72.6701	564000	2630000	71578	Inaki_293_24_02_2022.raw	3	3	2	2	Q8TAS1|UHMK1_HUMAN	UHMK1	TARGET			0 0 2 2 1 1 0 0 1 5	AIIDHIFASK	DB Search
SPRQALTDF	SPRQALTDF	61.07	1033.52	9	66.7	9	-5.482	0.76	0.2	517.769	2	59.769	1860000	7340000	53461	Inaki_293_24_02_2022.raw	3	3	2	2	Q8WTW3|COG1_HUMAN	COG1	TARGET			0 0 0 7 9 67 35 35 5	SPRQALTDF	DB Search
SPSWRLTGF	SPSWRLTGF	61.06	1049.53	9	88.9	9	-2.707	0.7	0.8	525.774	2	87.505	1910000	9240000	92304	Inaki_293_24_02_2022.raw	2	2	1	1	Q99611|SPS2_HUMAN	SEPHS2	TARGET			5 32 35 10 0 2 2 8 5	SPSWRLTGF	DB Search
ALIGFPSVGK	ALIGFPSVGK	61.05	987.575	10	100	10	-0.341	0.95	0.7	494.797	2	83.904	7510000	28200000	87199	Inaki_293_24_02_2022.raw	5	5	2	2	P55039|DRG2_HUMAN	DRG2	TARGET			2 2 59 22 22 5 5 12 5 5	ALIGFPSVGK	DB Search
YLVPELDGV	YLVPELDGV	61.03	1003.52	9	55.6	9	0.829	0.94	0.5	1004.53	1	110.996	2460000	13600000	125101	Inaki_293_24_02_2022.raw	5	5	2	2	Q9H269|VPS16_HUMAN	VPS16	TARGET			0 0 10 2 2 6 5 0 0	YLVPELDGV	DB Search
QLWNGLLQK	QLWNGLLQK	61.02	1098.62	9	100	9	-0.739	0.88	-0.3	550.319	2	83.335	528000	1650000	86583	Inaki_293_24_02_2022.raw	4	4	1	1	P50748|KNTC1_HUMAN	KNTC1	TARGET			5 9 40 33 5 5 14 14 5	QLWNGLLQK	DB Search
TNAENEFVTIK	TNAENEFVTIK	60.92	1264.63	11	81.8	11	-1.405	0.91	4.4	633.328	2	62.0774	739000	3290000	56737	Inaki_293_24_02_2022.raw	2	2	2	2	P04264|K2C1_HUMAN	KRT1	TARGET			0 0 24 24 6 6 6 6 8 8 5	TNAENEFVTIK	DB Search
KLFPGSPAIYK	KLFPGSPAIYK	60.69	1219.7	11	36.4	11	-0.7097	0.63	0.6	407.575	3	64.3791	786000	2690000	59953	Inaki_293_24_02_2022.raw	3	3	3	3	P49792|RBP2_HUMAN:A6NKT7|RGPD3_HUMAN:Q7Z3J3|RGPD4_HUMAN:Q99666|RGPD5_HUMAN:P0DJD0|RGPD1_HUMAN:P0DJD1|RGPD2_HUMAN:O14715|RGPD8_HUMAN	RANBP2:RGPD3:RGPD4:RGPD5:RGPD1:RGPD2:RGPD8	TARGET			5 1 1 0 0 1 2 1 1 2 2	KLFPGSPAIYK	DB Search
AVSSYISYQQK	AVSSYISYQQK	60.68	1272.63	11	45.5	11	0.6044	0.82	1.3	637.328	2	52.7468	369000	2390000	43644	Inaki_293_24_02_2022.raw	1	1	1	1	Q8TCZ2|C99L2_HUMAN	CD99L2	TARGET			0 0 25 0 0 57 21 0 0 11 5	AVSSYISYQQK	DB Search
ILGPM(+15.99)FSGK	ILGPMFSGK	60.64	964.505	9	77.8	9	12.8656	0.53	0.9	483.262	2	73.0607	3210000	9720000	72038	Inaki_293_24_02_2022.raw	15	15	11	11	P04183|KITH_HUMAN	TK1	TARGET	Oxidation (M)	M5:Oxidation (M):1000.00	5 12 11 7 7 7 0 0 5	ILGPM(+15.99)FSGK	DB Search
SPSPLRAGVDI	SPSPLRAGVDI	60.61	1110.6	11	90.9	11	-3.3352	0.76	1.9	556.312	2	68.738	402000	2260000	66120	Inaki_293_24_02_2022.raw	2	2	1	1	A6NED2|RCCD1_HUMAN	RCCD1	TARGET			5 10 69 8 6 0 2 4 4 11 5	SPSPLRAGVDI	DB Search
SLFPHNPQFI	SLFPHNPQFI	60.42	1198.61	10	40	10	-2.8038	0.83	1.1	600.317	2	92.6835	1410000	6960000	99496	Inaki_293_24_02_2022.raw	1	1	1	1	Q9H9Y2|RPF1_HUMAN	RPF1	TARGET			0 0 7 0 0 6 0 0 15 5	SLFPHNPQFI	DB Search
SLYSVPEGQSK	SLYSVPEGQSK	60.4	1193.59	11	63.6	11	-0.0198	0.94	2.4	597.808	2	49.7763	5010000	19900000	36891	Inaki_293_24_02_2022_RESTOS.raw	4	4	2	2	Q9BUR5|MIC26_HUMAN	APOO	TARGET			0 0 18 10 10 3 3 1 1 2 4	SLYSVPEGQSK	DB Search
AMSSKFFLV	AMSSKFFLV	60.25	1028.54	9	77.8	9	-7.508	0.86	-1.2	1029.55	1	92.353	20700000	115000000	99147	Inaki_293_24_02_2022.raw	3	3	3	3	P41221|WNT5A_HUMAN	WNT5A	TARGET			0 0 11 11 11 24 50 9 5	AMSSKFFLV	DB Search
AVFGPDGTLLAK	AVFGPDGTLLAK	60.24	1187.65	12	83.3	12	1.9661	0.67	-1.4	594.836	2	80.5843	297000	2250000	82716	Inaki_293_24_02_2022.raw	3	3	2	2	Q9NQR4|NIT2_HUMAN	NIT2	TARGET			0 0 6 32 10 8 3 3 3 4 5 5	AVFGPDGTLLAK	DB Search
APPVRPQNSL	APPVRPQNSL	60.22	1077.59	10	50	10	0.9566	0.84	1.1	539.807	2	43.8977	643000	2180000	31441	Inaki_293_24_02_2022.raw	2	2	2	2	Q5VZ89|DEN4C_HUMAN	DENND4C	TARGET			5 21 5 2 2 1 0 0 1 1	APPVRPQNSL	DB Search
QPRYPVNSV	QPRYPVNSV	60.18	1058.55	9	100	9	-0.2343	0.62	0.3	530.285	2	47.0875	24300000	95100000	33359	Inaki_293_24_02_2022_RESTOS.raw	6	6	2	2	P17987|TCPA_HUMAN	TCP1	TARGET			5 4 2 3 2 2 35 35 5	QPRYPVNSV	DB Search
NYYGKYIAL	NYYGKYIAL	60.14	1103.57	9	77.8	9	-0.5314	0.8	2.8	1104.58	1	78.0867	2840000	17000000	79134	Inaki_293_24_02_2022.raw	2	2	2	2	Q9UJA3|MCM8_HUMAN	MCM8	TARGET			0 0 41 13 10 10 30 16 5	NYYGKYIAL	DB Search
KMYEEFLSKV	KMYEEFLSKV	60.08	1272.64	10	80	10	1.5986	0.21	1.8	637.332	2	75.7527	358000	2490000	75895	Inaki_293_24_02_2022.raw	2	2	1	1	P10644|KAP0_HUMAN:P31321|KAP1_HUMAN	PRKAR1A:PRKAR1B	TARGET			5 9 5 5 3 9 11 11 0 0	KMYEEFLSKV	DB Search
RVMKALVNR	RVMKALVNR	60	1085.65	9	100	9	8.3264	0.76	0.4	362.892	3	44.9333	3200000	5610000	30855	Inaki_293_24_02_2022_RESTOS.raw	4	4	2	2	Q08945|SSRP1_HUMAN	SSRP1	TARGET			5 5 17 29 56 70 28 17 5	RVMKALVNR	DB Search
APDQEVRIL	APDQEVRIL	59.94	1039.57	9	77.8	9	-1.1451	0.65	2.3	520.794	2	66.2593	72100	315000	62692	Inaki_293_24_02_2022.raw	2	2	1	1	P36405|ARL3_HUMAN	ARL3	TARGET			5 55 49 22 17 7 0 0 5	APDQEVRIL	DB Search
RPAASENYMRL	RPAASENYMRL	59.93	1306.65	11	63.6	11	-3.5281	0.75	-1.8	436.557	3	50.5706	43400	290000	40761	Inaki_293_24_02_2022.raw	1	1	1	1	P13984|T2FB_HUMAN	GTF2F2	TARGET			0 0 7 11 10 10 13 13 0 0 5	RPAASENYMRL	DB Search
HRLPPVTSF	HRLPPVTSF	59.92	1052.58	9	77.8	9	-0.4006	0.67	0.4	527.298	2	58.8495	2370000	4390000	52604	Inaki_293_24_02_2022.raw	7	7	4	4	Q9Y2X9|ZN281_HUMAN	ZNF281	TARGET			0 0 13 13 35 47 31 38 5	HRLPPVTSF	DB Search
GPDELRPM(+15.99)L	GPDELRPML	59.91	1042.51	9	100	9	-1.4934	0.65	-0.1	522.265	2	64.8064	568000	2490000	60794	Inaki_293_24_02_2022.raw	1	1	1	1	Q8NEZ3|WDR19_HUMAN	WDR19	TARGET	Oxidation (M)	M8:Oxidation (M):1000.00	5 26 47 47 32 16 5 5 5	GPDELRPM(+15.99)L	DB Search
ALYSVYRQK	ALYSVYRQK	59.9	1126.61	9	44.4	9	0.9988	0.71	2.7	376.548	3	43.9869	1490000	1970000	29355	Inaki_293_24_02_2022_RESTOS.raw	6	6	2	2	Q969V5|MUL1_HUMAN	MUL1	TARGET			0 0 25 41 41 6 1 1 1	ALYSVYRQK	DB Search
RLAEPSQMLK	RLAEPSQMLK	59.9	1171.64	10	100	10	-1.616	0.85	-3.4	391.554	3	46.4192	2640000	9920000	35558	Inaki_293_24_02_2022.raw	5	5	4	4	P35222|CTNB1_HUMAN	CTNNB1	TARGET			5 10 21 43 11 5 5 8 13 5	RLAEPSQMLK	DB Search
APRPASGPIRP	APRPASGPIRP	59.89	1117.64	11	81.8	11	-2.3886	0.4	0.7	373.554	3	35.5985	39000000	73400000	17987	Inaki_293_24_02_2022_RESTOS.raw	13	13	5	5	P26373|RL13_HUMAN	RPL13	TARGET			5 23 22 6 8 12 17 29 6 0 0	APRPASGPIRP	DB Search
SPKLPVSSL	SPKLPVSSL	59.88	926.544	9	77.8	9	-3.8915	0.84	0.3	927.555	1	68.1816	24200000	97100000	65237	Inaki_293_24_02_2022.raw	9	9	5	5	Q99856|ARI3A_HUMAN	ARID3A	TARGET			0 0 5 15 3 3 4 4 4	SPKLPVSSL	DB Search
RPYTNKVITL	RPYTNKVITL	59.75	1203.7	10	90	10	-3.6505	0.33	1.1	402.242	3	54.8449	11700000	35800000	46935	Inaki_293_24_02_2022.raw	5	5	3	3	Q14004|CDK13_HUMAN:Q9NYV4|CDK12_HUMAN	CDK13:CDK12	TARGET			5 6 20 10 10 19 34 0 17 5	RPYTNKVITL	DB Search
ALYGGSLQK	ALYGGSLQK	59.7	935.508	9	100	9	-0.0384	0.94	0.9	468.764	2	44.8838	1010000	3160000	30352	Inaki_293_24_02_2022_RESTOS.raw	2	2	2	2	Q75T13|PGAP1_HUMAN	PGAP1	TARGET			3 3 74 14 3 3 4 5 5	ALYGGSLQK	DB Search
YTAPPLQSK	YTAPPLQSK	59.61	1003.53	9	44.4	9	-1.1164	0.78	2.6	502.778	2	41.9303	3250000	12400000	26687	Inaki_293_24_02_2022_RESTOS.raw	4	4	2	2	Q6UXV4|MIC27_HUMAN	APOOL	TARGET			5 7 24 29 1 1 1 1 1	YTAPPLQSK	DB Search
SPQSGNFRQL	SPQSGNFRQL	59.57	1132.56	10	70	10	-2.0871	0.74	0.6	567.291	2	46.9189	8010000	32200000	35634	Inaki_293_24_02_2022.raw	3	3	2	2	Q9H074|PAIP1_HUMAN	PAIP1	TARGET			5 42 62 33 6 6 3 1 1 1	SPQSGNFRQL	DB Search
KMAEVIGSKL	KMAEVIGSKL	59.57	1074.61	10	80	10	-2.4869	0.85	3.3	359.213	3	52.5037	1310000	6220000	43435	Inaki_293_24_02_2022.raw	4	4	3	3	Q9NU22|MDN1_HUMAN	MDN1	TARGET			5 0 0 6 22 12 7 7 6 5	KMAEVIGSKL	DB Search
HLLEEPIYL	HLLEEPIYL	59.56	1125.61	9	77.8	9	-1.2504	0.8	2.2	563.814	2	96.6177	1860000	7530000	104978	Inaki_293_24_02_2022.raw	5	5	3	3	Q9BUB4|ADAT1_HUMAN	ADAT1	TARGET			0 0 9 9 11 13 13 13 5	HLLEEPIYL	DB Search
AVLSSGLTAAR	AVLSSGLTAAR	59.46	1044.59	11	63.6	11	-0.6152	0.85	-0.3	523.306	2	53.9542	529000	2880000	45401	Inaki_293_24_02_2022.raw	2	2	2	2	P19784|CSK22_HUMAN	CSNK2A2	TARGET			0 0 75 44 21 4 4 3 1 1 5	AVLSSGLTAAR	DB Search
RLYGLGTGVAQK	RLYGLGTGVAQK	59.43	1261.71	12	100	12	0.4067	0.78	0.7	421.581	3	49.2594	248000	1230000	38777	Inaki_293_24_02_2022.raw	1	1	1	1	Q9UFF9|CNOT8_HUMAN	CNOT8	TARGET			5 11 11 13 36 36 32 7 7 8 8 5	RLYGLGTGVAQK	DB Search
SPQNVPEKL	SPQNVPEKL	59.43	1010.54	9	66.7	9	-2.1126	0.71	0.7	506.279	2	44.206	599000	2560000	31737	Inaki_293_24_02_2022.raw	1	1	1	1	Q9UEY8|ADDG_HUMAN	ADD3	TARGET			5 9 9 0 16 0 0 12 5	SPQNVPEKL	DB Search
FRPALPVSY	FRPALPVSY	59.43	1048.57	9	55.6	9	2.3106	0.78	2.1	525.296	2	80.9711	1580000	9240000	83117	Inaki_293_24_02_2022.raw	3	3	2	2	Q96PV6|LENG8_HUMAN	LENG8	TARGET			0 0 1 1 10 29 29 46 5	FRPALPVSY	DB Search
HPIYNIKSL	HPIYNIKSL	59.41	1083.61	9	88.9	9	-2.9975	0.81	0.3	542.813	2	57.1031	1330000	4180000	49925	Inaki_293_24_02_2022.raw	1	1	1	1	Q13601|KRR1_HUMAN	KRR1	TARGET			5 0 5 5 5 23 8 7 5	HPIYNIKSL	DB Search
AVYSMVEFNGK	AVYSMVEFNGK	59.41	1243.59	11	81.8	11	-0.4765	0.89	0.6	622.805	2	73.0764	310000	2220000	72121	Inaki_293_24_02_2022.raw	1	1	1	1	Q16531|DDB1_HUMAN	DDB1	TARGET			0 0 14 11 11 13 11 8 4 4 5	AVYSMVEFNGK	DB Search
AVFTIVFTQK	AVFTIVFTQK	59.41	1152.65	10	80	10	0.1026	0.85	-3	577.335	2	92.4435	671000	4720000	99221	Inaki_293_24_02_2022.raw	2	2	2	2	O60333|KIF1B_HUMAN	KIF1B	TARGET			0 0 17 18 18 14 12 3 3 5	AVFTIVFTQK	DB Search
SIFKQPVTK	SIFKQPVTK	59.36	1046.61	9	55.6	9	-1.9244	0.79	0.4	524.316	2	41.0928	1740000	7740000	27844	Inaki_293_24_02_2022.raw	3	3	2	2	O95983|MBD3_HUMAN:Q9UBB5|MBD2_HUMAN	MBD3:MBD2	TARGET			0 0 16 8 8 0 0 16 5	SIFKQPVTK	DB Search
RLQEDPPVGV	RLQEDPPVGV	59.27	1108.59	10	80	10	1.9369	0.79	0.2	555.303	2	56.2147	1190000	6840000	48573	Inaki_293_24_02_2022.raw	1	1	1	1	P63146|UBE2B_HUMAN	UBE2B	TARGET			3 1 1 3 5 74 3 3 10 5	RLQEDPPVGV	DB Search
SPRSPSTTYL	SPRSPSTTYL	59.13	1107.56	10	60	10	-5.0993	0.84	0.7	554.788	2	48.9994	8160000	27800000	38286	Inaki_293_24_02_2022.raw	4	4	2	2	Q13111|CAF1A_HUMAN	CHAF1A	TARGET			0 0 2 2 0 0 6 16 16 5	SPRSPSTTYL	DB Search
RTLSDYNIQK	RTLSDYNIQK	59.12	1236.65	10	90	10	-1.945	0.86	2.3	413.225	3	40.0804	246000	1940000	26106	Inaki_293_24_02_2022.raw	3	3	2	2	P0CG48|UBC_HUMAN:P0CG47|UBB_HUMAN:P62979|RS27A_HUMAN:P62987|RL40_HUMAN	UBC:UBB:RPS27A:UBA52	TARGET			5 5 20 9 9 0 8 8 12 5	RTLSDYNIQK	DB Search
ALNEQIARL	ALNEQIARL	59.04	1026.58	9	77.8	9	-1.2061	0.77	1.9	514.301	2	66.5685	1420000	7100000	63003	Inaki_293_24_02_2022.raw	2	2	2	2	O14777|NDC80_HUMAN	NDC80	TARGET			0 0 25 25 22 19 5 5 5	ALNEQIARL	DB Search
GTWALGVGAK	GTWALGVGAK	59.02	958.524	10	80	10	-0.5106	0.85	-0.5	480.271	2	65.9023	599000	2220000	62100	Inaki_293_24_02_2022.raw	9	9	3	3	Q53S58|TM177_HUMAN	TMEM177	TARGET			0 0 39 50 43 8 8 7 7 5	GTWALGVGAK	DB Search
RAYPHVFTK	RAYPHVFTK	59	1117.6	9	77.8	9	9.5985	0.39	1.5	373.544	3	47.6631	797000	872000	33875	Inaki_293_24_02_2022_RESTOS.raw	2	2	1	1	O14949|QCR8_HUMAN	UQCRQ	TARGET			0 0 4 29 29 22 11 13 5	RAYPHVFTK	DB Search
GTLDYILQR	GTLDYILQR	58.96	1077.58	9	77.8	9	2.6902	0.8	2.1	539.801	2	81.5469	3310000	19600000	83925	Inaki_293_24_02_2022.raw	2	2	2	2	Q9C0B1|FTO_HUMAN	FTO	TARGET			0 0 33 75 27 27 7 7 5	GTLDYILQR	DB Search
ILGPMFSGK	ILGPMFSGK	58.95	948.51	9	100	9	0.4481	0.88	1.3	475.265	2	73.0607	3490000	13700000	72488	Inaki_293_24_02_2022.raw	2	2	2	2	P04183|KITH_HUMAN	TK1	TARGET			5 35 28 11 11 17 6 6 5	ILGPMFSGK	DB Search
SPRIPPSQF	SPRIPPSQF	58.91	1027.55	9	77.8	9	-2.7917	0.64	4.2	514.784	2	59.8547	4110000	5640000	49517	Inaki_293_24_02_2022_RESTOS.raw	21	21	4	4	Q15596|NCOA2_HUMAN	NCOA2	TARGET			0 0 11 25 92 21 21 36 5	SPRIPPSQF	DB Search
GLLEKIATPK	GLLEKIATPK	58.87	1068.65	10	80	10	-0.165	0.72	4.8	535.339	2	60.5659	1200000	4700000	54679	Inaki_293_24_02_2022.raw	7	7	2	2	Q9Y2Q3|GSTK1_HUMAN	GSTK1	TARGET			0 0 46 33 12 5 5 7 17 5	GLLEKIATPK	DB Search
ALDESPYGV	ALDESPYGV	58.79	949.439	9	44.4	9	5.9724	0.93	0.5	950.451	1	73.9938	993000	5880000	73316	Inaki_293_24_02_2022.raw	3	3	2	2	Q9BPX1|DHB14_HUMAN	HSD17B14	TARGET			0 0 5 3 20 15 0 0 0	ALDESPYGV	DB Search
IRPQVVTTF	IRPQVVTTF	58.75	1059.61	9	55.6	9	-2.2739	0.8	1.2	530.814	2	69.4819	566000	3670000	67188	Inaki_293_24_02_2022.raw	2	2	1	1	Q10570|CPSF1_HUMAN	CPSF1	TARGET			0 0 0 0 36 98 75 48 5	IRPQVVTTF	DB Search
GPRPPPGPGPPFAL	GPRPPPGPGPPFAL	58.74	1355.73	14	42.9	14	-1.309	0.69	1.1	678.878	2	85.0493	678000	1570000	89204	Inaki_293_24_02_2022.raw	1	1	1	1	Q9NP08|HMX1_HUMAN	HMX1	TARGET			0 0 0 5 0 0 0 2 2 15 9 0 1 5	GPRPPPGPGPPFAL	DB Search
ALYPEGQAPVKK	ALYPEGQAPVKK	58.72	1299.72	12	66.7	12	-0.4295	0.31	2.8	434.25	3	40.2874	253000	2120000	26334	Inaki_293_24_02_2022.raw	1	1	1	1	P37802|TAGL2_HUMAN	TAGLN2	TARGET			0 0 13 36 36 0 0 9 3 3 13 5	ALYPEGQAPVKK	DB Search
TAADKRLTVL	TAADKRLTVL	58.65	1086.64	10	100	10	-4.4477	0.71	1.6	544.33	2	50.0569	5340000	18000000	40118	Inaki_293_24_02_2022.raw	6	6	4	4	Q9UHB7|AFF4_HUMAN	AFF4	TARGET			5 30 27 27 6 3 4 4 5 5	TAADKRLTVL	DB Search
HLSNIPPSV	HLSNIPPSV	58.61	962.519	9	22.2	9	1.6061	0.86	3.4	482.27	2	59.1785	397000	1600000	48856	Inaki_293_24_02_2022_RESTOS.raw	18	18	3	3	P26599|PTBP1_HUMAN:O95758|PTBP3_HUMAN:Q9UKA9|PTBP2_HUMAN	PTBP1:PTBP3:PTBP2	TARGET			0 0 0 0 8 12 0 0 0	HLSNIPPSV	DB Search
ALYPEGQAPVK	ALYPEGQAPVK	58.54	1171.62	11	9.1	11	3.4271	0.83	2.8	586.823	2	52.2798	78600	548000	43054	Inaki_293_24_02_2022.raw	1	1	1	1	P37802|TAGL2_HUMAN	TAGLN2	TARGET			0 0 0 0 0 0 0 0 0 0 5	ALYPEGQAPVK	DB Search
NPNQNKNVAL	NPNQNKNVAL	58.51	1110.58	10	100	10	-6.0246	0.66	0.8	556.299	2	34.8566	441000	695000	17595	Inaki_293_24_02_2022_RESTOS.raw	2	2	1	1	Q15717|ELAV1_HUMAN	ELAVL1	TARGET			5 14 9 9 11 11 58 71 76 5	NPNQNKNVAL	DB Search
TPSEPHPVL	TPSEPHPVL	58.51	975.503	9	100	9	-0.9266	0.52	2.4	488.762	2	52.3724	7940000	33200000	43191	Inaki_293_24_02_2022.raw	3	3	2	2	Q9Y5A9|YTHD2_HUMAN	YTHDF2	TARGET			5 67 4 4 6 6 6 4 4	TPSEPHPVL	DB Search
SLFGSPVAK	SLFGSPVAK	58.51	904.502	9	66.7	9	-3.8685	0.86	2.9	905.515	1	62.3371	8500000	31500000	57070	Inaki_293_24_02_2022.raw	5	5	3	3	Q9ULH7|MRTFB_HUMAN	MRTFB	TARGET			0 0 8 5 5 5 0 17 5	SLFGSPVAK	DB Search
ALFNGAQKL	ALFNGAQKL	58.5	960.539	9	44.4	9	-1.9566	0.9	2.3	481.28	2	65.6946	304000	1820000	61807	Inaki_293_24_02_2022.raw	2	2	1	1	Q9H9S3|S61A2_HUMAN:P61619|S61A1_HUMAN	SEC61A2:SEC61A1	TARGET			0 0 2 2 0 0 0 2 2	ALFNGAQKL	DB Search
KTYQDIQNTIK	KTYQDIQNTIK	58.44	1350.71	11	100	11	-1.4361	0.87	1	451.248	3	43.4396	369000	2610000	30818	Inaki_293_24_02_2022.raw	3	3	1	1	P24928|RPB1_HUMAN	POLR2A	TARGET			5 6 6 6 6 10 22 9 8 8 5	KTYQDIQNTIK	DB Search
ATDPNILGR	ATDPNILGR	58.35	955.509	9	77.8	9	0.6281	0.84	2.9	478.765	2	50.663	2350000	7580000	40731	Inaki_293_24_02_2022.raw	5	5	2	2	P78527|PRKDC_HUMAN	PRKDC	TARGET			0 0 9 19 10 10 10 4 4	ATDPNILGR	DB Search
ALFPGDVDRL	ALFPGDVDRL	58.33	1101.58	10	60	10	-1.6975	0.87	1.6	551.801	2	89.2603	871000	3280000	94720	Inaki_293_24_02_2022.raw	1	1	1	1	P11216|PYGB_HUMAN	PYGB	TARGET			0 0 11 24 5 5 1 1 4 5	ALFPGDVDRL	DB Search
FLPPLPTSV	FLPPLPTSV	58.31	969.553	9	11.1	9	0.0385	0.9	3.3	970.568	1	113.186			128369	Inaki_293_24_02_2022.raw	1	1	0	0	Q13057|COASY_HUMAN	COASY	TARGET			0 0 0 0 2 1 1 0 0	FLPPLPTSV	DB Search
YIYDGELVSK	YIYDGELVSK	58.3	1185.59	10	80	10	1.8781	0.93	0.3	593.806	2	67.1048	1190000	7780000	63712	Inaki_293_24_02_2022.raw	1	1	1	1	Q9Y2D2|S35A3_HUMAN	SLC35A3	TARGET			5 7 14 14 0 0 6 8 11 5	YIYDGELVSK	DB Search
SYHNYVLEL	SYHNYVLEL	58.3	1136.55	9	66.7	9	-3.9472	0.88	1.3	569.285	2	83.5887	550000	3170000	86993	Inaki_293_24_02_2022.raw	1	1	1	1	Q96AY4|TTC28_HUMAN	TTC28	TARGET			0 0 0 23 38 83 24 6 5	SYHNYVLEL	DB Search
TLNDGVVVQV	TLNDGVVVQV	58.26	1042.57	10	60	10	7.0737	0.86	1.7	1043.58	1	85.9958	874000	3560000	90294	Inaki_293_24_02_2022.raw	1	1	1	1	Q13283|G3BP1_HUMAN	G3BP1	TARGET			0 0 20 20 26 30 60 16 0 0	TLNDGVVVQV	DB Search
NPRDPPSWSVL	NPRDPPSWSVL	58.25	1266.64	11	54.5	11	-3.5516	0.81	2.8	634.329	2	81.51	617000	3210000	83879	Inaki_293_24_02_2022.raw	1	1	1	1	Q9Y490|TLN1_HUMAN	TLN1	TARGET			0 0 0 3 6 0 0 9 9 6 5	NPRDPPSWSVL	DB Search
RLLPGNATISK	RLLPGNATISK	58.25	1168.69	11	90.9	11	1.9399	0.88	1.2	390.574	3	46.9023	173000	1070000	35626	Inaki_293_24_02_2022.raw	7	7	2	2	Q460N5|PAR14_HUMAN	PARP14	TARGET			5 10 24 0 9 17 8 10 10 29 5	RLLPGNATISK	DB Search
RTYYSPVYR	RTYYSPVYR	58.24	1203.6	9	100	9	-0.6562	0.75	2.2	402.211	3	43.0857	851000	3700000	30053	Inaki_293_24_02_2022.raw	4	4	3	3	Q99569|PKP4_HUMAN	PKP4	TARGET			3 3 4 36 12 28 21 16 5	RTYYSPVYR	DB Search
RVDPNGSRYLL	RVDPNGSRYLL	58.23	1288.69	11	72.7	11	0.8571	0.78	2.6	430.573	3	60.4974	4790000	21800000	50630	Inaki_293_24_02_2022_RESTOS.raw	8	8	4	4	Q16531|DDB1_HUMAN	DDB1	TARGET			4 4 6 21 11 9 0 0 23 0 5	RVDPNGSRYLL	DB Search
SLAKIYTEA	SLAKIYTEA	58.23	994.534	9	77.8	9	-2.5521	0.87	2.3	995.547	1	56.5094	767000	2370000	48978	Inaki_293_24_02_2022.raw	3	3	2	2	Q92522|H1X_HUMAN	H1-10	TARGET			0 0 13 13 29 37 16 12 5	SLAKIYTEA	DB Search
KVIDYVPGI	KVIDYVPGI	58.21	1002.58	9	100	9	0.5357	0.92	1.9	502.298	2	83.6413	2730000	11700000	86999	Inaki_293_24_02_2022.raw	6	6	3	3	Q7Z3E1|PARPT_HUMAN	TIPARP	TARGET			5 2 2 5 6 13 4 4 5	KVIDYVPGI	DB Search
RTAVPSFLTK	RTAVPSFLTK	58.16	1118.64	10	70	10	-2.9583	0.92	2.4	373.891	3	57.0477	2400000	6840000	49977	Inaki_293_24_02_2022.raw	10	10	3	3	Q96QD9|UIF_HUMAN	FYTTD1	TARGET			1 0 0 19 8 2 2 4 4 4	RTAVPSFLTK	DB Search
VLLAAGPSAA	VLLAAGPSAA	58.13	868.502	10	50	10	1.6096	0.88	2.2	869.514	1	72.3541	376000	1850000	71188	Inaki_293_24_02_2022.raw	4	4	3	3	Q8TEM1|PO210_HUMAN	NUP210	TARGET			0 0 6 7 8 16 2 0 0 0	VLLAAGPSAA	DB Search
NPAENFRVL	NPAENFRVL	58.11	1058.55	9	100	9	-3.5171	0.76	0.9	530.286	2	71.9055	6990000	28600000	65479	Inaki_293_24_02_2022_RESTOS.raw	3	3	2	2	P13010|XRCC5_HUMAN	XRCC5	TARGET			5 40 93 46 24 5 2 2 5	NPAENFRVL	DB Search
RVQEAVESMVK	RVQEAVESMVK	58.07	1274.67	11	81.8	11	2.4621	0.91	3.3	425.899	3	49.7208	12600000	62900000	36808	Inaki_293_24_02_2022_RESTOS.raw	6	6	3	3	Q96C01|F136A_HUMAN	FAM136A	TARGET			0 0 15 34 60 33 23 7 7 11 5	RVQEAVESMVK	DB Search
Q(-17.03)LDDLKVEL	QLDDLKVEL	57.96	1054.55	9	77.8	9	7.7163	0.57	2.9	1055.57	1	118.855	2580000	12500000	136173	Inaki_293_24_02_2022.raw	3	3	2	2	P42766|RL35_HUMAN	RPL35	TARGET	Pyro-glu from Q	Q1:Pyro-glu from Q:1000.00	0 0 4 9 19 4 4 16 5	Q(-17.03)LDDLKVEL	DB Search
AIYKTPPGIQK	AIYKTPPGIQK	57.93	1214.7	11	54.5	11	1.0848	0.86	2.7	405.911	3	43.3687	9220000	41900000	28628	Inaki_293_24_02_2022_RESTOS.raw	6	6	3	3	Q6W2J9|BCOR_HUMAN	BCOR	TARGET			0 0 0 3 35 45 13 0 0 4 4	AIYKTPPGIQK	DB Search
APRPSTGPHKL	APRPSTGPHKL	57.89	1159.65	11	81.8	11	0	0.55	-0.3	387.558	3	35.7393	284000	606000	18463	Inaki_293_24_02_2022_RESTOS.raw	1	1	1	1	Q8TD47|RS4Y2_HUMAN:P62701|RS4X_HUMAN:P22090|RS4Y1_HUMAN	RPS4Y2:RPS4X:RPS4Y1	TARGET			5 0 2 2 2 0 7 7 9 2 2	APRPSTGPHKL	DB Search
KIQEILTQV	KIQEILTQV	57.85	1070.63	9	100	9	-1.6729	0.83	0	536.326	2	73.5898	7560000	29800000	72852	Inaki_293_24_02_2022.raw	2	2	2	2	O00425|IF2B3_HUMAN	IGF2BP3	TARGET			5 4 4 10 36 75 23 7 5	KIQEILTQV	DB Search
LVFPSEIVGK	LVFPSEIVGK	57.85	1087.63	10	40	10	0.0032	0.76	1.6	1088.64	1	86.2363	13100000	79600000	90747	Inaki_293_24_02_2022.raw	6	6	3	3	P62081|RS7_HUMAN	RPS7	TARGET			0 0 8 0 0 1 9 5 0 5	LVFPSEIVGK	DB Search
GLNNKTIGY	GLNNKTIGY	57.82	978.513	9	77.8	9	-1.3352	0.85	0.5	490.266	2	47.3641	19000000	94500000	36595	Inaki_293_24_02_2022.raw	2	2	2	2	Q8TE76|MORC4_HUMAN	MORC4	TARGET			0 0 8 8 4 4 4 39 5	GLNNKTIGY	DB Search
LPAWPHRGL	LPAWPHRGL	57.81	1045.58	9	77.8	9	-1.6918	0.77	3	523.802	2	63.7695	1110000	3140000	59394	Inaki_293_24_02_2022.raw	7	7	1	1	Q96P11|NSUN5_HUMAN	NSUN5	TARGET			5 45 41 41 5 3 0 0 5	LPAWPHRGL	DB Search
KLFNPPEESEK	KLFNPPEESEK	57.75	1316.66	11	100	11	0.1906	0.62	2.4	439.897	3	44.7631	2260000	4780000	32413	Inaki_293_24_02_2022.raw	4	4	3	3	Q9NRP2|COXM2_HUMAN	CMC2	TARGET			5 4 4 12 41 21 15 15 5 5 5	KLFNPPEESEK	DB Search
QLYSALANK	QLYSALANK	57.73	1006.54	9	100	9	-1.2289	0.94	3	504.283	2	51.0742	1090000	3990000	41295	Inaki_293_24_02_2022.raw	3	3	2	2	P04090|REL2_HUMAN	RLN2	TARGET			5 8 56 30 26 26 27 20 5	QLYSALANK	DB Search
NMVDIIHSV	NMVDIIHSV	57.7	1026.52	9	55.6	9	-6.8201	0.87	2.6	514.269	2	89.8832	3930000	21300000	88335	Inaki_293_24_02_2022_RESTOS.raw	3	3	2	2	P05166|PCCB_HUMAN	PCCB	TARGET			0 0 42 5 5 14 9 0 0	NMVDIIHSV	DB Search
LLDEDNNIKL	LLDEDNNIKL	57.69	1185.62	10	100	10	-0.6217	0.88	0.1	593.822	2	76.8046	232000	1650000	77374	Inaki_293_24_02_2022.raw	1	1	1	1	P57058|HUNK_HUMAN	HUNK	TARGET			5 21 17 5 4 4 4 5 7 5	LLDEDNNIKL	DB Search
KLDEDVKMI	KLDEDVKMI	57.67	1089.57	9	77.8	9	-2.9	0.83	0.4	545.797	2	57.2321	665000	3470000	50238	Inaki_293_24_02_2022.raw	4	4	2	2	Q13952|NFYC_HUMAN	NFYC	TARGET			5 2 2 0 0 11 12 8 5	KLDEDVKMI	DB Search
GPTQPPLSL	GPTQPPLSL	57.64	908.497	9	22.2	9	0.3911	0.96	2.2	909.51	1	84.7911	1570000	7430000	88762	Inaki_293_24_02_2022.raw	3	3	3	3	O15027|SC16A_HUMAN	SEC16A	TARGET			0 0 1 3 8 0 0 1 1	GPTQPPLSL	DB Search
HLLDFPNIVI	HLLDFPNIVI	57.64	1179.67	10	60	10	-2.1957	0.79	2.4	1180.68	1	125.198	197000	1440000	145228	Inaki_293_24_02_2022.raw	2	2	1	1	Q6P2Q9|PRP8_HUMAN	PRPF8	TARGET			0 0 11 11 47 0 0 34 30 5	HLLDFPNIVI	DB Search
M(+15.99)IRAAPPPL	MIRAAPPPL	57.64	980.548	9	55.6	9	1.2987	0.69	1.1	491.284	2	60.958	2980000	5980000	55359	Inaki_293_24_02_2022.raw	11	11	9	9	P10619|PPGB_HUMAN	CTSA	TARGET	Oxidation (M)	M1:Oxidation (M):1000.00	0 0 0 1 2 46 8 2 2	M(+15.99)IRAAPPPL	DB Search
SMMDVDHQI	SMMDVDHQI	57.59	1074.45	9	11.1	9	0.0161	0.65	3.4	1075.46	1	65.3689			61454	Inaki_293_24_02_2022.raw	1	1	0	0	P48643|TCPE_HUMAN	CCT5	TARGET			0 0 0 0 0 9 0 0 0	SMMDVDHQI	DB Search
KPRVPPATAF	KPRVPPATAF	57.59	1082.62	10	70	10	5.0639	0.58	0.9	361.884	3	52.3398	28700000	25100000	39233	Inaki_293_24_02_2022_RESTOS.raw	20	20	6	6	Q99707|METH_HUMAN	MTR	TARGET			5 0 0 0 3 19 22 23 6 5	KPRVPPATAF	DB Search
ARFLFTTGF	ARFLFTTGF	57.57	1058.55	9	77.8	9	-6.4943	0.64	-2.4	530.286	2	100.371	175000	1350000	110347	Inaki_293_24_02_2022.raw	2	2	1	1	Q93008|USP9X_HUMAN:O00507|USP9Y_HUMAN	USP9X:USP9Y	TARGET			0 0 7 9 26 27 16 44 5	ARFLFTTGF	DB Search
HLDPTEMEKV	HLDPTEMEKV	57.52	1197.57	10	40	10	1.5226	0.77	0.5	599.795	2	54.6883	213000	1310000	46397	Inaki_293_24_02_2022.raw	1	1	1	1	O95757|HS74L_HUMAN	HSPA4L	TARGET			0 0 33 0 0 8 25 22 0 0	HLDPTEMEKV	DB Search
SPAGAAVGIPL	SPAGAAVGIPL	57.47	951.539	11	36.4	11	-0.3469	0.75	3.6	952.553	1	96.1939	456000	2610000	104500	Inaki_293_24_02_2022.raw	2	2	2	2	P31939|PUR9_HUMAN	ATIC	TARGET			0 0 0 0 0 28 56 56 50 0 0	SPAGAAVGIPL	DB Search
HLDEAIHVL	HLDEAIHVL	57.43	1045.56	9	66.7	9	-1.7238	0.65	1.2	523.788	2	66.421	2610000	10700000	63130	Inaki_293_24_02_2022.raw	3	3	3	3	P15923|TFE2_HUMAN	TCF3	TARGET			5 4 0 0 0 41 70 3 3	HLDEAIHVL	DB Search
SPKGKFSLF	SPKGKFSLF	57.32	1009.56	9	100	9	-8.7803	0.62	0.8	505.789	2	64.5266	7080000	20500000	60481	Inaki_293_24_02_2022.raw	3	3	1	1	Q09666|AHNK_HUMAN	AHNAK	TARGET			5 58 44 5 5 10 18 22 5	SPKGKFSLF	DB Search
KLIDFGSGALLK	KLIDFGSGALLK	57.28	1260.74	12	75	12	-0.7831	0.85	2.9	631.384	2	83.2909	713000	4430000	86439	Inaki_293_24_02_2022.raw	2	2	2	2	P11309|PIM1_HUMAN:Q86V86|PIM3_HUMAN	PIM1:PIM3	TARGET			5 23 50 33 12 0 0 0 7 21 11 5	KLIDFGSGALLK	DB Search
STYVPLAQK	STYVPLAQK	57.25	1005.55	9	55.6	9	0.2852	0.84	2.2	503.785	2	50.6551	288000	933000	40515	Inaki_293_24_02_2022.raw	1	1	1	1	Q9ULW0|TPX2_HUMAN	TPX2	TARGET			0 0 12 19 0 0 10 9 5	STYVPLAQK	DB Search
ISVGYVDDTQFVRF	ISVGYVDDTQFVRF	57.22	1644.81	14	35.7	14	-0.3008	0.83	0.1	823.418	2	105.74	79700	741000	117932	Inaki_293_24_02_2022.raw	1	1	1	1	P10321|HLAC_HUMAN:P13747|HLAE_HUMAN:P01889|HLAB_HUMAN:P01893|HLAH_HUMAN	HLA-C:HLA-E:HLA-B:HLA-H	TARGET			0 0 0 19 19 31 13 13 0 0 0 0 0 0	ISVGYVDDTQFVRF	DB Search
SQM(+15.99)PTVIYV	SQMPTVIYV	57.21	1052.52	9	33.3	9	4.6171	0.87	2.9	1053.54	1	84.7542	690000	3930000	88537	Inaki_293_24_02_2022.raw	3	3	3	3	Q5T3J3|LRIF1_HUMAN	LRIF1	TARGET	Oxidation (M)	M3:Oxidation (M):1000.00	0 0 55 0 0 19 27 0 0	SQM(+15.99)PTVIYV	DB Search
AMSNLVPPVEL	AMSNLVPPVEL	57.2	1168.62	11	18.2	11	1.3229	0.96	1.6	1169.63	1	114.968	3790000	14000000	130732	Inaki_293_24_02_2022.raw	4	4	3	3	Q5JWF2|GNAS1_HUMAN:P63092|GNAS2_HUMAN	GNAS	TARGET			0 0 0 0 1 3 7 0 0 0 0	AMSNLVPPVEL	DB Search
RPSLPLPHF	RPSLPLPHF	57.18	1062.6	9	77.8	9	0.4313	0.9	2.7	355.209	3	78.9445	3130000	12800000	80493	Inaki_293_24_02_2022.raw	5	5	2	2	Q9BV38|WDR18_HUMAN	WDR18	TARGET			2 2 12 27 3 3 20 1 1	RPSLPLPHF	DB Search
HRNEVTVEL	HRNEVTVEL	57.17	1095.57	9	66.7	9	-5.9188	0.36	1.2	366.198	3	47.98	10400000	30800000	37307	Inaki_293_24_02_2022.raw	13	13	3	3	O00505|IMA4_HUMAN	KPNA3	TARGET			3 2 0 0 35 35 5 0 5	HRNEVTVEL	DB Search
SPYLRPLTL	SPYLRPLTL	57.12	1058.61	9	44.4	9	-6.3764	0.72	1.4	530.316	2	85.1782	5160000	31000000	89045	Inaki_293_24_02_2022.raw	2	2	2	2	O95848|NUD14_HUMAN	NUDT14	TARGET			5 13 21 8 1 0 0 1 1	SPYLRPLTL	DB Search
RPRPSTDVRAL	RPRPSTDVRAL	57.12	1266.72	11	45.5	11	-0.7806	0.4	0.3	423.248	3	39.472	4810000	8420000	25411	Inaki_293_24_02_2022.raw	6	6	3	3	Q96A09|TET5B_HUMAN	TENT5B	TARGET			5 0 0 1 1 1 3 2 2 1 2	RPRPSTDVRAL	DB Search
RPAQLHIGF	RPAQLHIGF	57.11	1037.58	9	55.6	9	-3.5353	0.81	-0.7	519.797	2	62.5772	2520000	6370000	57700	Inaki_293_24_02_2022.raw	1	1	1	1	P22314|UBA1_HUMAN	UBA1	TARGET			1 1 0 0 7 40 5 5 5	RPAQLHIGF	DB Search
STFDHPELVKL	STFDHPELVKL	57.05	1284.67	11	18.2	11	-0.3208	0.84	0.7	643.346	2	74.6012	13300000	69000000	74171	Inaki_293_24_02_2022.raw	7	7	2	2	P78371|TCPB_HUMAN	CCT2	TARGET			0 0 0 0 1 0 0 4 8 1 1	STFDHPELVKL	DB Search
KLLNYAPLEK	KLLNYAPLEK	57.05	1187.69	10	100	10	0.4939	0.51	0.9	594.856	2	60.1217	50500000	164000000	53809	Inaki_293_24_02_2022.raw	15	15	7	7	P62875|RPAB5_HUMAN	POLR2L	TARGET			5 17 26 14 14 17 6 6 14 5	KLLNYAPLEK	DB Search
APTIVGKSSL	APTIVGKSSL	57.03	971.565	10	70	10	-3.0633	0.75	0.6	486.792	2	54.5511	4150000	16000000	43179	Inaki_293_24_02_2022_RESTOS.raw	3	3	2	2	P39656|OST48_HUMAN	DDOST	TARGET			5 10 12 12 13 6 0 0 1 5	APTIVGKSSL	DB Search
SLLPPDALVGL	SLLPPDALVGL	57.02	1093.64	11	54.5	11	3.821	0.95	3.7	1094.65	1	130.495	7320000	31100000	152784	Inaki_293_24_02_2022.raw	3	3	2	2	Q15437|SC23B_HUMAN	SEC23B	TARGET			0 0 2 3 0 0 0 9 5 2 2	SLLPPDALVGL	DB Search
APHLVGPHL	APHLVGPHL	56.99	939.529	9	100	9	-5.1061	0.55	0.5	470.774	2	53.7667	1190000	6330000	45090	Inaki_293_24_02_2022.raw	1	1	1	1	Q96GK7|FAH2A_HUMAN:Q6P2I3|FAH2B_HUMAN	FAHD2A:FAHD2B	TARGET			5 26 40 40 25 7 7 8 5	APHLVGPHL	DB Search
APRPASGPIRPI	APRPASGPIRPI	56.97	1230.72	12	83.3	12	-2.2932	0.49	1.4	411.249	3	45.378	546000	3770000	33430	Inaki_293_24_02_2022.raw	3	3	1	1	P26373|RL13_HUMAN	RPL13	TARGET			5 0 0 7 7 6 26 55 21 8 8 5	APRPASGPIRPI	DB Search
SMYYPLQLK	SMYYPLQLK	56.96	1141.58	9	77.8	9	0.7864	0.87	2.1	571.803	2	82.0295	1570000	2330000	84716	Inaki_293_24_02_2022.raw	12	12	2	2	A0PJZ3|GXLT2_HUMAN	GXYLT2	TARGET			0 0 10 10 2 2 2 2 5	SMYYPLQLK	DB Search
KLYQSIIGY	KLYQSIIGY	56.93	1083.6	9	100	9	-0.0232	0.81	0.7	542.808	2	78.0493	850000	6060000	79089	Inaki_293_24_02_2022.raw	2	2	1	1	Q9NSV4|DIAP3_HUMAN	DIAPH3	TARGET			5 4 4 6 6 28 9 81 5	KLYQSIIGY	DB Search
APDSALRQL	APDSALRQL	56.93	969.524	9	77.8	9	-2.1207	0.65	2.6	485.773	2	56.7521	1570000	6040000	49406	Inaki_293_24_02_2022.raw	2	2	2	2	Q96PN7|TREF1_HUMAN	TRERF1	TARGET			5 61 61 15 15 7 1 1 5	APDSALRQL	DB Search
GLFEVGAGWIGK	GLFEVGAGWIGK	56.91	1232.66	12	83.3	12	-4.4759	0.92	0.7	617.338	2	105.13	5260000	31400000	116889	Inaki_293_24_02_2022.raw	2	2	2	2	P51659|DHB4_HUMAN	HSD17B4	TARGET			0 0 8 16 36 6 6 4 4 17 17 5	GLFEVGAGWIGK	DB Search
VPVSGTQGL	VPVSGTQGL	56.91	856.465	9	88.9	9	-0.6778	0.74	0.6	857.477	1	56.5278	1600000	5970000	48922	Inaki_293_24_02_2022.raw	6	6	4	4	P23511|NFYA_HUMAN	NFYA	TARGET			5 0 6 6 7 7 10 6 5	VPVSGTQGL	DB Search
SIYGASYPFHR	SIYGASYPFHR	56.91	1296.63	11	72.7	11	1.211	0.84	3.5	433.219	3	61.9105	113000	685000	56534	Inaki_293_24_02_2022.raw	1	1	1	1	P35548|MSX2_HUMAN	MSX2	TARGET			0 0 0 8 8 25 25 8 4 4 5	SIYGASYPFHR	DB Search
MISLEIPQV	MISLEIPQV	56.9	1028.56	9	55.6	9	2.2279	0.96	-10	1029.56	1	118.825	126000	900000	136298	Inaki_293_24_02_2022.raw	3	3	1	1	Q9UHW5|GPN3_HUMAN	GPN3	TARGET			0 0 9 6 6 4 7 0 0	MISLEIPQV	DB Search
SVFGTMPLK	SVFGTMPLK	56.9	978.521	9	66.7	9	-0.7421	0.89	3.7	979.536	1	75.6014	4300000	20200000	75611	Inaki_293_24_02_2022.raw	11	11	4	4	Q93063|EXT2_HUMAN	EXT2	TARGET			0 0 12 0 4 18 5 5 5	SVFGTMPLK	DB Search
HPNGNITEL	HPNGNITEL	56.86	993.488	9	77.8	9	-5.3506	0.73	3.1	497.755	2	49.4657	8320000	28800000	36353	Inaki_293_24_02_2022_RESTOS.raw	5	5	2	2	Q7KZF4|SND1_HUMAN	SND1	TARGET			2 2 0 0 6 51 15 15 5	HPNGNITEL	DB Search
SMSADVPLV	SMSADVPLV	56.85	917.453	9	55.6	9	0.2054	0.88	1.7	918.465	1	91.6853	5760000	28800000	98040	Inaki_293_24_02_2022.raw	3	3	2	2	P12004|PCNA_HUMAN	PCNA	TARGET			0 0 13 4 4 9 12 0 0	SMSADVPLV	DB Search
RIFAPNHVVAK	RIFAPNHVVAK	56.82	1250.72	11	100	11	13.121	0.46	2.9	417.919	3	51.7284	3250000	14400000	39000	Inaki_293_24_02_2022_RESTOS.raw	6	6	3	3	Q02543|RL18A_HUMAN	RPL18A	TARGET			4 4 8 30 3 3 92 20 10 17 5	RIFAPNHVVAK	DB Search
TPAEVRQVL	TPAEVRQVL	56.8	1011.57	9	77.8	9	-1.4518	0.62	0.6	506.795	2	55.7538	2480000	10900000	47897	Inaki_293_24_02_2022.raw	3	3	1	1	Q9H9E3|COG4_HUMAN	COG4	TARGET			5 83 44 28 8 0 0 3 5	TPAEVRQVL	DB Search
SLDFPGQA	SLDFPGQA	56.8	833.392	8	50	8	2.6523	0.9	2	834.404	1	76.6557	1490000	5250000	77503	Inaki_293_24_02_2022.raw	7	7	3	3	P51654|GPC3_HUMAN	GPC3	TARGET			0 0 11 12 11 11 0 0	SLDFPGQA	DB Search
ALDNVDARMYM	ALDNVDARMYM	56.8	1297.58	11	54.5	11	2.5119	0.84	2.6	649.801	2	78.199	62200	584000	79383	Inaki_293_24_02_2022.raw	1	1	1	1	P22314|UBA1_HUMAN	UBA1	TARGET			0 0 38 17 17 62 0 0 0 6 5	ALDNVDARMYM	DB Search
RVIEGDVVSALNK	RVIEGDVVSALNK	56.78	1398.78	13	53.8	13	0.426	0.74	4.7	700.405	2	59.9908	1800000	11100000	53816	Inaki_293_24_02_2022.raw	3	3	2	2	P48059|LIMS1_HUMAN	LIMS1	TARGET			1 0 0 0 0 0 19 8 8 17 11 13 5	RVIEGDVVSALNK	DB Search
KLAPPSSTL	KLAPPSSTL	56.78	912.528	9	88.9	9	-1.4837	0.73	4.7	457.275	2	52.615	1410000	5620000	43428	Inaki_293_24_02_2022.raw	4	4	3	3	Q7Z3B3|KANL1_HUMAN	KANSL1	TARGET			5 11 11 38 9 0 34 45 5	KLAPPSSTL	DB Search
TLSDGVVVQV	TLSDGVVVQV	56.76	1015.55	10	50	10	4.8508	0.77	3	1016.57	1	88.3905	1870000	7820000	93432	Inaki_293_24_02_2022.raw	2	2	1	1	Q9UN86|G3BP2_HUMAN	G3BP2	TARGET			0 0 10 10 15 15 52 0 0 0	TLSDGVVVQV	DB Search
DPMKARVVL	DPMKARVVL	56.72	1027.58	9	77.8	9	-0.663	0.48	0.6	514.802	2	56.6568	4060000	14100000	49094	Inaki_293_24_02_2022.raw	3	3	2	2	P49458|SRP09_HUMAN	SRP9	TARGET			5 74 74 43 4 0 0 2 5	DPMKARVVL	DB Search
KPSESIYSAL	KPSESIYSAL	56.7	1093.57	10	100	10	-2.1145	0.75	1.3	547.793	2	66.4005	2270000	8590000	62716	Inaki_293_24_02_2022.raw	4	4	2	2	Q6SJ93|F111B_HUMAN	FAM111B	TARGET			5 8 5 5 6 27 39 39 50 5	KPSESIYSAL	DB Search
RVYPESIPR	RVYPESIPR	56.68	1115.61	9	100	9	-0.4678	0.85	2.7	372.879	3	42.6002	1360000	8270000	29626	Inaki_293_24_02_2022.raw	6	6	2	2	Q6NSI4|RADX_HUMAN	RADX	TARGET			4 4 19 3 16 11 3 16 5	RVYPESIPR	DB Search
ALLEDLGKASGL	ALLEDLGKASGL	56.66	1185.66	12	58.3	12	0.0113	0.69	1.5	593.841	2	97.0645	418000	2850000	105701	Inaki_293_24_02_2022.raw	4	4	1	1	Q96S19|MTL26_HUMAN	METTL26	TARGET			0 0 4 9 7 7 3 0 0 0 3 4	ALLEDLGKASGL	DB Search
RPQEGGRITL	RPQEGGRITL	56.66	1125.63	10	50	10	-4.3685	0.73	0.6	376.217	3	41.017	614000	2410000	27226	Inaki_293_24_02_2022.raw	3	3	3	3	Q03001|DYST_HUMAN	DST	TARGET			0 0 22 12 11 0 0 0 6 5	RPQEGGRITL	DB Search
KLLDISELDM(+15.99)V	KLLDISELDMV	56.6	1290.67	11	81.8	11	2.0326	0.74	-1	646.346	2	102.018	332000	2600000	112609	Inaki_293_24_02_2022.raw	1	1	1	1	Q9H3P2|NELFA_HUMAN	NELFA	TARGET	Oxidation (M)	M10:Oxidation (M):1000.00	5 4 4 8 11 3 3 9 9 0 0	KLLDISELDM(+15.99)V	DB Search
IINSSITTK	IINSSITTK	56.6	975.56	9	100	9	-3.3864	0.92	3.4	488.791	2	39.216	607000	1990000	23059	Inaki_293_24_02_2022_RESTOS.raw	2	2	2	2	P49368|TCPG_HUMAN	CCT3	TARGET			5 22 12 5 4 4 4 3 3	IINSSITTK	DB Search
VMDSKIVQV	VMDSKIVQV	56.6	1017.55	9	100	9	-1.6924	0.76	1.1	509.786	2	62.263	8120000	35700000	57465	Inaki_293_24_02_2022.raw	2	2	1	1	P52294|IMA5_HUMAN:O60684|IMA7_HUMAN:O15131|IMA6_HUMAN	KPNA1:KPNA6:KPNA5	TARGET			5 22 10 4 3 7 13 3 3	VMDSKIVQV	DB Search
ALAEDPQEL	ALAEDPQEL	56.59	984.476	9	44.4	9	3.1462	0.91	4.1	985.492	1	69.4084	161000	939000	67002	Inaki_293_24_02_2022.raw	1	1	1	1	Q8IX12|CCAR1_HUMAN	CCAR1	TARGET			0 0 8 0 10 0 0 8 5	ALAEDPQEL	DB Search
KIIAFVLEGK	KIIAFVLEGK	56.55	1116.69	10	100	10	-0.8473	0.9	0.8	373.239	3	74.9913	12900000	64700000	75294	Inaki_293_24_02_2022.raw	7	7	4	4	O43493|TGON2_HUMAN	TGOLN2	TARGET			5 2 2 4 9 3 10 10 6 5	KIIAFVLEGK	DB Search
KLDAFVEGV	KLDAFVEGV	56.53	976.523	9	77.8	9	-0.6133	0.82	3	977.537	1	77.1403	2900000	16200000	77805	Inaki_293_24_02_2022.raw	7	7	3	3	P21283|VATC1_HUMAN	ATP6V1C1	TARGET			5 0 0 7 7 29 21 10 5	KLDAFVEGV	DB Search
APIDRVGQTI	APIDRVGQTI	56.52	1068.59	10	80	10	1.9168	0.69	3.9	535.308	2	58.1102	114000	1990000	51305	Inaki_293_24_02_2022.raw	2	2	1	1	P52272|HNRPM_HUMAN	HNRNPM	TARGET			5 61 74 14 3 0 0 10 16 5	APIDRVGQTI	DB Search
RPKYPGIKF	RPKYPGIKF	56.51	1104.64	9	100	9	-3.2544	0.52	2.2	369.224	3	50.6444	45400000	32600000	40931	Inaki_293_24_02_2022.raw	27	27	4	4	P45984|MK09_HUMAN	MAPK9	TARGET			5 7 19 45 20 7 7 17 5	RPKYPGIKF	DB Search
AVM(+15.99)GAYVLLK	AVMGAYVLLK	56.47	1079.6	10	80	10	-2.3603	0.78	-0.2	540.812	2	70.7006	647000	3040000	69048	Inaki_293_24_02_2022.raw	5	5	2	2	Q9BY50|SC11C_HUMAN	SEC11C	TARGET	Oxidation (M)	M3:Oxidation (M):1000.00	0 0 25 8 7 5 5 10 10 5	AVM(+15.99)GAYVLLK	DB Search
RVSDFGGRSL	RVSDFGGRSL	56.45	1092.57	10	80	10	-0.8987	0.93	2.8	365.199	3	45.1172	387000	2420000	33090	Inaki_293_24_02_2022.raw	2	2	2	2	P27694|RFA1_HUMAN	RPA1	TARGET			3 3 7 7 5 23 0 0 3 5	RVSDFGGRSL	DB Search
YLDPAQRGV	YLDPAQRGV	56.44	1017.52	9	55.6	9	0.9457	0.88	0.6	509.772	2	50.8482	8380000	36400000	38232	Inaki_293_24_02_2022_RESTOS.raw	3	3	2	2	Q96S19|MTL26_HUMAN	METTL26	TARGET			4 4 25 8 2 1 0 0 0	YLDPAQRGV	DB Search
RMKDPTFLGK	RMKDPTFLGK	56.4	1191.64	10	100	10	-0.0003	0.51	-2.5	398.222	3	42.6741	3040000	13300000	30077	Inaki_293_24_02_2022.raw	3	3	2	2	Q5VWN6|TASO2_HUMAN	TASOR2	TARGET			5 5 9 14 19 20 17 17 13 5	RMKDPTFLGK	DB Search
RVLGMTLIQK	RVLGMTLIQK	56.4	1157.7	10	100	10	2.7704	0.85	1.8	386.908	3	63.6589	525000	3110000	58925	Inaki_293_24_02_2022.raw	3	3	3	3	Q04760|LGUL_HUMAN	GLO1	TARGET			4 4 5 5 32 14 11 12 7 5	RVLGMTLIQK	DB Search
RPSGLHGDVSL	RPSGLHGDVSL	56.39	1136.59	11	63.6	11	-2.2743	0.04	2.7	379.874	3	45.8649	4150000	12200000	34440	Inaki_293_24_02_2022.raw	6	6	3	3	Q9H6E5|STPAP_HUMAN	TUT1	TARGET			2 1 0 0 1 16 8 8 7 3 5	RPSGLHGDVSL	DB Search
GEPRFISVGYVDDTQ	GEPRFISVGYVDDTQ	56.39	1681.79	15	60	15	5.4282	0.8	1.3	841.909	2	83.2909	339000	1690000	86495	Inaki_293_24_02_2022.raw	2	2	1	1	P10321|HLAC_HUMAN:P13747|HLAE_HUMAN:P01889|HLAB_HUMAN:P01893|HLAH_HUMAN	HLA-C:HLA-E:HLA-B:HLA-H	TARGET			0 0 0 0 0 0 10 11 12 30 14 14 17 30 5	GEPRFISVGYVDDTQ	DB Search
FPAGPPSHSL	FPAGPPSHSL	56.37	1008.5	10	80	10	0.5253	0.72	1.5	505.261	2	59.0207	2950000	8830000	52396	Inaki_293_24_02_2022.raw	3	3	2	2	Q96AY3|FKB10_HUMAN	FKBP10	TARGET			5 96 89 89 28 0 0 17 11 5	FPAGPPSHSL	DB Search
QIFVKTLTGK	QIFVKTLTGK	56.36	1133.68	10	100	10	-1.1659	0.88	-0.7	567.849	2	55.8458	130000000	451000000	47929	Inaki_293_24_02_2022.raw	18	18	5	5	P0CG48|UBC_HUMAN:P0CG47|UBB_HUMAN:P62979|RS27A_HUMAN:P62987|RL40_HUMAN	UBC:UBB:RPS27A:UBA52	TARGET			5 9 26 26 27 7 7 16 8 5	QIFVKTLTGK	DB Search
SLAGDVALQQL	SLAGDVALQQL	56.33	1113.6	11	36.4	11	-1.95	0.81	3.3	1114.62	1	97.8486	9290000	53000000	107008	Inaki_293_24_02_2022.raw	4	4	3	3	Q15021|CND1_HUMAN	NCAPD2	TARGET			0 0 26 0 0 71 71 31 0 0 0	SLAGDVALQQL	DB Search
TLDEATPTL	TLDEATPTL	56.32	959.481	9	44.4	9	2.9897	0.85	2.2	960.494	1	76.7885	497000	1810000	77226	Inaki_293_24_02_2022.raw	2	2	1	1	Q15750|TAB1_HUMAN	TAB1	TARGET			0 0 6 4 0 5 9 0 0	TLDEATPTL	DB Search
SPPLVGSSAL	SPPLVGSSAL	56.27	926.507	10	60	10	2.6732	0.74	4.2	927.522	1	81.3991	522000	2620000	83656	Inaki_293_24_02_2022.raw	4	4	2	2	Q92766|RREB1_HUMAN	RREB1	TARGET			5 8 11 12 24 9 0 0 0 0	SPPLVGSSAL	DB Search
YTRPTPVQK	YTRPTPVQK	56.24	1088.6	9	100	9	-10.4013	0.4	-1.2	363.874	3	25.383	301000	828000	10730	Inaki_293_24_02_2022_RESTOS.raw	2	2	2	2	O15523|DDX3Y_HUMAN:O00571|DDX3X_HUMAN	DDX3Y:DDX3X	TARGET			5 4 4 2 2 7 7 7 5	YTRPTPVQK	DB Search
RVYSPPEWISR	RVYSPPEWISR	56.22	1388.72	11	100	11	-0.3445	0.87	1.2	463.916	3	64.8984	4540000	12600000	60768	Inaki_293_24_02_2022.raw	6	6	3	3	Q9P1W9|PIM2_HUMAN	PIM2	TARGET			2 2 2 7 3 22 22 19 9 5 5	RVYSPPEWISR	DB Search
IPYHSEVPVSL	IPYHSEVPVSL	56.21	1239.65	11	63.6	11	1.0625	0.81	2.7	620.836	2	79.3868	2550000	12800000	80908	Inaki_293_24_02_2022.raw	2	2	2	2	Q01082|SPTB2_HUMAN	SPTBN1	TARGET			0 0 0 0 2 2 25 20 12 26 5	IPYHSEVPVSL	DB Search
RLFGNILDK	RLFGNILDK	56.2	1074.62	9	100	9	0.2226	0.85	2	359.216	3	70.6407	3120000	14400000	68620	Inaki_293_24_02_2022.raw	5	5	2	2	P26358|DNMT1_HUMAN	DNMT1	TARGET			5 5 23 23 26 7 23 22 5	RLFGNILDK	DB Search
APRAPGTQF	APRAPGTQF	56.16	943.487	9	55.6	9	-3.006	0.77	4.8	472.755	2	44.1739	1850000	9890000	29565	Inaki_293_24_02_2022_RESTOS.raw	2	2	2	2	Q6P597|KLC3_HUMAN	KLC3	TARGET			0 0 10 10 0 0 41 31 5	APRAPGTQF	DB Search
TLFPGKVHSL	TLFPGKVHSL	56.15	1097.62	10	50	10	-3.911	0.32	1.3	366.884	3	62.5772	1070000	2970000	57494	Inaki_293_24_02_2022.raw	11	11	1	1	Q9NNW5|WDR6_HUMAN	WDR6	TARGET			0 0 0 22 0 0 4 7 6 5	TLFPGKVHSL	DB Search
SLLSHVEQL	SLLSHVEQL	56.1	1024.56	9	66.7	9	-2.3324	0.61	2.1	1025.57	1	81.5291	21900000	99500000	83862	Inaki_293_24_02_2022.raw	7	7	3	3	Q9UI95|MD2L2_HUMAN	MAD2L2	TARGET			0 0 3 5 0 7 14 14 5	SLLSHVEQL	DB Search
QMLELITRL	QMLELITRL	56.09	1115.64	9	100	9	-7.5935	0.85	2.8	558.83	2	104.362			115985	Inaki_293_24_02_2022.raw	2	2	0	0	Q9UPY3|DICER_HUMAN	DICER1	TARGET			4 3 22 18 11 5 2 2 3	QMLELITRL	DB Search
TPAPPTHAL	TPAPPTHAL	56.02	903.481	9	100	9	2.8281	0.81	2.1	452.751	2	45.8834	7270000	38800000	34544	Inaki_293_24_02_2022.raw	4	4	2	2	Q5SXM2|SNPC4_HUMAN	SNAPC4	TARGET			5 9 14 15 2 2 2 2 3	TPAPPTHAL	DB Search
RPKPPSATSI	RPKPPSATSI	56	1052.6	10	80	10	-2.7623	0.62	0.1	527.308	2	37.4993	4120000	6850000	22548	Inaki_293_24_02_2022.raw	4	4	2	2	Q9UMS4|PRP19_HUMAN	PRPF19	TARGET			5 5 15 3 0 0 11 42 38 5	RPKPPSATSI	DB Search
IPRDPSQQEL	IPRDPSQQEL	55.96	1181.6	10	90	10	0.7484	0.8	0.5	591.812	2	48.3676	18100000	68300000	37999	Inaki_293_24_02_2022.raw	4	4	2	2	P49327|FAS_HUMAN	FASN	TARGET			5 11 0 3 5 5 28 84 36 5	IPRDPSQQEL	DB Search
ATADVVILY	ATADVVILY	55.93	963.528	9	33.3	9	1.1595	0.8	0.7	964.539	1	101.17	391000	2700000	111386	Inaki_293_24_02_2022.raw	4	4	2	2	O60264|SMCA5_HUMAN	SMARCA5	TARGET			0 0 0 0 41 54 13 0 0	ATADVVILY	DB Search
LPFGKVTNI	LPFGKVTNI	55.92	987.575	9	88.9	9	2.0193	0.52	-1.6	494.796	2	80.5745	1150000	8380000	82675	Inaki_293_24_02_2022.raw	2	2	1	1	Q9UKA9|PTBP2_HUMAN	PTBP2	TARGET			5 54 35 2 1 2 2 4 5	LPFGKVTNI	DB Search
LPFGKVTNL	LPFGKVTNL	55.92	987.575	9	88.9	9	0.8061	0.52	-1.6	494.796	2	80.5745	1150000	8380000	82675	Inaki_293_24_02_2022.raw	2	2	1	1	P26599|PTBP1_HUMAN:O95758|PTBP3_HUMAN	PTBP1:PTBP3	TARGET			5 54 35 2 1 2 2 4 5	LPFGKVTNL	DB Search
VLAPEGSVANK	VLAPEGSVANK	55.92	1083.59	11	27.3	11	-0.9159	0.62	1.4	542.806	2	40.0617	334000	2250000	25968	Inaki_293_24_02_2022.raw	3	3	2	2	Q13283|G3BP1_HUMAN	G3BP1	TARGET			0 0 20 8 7 0 0 0 0 0 0	VLAPEGSVANK	DB Search
HPADSVVSVL	HPADSVVSVL	55.92	1022.54	10	60	10	-1.9948	0.83	0.9	512.28	2	73.0976	1700000	7120000	72254	Inaki_293_24_02_2022.raw	2	2	2	2	Q00325|S25A3_HUMAN	SLC25A3	TARGET			0 0 0 0 3 20 26 22 11 5	HPADSVVSVL	DB Search
WLDETLAQV	WLDETLAQV	55.89	1073.54	9	55.6	9	7.1279	0.82	4.7	1074.56	1	107.089	4480000	23200000	119694	Inaki_293_24_02_2022.raw	3	3	2	2	Q9P2G9|KLHL8_HUMAN	KLHL8	TARGET			0 0 5 2 2 2 2 0 0	WLDETLAQV	DB Search
NMSGLITIV	NMSGLITIV	55.89	946.516	9	55.6	9	-1.8014	0.85	0.8	947.527	1	113.519			128841	Inaki_293_24_02_2022.raw	1	1	0	0	Q96BY9|SARAF_HUMAN	SARAF	TARGET			0 0 7 7 22 13 13 0 0	NMSGLITIV	DB Search
YLRPPNTSL	YLRPPNTSL	55.88	1059.57	9	77.8	9	-2.8899	0.7	0.8	530.795	2	60.829	2880000	8820000	55203	Inaki_293_24_02_2022.raw	4	4	3	3	O75494|SRS10_HUMAN	SRSF10	TARGET			5 7 16 16 0 0 22 19 5	YLRPPNTSL	DB Search
SPRTPVSPVKF	SPRTPVSPVKF	55.85	1213.68	11	81.8	11	-1.7373	0.64	0.6	405.57	3	55.7538	7670000	31300000	47800	Inaki_293_24_02_2022.raw	4	4	2	2	P23443|KS6B1_HUMAN	RPS6KB1	TARGET			0 0 8 8 51 44 39 6 6 4 4	SPRTPVSPVKF	DB Search
RPAIVQNITF	RPAIVQNITF	55.84	1157.66	10	60	10	-3.4842	0.75	0.5	579.838	2	80.8055	395000	2420000	82914	Inaki_293_24_02_2022.raw	2	2	1	1	Q9UL63|MKLN1_HUMAN	MKLN1	TARGET			0 0 0 0 25 26 43 23 21 5	RPAIVQNITF	DB Search
GEPRFIAVGYVDDTQ	GEPRFIAVGYVDDTQ	55.83	1665.8	15	40	15	7.0278	0.7	0.3	833.911	2	85.4361	82600	615000	89397	Inaki_293_24_02_2022.raw	1	1	1	1	P04439|HLAA_HUMAN	HLA-A	TARGET			0 0 0 0 0 0 0 3 3 3 0 0 4 3 5	GEPRFIAVGYVDDTQ	DB Search
SPRPPAEGF	SPRPPAEGF	55.82	956.472	9	100	9	-1.3213	0.88	0.8	479.245	2	47.6234	5320000	15000000	36569	Inaki_293_24_02_2022.raw	4	4	2	2	Q9BWN1|PRR14_HUMAN	PRR14	TARGET			2 2 8 16 4 4 64 67 5	SPRPPAEGF	DB Search
IPAGGVLTL	IPAGGVLTL	55.8	839.512	9	88.9	9	-7.2719	0.92	2.1	840.524	1	100.75	4530000	14600000	110755	Inaki_293_24_02_2022.raw	4	4	2	2	Q15758|AAAT_HUMAN	SLC1A5	TARGET			5 0 6 5 5 17 22 13 5	IPAGGVLTL	DB Search
RTLPKILSH	RTLPKILSH	55.8	1063.65	9	100	9	1.7905	0.92	0.6	355.559	3	44.7062	3430000	17200000	32570	Inaki_293_24_02_2022.raw	9	9	2	2	Q9UPW5|CBPC1_HUMAN	AGTPBP1	TARGET			2 2 16 3 7 12 14 30 5	RTLPKILSH	DB Search
RPFGSISRIYL	RPFGSISRIYL	55.79	1307.73	11	100	11	1.6366	0.62	3	436.922	3	80.4061	876000	4690000	82678	Inaki_293_24_02_2022.raw	4	4	2	2	O75821|EIF3G_HUMAN	EIF3G	TARGET			5 6 5 5 17 8 7 6 11 8 5	RPFGSISRIYL	DB Search
RPPNYSGTIAL	RPPNYSGTIAL	55.79	1187.63	11	63.6	11	-4.481	0.79	0.5	594.825	2	67.6239	13100000	31800000	64151	Inaki_293_24_02_2022.raw	8	8	2	2	Q13454|TUSC3_HUMAN	TUSC3	TARGET			0 0 0 0 2 4 4 9 44 22 5	RPPNYSGTIAL	DB Search
IPKNNPPTL	IPKNNPPTL	55.77	992.565	9	77.8	9	-1.2397	0.69	-0.9	497.291	2	47.0296	2240000	10800000	35660	Inaki_293_24_02_2022.raw	2	2	2	2	Q9Y6E0|STK24_HUMAN:Q9P289|STK26_HUMAN	STK24:STK26	TARGET			5 16 0 0 2 12 6 6 5	IPKNNPPTL	DB Search
LPKNNPPTI	LPKNNPPTI	55.77	992.565	9	77.8	9	-1.6698	0.57	-0.9	497.291	2	47.0296	2240000	10800000	35660	Inaki_293_24_02_2022.raw	2	2	2	2	O60784|TOM1_HUMAN	TOM1	TARGET			5 16 0 0 2 12 6 6 5	LPKNNPPTI	DB Search
KIVDFSYSV	KIVDFSYSV	55.76	1056.55	9	55.6	9	0.5969	0.61	-0.4	1057.56	1	80.734	1340000	9210000	82895	Inaki_293_24_02_2022.raw	3	3	2	2	O60566|BUB1B_HUMAN	BUB1B	TARGET			5 0 0 13 18 18 21 0 0	KIVDFSYSV	DB Search
SPKLGGIGF	SPKLGGIGF	55.73	874.491	9	77.8	9	-2.7698	0.83	2.3	438.256	2	75.4706	6000000	24800000	75320	Inaki_293_24_02_2022.raw	3	3	2	2	Q9H2J7|S6A15_HUMAN	SLC6A15	TARGET			0 0 4 4 5 6 33 63 5	SPKLGGIGF	DB Search
TPITPSSGF	TPITPSSGF	55.7	905.449	9	44.4	9	1.1754	0.92	2.8	906.463	1	73.2168			72419	Inaki_293_24_02_2022.raw	1	1	0	0	Q8WUM9|S20A1_HUMAN:Q08357|S20A2_HUMAN	SLC20A1:SLC20A2	TARGET			0 0 8 30 7 0 0 0 5	TPITPSSGF	DB Search
AIDPHLLLSV	AIDPHLLLSV	55.69	1076.62	10	50	10	-4.4863	0.8	1.7	539.322	2	105.221	4000000	20900000	116998	Inaki_293_24_02_2022.raw	3	3	2	2	Q29RF7|PDS5A_HUMAN	PDS5A	TARGET			0 0 3 5 0 14 23 15 0 0	AIDPHLLLSV	DB Search
TLAGQEVLM(+15.99)NL	TLAGQEVLMNL	55.68	1203.62	11	63.6	11	0.6323	0.72	2.5	602.82	2	100.668	704000	2580000	110758	Inaki_293_24_02_2022.raw	1	1	1	1	Q8NBV4|PLPP7_HUMAN	PLPP7	TARGET	Oxidation (M)	M9:Oxidation (M):1000.00	0 0 3 3 0 0 12 5 7 10 5	TLAGQEVLM(+15.99)NL	DB Search
TNTWAVRIPGGPA	TNTWAVRIPGGPA	55.68	1338.7	13	38.5	13	3.8802	0.74	4.9	670.365	2	82.4354	70100	501000	85287	Inaki_293_24_02_2022.raw	1	1	1	1	P09958|FURIN_HUMAN	FURIN	TARGET			0 0 10 19 8 8 0 0 0 0 4 0 0	TNTWAVRIPGGPA	DB Search
IPVTSSEL	IPVTSSEL	55.67	844.454	8	62.5	8	-1.2522	0.86	1.1	845.466	1	67.016	78900	421000	63558	Inaki_293_24_02_2022.raw	1	1	1	1	A0AVK6|E2F8_HUMAN	E2F8	TARGET			5 0 47 42 19 0 0 5	IPVTSSEL	DB Search
SIYPSPTGV	SIYPSPTGV	55.66	919.465	9	44.4	9	2.84	0.86	0.7	920.477	1	76.1469	9990000	33400000	76643	Inaki_293_24_02_2022.raw	10	10	4	4	Q6P2Q9|PRP8_HUMAN	PRPF8	TARGET			0 0 31 18 18 7 0 0 0	SIYPSPTGV	DB Search
HQVPAVSSV	HQVPAVSSV	55.66	922.487	9	11.1	9	-2.4312	0.85	2.2	923.5	1	43.7865	2980000	15400000	31197	Inaki_293_24_02_2022.raw	7	7	4	4	P25440|BRD2_HUMAN	BRD2	TARGET			0 0 66 0 0 0 0 0 0	HQVPAVSSV	DB Search
Q(-17.03)PANKGFRAL	QPANKGFRAL	55.64	1083.58	10	60	10	3.3177	0.67	0.8	542.801	2	58.1463	783000	3070000	51563	Inaki_293_24_02_2022.raw	2	2	2	2	Q9Y2R4|DDX52_HUMAN	DDX52	TARGET	Pyro-glu from Q	Q1:Pyro-glu from Q:1000.00	0 0 11 11 25 8 5 1 0 5	Q(-17.03)PANKGFRAL	DB Search
KLNPQQFEV	KLNPQQFEV	55.63	1101.58	9	77.8	9	0.0709	0.82	-0.3	551.8	2	67.1081	2490000	11100000	63682	Inaki_293_24_02_2022.raw	3	3	2	2	P46977|STT3A_HUMAN	STT3A	TARGET			5 3 3 0 0 12 11 8 5	KLNPQQFEV	DB Search
SPAEWGQRL	SPAEWGQRL	55.6	1042.52	9	44.4	9	-4.3674	0.86	0	522.269	2	60.8106	904000	4180000	55391	Inaki_293_24_02_2022.raw	3	3	3	3	Q9NPR9|GP108_HUMAN	GPR108	TARGET			0 0 13 13 11 0 0 0 5	SPAEWGQRL	DB Search
AVFPFKPPQR	AVFPFKPPQR	55.59	1185.67	10	60	10	-2.3059	0.62	1.1	396.231	3	64.4273	1290000	3250000	60195	Inaki_293_24_02_2022.raw	3	3	2	2	Q9Y6X3|SCC4_HUMAN	MAU2	TARGET			0 0 7 30 30 34 5 0 0 3	AVFPFKPPQR	DB Search
RTFSWASVTSK	RTFSWASVTSK	55.58	1268.65	11	81.8	11	-1.8438	0.72	2	423.894	3	59.0763	238000	1090000	52494	Inaki_293_24_02_2022.raw	1	1	1	1	Q13283|G3BP1_HUMAN	G3BP1	TARGET			5 0 0 38 23 42 22 22 24 24 5	RTFSWASVTSK	DB Search
RVLSVTGILSK	RVLSVTGILSK	55.56	1171.73	11	100	11	-0.3322	0.85	3.7	391.587	3	68.553	403000	2410000	65814	Inaki_293_24_02_2022.raw	2	2	2	2	Q5SVZ6|ZMYM1_HUMAN	ZMYM1	TARGET			5 5 6 10 27 18 4 4 16 7 5	RVLSVTGILSK	DB Search
MQYATGPLLK	MQYATGPLLK	55.54	1120.6	10	60	10	0.9144	0.86	1.5	561.308	2	67.4026	110000	1010000	64360	Inaki_293_24_02_2022.raw	1	1	1	1	P62341|SELT_HUMAN	SELENOT	TARGET			0 0 24 14 10 5 0 0 4 5	MQYATGPLLK	DB Search
GQIEVVPEV	GQIEVVPEV	55.51	968.518	9	44.4	9	4.3802	0.9	0.7	969.53	1	89.0559	10300000	52200000	94339	Inaki_293_24_02_2022.raw	7	7	3	3	Q92576|PHF3_HUMAN	PHF3	TARGET			0 0 45 45 75 24 0 0 0	GQIEVVPEV	DB Search
VLLGESAVGKSSL	VLLGESAVGKSSL	55.5	1258.71	13	15.4	13	-1.7842	0.7	2.9	630.368	2	72.395	643000	4510000	71133	Inaki_293_24_02_2022.raw	2	2	1	1	P61020|RAB5B_HUMAN:P51148|RAB5C_HUMAN:P20339|RAB5A_HUMAN	RAB5B:RAB5C:RAB5A	TARGET			0 0 3 0 0 1 1 3 1 0 0 0 1	VLLGESAVGKSSL	DB Search
SPLKLLTSM	SPLKLLTSM	55.49	988.563	9	77.8	9	-4.7237	0.78	1.7	495.291	2	90.5721	1360000	6720000	96439	Inaki_293_24_02_2022.raw	3	3	3	3	P51654|GPC3_HUMAN	GPC3	TARGET			0 0 7 4 6 10 10 38 5	SPLKLLTSM	DB Search
Q(-17.03)IFVKTLTGK	QIFVKTLTGK	55.49	1116.65	10	80	10	-22.6045	0.55	-0.1	559.337	2	55.8458	11100000	56000000	47979	Inaki_293_24_02_2022.raw	8	8	3	3	P0CG48|UBC_HUMAN:P0CG47|UBB_HUMAN:P62979|RS27A_HUMAN:P62987|RL40_HUMAN	UBC:UBB:RPS27A:UBA52	TARGET	Pyro-glu from Q	Q1:Pyro-glu from Q:1000.00	0 0 12 12 17 3 3 9 5 5	Q(-17.03)IFVKTLTGK	DB Search
IVHGDVLTFK	IVHGDVLTFK	55.48	1127.63	10	80	10	0.5507	0.67	1.5	376.887	3	58.4416	1540000	7750000	51668	Inaki_293_24_02_2022.raw	3	3	2	2	Q8WVM0|TFB1M_HUMAN	TFB1M	TARGET			0 0 17 3 3 30 7 22 22 5	IVHGDVLTFK	DB Search
KMKEALLSIGK	KMKEALLSIGK	55.48	1216.72	11	81.8	11	-0.9774	0.33	-4.1	609.368	2	51.6472	6350000	11600000	42317	Inaki_293_24_02_2022.raw	4	4	3	3	Q96C01|F136A_HUMAN	FAM136A	TARGET			5 8 5 4 3 0 0 3 2 9 5	KMKEALLSIGK	DB Search
LPQANRDTL	LPQANRDTL	55.47	1026.55	9	55.6	9	-0.0753	0.5	0.9	514.283	2	46.1424	2700000	16400000	34752	Inaki_293_24_02_2022.raw	2	2	2	2	Q9H0H5|RGAP1_HUMAN	RACGAP1	TARGET			5 51 41 7 1 0 0 1 3	LPQANRDTL	DB Search
RVLPPSALQSV	RVLPPSALQSV	55.44	1165.68	11	63.6	11	1.945	0.81	2	583.852	2	71.2203	3850000	3410000	70381	Inaki_293_24_02_2022.raw	10	10	2	2	Q96GD4|AURKB_HUMAN	AURKB	TARGET			0 0 2 4 0 0 14 65 37 5 5	RVLPPSALQSV	DB Search
NVGGLIGTPK	NVGGLIGTPK	55.4	954.55	10	40	10	-3.6342	0.73	1.1	955.562	1	54.9556	4800000	18500000	46845	Inaki_293_24_02_2022.raw	4	4	3	3	O00167|EYA2_HUMAN	EYA2	TARGET			0 0 0 0 12 10 0 0 18 5	NVGGLIGTPK	DB Search
RPVMPSRQI	RPVMPSRQI	55.38	1082.6	9	77.8	9	-1.2753	0.81	3.3	361.877	3	40.3809	495000	1740000	26700	Inaki_293_24_02_2022.raw	5	5	2	2	Q9UNN5|FAF1_HUMAN	FAF1	TARGET			3 3 10 10 19 2 0 0 3	RPVMPSRQI	DB Search
KLYDIDVAK	KLYDIDVAK	55.36	1063.59	9	100	9	-0.7744	0.39	1.5	532.806	2	52.8578	380000	2240000	43877	Inaki_293_24_02_2022.raw	3	3	2	2	P62750|RL23A_HUMAN	RPL23A	TARGET			5 39 11 11 7 7 9 13 5	KLYDIDVAK	DB Search
SPLDSAARDEL	SPLDSAARDEL	55.34	1172.57	11	63.6	11	0.4798	0.79	0.6	587.294	2	65.6984	1600000	7900000	61686	Inaki_293_24_02_2022.raw	2	2	2	2	Q8NBJ5|GT251_HUMAN	COLGALT1	TARGET			5 21 53 52 10 8 0 0 0 0 4	SPLDSAARDEL	DB Search
RPVASQLPRIF	RPVASQLPRIF	55.31	1282.75	11	63.6	11	0.1622	0.92	1.2	428.593	3	75.8998	886000	4050000	76173	Inaki_293_24_02_2022.raw	6	6	1	1	P35232|PHB1_HUMAN	PHB1	TARGET			1 1 8 8 11 11 15 3 1 1 2	RPVASQLPRIF	DB Search
KVWSDPFGRK	KVWSDPFGRK	55.3	1218.65	10	70	10	-4.3292	0.42	2.3	407.227	3	50.4346	6040000	14600000	40696	Inaki_293_24_02_2022.raw	6	6	4	4	Q8N5G0|SIM20_HUMAN	SMIM20	TARGET			5 3 9 4 4 49 23 0 0 1	KVWSDPFGRK	DB Search
YLISQVEGHQV	YLISQVEGHQV	55.29	1271.65	11	36.4	11	1.8055	0.9	2.1	636.837	2	68.2372	126000	1030000	65425	Inaki_293_24_02_2022.raw	1	1	1	1	Q9Y3C4|TPRKB_HUMAN	TPRKB	TARGET			0 0 45 0 0 15 15 15 0 0 0	YLISQVEGHQV	DB Search
ALIEDEHNL	ALIEDEHNL	55.28	1052.51	9	44.4	9	-0.5457	0.87	4.4	527.269	2	60.0277	220000	2380000	53983	Inaki_293_24_02_2022.raw	1	1	1	1	Q49A88|CCD14_HUMAN	CCDC14	TARGET			0 0 7 3 2 2 0 0 1	ALIEDEHNL	DB Search
VLFGKGNSPLLQK	VLFGKGNSPLLQK	55.28	1399.82	13	84.6	13	-0.3133	0.44	-0.4	467.615	3	65.5822	8090000	39400000	61547	Inaki_293_24_02_2022.raw	4	4	3	3	Q9H1I8|ASCC2_HUMAN	ASCC2	TARGET			3 3 8 5 5 2 2 2 1 1 2 2 2	VLFGKGNSPLLQK	DB Search
GPASRVSQL	GPASRVSQL	55.27	913.498	9	66.7	9	0.0988	0.67	2.5	457.759	2	43.2713	379000	1210000	28359	Inaki_293_24_02_2022_RESTOS.raw	1	1	1	1	Q9H7N4|SFR19_HUMAN	SCAF1	TARGET			0 0 25 3 0 5 5 10 5	GPASRVSQL	DB Search
ATSGVPVYK	ATSGVPVYK	55.24	920.497	9	100	9	-2.3345	0.84	3.3	461.259	2	39.5534	588000	898000	23301	Inaki_293_24_02_2022_RESTOS.raw	2	2	1	1	Q8NCS7|CTL5_HUMAN	SLC44A5	TARGET			4 4 20 6 6 3 3 8 5	ATSGVPVYK	DB Search
NPNLRKNVL	NPNLRKNVL	55.23	1066.62	9	77.8	9	-3.0501	0.23	2.7	534.323	2	41.7823	2710000	13200000	28445	Inaki_293_24_02_2022.raw	3	3	3	3	P23193|TCEA1_HUMAN	TCEA1	TARGET			5 20 12 4 0 0 15 3 5	NPNLRKNVL	DB Search
STIPPELVKQK	STIPPELVKQK	55.22	1238.72	11	72.7	11	-0.4849	0.29	1.4	413.917	3	47.3423	2960000	2630000	35997	Inaki_293_24_02_2022.raw	8	8	3	3	Q9BVS4|RIOK2_HUMAN	RIOK2	TARGET			0 0 0 96 6 5 5 5 3 3 5	STIPPELVKQK	DB Search
YLDIKGLLDV	YLDIKGLLDV	55.22	1147.65	10	80	10	-4.5853	0.87	0.8	574.834	2	117.055	48200000	168000000	134125	Inaki_293_24_02_2022.raw	7	7	3	3	P63208|SKP1_HUMAN	SKP1	TARGET			5 8 14 9 0 0 2 2 2 4	YLDIKGLLDV	DB Search
RVFVVGVGM(+15.99)TK	RVFVVGVGMTK	55.21	1207.67	11	81.8	11	9.8862	0.74	2.8	403.568	3	63.1186	11000000	28900000	57972	Inaki_293_24_02_2022.raw	20	20	10	10	P22307|SCP2_HUMAN	SCP2	TARGET	Oxidation (M)	M9:Oxidation (M):1000.00	4 4 7 81 5 8 8 0 0 10 5	RVFVVGVGM(+15.99)TK	DB Search
QSFDKEWVAK	QSFDKEWVAK	55.19	1236.61	10	100	10	-1.1489	0.72	1	619.317	2	49.3886	630000	2350000	39087	Inaki_293_24_02_2022.raw	4	4	2	2	P13073|COX41_HUMAN	COX4I1	TARGET			5 29 22 12 10 10 11 11 35 5	QSFDKEWVAK	DB Search
KLFPGSPAIY	KLFPGSPAIY	55.19	1091.6	10	40	10	0.7076	0.76	0.7	546.811	2	83.4525	2250000	13300000	86745	Inaki_293_24_02_2022.raw	8	8	2	2	P49792|RBP2_HUMAN:A6NKT7|RGPD3_HUMAN:Q7Z3J3|RGPD4_HUMAN:P0DJD1|RGPD2_HUMAN:P0DJD0|RGPD1_HUMAN:Q99666|RGPD5_HUMAN:O14715|RGPD8_HUMAN	RANBP2:RGPD3:RGPD4:RGPD2:RGPD1:RGPD5:RGPD8	TARGET			5 0 0 0 0 2 0 0 16 5	KLFPGSPAIY	DB Search
SLADGTIVTA	SLADGTIVTA	55.15	946.497	10	50	10	6.2868	0.77	-2.7	947.505	1	78.9629	234000	1980000	80369	Inaki_293_24_02_2022.raw	1	1	1	1	Q9Y6Q9|NCOA3_HUMAN	NCOA3	TARGET			0 0 18 20 17 17 9 0 0 0	SLADGTIVTA	DB Search
RLFEHPLYR	RLFEHPLYR	55.13	1229.67	9	100	9	10.0565	0.68	2.5	410.899	3	57.8317	3140000	5530000	51618	Inaki_293_24_02_2022.raw	5	5	1	1	Q8IXL6|FA20C_HUMAN	FAM20C	TARGET			4 4 4 14 35 32 20 9 5	RLFEHPLYR	DB Search
ILDIEPQTL	ILDIEPQTL	55.12	1040.58	9	55.6	9	3.5927	0.91	2.2	1041.59	1	103.666	924000	4480000	114926	Inaki_293_24_02_2022.raw	2	2	2	2	Q00013|EM55_HUMAN	MPP1	TARGET			0 0 5 6 6 7 0 0 5	ILDIEPQTL	DB Search
SIREAGGAF	SIREAGGAF	55.1	906.456	9	66.7	9	-0.6121	0.8	0.9	454.238	2	46.8476	1160000	2310000	32815	Inaki_293_24_02_2022_RESTOS.raw	2	2	1	1	Q9UII2|ATIF1_HUMAN	ATP5IF1	TARGET			0 0 1 3 2 2 6 56 5	SIREAGGAF	DB Search
GLYQDPVTL	GLYQDPVTL	55.08	1004.52	9	77.8	9	0.8669	0.87	3.3	1005.53	1	94.7255	1890000	11500000	102531	Inaki_293_24_02_2022.raw	2	2	2	2	Q6PJ69|TRI65_HUMAN	TRIM65	TARGET			0 0 4 4 12 4 4 11 5	GLYQDPVTL	DB Search
ALSPNNHEV	ALSPNNHEV	55.07	979.472	9	44.4	9	-3.3258	0.93	0.4	490.746	2	35.0645	407000	744000	17967	Inaki_293_24_02_2022_RESTOS.raw	2	2	1	1	Q92747|ARC1A_HUMAN	ARPC1A	TARGET			0 0 48 21 16 16 0 0 0	ALSPNNHEV	DB Search
VMLDVPIRL	VMLDVPIRL	55.06	1054.62	9	77.8	9	-9.6563	0.83	0.8	528.32	2	105.185	395000	2690000	117072	Inaki_293_24_02_2022.raw	1	1	1	1	Q9UJF2|NGAP_HUMAN	RASAL2	TARGET			5 22 72 72 50 0 0 3 5	VMLDVPIRL	DB Search
AVYFQDYQTSK	AVYFQDYQTSK	55.05	1348.63	11	63.6	11	1.5782	0.8	0.3	675.325	2	59.3549	45700	344000	53027	Inaki_293_24_02_2022.raw	2	2	1	1	Q16649|NFIL3_HUMAN	NFIL3	TARGET			0 0 10 14 14 5 5 0 0 3 5	AVYFQDYQTSK	DB Search
GLSEPIFQL	GLSEPIFQL	55.03	1002.54	9	55.6	9	-0.4369	0.84	0.6	1003.55	1	118.576	2150000	10600000	135780	Inaki_293_24_02_2022.raw	3	3	2	2	Q8IWA4|MFN1_HUMAN	MFN1	TARGET			0 0 13 10 10 19 17 0 0	GLSEPIFQL	DB Search
ALFEGKVQL	ALFEGKVQL	55.01	1003.57	9	77.8	9	-2.5348	0.83	2	1004.58	1	81.676	8520000	48700000	84140	Inaki_293_24_02_2022.raw	5	5	3	3	Q8NEZ3|WDR19_HUMAN	WDR19	TARGET			0 0 19 24 12 12 26 27 5	ALFEGKVQL	DB Search
ALVEIGPRFVL	ALVEIGPRFVL	55	1212.72	11	36.4	11	-5.4353	0.8	1.8	607.372	2	109.406	1150000	7260000	122967	Inaki_293_24_02_2022.raw	1	1	1	1	Q8TDN6|BRX1_HUMAN	BRIX1	TARGET			0 0 20 23 23 9 0 0 1 0 1	ALVEIGPRFVL	DB Search
RLYQGINQL	RLYQGINQL	54.98	1103.61	9	100	9	-0.6999	0.86	1.4	552.815	2	65.713	1220000	6320000	61782	Inaki_293_24_02_2022.raw	1	1	1	1	P43246|MSH2_HUMAN	MSH2	TARGET			3 3 4 14 45 78 71 15 5	RLYQGINQL	DB Search
SLAEGSVTSV	SLAEGSVTSV	54.97	948.476	10	80	10	3.3739	0.47	1.4	949.489	1	64.2309	2010000	10500000	59723	Inaki_293_24_02_2022.raw	5	5	3	3	P13010|XRCC5_HUMAN	XRCC5	TARGET			0 0 3 3 5 5 7 7 2 2	SLAEGSVTSV	DB Search
SVAQQLLNGK	SVAQQLLNGK	54.96	1056.59	10	60	10	-7.1075	0.84	4.6	529.308	2	58.5709	603000	2450000	51830	Inaki_293_24_02_2022.raw	1	1	1	1	Q9UGL1|KDM5B_HUMAN	KDM5B	TARGET			0 0 14 14 15 14 14 0 0 5	SVAQQLLNGK	DB Search
RLWGEPVNL	RLWGEPVNL	54.93	1082.59	9	66.7	9	0.2392	0.13	1.4	542.304	2	85.8468	13900000	70700000	90139	Inaki_293_24_02_2022.raw	7	7	3	3	Q93008|USP9X_HUMAN:O00507|USP9Y_HUMAN	USP9X:USP9Y	TARGET			5 8 22 33 0 0 0 50 5	RLWGEPVNL	DB Search
SPTSVRQMAL	SPTSVRQMAL	54.91	1088.56	10	60	10	-3.2343	0.63	-1.9	545.291	2	56.362	310000	1740000	48774	Inaki_293_24_02_2022.raw	1	1	1	1	Q96NB2|SFXN2_HUMAN	SFXN2	TARGET			0 0 27 4 4 0 0 7 3 5	SPTSVRQMAL	DB Search
QLAQFVHEV	QLAQFVHEV	54.89	1069.56	9	66.7	9	-0.5421	0.84	0.5	535.787	2	71.7532	6960000	35100000	70370	Inaki_293_24_02_2022.raw	6	6	3	3	Q92771|DDX12_HUMAN:Q96FC9|DDX11_HUMAN:A8MPP1|D11L8_HUMAN	DDX12P:DDX11:DDX11L8	TARGET			5 9 13 13 20 20 0 0 0	QLAQFVHEV	DB Search
GPLFRNSQL	GPLFRNSQL	54.87	1030.56	9	77.8	9	-0.4568	0.83	1.8	516.288	2	66.0314	4590000	17200000	62142	Inaki_293_24_02_2022.raw	3	3	2	2	Q86YD1|PTOV1_HUMAN	PTOV1	TARGET			0 0 84 25 3 8 13 21 5	GPLFRNSQL	DB Search
NVRPPNTAL	NVRPPNTAL	54.83	980.54	9	55.6	9	-1.5258	0.76	0.9	491.28	2	47.2349	29500000	77400000	35815	Inaki_293_24_02_2022.raw	6	6	3	3	Q17RS7|GEN_HUMAN	GEN1	TARGET			0 0 27 3 0 0 94 39 5	NVRPPNTAL	DB Search
ILDEPTNHL	ILDEPTNHL	54.8	1050.53	9	100	9	1.7619	0.94	3	526.278	2	62.1777	2200000	11200000	56841	Inaki_293_24_02_2022.raw	4	4	4	4	Q9NUQ8|ABCF3_HUMAN	ABCF3	TARGET			5 15 17 14 8 8 13 15 5	ILDEPTNHL	DB Search
LLDEPTNHL	LLDEPTNHL	54.8	1050.53	9	100	9	-2.9435	0.95	3	526.278	2	62.1777	2200000	11200000	56841	Inaki_293_24_02_2022.raw	4	4	4	4	Q9UG63|ABCF2_HUMAN	ABCF2	TARGET			5 15 17 14 8 8 13 15 5	LLDEPTNHL	DB Search
ALVDQRELYL	ALVDQRELYL	54.79	1218.66	10	10	10	2.4601	0.71	1.4	610.341	2	87.0806	223000	1510000	91730	Inaki_293_24_02_2022.raw	1	1	1	1	Q9UL33|TPC2L_HUMAN	TRAPPC2L	TARGET			0 0 2 1 0 0 0 1 0 1	ALVDQRELYL	DB Search
RTIATALEYVYK	RTIATALEYVYK	54.79	1426.78	12	83.3	12	-4.7195	0.89	-0.1	476.603	3	73.374	457000	3150000	72495	Inaki_293_24_02_2022.raw	5	5	2	2	P78537|BL1S1_HUMAN	BLOC1S1	TARGET			0 0 3 10 8 8 9 13 3 3 18 5	RTIATALEYVYK	DB Search
AVHEAWAGMLK	AVHEAWAGMLK	54.76	1211.61	11	63.6	11	-2.4841	0.83	2.9	404.881	3	63.2485	626000	2460000	58326	Inaki_293_24_02_2022.raw	2	2	2	2	Q8N129|CNPY4_HUMAN	CNPY4	TARGET			0 0 0 16 30 0 37 5 5 29 5	AVHEAWAGMLK	DB Search
ALPALVMSK	ALPALVMSK	54.76	928.542	9	77.8	9	-1.4365	0.66	0.1	465.28	2	72.2804	618000	2970000	70884	Inaki_293_24_02_2022.raw	4	4	3	3	P36578|RL4_HUMAN	RPL4	TARGET			0 0 21 13 6 5 5 5 5	ALPALVMSK	DB Search
SLADIAQKL	SLADIAQKL	54.75	957.549	9	77.8	9	-4.1335	0.94	1.9	479.785	2	84.4375	6130000	32700000	88291	Inaki_293_24_02_2022.raw	3	3	2	2	O43242|PSMD3_HUMAN	PSMD3	TARGET			0 0 11 10 10 3 3 2 2	SLADIAQKL	DB Search
PTDPKVVVY	PTDPKVVVY	54.74	1016.55	9	55.6	9	-2.921	0.69	2.7	509.288	2	56.6753	774000	3970000	49252	Inaki_293_24_02_2022.raw	2	2	2	2	Q9Y4K1|CRBG1_HUMAN	CRYBG1	TARGET			0 0 23 0 0 35 73 30 5	PTDPKVVVY	DB Search
KLLNVDPDNV	KLLNVDPDNV	54.72	1125.6	10	80	10	0.7136	0.82	1	563.812	2	70.4787	474000	3190000	68510	Inaki_293_24_02_2022.raw	2	2	1	1	P24522|GA45A_HUMAN	GADD45A	TARGET			5 3 3 6 6 30 0 0 10 5	KLLNVDPDNV	DB Search
AM(+15.99)PPPPPQGV	AMPPPPPQGV	54.7	1005.5	10	40	10	6.9806	0.68	1.7	503.758	2	52.4555	799000	2260000	43685	Inaki_293_24_02_2022.raw	3	3	2	2	O60216|RAD21_HUMAN	RAD21	TARGET	Oxidation (M)	M2:Oxidation (M):1000.00	0 0 25 25 45 34 0 0 0 0	AM(+15.99)PPPPPQGV	DB Search
SPNKLYTL	SPNKLYTL	54.67	934.512	8	25	8	-5.6282	0.8	2.9	935.526	1	59.6309	6650000	16800000	53293	Inaki_293_24_02_2022.raw	5	5	4	4	P62899|RL31_HUMAN	RPL31	TARGET			0 0 0 0 42 42 0 0	SPNKLYTL	DB Search
VLQDKDLFSV	VLQDKDLFSV	54.62	1162.62	10	60	10	-2.2547	0.8	0	582.321	2	85.8283	1310000	10600000	90033	Inaki_293_24_02_2022.raw	1	1	1	1	Q96S82|UBL7_HUMAN	UBL7	TARGET			0 0 13 12 0 0 26 9 9 5	VLQDKDLFSV	DB Search
YMIAHITGL	YMIAHITGL	54.61	1017.53	9	66.7	9	-0.892	0.71	0.8	509.776	2	86.2169	3630000	19600000	90453	Inaki_293_24_02_2022.raw	2	2	2	2	P04818|TYSY_HUMAN	TYMS	TARGET			2 2 2 2 0 1 1 2 5	YMIAHITGL	DB Search
TLAEEVVAL	TLAEEVVAL	54.6	943.523	9	66.7	9	-7.3587	0.82	0.7	472.771	2	102.451	2460000	11800000	113122	Inaki_293_24_02_2022.raw	5	5	3	3	O95714|HERC2_HUMAN:Q9BVR0|HRC23_HUMAN	HERC2:HERC2P3	TARGET			0 0 5 5 6 11 0 30 5	TLAEEVVAL	DB Search
LPRGSIPRSL	LPRGSIPRSL	54.57	1094.66	10	40	10	0.3232	0.41	3.1	365.895	3	56.5537	103000000	371000000	46007	Inaki_293_24_02_2022_RESTOS.raw	13	13	4	4	Q14566|MCM6_HUMAN	MCM6	TARGET			5 3 3 1 1 1 2 1 1 1	LPRGSIPRSL	DB Search
TPAGDIMEL	TPAGDIMEL	54.57	945.448	9	55.6	9	1.7555	0.93	2.4	946.461	1	95.2292	2580000	13100000	102940	Inaki_293_24_02_2022.raw	4	4	3	3	Q9NWW0|HPIP_HUMAN	HCFC1R1	TARGET			0 0 12 0 0 44 15 13 5	TPAGDIMEL	DB Search
SPAEFVTRF	SPAEFVTRF	54.56	1052.53	9	77.8	9	-0.3097	0.77	3.2	527.276	2	78.3726	313000	1340000	79602	Inaki_293_24_02_2022.raw	1	1	1	1	Q13085|ACACA_HUMAN:O00763|ACACB_HUMAN	ACACA:ACACB	TARGET			5 22 70 61 30 12 2 0 0	SPAEFVTRF	DB Search
YLDPALELGPRNV	YLDPALELGPRNV	54.54	1455.77	13	53.8	13	-1.6595	0.73	1	728.897	2	90.6641	184000	1570000	96786	Inaki_293_24_02_2022.raw	1	1	1	1	Q15904|VAS1_HUMAN	ATP6AP1	TARGET			0 0 10 10 9 9 9 7 2 0 0 0 0	YLDPALELGPRNV	DB Search
RPDWNRLSGL	RPDWNRLSGL	54.5	1212.64	10	70	10	0.6524	0.37	3.2	405.222	3	68.7972	1710000	3590000	66025	Inaki_293_24_02_2022.raw	9	9	2	2	Q8WWX9|SELM_HUMAN	SELENOM	TARGET			5 5 8 0 3 6 0 0 9 5	RPDWNRLSGL	DB Search
KPVYPGQTL	KPVYPGQTL	54.46	1001.55	9	100	9	-2.2609	0.8	0.9	501.787	2	51.9845	10100000	34000000	43061	Inaki_293_24_02_2022.raw	8	8	4	4	P51659|DHB4_HUMAN	HSD17B4	TARGET			5 14 14 29 5 2 50 42 5	KPVYPGQTL	DB Search
SLFPKALQR	SLFPKALQR	54.46	1058.62	9	77.8	9	-1.6889	0.43	0.7	353.883	3	60.8474	5440000	17600000	55125	Inaki_293_24_02_2022.raw	3	3	2	2	O43306|ADCY6_HUMAN	ADCY6	TARGET			0 0 18 60 56 9 4 4 5	SLFPKALQR	DB Search
QVFGGGANSLFLEK	QVFGGGANSLFLEK	54.45	1465.76	14	100	14	1.2654	0.8	1	733.889	2	87.8739	731000	4920000	92802	Inaki_293_24_02_2022.raw	1	1	1	1	Q14106|TOB2_HUMAN	TOB2	TARGET			5 10 21 17 7 4 4 8 5 5 9 7 7 5	QVFGGGANSLFLEK	DB Search
NPDM(+15.99)RVQIL	NPDMRVQIL	54.42	1100.56	9	77.8	9	-3.4856	0.63	2	551.293	2	62.3556	1080000	2340000	57596	Inaki_293_24_02_2022.raw	1	1	1	1	P53396|ACLY_HUMAN	ACLY	TARGET	Oxidation (M)	M4:Oxidation (M):1000.00	5 29 29 7 0 0 12 20 5	NPDM(+15.99)RVQIL	DB Search
RLYQHAVEY	RLYQHAVEY	54.42	1177.59	9	44.4	9	1.3746	0.7	1.5	589.804	2	43.9728	2180000	10200000	31624	Inaki_293_24_02_2022.raw	5	5	3	3	Q9UN37|VPS4A_HUMAN	VPS4A	TARGET			0 0 1 3 68 40 0 0 4	RLYQHAVEY	DB Search
RLFEGNALLR	RLFEGNALLR	54.4	1187.68	10	100	10	1.9489	0.81	1.2	396.902	3	68.7198	42400	389000	66106	Inaki_293_24_02_2022.raw	1	1	1	1	P46781|RS9_HUMAN	RPS9	TARGET			5 11 11 12 12 11 15 15 17 5	RLFEGNALLR	DB Search
LLDVPTAAV	LLDVPTAAV	54.39	897.517	9	77.8	9	3.771	0.9	1.6	898.529	1	96.0658	172000000	922000000	104382	Inaki_293_24_02_2022.raw	18	18	6	6	P13284|GILT_HUMAN	IFI30	TARGET			0 0 15 7 6 6 4 3 4	LLDVPTAAV	DB Search
APEEHPVLL	APEEHPVLL	54.37	1003.53	9	100	9	-3.5386	0.74	0	502.776	2	64.9628	10600000	32500000	56497	Inaki_293_24_02_2022_RESTOS.raw	4	4	2	2	P60709|ACTB_HUMAN:A5A3E0|POTEF_HUMAN:P63261|ACTG_HUMAN	ACTB:POTEF:ACTG1	TARGET			5 11 2 2 2 14 14 15 5	APEEHPVLL	DB Search
AARPATSTL	AARPATSTL	54.36	886.487	9	33.3	9	-8.2503	0.66	2.3	444.254	2	32.0577	776000	2200000	16290	Inaki_293_24_02_2022.raw	2	2	2	2	Q04637|IF4G1_HUMAN	EIF4G1	TARGET			0 0 1 0 0 1 3 3 4	AARPATSTL	DB Search
GSYNKVFLAK	GSYNKVFLAK	54.34	1125.62	10	70	10	-1.8837	0.76	-1.3	563.818	2	46.4376	3080000	12000000	34769	Inaki_293_24_02_2022.raw	6	6	3	3	P48556|PSMD8_HUMAN	PSMD8	TARGET			0 0 0 21 14 14 11 5 24 5	GSYNKVFLAK	DB Search
KM(+15.99)QYATGPLLK	KMQYATGPLLK	54.33	1264.68	11	54.5	11	-0.9097	0.7	1.6	422.571	3	46.2163	129000	779000	34624	Inaki_293_24_02_2022.raw	2	2	1	1	P62341|SELT_HUMAN	SELENOT	TARGET	Oxidation (M)	M2:Oxidation (M):1000.00	5 5 0 0 0 23 14 0 0 11 5	KM(+15.99)QYATGPLLK	DB Search
ALFPAPLAQI	ALFPAPLAQI	54.32	1039.61	10	50	10	-0.9867	0.93	5	1040.62	1	127.486	228000	1570000	148501	Inaki_293_24_02_2022.raw	2	2	1	1	Q8ND24|RN214_HUMAN	RNF214	TARGET			0 0 10 6 8 8 0 11 0 0	ALFPAPLAQI	DB Search
VPRTPVGKF	VPRTPVGKF	54.32	999.587	9	88.9	9	-0.6118	0.62	2.2	500.804	2	45.0062	211000	1010000	32932	Inaki_293_24_02_2022.raw	1	1	1	1	P30307|MPIP3_HUMAN	CDC25C	TARGET			5 0 6 6 7 7 44 7 5	VPRTPVGKF	DB Search
LVFGSVSEA	LVFGSVSEA	54.3	907.465	9	55.6	9	4.6278	0.78	3.9	908.479	1	83.4191	319000	1790000	86639	Inaki_293_24_02_2022.raw	2	2	2	2	Q96A33|CCD47_HUMAN	CCDC47	TARGET			0 0 6 6 8 7 9 0 0	LVFGSVSEA	DB Search
LLSEDTDSQRL	LLSEDTDSQRL	54.29	1275.63	11	45.5	11	-0.7485	0.89	1.1	638.826	2	56.1609	217000	1430000	48498	Inaki_293_24_02_2022.raw	1	1	1	1	Q01094|E2F1_HUMAN	E2F1	TARGET			0 0 12 12 20 5 5 0 0 0 0	LLSEDTDSQRL	DB Search
TLSDLRVYL	TLSDLRVYL	54.28	1078.6	9	88.9	9	1.411	0.86	0.7	540.311	2	97.3772	4260000	12900000	106249	Inaki_293_24_02_2022.raw	9	9	4	4	Q9BYN0|SRXN1_HUMAN	SRXN1	TARGET			4 4 10 10 8 0 2 2 4	TLSDLRVYL	DB Search
HLEDIVRQK	HLEDIVRQK	54.26	1136.63	9	77.8	9	0.8317	0.83	4.5	379.887	3	40.4046	58500	294000	24422	Inaki_293_24_02_2022_RESTOS.raw	3	3	1	1	Q14669|TRIPC_HUMAN	TRIP12	TARGET			3 3 3 4 4 8 0 0 3	HLEDIVRQK	DB Search
IPPYPASSL	IPPYPASSL	54.25	943.501	9	55.6	9	4.5603	0.86	-2.4	944.51	1	83.3298	179000	814000	86379	Inaki_293_24_02_2022.raw	2	2	1	1	Q13136|LIPA1_HUMAN	PPFIA1	TARGET			5 8 6 5 0 0 0 0 4	IPPYPASSL	DB Search
RLAEAAVAEK	RLAEAAVAEK	54.23	1056.59	10	100	10	-6.066	0.74	0.6	353.207	3	30.6495	13200	81200	13956	Inaki_293_24_02_2022_RESTOS.raw	1	1	1	1	Q8N201|INT1_HUMAN	INTS1	TARGET			5 15 15 24 45 25 40 38 26 5	RLAEAAVAEK	DB Search
QLDDLKVEL	QLDDLKVEL	54.2	1071.58	9	55.6	9	-0.9398	0.63	-2.2	1072.59	1	86.6645	40600000	249000000	91283	Inaki_293_24_02_2022.raw	7	7	4	4	P42766|RL35_HUMAN	RPL35	TARGET			5 7 9 9 43 0 0 0 0	QLDDLKVEL	DB Search
RTYLPSQVSR	RTYLPSQVSR	54.19	1205.65	10	70	10	-1.0779	0.87	2	402.894	3	41.5584	150000	942000	28192	Inaki_293_24_02_2022.raw	3	3	1	1	P35606|COPB2_HUMAN	COPB2	TARGET			0 0 0 80 46 38 27 26 20 5	RTYLPSQVSR	DB Search
FLLDPVKGERL	FLLDPVKGERL	54.18	1285.74	11	54.5	11	-2.5022	0.3	1.1	429.589	3	80.8076	1180000	5550000	82840	Inaki_293_24_02_2022.raw	2	2	2	2	Q15149|PLEC_HUMAN	PLEC	TARGET			0 0 3 3 3 3 9 0 0 1 3	FLLDPVKGERL	DB Search
PAHGLFLK	PAHGLFLK	54.14	881.512	8	100	8	-1.6059	0.74	2.3	441.766	2	51.0187	1120000	3130000	41425	Inaki_293_24_02_2022.raw	1	1	1	1	Q8N0Z8|PUSL1_HUMAN	PUSL1	TARGET			5 48 36 7 7 21 11 5	PAHGLFLK	DB Search
RLGEAEGLMKV	RLGEAEGLMKV	54.12	1201.65	11	81.8	11	-3.3007	0.89	4.3	401.56	3	61.8367	361000	2300000	56403	Inaki_293_24_02_2022.raw	1	1	1	1	Q9HBR0|S38AA_HUMAN	SLC38A10	TARGET			4 4 6 18 61 8 8 4 22 0 0	RLGEAEGLMKV	DB Search
LPQGIVREL	LPQGIVREL	54.1	1023.61	9	66.7	9	-5.1489	0.57	1	512.814	2	76.8498	82900000	460000000	71850	Inaki_293_24_02_2022_RESTOS.raw	10	10	3	3	P63272|SPT4H_HUMAN	SUPT4H1	TARGET			5 60 60 5 5 6 0 0 1	LPQGIVREL	DB Search
DFRDAVAHASR	DFRDAVAHASR	54.09	1243.61	11	45.5	11	-4.8769	0.36	8.8	415.548	3	38.153	7160000	10300000	21061	Inaki_293_24_02_2022.raw	34	34	4	4	Q6ZV73|FGD6_HUMAN	FGD6	TARGET			0 0 13 13 21 0 13 12 0 0 0	DFRDAVAHASR	DB Search
KLGSVPVTV	KLGSVPVTV	54.08	898.549	9	100	9	-2.2203	0.84	0.8	899.56	1	64.2868	89200000	367000000	60003	Inaki_293_24_02_2022.raw	11	11	5	5	Q9Y4C2|TCAF1_HUMAN	TCAF1	TARGET			5 2 2 2 3 3 3 9 5	KLGSVPVTV	DB Search
TVLDKQIMV	TVLDKQIMV	54.07	1045.58	9	55.6	9	-1.1252	0.75	2.5	523.803	2	73.0038	1350000	7010000	72072	Inaki_293_24_02_2022.raw	1	1	1	1	Q96M94|KLH15_HUMAN	KLHL15	TARGET			0 0 4 4 3 4 20 0 0	TVLDKQIMV	DB Search
GEPRFISVGYVDDTQFVRF	GEPRFISVGYVDDTQFVRF	54.02	2231.1	19	57.9	19	2.3633	0.9	5.1	744.714	3	107.255	248000	1070000	119962	Inaki_293_24_02_2022.raw	2	2	1	1	P10321|HLAC_HUMAN:P13747|HLAE_HUMAN:P01889|HLAB_HUMAN:P01893|HLAH_HUMAN	HLA-C:HLA-E:HLA-B:HLA-H	TARGET			0 0 0 0 0 0 3 3 3 13 7 8 8 3 3 3 3 0 0	GEPRFISVGYVDDTQFVRF	DB Search
RPHSPNGPLKF	RPHSPNGPLKF	53.99	1248.67	11	72.7	11	0.1039	0.46	3.2	417.234	3	44.7631	661000	1750000	32777	Inaki_293_24_02_2022.raw	2	2	1	1	P52803|EFNA5_HUMAN	EFNA5	TARGET			3 3 31 26 7 7 0 0 0 13 5	RPHSPNGPLKF	DB Search
VYKVPPFTF	VYKVPPFTF	53.98	1096.6	9	77.8	9	-2.8766	0.77	1	549.308	2	97.3588	3550000	11200000	106124	Inaki_293_24_02_2022.raw	9	9	5	5	Q6NZI2|CAVN1_HUMAN	CAVIN1	TARGET			5 8 6 7 13 0 0 28 5	VYKVPPFTF	DB Search
APRQPGLMAQM	APRQPGLMAQM	53.98	1198.6	11	54.5	11	-3.4497	0.85	5.2	600.31	2	61.7608	740000	2920000	56672	Inaki_293_24_02_2022.raw	2	2	1	1	Q9Y6H1|CHCH2_HUMAN:Q5T1J5|CHCH9_HUMAN	CHCHD2:CHCHD2P9	TARGET			0 0 0 16 0 0 16 73 73 13 5	APRQPGLMAQM	DB Search
RVFVVGVGMTKF	RVFVVGVGMTKF	53.97	1338.75	12	58.3	12	0.785	0.77	2.1	447.259	3	83.2594			86476	Inaki_293_24_02_2022.raw	1	1	0	0	P22307|SCP2_HUMAN	SCP2	TARGET			5 0 0 12 7 7 0 0 0 8 5 5	RVFVVGVGMTKF	DB Search
ILMDDLSPK	ILMDDLSPK	53.97	1030.54	9	100	9	0.4548	0.89	0.6	516.278	2	72.3693	434000	1820000	71267	Inaki_293_24_02_2022.raw	6	6	2	2	Q7Z309|PBIR2_HUMAN	PABIR2	TARGET			5 41 26 10 10 10 18 48 5	ILMDDLSPK	DB Search
KLKNVFLAY	KLKNVFLAY	53.95	1094.65	9	66.7	9	-0.0424	0.7	-1	548.333	2	72.2846			71112	Inaki_293_24_02_2022.raw	1	1	0	0	O94766|B3GA3_HUMAN	B3GAT3	TARGET			5 5 0 0 0 8 17 28 5	KLKNVFLAY	DB Search
Q(-17.03)PKLPM(+15.99)RTL	QPKLPMRTL	53.95	1081.6	9	22.2	9	-5.0277	0.29	2	541.808	2	54.3168	2710000	10700000	45987	Inaki_293_24_02_2022.raw	5	5	4	4	O43432|IF4G3_HUMAN	EIF4G3	TARGET	Pyro-glu from Q;Oxidation (M)	Q1:Pyro-glu from Q:1000.00;M6:Oxidation (M):1000.00	0 0 4 4 0 0 1 1 1	Q(-17.03)PKLPM(+15.99)RTL	DB Search
NRLLLPHAF	NRLLLPHAF	53.95	1079.62	9	33.3	9	-4.1385	0.85	-0.1	360.883	3	73.6696	464000	3080000	72932	Inaki_293_24_02_2022.raw	1	1	1	1	Q92733|PRCC_HUMAN	PRCC	TARGET			0 0 11 17 0 6 0 0 1	NRLLLPHAF	DB Search
HPRDPNLLL	HPRDPNLLL	53.94	1073.6	9	55.6	9	-7.7122	0.6	0.5	537.809	2	58.1289	12000000	19200000	51226	Inaki_293_24_02_2022.raw	27	27	11	11	O75530|EED_HUMAN	EED	TARGET			5 2 0 0 0 0 66 19 5	HPRDPNLLL	DB Search
SM(+15.99)SADVPLV	SMSADVPLV	53.93	933.448	9	55.6	9	-0.5663	0.9	2.3	934.461	1	77.9889	6050000	20700000	78802	Inaki_293_24_02_2022.raw	13	13	7	7	P12004|PCNA_HUMAN	PCNA	TARGET	Oxidation (M)	M2:Oxidation (M):1000.00	0 0 7 7 7 11 4 0 0	SM(+15.99)SADVPLV	DB Search
YLSPDLSKV	YLSPDLSKV	53.92	1020.55	9	77.8	9	3.6277	0.82	1.4	511.285	2	71.2789	641000	4850000	69629	Inaki_293_24_02_2022.raw	2	2	2	2	P15056|BRAF_HUMAN	BRAF	TARGET			5 12 44 9 6 6 10 0 0	YLSPDLSKV	DB Search
KLDVGNAEV	KLDVGNAEV	53.89	943.497	9	100	9	-0.7981	0.91	3	472.759	2	51.6658	36300000	127000000	42697	Inaki_293_24_02_2022.raw	5	5	3	3	P51572|BAP31_HUMAN	BCAP31	TARGET			5 4 4 23 18 18 95 57 5	KLDVGNAEV	DB Search
KTVTAM(+15.99)DVVYALK	KTVTAMDVVYALK	53.88	1453.79	13	61.5	13	2.5608	0.86	0.3	485.604	3	69.5699	2260000	13100000	67170	Inaki_293_24_02_2022.raw	5	5	4	4	P62805|H4_HUMAN	H4C1	TARGET	Oxidation (M)	M6:Oxidation (M):1000.00	5 0 0 1 1 0 3 3 9 5 5 6 5	KTVTAM(+15.99)DVVYALK	DB Search
SLYFSTGQNPK	SLYFSTGQNPK	53.85	1240.61	11	63.6	11	1.3306	0.89	-3.2	621.312	2	56.6576	174000	1120000	49128	Inaki_293_24_02_2022.raw	1	1	1	1	Q8N0Z6|TTC5_HUMAN	TTC5	TARGET			0 0 28 55 20 20 0 0 11 11 5	SLYFSTGQNPK	DB Search
KLFVGFLNR	KLFVGFLNR	53.84	1092.64	9	77.8	9	0.6467	0.92	2.8	547.333	2	78.2912	1860000	11300000	79625	Inaki_293_24_02_2022.raw	7	7	3	3	Q9NXE4|NSMA3_HUMAN	SMPD4	TARGET			5 56 32 32 3 1 1 2 5	KLFVGFLNR	DB Search
NPMVTGTSV	NPMVTGTSV	53.83	904.432	9	66.7	9	2.3318	0.71	2.7	905.446	1	59.88	291000	1280000	53997	Inaki_293_24_02_2022.raw	1	1	1	1	P28070|PSB4_HUMAN	PSMB4	TARGET			5 0 30 42 23 8 8 0 0	NPMVTGTSV	DB Search
APSRNGM(+15.99)VL	APSRNGMVL	53.81	959.486	9	88.9	9	1.9556	0.75	0.1	480.752	2	40.8652	23300000	22700000	25959	Inaki_293_24_02_2022_RESTOS.raw	45	45	9	9	P26373|RL13_HUMAN	RPL13	TARGET	Oxidation (M)	M7:Oxidation (M):1000.00	5 19 3 0 2 3 7 12 5	APSRNGM(+15.99)VL	DB Search
SPILPITEF	SPILPITEF	53.79	1015.56	9	44.4	9	0.1215	0.94	2.2	1016.57	1	123.553	1710000	10800000	142811	Inaki_293_24_02_2022.raw	4	4	3	3	P42167|LAP2B_HUMAN	TMPO	TARGET			0 0 15 41 12 8 0 0 0	SPILPITEF	DB Search
KAYPFPLSH	KAYPFPLSH	53.78	1058.55	9	33.3	9	-1.7252	0.37	7.5	530.291	2	59.1633	836000	1880000	52577	Inaki_293_24_02_2022.raw	1	1	1	1	Q9NR11|ZN302_HUMAN	ZNF302	TARGET			5 2 4 1 1 1 1 0 0	KAYPFPLSH	DB Search
YLADIFTKL	YLADIFTKL	53.77	1082.6	9	100	9	-3.1671	0.87	1.3	542.311	2	109.812	3450000	21100000	123490	Inaki_293_24_02_2022.raw	2	2	1	1	Q49AG3|ZBED5_HUMAN	ZBED5	TARGET			5 9 7 6 6 7 7 2 2	YLADIFTKL	DB Search
FLAGAVTSV	FLAGAVTSV	53.77	863.475	9	55.6	9	3.5296	0.9	3.4	864.489	1	86.3647	320000	1910000	90720	Inaki_293_24_02_2022.raw	2	2	2	2	A8MPS7|YDJC_HUMAN	YDJC	TARGET			0 0 7 7 13 13 5 0 0	FLAGAVTSV	DB Search
ILDEMSHKLRL	ILDEMSHKLRL	53.73	1353.74	11	100	11	-0.4383	0.19	2.2	452.258	3	70.796	1000000	3080000	68745	Inaki_293_24_02_2022.raw	2	2	1	1	O15228|GNPAT_HUMAN	GNPAT	TARGET			5 67 32 32 40 30 18 7 4 4 5	ILDEMSHKLRL	DB Search
SPASLARTL	SPASLARTL	53.73	914.519	9	100	9	-3.8433	0.76	0.6	458.269	2	56.5094	740000	3400000	48989	Inaki_293_24_02_2022.raw	2	2	2	2	Q96NM4|TOX2_HUMAN	TOX2	TARGET			5 31 91 26 22 2 2 3 5	SPASLARTL	DB Search
TLGQIWDV	TLGQIWDV	53.72	930.481	8	50	8	-1.177	0.89	5.9	931.497	1	109.757	1220000	3510000	123986	Inaki_293_24_02_2022.raw	4	4	2	2	Q14204|DYHC1_HUMAN	DYNC1H1	TARGET			0 0 9 9 25 12 0 0	TLGQIWDV	DB Search
NRVLVVHDGF	NRVLVVHDGF	53.7	1154.62	10	50	10	-2.7833	0.72	1.3	385.882	3	56.8445	1430000	5090000	49980	Inaki_293_24_02_2022.raw	2	2	1	1	P08237|PFKAM_HUMAN	PFKM	TARGET			0 0 52 60 10 28 0 0 0 5	NRVLVVHDGF	DB Search
GLLDPSVFHV	GLLDPSVFHV	53.69	1082.58	10	60	10	-0.6825	0.88	1.6	542.298	2	109.587	544000	3890000	123385	Inaki_293_24_02_2022.raw	2	2	1	1	Q9BVI4|NOC4L_HUMAN	NOC4L	TARGET			0 0 5 7 6 2 2 10 0 0	GLLDPSVFHV	DB Search
KLFDAPLSISK	KLFDAPLSISK	53.69	1217.7	11	63.6	11	0.2045	0.82	0.5	609.861	2	74.2581	544000	3530000	73868	Inaki_293_24_02_2022.raw	2	2	1	1	Q6VEQ5|WASH2_HUMAN:A8MWX3|WASH4_HUMAN:A8K0Z3|WASH1_HUMAN:C4AMC7|WASH3_HUMAN:Q9NQA3|WASH6_HUMAN	WASH2P:WASH4P:WASHC1:WASH3P:WASH6P	TARGET			5 11 11 10 10 0 0 0 0 12 5	KLFDAPLSISK	DB Search
LARPPPASA	LARPPPASA	53.68	878.497	9	100	9	-5.0662	0.63	2.6	440.259	2	31.8819	1080000	1280000	15134	Inaki_293_24_02_2022_RESTOS.raw	5	5	1	1	Q9HCN3|PGAP6_HUMAN	PGAP6	TARGET			5 10 9 31 31 19 19 10 5	LARPPPASA	DB Search
SPAKNPSSLF	SPAKNPSSLF	53.66	1046.54	10	60	10	-6.5946	0.72	0.3	524.279	2	60.1951	946000	3270000	54398	Inaki_293_24_02_2022.raw	1	1	1	1	Q9GZR7|DDX24_HUMAN	DDX24	TARGET			0 0 2 2 3 0 0 2 3 5	SPAKNPSSLF	DB Search
IAVGYVDDTQFVRF	IAVGYVDDTQFVRF	53.65	1628.82	14	35.7	14	2.327	0.81	3	815.423	2	105.74	153000	1100000	117809	Inaki_293_24_02_2022.raw	1	1	1	1	P04439|HLAA_HUMAN	HLA-A	TARGET			0 0 0 21 21 37 19 19 0 0 0 0 0 0	IAVGYVDDTQFVRF	DB Search
RLLEATSYL	RLLEATSYL	53.64	1064.59	9	55.6	9	1.8051	0.88	-1	533.302	2	80.7708	2290000	13400000	82860	Inaki_293_24_02_2022.raw	4	4	2	2	O60341|KDM1A_HUMAN	KDM1A	TARGET			0 0 0 1 6 6 6 12 5	RLLEATSYL	DB Search
LLDPNVKSIFV	LLDPNVKSIFV	53.64	1243.72	11	36.4	11	-4.9285	0.77	2.3	622.87	2	99.7987	1110000	6700000	109487	Inaki_293_24_02_2022.raw	1	1	1	1	O43414|ERI3_HUMAN	ERI3	TARGET			0 0 23 19 6 6 0 0 0 0 0	LLDPNVKSIFV	DB Search
FPNIPGKSL	FPNIPGKSL	53.63	971.544	9	100	9	-3.8058	0.8	1.5	486.782	2	72.3357	15000000	38300000	71291	Inaki_293_24_02_2022.raw	4	4	2	2	O15121|DEGS1_HUMAN	DEGS1	TARGET			5 11 11 12 7 4 4 5 5	FPNIPGKSL	DB Search
EPRPPHGEL	EPRPPHGEL	53.62	1030.52	9	88.9	9	-4.7142	0.27	-0.7	516.269	2	35.5633	5710000	9210000	20018	Inaki_293_24_02_2022.raw	5	5	2	2	P04818|TYSY_HUMAN	TYMS	TARGET			5 7 7 7 5 0 35 40 5	EPRPPHGEL	DB Search
RLDELGGVYL	RLDELGGVYL	53.6	1133.61	10	70	10	1.1873	0.84	-0.8	567.813	2	92.4435	51000000	262000000	99676	Inaki_293_24_02_2022.raw	22	22	7	7	P04844|RPN2_HUMAN	RPN2	TARGET			0 0 0 5 3 3 6 64 17 5	RLDELGGVYL	DB Search
SPAIQRNTF	SPAIQRNTF	53.6	1032.54	9	77.8	9	-1.8882	0.7	1.5	517.278	2	45.939	226000	1590000	34181	Inaki_293_24_02_2022.raw	2	2	1	1	Q17RS7|GEN_HUMAN	GEN1	TARGET			5 27 62 50 11 0 0 3 5	SPAIQRNTF	DB Search
LPRPVPQNL	LPRPVPQNL	53.6	1032.61	9	66.7	9	1.1075	0.87	2.6	517.315	2	63.8803	10200000	36500000	59441	Inaki_293_24_02_2022.raw	3	3	2	2	Q9NWF9|RN216_HUMAN	RNF216	TARGET			5 2 1 1 1 2 2 8 5	LPRPVPQNL	DB Search
ALEEQLQQIR	ALEEQLQQIR	53.58	1226.66	10	80	10	-1.7323	0.8	2.9	614.342	2	63.4701	156000	1250000	58728	Inaki_293_24_02_2022.raw	1	1	1	1	P13645|K1C10_HUMAN	KRT10	TARGET			0 0 44 44 46 43 30 8 8 5	ALEEQLQQIR	DB Search
VLSSFVLAEK	VLSSFVLAEK	53.57	1091.62	10	80	10	-0.9608	0.91	1.6	546.822	2	76.8473	709000	4160000	77468	Inaki_293_24_02_2022.raw	6	6	2	2	P49327|FAS_HUMAN	FASN	TARGET			5 18 15 13 12 12 20 0 0 5	VLSSFVLAEK	DB Search
SLGFVNPGV	SLGFVNPGV	53.57	888.471	9	33.3	9	2.3954	0.9	5.4	889.486	1	93.3532	43000	495000	100545	Inaki_293_24_02_2022.raw	2	2	1	1	Q96N46|TTC14_HUMAN	TTC14	TARGET			0 0 3 9 0 12 0 0 0	SLGFVNPGV	DB Search
ILSPWGAEV	ILSPWGAEV	53.56	970.512	9	22.2	9	5.5793	0.92	0.4	971.524	1	106.864	333000	1890000	119390	Inaki_293_24_02_2022.raw	1	1	1	1	P09874|PARP1_HUMAN	PARP1	TARGET			0 0 32 10 0 0 0 0 0	ILSPWGAEV	DB Search
SLAEKIQAL	SLAEKIQAL	53.54	971.565	9	77.8	9	-2.9434	0.83	1.4	972.578	1	71.0726	141000	647000	69493	Inaki_293_24_02_2022.raw	1	1	1	1	Q9NWX5|ASB6_HUMAN	ASB6	TARGET			0 0 13 26 26 26 33 33 5	SLAEKIQAL	DB Search
ALFSGDTGEI	ALFSGDTGEI	53.54	1008.48	10	60	10	3.9093	0.73	1.3	1009.49	1	92.4803	318000	2210000	99298	Inaki_293_24_02_2022.raw	1	1	1	1	Q9Y230|RUVB2_HUMAN	RUVBL2	TARGET			0 0 40 27 0 0 19 10 8 5	ALFSGDTGEI	DB Search
TPSFPKSTL	TPSFPKSTL	53.51	976.523	9	88.9	9	-3.5743	0.66	5.8	489.273	2	61.6281	772000	2710000	56167	Inaki_293_24_02_2022.raw	3	3	3	3	Q6V0I7|FAT4_HUMAN	FAT4	TARGET			5 37 27 27 8 0 5 10 5	TPSFPKSTL	DB Search
SPWKSPPQL	SPWKSPPQL	53.5	1038.55	9	100	9	-1.7331	0.65	-1.5	520.283	2	66.9053	358000	1190000	63342	Inaki_293_24_02_2022.raw	1	1	1	1	Q8IWF6|DEN6A_HUMAN	DENND6A	TARGET			5 39 23 16 21 47 13 14 5	SPWKSPPQL	DB Search
YENEVALR	YENEVALR	53.47	992.493	8	75	8	-0.0957	0.84	4	497.258	2	44.6501	103000	418000	32548	Inaki_293_24_02_2022.raw	1	1	1	1	P13645|K1C10_HUMAN	KRT10	TARGET			5 14 6 6 8 0 0 4	YENEVALR	DB Search
LTYEFVKQK	LTYEFVKQK	53.47	1154.63	9	100	9	-2.2273	0.84	1.4	578.327	2	49.6471	1540000	7390000	39359	Inaki_293_24_02_2022.raw	3	3	3	3	Q9Y5V3|MAGD1_HUMAN	MAGED1	TARGET			5 15 44 35 11 11 10 8 5	LTYEFVKQK	DB Search
LLFDWSGTGRA	LLFDWSGTGRA	53.46	1221.61	11	54.5	11	0.4654	0.81	0.8	611.817	2	95.9527	1690000	8970000	104034	Inaki_293_24_02_2022.raw	3	3	2	2	Q9BZM4|ULBP3_HUMAN	ULBP3	TARGET			3 3 28 26 17 5 0 0 0 0 0	LLFDWSGTGRA	DB Search
M(+15.99)VAPAVASV	MVAPAVASV	53.45	859.447	9	77.8	9	2.4786	0.68	1.7	860.459	1	64.3053	5600000	24200000	60135	Inaki_293_24_02_2022.raw	20	20	12	12	P05412|JUN_HUMAN	JUN	TARGET	Oxidation (M)	M1:Oxidation (M):1000.00	0 0 22 6 6 23 32 7 5	M(+15.99)VAPAVASV	DB Search
SPYQGGVFF	SPYQGGVFF	53.44	1000.47	9	33.3	9	2.3048	0.85	4.1	1001.48	1	103.04	416000	2610000	114001	Inaki_293_24_02_2022.raw	1	1	1	1	Q9Y2X8|UB2D4_HUMAN:P61077|UB2D3_HUMAN:P62837|UB2D2_HUMAN	UBE2D4:UBE2D3:UBE2D2	TARGET			0 0 3 3 1 1 2 0 0	SPYQGGVFF	DB Search
RLLGEEVVRV	RLLGEEVVRV	53.43	1168.69	10	80	10	0.2733	0.72	0.8	390.573	3	66.4601	2130000	11200000	62805	Inaki_293_24_02_2022.raw	4	4	2	2	Q9Y4R8|TELO2_HUMAN	TELO2	TARGET			2 2 6 6 15 12 7 7 0 0	RLLGEEVVRV	DB Search
IIYDPKLQTPK	IIYDPKLQTPK	53.42	1314.75	11	100	11	0.7742	0.28	0.8	439.261	3	56.1409	634000	2520000	48469	Inaki_293_24_02_2022.raw	1	1	1	1	Q04656|ATP7A_HUMAN	ATP7A	TARGET			5 7 9 9 24 23 4 4 4 5 5	IIYDPKLQTPK	DB Search
VSFPIGIYK	VSFPIGIYK	53.39	1022.58	9	55.6	9	1.4051	0.37	4.6	512.302	2	87.2629	2600000	18500000	92133	Inaki_293_24_02_2022.raw	8	8	3	3	Q8TCA0|LRC20_HUMAN	LRRC20	TARGET			0 0 4 0 0 5 5 16 5	VSFPIGIYK	DB Search
ALSNPILNK	ALSNPILNK	53.38	968.565	9	77.8	9	0.0786	0.92	2	485.293	2	57.3984	2220000	7810000	50629	Inaki_293_24_02_2022.raw	3	3	2	2	Q6PIW4|FIGL1_HUMAN	FIGNL1	TARGET			0 0 12 12 5 5 16 12 5	ALSNPILNK	DB Search
SLYSGIEGL	SLYSGIEGL	53.37	937.476	9	55.6	9	0.3547	0.82	2.3	938.489	1	100.353	488000	2840000	110247	Inaki_293_24_02_2022.raw	1	1	1	1	Q8TEW0|PARD3_HUMAN	PARD3	TARGET			0 0 7 4 4 6 0 0 4	SLYSGIEGL	DB Search
LPKQPPLM(+15.99)L	LPKQPPLML	53.36	1051.61	9	100	9	-2.5548	0.7	0.5	526.815	2	74.5461	528000	3620000	74175	Inaki_293_24_02_2022.raw	1	1	1	1	Q6VN20|RBP10_HUMAN	RANBP10	TARGET	Oxidation (M)	M8:Oxidation (M):1000.00	5 13 4 4 14 12 17 34 5	LPKQPPLM(+15.99)L	DB Search
SPDPHKGLVLL	SPDPHKGLVLL	53.35	1174.67	11	45.5	11	-4.547	0.57	-2.1	588.344	2	70.1195	1220000	6460000	67956	Inaki_293_24_02_2022.raw	7	7	2	2	P57737|CORO7_HUMAN	CORO7	TARGET			0 0 15 0 0 4 0 0 51 34 5	SPDPHKGLVLL	DB Search
LPDERTISL	LPDERTISL	53.33	1042.57	9	77.8	9	-1.8242	0.65	0.6	522.293	2	72.8423	8070000	33900000	71577	Inaki_293_24_02_2022.raw	3	3	2	2	Q05048|CSTF1_HUMAN	CSTF1	TARGET			5 47 27 2 0 1 4 11 5	LPDERTISL	DB Search
GPM(+15.99)NLRAAF	GPMNLRAAF	53.32	991.491	9	66.7	9	13.8058	0.61	3	496.756	2	75.1595	2580000	6680000	75135	Inaki_293_24_02_2022.raw	6	6	2	2	Q53S58|TM177_HUMAN	TMEM177	TARGET	Oxidation (M)	M3:Oxidation (M):1000.00	5 35 40 21 21 0 0 0 5	GPM(+15.99)NLRAAF	DB Search
APSFERGVYEL	APSFERGVYEL	53.32	1266.62	11	63.6	11	0.6121	0.7	3.4	634.324	2	79.2944	87100	713000	80889	Inaki_293_24_02_2022.raw	1	1	1	1	Q7Z388|D19L4_HUMAN	DPY19L4	TARGET			0 0 26 11 7 0 0 9 15 13 5	APSFERGVYEL	DB Search
GVDDAANFRTV	GVDDAANFRTV	53.31	1163.56	11	63.6	11	1.1818	0.79	1	582.789	2	61.0302	266000	1600000	55263	Inaki_293_24_02_2022.raw	1	1	1	1	O43795|MYO1B_HUMAN	MYO1B	TARGET			0 0 34 34 38 43 14 8 4 0 0	GVDDAANFRTV	DB Search
AATEIVERV	AATEIVERV	53.3	986.54	9	44.4	9	-3.5176	0.88	0.1	494.279	2	53.7854	2320000	10900000	42178	Inaki_293_24_02_2022_RESTOS.raw	3	3	2	2	Q9UID3|VPS51_HUMAN	VPS51	TARGET			0 0 35 40 97 19 0 0 0	AATEIVERV	DB Search
VLAEIPQQV	VLAEIPQQV	53.28	995.565	9	55.6	9	6.547	0.93	1.7	996.578	1	83.755	928000	6010000	87050	Inaki_293_24_02_2022.raw	6	6	3	3	O75131|CPNE3_HUMAN	CPNE3	TARGET			0 0 8 13 6 5 5 0 0	VLAEIPQQV	DB Search
VLAELPQQV	VLAELPQQV	53.28	995.565	9	55.6	9	5.3887	0.9	1.7	996.578	1	83.755	928000	6010000	87050	Inaki_293_24_02_2022.raw	6	6	3	3	Q96FN4|CPNE2_HUMAN	CPNE2	TARGET			0 0 8 13 6 5 5 0 0	VLAELPQQV	DB Search
VLISGVVHEI	VLISGVVHEI	53.22	1064.62	10	50	10	-0.7568	0.77	0.4	1065.63	1	83.4768	3860000	24900000	86826	Inaki_293_24_02_2022.raw	6	6	3	3	O43462|MBTP2_HUMAN	MBTPS2	TARGET			0 0 0 0 0 15 20 12 37 5	VLISGVVHEI	DB Search
RLYIGATGQFLK	RLYIGATGQFLK	53.21	1365.78	12	66.7	12	0.6008	0.83	0.9	456.268	3	73.2452	1040000	7240000	72623	Inaki_293_24_02_2022.raw	5	5	2	2	Q7RTU0|TCF24_HUMAN	TCF24	TARGET			0 0 14 10 10 13 26 0 0 8 12 5	RLYIGATGQFLK	DB Search
LLDIQSSGRAK	LLDIQSSGRAK	53.21	1186.67	11	54.5	11	-1.3805	0.77	3.7	396.566	3	41.7451	5090000	29200000	28235	Inaki_293_24_02_2022.raw	4	4	3	3	Q99613|EIF3C_HUMAN:B5ME19|EIFCL_HUMAN	EIF3C:EIF3CL	TARGET			0 0 14 14 86 31 13 0 0 0 5	LLDIQSSGRAK	DB Search
APRPASGPIRPIVR	APRPASGPIRPIVR	53.19	1485.89	14	50	14	2.6862	0.35	1.2	372.481	4	43.768	4580000	21300000	31492	Inaki_293_24_02_2022.raw	5	5	2	2	P26373|RL13_HUMAN	RPL13	TARGET			5 5 5 0 1 5 5 4 0 0 0 0 0 3	APRPASGPIRPIVR	DB Search
FLAEGIVNGHTL	FLAEGIVNGHTL	53.16	1269.67	12	50	12	-0.4892	0.42	1.6	635.847	2	87.3203	306000	1380000	92223	Inaki_293_24_02_2022.raw	1	1	1	1	Q96EB1|ELP4_HUMAN	ELP4	TARGET			0 0 5 5 0 0 6 3 3 4 0 0	FLAEGIVNGHTL	DB Search
HLDVKPANI	HLDVKPANI	53.14	1005.56	9	100	9	-1.1616	0.76	1.3	503.79	2	47.6604	2650000	10200000	36543	Inaki_293_24_02_2022.raw	4	4	2	2	Q99640|PMYT1_HUMAN	PKMYT1	TARGET			5 19 38 38 25 23 23 13 5	HLDVKPANI	DB Search
SPREAARVLV	SPREAARVLV	53.14	1096.64	10	0	10	-2.8062	0.56	1.1	549.328	2	44.5216	8250000	38900000	32319	Inaki_293_24_02_2022.raw	5	5	3	3	Q2T9J0|TYSD1_HUMAN	TYSND1	TARGET			1 1 1 1 0 0 0 1 1 1	SPREAARVLV	DB Search
SPAIGPRGL	SPAIGPRGL	53.13	866.497	9	66.7	9	-2.7033	0.76	0.9	434.258	2	54.8449	9930000	29600000	46961	Inaki_293_24_02_2022.raw	6	6	2	2	O43462|MBTP2_HUMAN	MBTPS2	TARGET			5 30 73 73 13 1 0 0 2	SPAIGPRGL	DB Search
HIIENIVAV	HIIENIVAV	53.11	1006.58	9	44.4	9	-0.0252	0.83	0.5	504.3	2	83.973	29600000	88500000	82082	Inaki_293_24_02_2022_RESTOS.raw	14	14	3	3	O76021|RL1D1_HUMAN	RSL1D1	TARGET			0 0 6 6 13 81 0 0 0	HIIENIVAV	DB Search
LTDITKGVQY	LTDITKGVQY	53.09	1136.61	10	70	10	3.9093	0.8	1.5	569.314	2	64.4511	268000	1950000	60145	Inaki_293_24_02_2022.raw	2	2	1	1	P13639|EF2_HUMAN	EEF2	TARGET			5 8 11 6 8 0 0 0 2 5	LTDITKGVQY	DB Search
QVSNWFGNK	QVSNWFGNK	53.09	1078.52	9	100	9	-4.0682	0.92	4	540.271	2	61.4474			55960	Inaki_293_24_02_2022.raw	2	2	0	0	P40426|PBX3_HUMAN:P40425|PBX2_HUMAN:Q9BYU1|PBX4_HUMAN:P40424|PBX1_HUMAN	PBX3:PBX2:PBX4:PBX1	TARGET			2 2 3 3 6 11 3 3 4	QVSNWFGNK	DB Search
AMWEHPITA	AMWEHPITA	53.08	1054.49	9	77.8	9	1.7459	0.82	3.9	528.257	2	68.4791	660000	3780000	65678	Inaki_293_24_02_2022.raw	1	1	1	1	Q96CD2|COAC_HUMAN	PPCDC	TARGET			3 3 4 4 6 2 2 0 0	AMWEHPITA	DB Search
RPKDPNNLL	RPKDPNNLL	53.06	1065.59	9	100	9	-1.8552	0.5	1.4	533.807	2	45.4264	8800000	14300000	30719	Inaki_293_24_02_2022_RESTOS.raw	11	11	4	4	O00232|PSD12_HUMAN	PSMD12	TARGET			4 4 5 5 2 2 67 39 5	RPKDPNNLL	DB Search
AVFPSLLTNPK	AVFPSLLTNPK	53.06	1185.68	11	81.8	11	-0.4176	0.86	1.1	593.848	2	87.597	90100	703000	92485	Inaki_293_24_02_2022.raw	1	1	1	1	P52292|IMA1_HUMAN	KPNA2	TARGET			0 0 4 32 11 6 6 7 7 10 5	AVFPSLLTNPK	DB Search
AIYPFLDSPNK	AIYPFLDSPNK	53.04	1263.65	11	63.6	11	-0.5847	0.81	0.2	632.835	2	83.5121	123000	785000	86951	Inaki_293_24_02_2022.raw	1	1	1	1	Q6W2J9|BCOR_HUMAN	BCOR	TARGET			0 0 8 14 12 12 14 12 0 0 5	AIYPFLDSPNK	DB Search
GPGLSRTGVEL	GPGLSRTGVEL	53.04	1084.59	11	72.7	11	-0.4962	0.67	-1.1	543.303	2	65.5078	2250000	10500000	61497	Inaki_293_24_02_2022.raw	6	6	4	4	P21333|FLNA_HUMAN	FLNA	TARGET			5 19 19 15 5 0 0 0 13 25 5	GPGLSRTGVEL	DB Search
VLMQDSRLYL	VLMQDSRLYL	53.04	1236.65	10	50	10	0.1008	0.79	-3.1	619.335	2	87.2097	77200	667000	91941	Inaki_293_24_02_2022.raw	2	2	1	1	P06493|CDK1_HUMAN	CDK1	TARGET			5 10 37 25 25 0 0 0 0 0	VLMQDSRLYL	DB Search
VLQAADILLYK	VLQAADILLYK	53.03	1245.73	11	81.8	11	2.0361	0.87	-0.1	623.876	2	95.4135	2270000	13600000	103302	Inaki_293_24_02_2022.raw	2	2	1	1	Q9UGM6|SYWM_HUMAN	WARS2	TARGET			0 0 25 18 16 10 10 13 13 23 5	VLQAADILLYK	DB Search
ALADIVWRA	ALADIVWRA	53	1013.57	9	44.4	9	-0.7729	0.82	0.9	507.793	2	91.4931	707000	4660000	98064	Inaki_293_24_02_2022.raw	3	3	2	2	Q4G0A6|MINY4_HUMAN	MINDY4	TARGET			1 1 30 20 18 8 1 0 0	ALADIVWRA	DB Search
MPAFSKIGGIL	MPAFSKIGGIL	52.95	1132.63	11	72.7	11	-10.026	0.67	5.3	567.328	2	99.4262	261000	1430000	109016	Inaki_293_24_02_2022.raw	1	1	1	1	P46940|IQGA1_HUMAN	IQGAP1	TARGET			5 38 38 25 7 3 0 0 0 4 5	MPAFSKIGGIL	DB Search
TLYSGLDEV	TLYSGLDEV	52.94	995.481	9	33.3	9	3.3457	0.85	2.1	996.494	1	88.0214	335000	1700000	93010	Inaki_293_24_02_2022.raw	1	1	1	1	Q99941|ATF6B_HUMAN	ATF6B	TARGET			0 0 28 14 14 0 0 0 0	TLYSGLDEV	DB Search
RPLSKTVRF	RPLSKTVRF	52.94	1102.66	9	100	9	13.8099	0.92	-0.5	368.562	3	54.2297	670000	1270000	42605	Inaki_293_24_02_2022_RESTOS.raw	3	3	2	2	P62280|RS11_HUMAN	RPS11	TARGET			5 8 27 30 18 32 9 9 5	RPLSKTVRF	DB Search
SPQGQFVVL	SPQGQFVVL	52.94	973.523	9	55.6	9	-3.5218	0.85	-3.4	974.531	1	95.4872	516000	3230000	103612	Inaki_293_24_02_2022.raw	3	3	3	3	P55884|EIF3B_HUMAN	EIF3B	TARGET			0 0 3 4 5 19 14 0 0	SPQGQFVVL	DB Search
ATYYGAFIKK	ATYYGAFIKK	52.94	1160.62	10	80	10	-1.0894	0.81	1.8	387.884	3	55.9832	10500000	42800000	44989	Inaki_293_24_02_2022_RESTOS.raw	7	7	4	4	Q8N4C8|MINK1_HUMAN:O95819|M4K4_HUMAN:Q9UKE5|TNIK_HUMAN	MINK1:MAP4K4:TNIK	TARGET			0 0 3 29 3 3 3 3 4 4	ATYYGAFIKK	DB Search
GPNERIGM(+15.99)VV	GPNERIGMVV	52.88	1086.55	10	70	10	-1.1415	0.72	1.5	544.285	2	51.5367	4800000	21300000	41970	Inaki_293_24_02_2022.raw	9	9	6	6	P52292|IMA1_HUMAN	KPNA2	TARGET	Oxidation (M)	M8:Oxidation (M):1000.00	0 0 3 2 0 4 4 5 4 4	GPNERIGM(+15.99)VV	DB Search
SPQTGTLAL	SPQTGTLAL	52.85	886.476	9	55.6	9	-0.9064	0.59	3.1	887.489	1	75.0836	399000	2270000	74886	Inaki_293_24_02_2022.raw	3	3	2	2	Q5H9F3|BCORL_HUMAN	BCORL1	TARGET			0 0 12 12 10 10 0 0 5	SPQTGTLAL	DB Search
YLLPAIVHI	YLLPAIVHI	52.81	1037.63	9	55.6	9	-0.9431	0.87	0.6	519.824	2	119.019	28400000	125000000	126803	Inaki_293_24_02_2022_RESTOS.raw	20	20	3	3	Q92841|DDX17_HUMAN:P17844|DDX5_HUMAN	DDX17:DDX5	TARGET			0 0 2 3 0 0 4 2 2	YLLPAIVHI	DB Search
FPHLPGKTF	FPHLPGKTF	52.79	1042.56	9	55.6	9	-1.3718	0.77	0.2	522.289	2	67.9035	384000	1580000	64825	Inaki_293_24_02_2022.raw	1	1	1	1	Q96JH7|VCIP1_HUMAN	VCPIP1	TARGET			0 0 14 20 0 0 7 19 5	FPHLPGKTF	DB Search
TIRETTEEM	TIRETTEEM	52.79	1108.51	9	77.8	9	-2.2451	0.86	2.5	555.265	2	39.791	1020000	1830000	24300	Inaki_293_24_02_2022_RESTOS.raw	3	3	1	1	Q9NTK1|DEPP1_HUMAN	DEPP1	TARGET			0 0 2 3 3 13 24 57 5	TIRETTEEM	DB Search
ATSKVALVY	ATSKVALVY	52.79	950.544	9	44.4	9	-3.2997	0.82	2.3	476.282	2	58.2905	1160000	3230000	51542	Inaki_293_24_02_2022.raw	4	4	1	1	P06576|ATPB_HUMAN	ATP5F1B	TARGET			0 0 0 0 1 9 14 8 5	ATSKVALVY	DB Search
VLYDRQGIGR	VLYDRQGIGR	52.78	1175.64	10	70	10	3.4805	0.03	0.9	392.89	3	44.8651	2920000	16400000	30568	Inaki_293_24_02_2022_RESTOS.raw	3	3	3	3	Q7L5N1|CSN6_HUMAN	COPS6	TARGET			5 60 7 7 4 3 0 0 1 4	VLYDRQGIGR	DB Search
NRPGTVSSL	NRPGTVSSL	52.76	929.493	9	44.4	9	-4.1193	0.72	0.4	465.756	2	39.0145	2380000	3710000	23787	Inaki_293_24_02_2022_RESTOS.raw	5	5	2	2	P35659|DEK_HUMAN	DEK	TARGET			0 0 0 0 0 70 70 67 5	NRPGTVSSL	DB Search
IPRIPVHPIGY	IPRIPVHPIGY	52.74	1260.73	11	54.5	11	2.1258	0.47	3.1	421.255	3	74.7702	386000	2600000	74566	Inaki_293_24_02_2022.raw	1	1	1	1	Q9Y3Q0|NALD2_HUMAN	NAALAD2	TARGET			5 0 5 4 0 0 58 0 0 13 5	IPRIPVHPIGY	DB Search
SRAPVFLQF	SRAPVFLQF	52.73	1063.58	9	55.6	9	-6.14	0.83	2.3	532.801	2	94.5949	12200000	64500000	102463	Inaki_293_24_02_2022.raw	11	11	3	3	Q4ZIN3|MBRL_HUMAN	TMEM259	TARGET			0 0 2 0 0 31 38 14 5	SRAPVFLQF	DB Search
QAADILLYK	QAADILLYK	52.71	1033.58	9	33.3	9	-0.4627	0.64	-0.5	1034.59	1	71.5787	1580000	7540000	70130	Inaki_293_24_02_2022.raw	2	2	1	1	Q9UGM6|SYWM_HUMAN	WARS2	TARGET			0 0 0 0 31 0 0 12 5	QAADILLYK	DB Search
GLWGPVHEL	GLWGPVHEL	52.68	1006.52	9	55.6	9	-4.53	0.54	1	1007.54	1	87.0991	376000	1480000	91742	Inaki_293_24_02_2022.raw	3	3	2	2	Q9Y4C2|TCAF1_HUMAN	TCAF1	TARGET			0 0 8 9 0 0 3 17 5	GLWGPVHEL	DB Search
RPVTPITNF	RPVTPITNF	52.66	1043.58	9	55.6	9	-2.2514	0.82	0.3	522.798	2	68.9829	894000	2740000	66615	Inaki_293_24_02_2022.raw	2	2	2	2	Q7RTN6|STRAA_HUMAN	STRADA	TARGET			0 0 0 0 19 19 27 19 5	RPVTPITNF	DB Search
APSRNGMVL	APSRNGMVL	52.62	943.491	9	77.8	9	-6.955	0.81	2.2	472.756	2	49.4657	12600000	37400000	36842	Inaki_293_24_02_2022_RESTOS.raw	4	4	2	2	P26373|RL13_HUMAN	RPL13	TARGET			5 12 4 0 0 2 10 21 5	APSRNGMVL	DB Search
SPEAPKPQL	SPEAPKPQL	52.61	965.518	9	77.8	9	-0.5083	0.65	1.1	483.769	2	47.0849	466000	2620000	35888	Inaki_293_24_02_2022.raw	3	3	2	2	Q4KMP7|TB10B_HUMAN	TBC1D10B	TARGET			5 6 7 7 6 6 1 1 5	SPEAPKPQL	DB Search
KTFLFSATMTK	KTFLFSATMTK	52.59	1273.67	11	90.9	11	-4.826	0.8	1.4	425.568	3	67.0884	206000	1500000	63742	Inaki_293_24_02_2022.raw	1	1	1	1	Q9H0S4|DDX47_HUMAN	DDX47	TARGET			5 10 5 5 0 7 7 9 9 20 5	KTFLFSATMTK	DB Search
KLLEEATISV	KLLEEATISV	52.59	1101.63	10	60	10	-0.2091	0.71	-0.5	551.823	2	77.4353	186000	1260000	78289	Inaki_293_24_02_2022.raw	1	1	1	1	Q7RTS9|DYM_HUMAN	DYM	TARGET			5 3 3 0 0 8 20 13 0 0	KLLEEATISV	DB Search
KLQEFLQTL	KLQEFLQTL	52.58	1118.63	9	100	9	-3.8292	0.86	1.8	1119.65	1	90.7962	13300000	59100000	96907	Inaki_293_24_02_2022.raw	7	7	3	3	Q9NVI1|FANCI_HUMAN	FANCI	TARGET			4 3 3 12 13 29 35 23 5	KLQEFLQTL	DB Search
RPHVAQPTL	RPHVAQPTL	52.58	1017.57	9	77.8	9	-0.5665	0.69	1	509.796	2	40.776	428000	1090000	27064	Inaki_293_24_02_2022.raw	1	1	1	1	Q53H47|SETMR_HUMAN	SETMAR	TARGET			0 0 3 3 5 18 5 4 4	RPHVAQPTL	DB Search
AVLDLGSLLAK	AVLDLGSLLAK	52.57	1098.66	11	63.6	11	-4.8559	0.82	-0.1	550.342	2	106.589	3510000	21300000	118898	Inaki_293_24_02_2022.raw	3	3	2	2	A5PLN7|F149A_HUMAN	FAM149A	TARGET			0 0 60 42 42 7 0 0 11 11 5	AVLDLGSLLAK	DB Search
HVYSWPKNK	HVYSWPKNK	52.57	1157.6	9	88.9	9	4.8167	0.82	4.8	386.877	3	42.6022	201000	247000	27201	Inaki_293_24_02_2022_RESTOS.raw	3	3	1	1	O43734|CIKS_HUMAN	TRAF3IP2	TARGET			3 3 8 8 0 7 7 8 5	HVYSWPKNK	DB Search
YPGQPHPAL	YPGQPHPAL	52.56	978.492	9	100	9	2.3211	0.54	1.7	490.256	2	51.5183	2330000	9230000	42282	Inaki_293_24_02_2022.raw	3	3	2	2	Q14469|HES1_HUMAN	HES1	TARGET			5 40 3 3 4 4 5 5 5	YPGQPHPAL	DB Search
ALLSLDPAAV	ALLSLDPAAV	52.52	968.554	10	70	10	-0.3176	0.87	1.9	969.567	1	112.438	1700000	9870000	127161	Inaki_293_24_02_2022.raw	2	2	2	2	P78527|PRKDC_HUMAN	PRKDC	TARGET			0 0 26 26 8 8 8 0 12 5	ALLSLDPAAV	DB Search
KSFDTSLIRK	KSFDTSLIRK	52.51	1193.68	10	60	10	-2.2699	0.82	2.3	398.902	3	42.3026	1360000	6760000	29115	Inaki_293_24_02_2022.raw	1	1	1	1	O75787|RENR_HUMAN	ATP6AP2	TARGET			5 0 0 9 9 20 20 4 1 1	KSFDTSLIRK	DB Search
SPDERTLTF	SPDERTLTF	52.48	1064.51	9	88.9	9	-2.13	0.62	1.4	533.267	2	64.9352	869000	3100000	61079	Inaki_293_24_02_2022.raw	1	1	1	1	Q8NG08|HELB_HUMAN	HELB	TARGET			5 22 17 5 0 2 8 11 5	SPDERTLTF	DB Search
IGNLNTLVVK	IGNLNTLVVK	52.48	1069.65	10	70	10	2.2105	0.28	1.4	535.835	2	70.4787	686000	4400000	68540	Inaki_293_24_02_2022.raw	6	6	2	2	O60812|HNRC1_HUMAN:P07910|HNRPC_HUMAN:B2RXH8|HNRC2_HUMAN:B7ZW38|HNRC3_HUMAN:P0DMR1|HNRC4_HUMAN	HNRNPCL1:HNRNPC:HNRNPCL2:HNRNPCL3:HNRNPCL4	TARGET			0 0 19 2 0 5 8 15 19 5	IGNLNTLVVK	DB Search
SLAELVHAV	SLAELVHAV	52.47	937.523	9	77.8	9	-3.7104	0.9	0.6	938.535	1	85.9048	574000	3340000	90039	Inaki_293_24_02_2022.raw	1	1	1	1	Q9Y6P5|SESN1_HUMAN	SESN1	TARGET			0 0 13 13 40 21 17 37 5	SLAELVHAV	DB Search
SPLPAPASL	SPLPAPASL	52.46	851.475	9	33.3	9	1.2656	0.9	0.8	852.487	1	85.3624	51400	373000	89510	Inaki_293_24_02_2022.raw	1	1	1	1	Q9H5J0|ZBTB3_HUMAN	ZBTB3	TARGET			0 0 8 14 14 0 0 0 0	SPLPAPASL	DB Search
SPALHIGSV	SPALHIGSV	52.46	879.481	9	88.9	9	-3.5712	0.47	1.6	440.75	2	62.6344	2720000	8860000	57881	Inaki_293_24_02_2022.raw	2	2	1	1	Q9Y5E8|PCDBF_HUMAN:Q9Y5E7|PCDB2_HUMAN:Q9Y5E4|PCDB5_HUMAN:Q9Y5E9|PCDBE_HUMAN:Q9Y5E5|PCDB4_HUMAN:Q9Y5E3|PCDB6_HUMAN:Q9UN67|PCDBA_HUMAN:Q9Y5F2|PCDBB_HUMAN:Q9NRJ7|PCDBG_HUMAN:Q96TA0|PCDBI_HUMAN:Q9Y5E6|PCDB3_HUMAN:Q9Y5E1|PCDB9_HUMAN:Q9UN66|PCDB8_HUMAN	PCDHB15:PCDHB2:PCDHB5:PCDHB14:PCDHB4:PCDHB6:PCDHB10:PCDHB11:PCDHB16:PCDHB18P:PCDHB3:PCDHB9:PCDHB8	TARGET			5 38 16 11 0 3 4 3 3	SPALHIGSV	DB Search
NVYEVVNPK	NVYEVVNPK	52.44	1060.56	9	77.8	9	-1.3175	0.89	4.6	531.289	2	51.0928	197000	899000	41405	Inaki_293_24_02_2022.raw	1	1	1	1	Q86YQ8|CPNE8_HUMAN	CPNE8	TARGET			0 0 14 12 3 3 15 7 5	NVYEVVNPK	DB Search
TIAPALVSK	TIAPALVSK	52.43	898.549	9	55.6	9	-1.2616	0.66	2.7	899.562	1	53.9727	12300000	36300000	45651	Inaki_293_24_02_2022.raw	9	9	3	3	P06733|ENOA_HUMAN	ENO1	TARGET			0 0 9 0 0 3 3 2 5	TIAPALVSK	DB Search
RPSGKGIVEF	RPSGKGIVEF	52.41	1088.6	10	70	10	-6.4608	0.79	1.2	545.309	2	49.8349	7870000	22100000	39973	Inaki_293_24_02_2022.raw	12	12	5	5	Q15233|NONO_HUMAN	NONO	TARGET			2 2 1 0 0 10 13 31 17 5	RPSGKGIVEF	DB Search
AM(+15.99)SSKFFLV	AMSSKFFLV	52.41	1044.53	9	55.6	9	-11.6545	0.7	-0.1	523.275	2	84.7371	10400000	15500000	81954	Inaki_293_24_02_2022_RESTOS.raw	10	10	3	3	P41221|WNT5A_HUMAN	WNT5A	TARGET	Oxidation (M)	M2:Oxidation (M):1000.00	0 0 3 2 2 3 14 0 0	AM(+15.99)SSKFFLV	DB Search
RPAPPAQSL	RPAPPAQSL	52.4	935.519	9	55.6	9	-1.8377	0.72	2.8	468.77	2	39.8185	1240000	4340000	25497	Inaki_293_24_02_2022.raw	3	3	2	2	O95208|EPN2_HUMAN	EPN2	TARGET			0 0 37 36 0 0 68 37 5	RPAPPAQSL	DB Search
ALDTKIGRYK	ALDTKIGRYK	52.39	1163.67	10	70	10	3.7259	0.49	2.5	388.899	3	43.978	330000	1170000	29313	Inaki_293_24_02_2022_RESTOS.raw	2	2	2	2	O60264|SMCA5_HUMAN	SMARCA5	TARGET			5 23 55 53 53 59 0 0 0 5	ALDTKIGRYK	DB Search
LLAAWTARA	LLAAWTARA	52.35	971.555	9	77.8	9	-2.1294	0.89	0.8	486.787	2	71.4235	8080000	37700000	69976	Inaki_293_24_02_2022.raw	6	6	2	2	P05067|A4_HUMAN	APP	TARGET			5 12 35 26 13 4 2 0 0	LLAAWTARA	DB Search
SLLDRFLATV	SLLDRFLATV	52.34	1133.64	10	70	10	-0.6523	0.76	0.9	567.832	2	127.191	15400000	46500000	148467	Inaki_293_24_02_2022.raw	4	4	2	2	Q14094|CCNI_HUMAN	CCNI	TARGET			0 0 18 4 0 10 13 26 13 5	SLLDRFLATV	DB Search
AIATELAQA	AIATELAQA	52.33	886.476	9	55.6	9	1.9952	0.86	2.9	887.489	1	68.1632	810000	4010000	65294	Inaki_293_24_02_2022.raw	3	3	2	2	Q86Y56|DAAF5_HUMAN	DNAAF5	TARGET			0 0 26 23 23 26 17 0 0	AIATELAQA	DB Search
LLDVAPLSL	LLDVAPLSL	52.31	939.564	9	55.6	9	-2.9197	0.95	2.3	940.577	1	123.98	1190000	7390000	143430	Inaki_293_24_02_2022.raw	3	3	3	3	P17066|HSP76_HUMAN:P34931|HS71L_HUMAN:P0DMV9|HS71B_HUMAN:P0DMV8|HS71A_HUMAN	HSPA6:HSPA1L:HSPA1B:HSPA1A	TARGET			0 0 8 8 24 6 6 1 1	LLDVAPLSL	DB Search
SLDAKEIYL	SLDAKEIYL	52.3	1050.56	9	55.6	9	-0.1237	0.91	9.8	1051.58	1	78.6022	164000	664000	79965	Inaki_293_24_02_2022.raw	3	3	1	1	Q8IXB1|DJC10_HUMAN	DNAJC10	TARGET			0 0 10 23 13 13 66 0 0	SLDAKEIYL	DB Search
AAYNVPLPK	AAYNVPLPK	52.29	971.544	9	77.8	9	2.7154	0.86	0.8	486.782	2	62.6899	316000	1360000	57522	Inaki_293_24_02_2022.raw	1	1	1	1	Q16891|MIC60_HUMAN	IMMT	TARGET			0 0 29 22 22 7 7 30 5	AAYNVPLPK	DB Search
RIYDIFRSK	RIYDIFRSK	52.29	1196.67	9	77.8	9	-2.9261	0.88	2.8	399.899	3	56.7962	432000	1550000	49667	Inaki_293_24_02_2022.raw	1	1	1	1	Q01432|AMPD3_HUMAN	AMPD3	TARGET			5 5 21 29 10 9 0 0 5	RIYDIFRSK	DB Search
SPQSAAAEL	SPQSAAAEL	52.29	872.424	9	77.8	9	0.2124	0.82	1.2	437.221	2	54.4902	5850000	21100000	46545	Inaki_293_24_02_2022.raw	3	3	2	2	Q12948|FOXC1_HUMAN	FOXC1	TARGET			0 0 5 5 5 20 22 7 5	SPQSAAAEL	DB Search
RPRPGTGLGRVM	RPRPGTGLGRVM	52.27	1295.72	12	33.3	12	8.4839	0.35	2	432.918	3	48.8145	22900000	29100000	38337	Inaki_293_24_02_2022.raw	9	9	2	2	Q9BVK6|TMED9_HUMAN	TMED9	TARGET			5 1 0 1 1 1 2 2 0 1 0 2	RPRPGTGLGRVM	DB Search
SPAVERLISSL	SPAVERLISSL	52.23	1170.66	11	72.7	11	-10.0602	0.74	2.5	586.341	2	98.2925	594000	2300000	107552	Inaki_293_24_02_2022.raw	2	2	1	1	Q9BQ52|RNZ2_HUMAN	ELAC2	TARGET			0 0 9 7 2 0 3 4 2 6 5	SPAVERLISSL	DB Search
GPRTAALGLL	GPRTAALGLL	52.21	967.581	10	40	10	-4.7275	0.66	0.1	484.8	2	84.6336	231000000	440000000	84499	Inaki_293_24_02_2022_RESTOS.raw	15	15	4	4	Q14257|RCN2_HUMAN	RCN2	TARGET			0 0 0 0 0 1 8 12 12 5	GPRTAALGLL	DB Search
ATYSVGMQK	ATYSVGMQK	52.17	983.475	9	77.8	9	-1.9169	0.9	3.3	492.748	2	39.216	285000	525000	22877	Inaki_293_24_02_2022_RESTOS.raw	1	1	1	1	A8MT19|RHN2P_HUMAN:Q8IUC4|RHPN2_HUMAN	RHPN2P1:RHPN2	TARGET			0 0 76 35 35 10 10 7 5	ATYSVGMQK	DB Search
HYPPVQVLF	HYPPVQVLF	52.17	1098.59	9	77.8	9	-6.6308	0.68	2.8	550.304	2	93.2053	3300000	9670000	100300	Inaki_293_24_02_2022.raw	3	3	2	2	P52701|MSH6_HUMAN	MSH6	TARGET			0 0 9 9 40 69 35 10 5	HYPPVQVLF	DB Search
IQFNHPYTEK	IQFNHPYTEK	52.17	1275.62	10	80	10	-0.3734	0.74	2.1	426.218	3	43.2915	541000	3040000	30570	Inaki_293_24_02_2022.raw	1	1	1	1	Q9Y2U9|KLDC2_HUMAN	KLHDC2	TARGET			0 0 12 12 31 13 13 6 6 5	IQFNHPYTEK	DB Search
ATSPIIIHR	ATSPIIIHR	52.16	1006.59	9	77.8	9	-0.0867	0.79	1.8	504.306	2	43.3471	134000	739000	30581	Inaki_293_24_02_2022.raw	1	1	1	1	Q9UBD5|ORC3_HUMAN	ORC3	TARGET			0 0 48 29 29 24 5 5 5	ATSPIIIHR	DB Search
SLLDEFYKL	SLLDEFYKL	52.14	1126.59	9	55.6	9	-4.6617	0.89	1.2	564.306	2	120.203	12200000	55800000	138113	Inaki_293_24_02_2022.raw	5	5	2	2	Q14444|CAPR1_HUMAN	CAPRIN1	TARGET			0 0 12 5 4 4 7 1 1	SLLDEFYKL	DB Search
APRPDRLVNRL	APRPDRLVNRL	52.13	1305.76	11	36.4	11	3.5397	0.39	2.1	436.264	3	51.3149	4500000	10300000	42023	Inaki_293_24_02_2022.raw	2	2	2	2	O75534|CSDE1_HUMAN	CSDE1	TARGET			2 0 1 0 0 3 3 1 0 0 2	APRPDRLVNRL	DB Search
YVFPKPFNR	YVFPKPFNR	52.13	1166.62	9	77.8	9	0.136	0.75	1.8	389.884	3	66.6054	3890000	13300000	63416	Inaki_293_24_02_2022.raw	2	2	2	2	O95453|PARN_HUMAN	PARN	TARGET			0 0 20 29 29 5 2 2 3	YVFPKPFNR	DB Search
HPRVPSLTTV	HPRVPSLTTV	52.12	1105.62	10	60	10	-2.67	0.72	0.4	553.822	2	54.9924	24700000	44700000	46779	Inaki_293_24_02_2022.raw	8	8	2	2	Q9BW19|KIFC1_HUMAN	KIFC1	TARGET			5 4 0 0 0 0 16 57 18 5	HPRVPSLTTV	DB Search
ALAPGLPTA	ALAPGLPTA	52.1	809.465	9	33.3	9	5.0145	0.94	2.2	810.477	1	81.156	11100000	50300000	83226	Inaki_293_24_02_2022.raw	4	4	3	3	Q9UMX5|NENF_HUMAN	NENF	TARGET			0 0 8 0 0 20 6 0 0	ALAPGLPTA	DB Search
ATLSQFYINK	ATLSQFYINK	52.08	1183.62	10	50	10	-0.5696	0.74	1.1	592.822	2	71.5669	577000	3500000	69973	Inaki_293_24_02_2022.raw	1	1	1	1	Q96EK5|KBP_HUMAN	KIFBP	TARGET			0 0 0 0 0 11 11 11 21 5	ATLSQFYINK	DB Search
RPPPSPSGTI	RPPPSPSGTI	52.06	1007.54	10	60	10	-1.3654	0.73	1.2	504.78	2	41.5121	164000	461000	28058	Inaki_293_24_02_2022.raw	6	6	1	1	Q9Y2G0|EFR3B_HUMAN	EFR3B	TARGET			5 12 0 0 2 0 0 20 16 5	RPPPSPSGTI	DB Search
RPPPSPSGTL	RPPPSPSGTL	52.06	1007.54	10	60	10	-1.8446	0.7	1.2	504.78	2	41.5121	164000	461000	28058	Inaki_293_24_02_2022.raw	6	6	1	1	Q14156|EFR3A_HUMAN	EFR3A	TARGET			5 12 0 0 2 0 0 20 16 5	RPPPSPSGTL	DB Search
RILDIDIPM(+15.99)SV	RILDIDIPMSV	52.06	1286.69	11	45.5	11	0.959	0.83	0.9	644.356	2	100.294	3580000	19300000	110366	Inaki_293_24_02_2022.raw	5	5	4	4	Q12800|TFCP2_HUMAN	TFCP2	TARGET	Oxidation (M)	M9:Oxidation (M):1000.00	0 0 0 1 2 2 59 3 3 0 0	RILDIDIPM(+15.99)SV	DB Search
RLLDLDIPM(+15.99)SV	RLLDLDIPMSV	52.06	1286.69	11	45.5	11	-1.6779	0.82	0.9	644.356	2	100.294	3580000	19300000	110366	Inaki_293_24_02_2022.raw	5	5	4	4	Q9NZI7|UBIP1_HUMAN	UBP1	TARGET	Oxidation (M)	M9:Oxidation (M):1000.00	0 0 0 1 2 2 59 3 3 0 0	RLLDLDIPM(+15.99)SV	DB Search
ALADLDELLIRA	ALADLDELLIRA	52.05	1311.74	12	66.7	12	-0.6924	0.77	2.6	656.881	2	117.459	148000	1380000	134323	Inaki_293_24_02_2022.raw	1	1	1	1	P98160|PGBM_HUMAN	HSPG2	TARGET			0 0 66 53 53 37 11 11 9 8 0 0	ALADLDELLIRA	DB Search
APVGSGSAL	APVGSGSAL	52.04	757.397	9	100	9	-0.6402	0.77	3.2	758.41	1	50.6375	188000	358000	37814	Inaki_293_24_02_2022_RESTOS.raw	2	2	1	1	Q99607|ELF4_HUMAN	ELF4	TARGET			5 6 13 13 17 17 17 35 5	APVGSGSAL	DB Search
LLDIAPHAI	LLDIAPHAI	52.03	961.56	9	77.8	9	-2.7641	0.86	1.7	481.79	2	84.5667	214000	1290000	88266	Inaki_293_24_02_2022.raw	1	1	1	1	Q8TDM6|DLG5_HUMAN	DLG5	TARGET			0 0 11 5 13 18 3 3 5	LLDIAPHAI	DB Search
APVVFPAL	APVVFPAL	52.01	812.48	8	37.5	8	-5.1694	0.83	4.1	813.493	1	113.081			128222	Inaki_293_24_02_2022.raw	1	1	0	0	P56915|GSC_HUMAN	GSC	TARGET			0 0 2 2 2 1 0 0	APVVFPAL	DB Search
SPRNLGFETSAF	SPRNLGFETSAF	51.99	1324.64	12	75	12	-0.646	0.71	1.6	663.331	2	78.2543	639000	4600000	79402	Inaki_293_24_02_2022.raw	1	1	1	1	Q9UBF8|PI4KB_HUMAN	PI4KB	TARGET			0 0 0 3 5 14 32 61 13 13 18 5	SPRNLGFETSAF	DB Search
RPGWPRGLF	RPGWPRGLF	51.97	1084.59	9	77.8	9	-1.9402	0.68	3.5	362.541	3	76.573	1280000	3060000	77146	Inaki_293_24_02_2022.raw	8	8	2	2	Q49AM3|TTC31_HUMAN	TTC31	TARGET			3 3 18 3 2 0 8 0 5	RPGWPRGLF	DB Search
NMAELFAVV	NMAELFAVV	51.97	992.5	9	55.6	9	0.2177	0.91	-2.9	993.508	1	127.791	30400	735000	148969	Inaki_293_24_02_2022.raw	1	1	1	1	Q9UK41|VPS28_HUMAN	VPS28	TARGET			0 0 11 11 6 3 3 0 0	NMAELFAVV	DB Search
KPPNGFSAI	KPPNGFSAI	51.97	929.497	9	77.8	9	-6.517	0.77	0.5	465.758	2	57.6184	10800000	19900000	46609	Inaki_293_24_02_2022_RESTOS.raw	8	8	2	2	Q6W2J9|BCOR_HUMAN	BCOR	TARGET			5 3 0 0 5 5 10 27 5	KPPNGFSAI	DB Search
TLADIIARL	TLADIIARL	51.97	984.597	9	66.7	9	-3.7991	0.88	0.3	493.308	2	119.731	36900000	108000000	127196	Inaki_293_24_02_2022_RESTOS.raw	15	15	4	4	Q9P2P1|NYNRI_HUMAN	NYNRIN	TARGET			3 3 28 27 18 7 0 0 0	TLADIIARL	DB Search
LLDNTDIHL	LLDNTDIHL	51.97	1052.55	9	100	9	0.1011	0.88	3.7	527.286	2	83.5488	248000	1750000	86792	Inaki_293_24_02_2022.raw	1	1	1	1	Q86WA8|LONP2_HUMAN	LONP2	TARGET			5 8 10 5 5 5 6 13 5	LLDNTDIHL	DB Search
NLDNPIQTV	NLDNPIQTV	51.93	1012.52	9	44.4	9	3.11	0.85	2.4	1013.53	1	80.9181	2080000	8970000	82968	Inaki_293_24_02_2022.raw	1	1	1	1	Q15155|NOMO1_HUMAN:P69849|NOMO3_HUMAN:Q5JPE7|NOMO2_HUMAN	NOMO1:NOMO3:NOMO2	TARGET			0 0 6 6 10 6 0 0 0	NLDNPIQTV	DB Search
SIFVPGTQK	SIFVPGTQK	51.92	975.539	9	55.6	9	0.1293	0.79	2	488.78	2	57.9059	392000	1370000	50793	Inaki_293_24_02_2022.raw	2	2	2	2	Q9BUB4|ADAT1_HUMAN	ADAT1	TARGET			0 0 12 12 8 0 0 5 5	SIFVPGTQK	DB Search
NPSENRSLL	NPSENRSLL	51.92	1028.53	9	77.8	9	-3.5711	0.52	3.9	515.274	2	46.3208	588000	2470000	32302	Inaki_293_24_02_2022_RESTOS.raw	4	4	3	3	Q4VCS5|AMOT_HUMAN	AMOT	TARGET			5 86 39 22 3 0 0 2 5	NPSENRSLL	DB Search
GLLDLPDASV	GLLDLPDASV	51.91	998.528	10	40	10	4.0809	0.93	4.9	999.544	1	117.06			133818	Inaki_293_24_02_2022.raw	1	1	0	0	Q13488|VPP3_HUMAN	TCIRG1	TARGET			0 0 9 9 12 0 0 6 0 0	GLLDLPDASV	DB Search
ALDKATVLL	ALDKATVLL	51.9	942.575	9	77.8	9	-4.5874	0.92	1.4	943.587	1	75.9183	25500000	115000000	76055	Inaki_293_24_02_2022.raw	4	4	3	3	Q53EL6|PDCD4_HUMAN	PDCD4	TARGET			0 0 16 17 32 54 54 42 5	ALDKATVLL	DB Search
IDDKGTIKL	IDDKGTIKL	51.89	1001.58	9	100	9	17.2304	0.64	0.6	501.797	2	72.5442	159000	871000	71474	Inaki_293_24_02_2022.raw	4	4	1	1	P06493|CDK1_HUMAN	CDK1	TARGET			5 33 7 7 3 3 20 20 5	IDDKGTIKL	DB Search
RVAAILQGVYK	RVAAILQGVYK	51.89	1216.73	11	9.1	11	1.78	0.91	0.9	406.586	3	62.4479	398000	2450000	57261	Inaki_293_24_02_2022.raw	3	3	2	2	Q6JQN1|ACD10_HUMAN	ACAD10	TARGET			0 0 0 0 3 1 1 0 0 1 1	RVAAILQGVYK	DB Search
RQIPYTM(+15.99)MK	RQIPYTMMK	51.89	1182.59	9	100	9	0.2454	0.91	2.8	395.206	3	40.6423	2650000	13400000	27041	Inaki_293_24_02_2022.raw	15	15	8	8	Q00325|S25A3_HUMAN	SLC25A3	TARGET	Oxidation (M)	M7:Oxidation (M):10.11	5 9 85 8 25 8 8 11 5	RQIPYTM(+15.99)MK	DB Search
GSHSMRYFFT	GSHSMRYFFT	51.87	1231.54	10	50	10	0.412	0.14	1	411.524	3	67.3371	1640000	4440000	64406	Inaki_293_24_02_2022.raw	3	3	2	2	P04439|HLAA_HUMAN	HLA-A	TARGET			0 0 2 0 0 0 28 16 2 5	GSHSMRYFFT	DB Search
RPEEALQAL	RPEEALQAL	51.84	1025.55	9	77.8	9	-4.4	0.85	2.4	513.786	2	60.8267	68300	537000	55053	Inaki_293_24_02_2022.raw	1	1	1	1	Q14204|DYHC1_HUMAN	DYNC1H1	TARGET			4 4 0 0 8 33 50 14 5	RPEEALQAL	DB Search
RPVAPSGTAL	RPVAPSGTAL	51.84	967.545	10	60	10	-0.6915	0.79	1.8	484.783	2	45.5262	5970000	27900000	33712	Inaki_293_24_02_2022.raw	8	8	5	5	P35658|NU214_HUMAN	NUP214	TARGET			0 0 2 6 0 0 18 41 41 5	RPVAPSGTAL	DB Search
ALWHDAENQTVV	ALWHDAENQTVV	51.82	1381.66	12	50	12	3.4358	0.81	0.6	691.842	2	72.8744	1040000	6440000	71788	Inaki_293_24_02_2022.raw	1	1	1	1	Q12769|NU160_HUMAN	NUP160	TARGET			0 0 0 0 8 12 12 35 21 7 0 0	ALWHDAENQTVV	DB Search
RPTLEGRELSL	RPTLEGRELSL	51.81	1269.7	11	45.5	11	-3.7981	0.51	2.1	424.245	3	61.4043	106000	522000	55883	Inaki_293_24_02_2022.raw	1	1	1	1	Q9NU22|MDN1_HUMAN	MDN1	TARGET			0 0 14 0 10 0 0 39 0 12 5	RPTLEGRELSL	DB Search
APRLPITGL	APRLPITGL	51.81	936.576	9	11.1	9	-4.3061	0.79	3.5	937.59	1	83.1614	134000000	581000000	86502	Inaki_293_24_02_2022.raw	23	23	3	3	Q8TF50|ZN526_HUMAN	ZNF526	TARGET			0 0 1 2 0 0 0 0 0	APRLPITGL	DB Search
SPNQKLLAV	SPNQKLLAV	51.79	968.565	9	77.8	9	-5.8259	0.67	0.7	485.292	2	58.8125	10200000	35800000	48256	Inaki_293_24_02_2022_RESTOS.raw	3	3	2	2	Q9UNX4|WDR3_HUMAN	WDR3	TARGET			5 16 0 0 21 36 42 23 5	SPNQKLLAV	DB Search
TLAGQEVLMNL	TLAGQEVLMNL	51.79	1187.62	11	27.3	11	0.0343	0.76	3.8	594.823	2	112.641	498000	1730000	127339	Inaki_293_24_02_2022.raw	1	1	1	1	Q8NBV4|PLPP7_HUMAN	PLPP7	TARGET			0 0 0 0 0 0 5 4 2 0 0	TLAGQEVLMNL	DB Search
GIISSPLTGK	GIISSPLTGK	51.77	971.565	10	30	10	0.0635	0.78	2.7	972.579	1	66.2691	1870000	6810000	62708	Inaki_293_24_02_2022.raw	4	4	2	2	Q9P275|UBP36_HUMAN	USP36	TARGET			0 0 0 19 20 0 0 0 0 5	GIISSPLTGK	DB Search
FLDSTSPLL	FLDSTSPLL	51.76	991.523	9	44.4	9	-0.1525	0.86	0.7	992.534	1	111.292	203000	1140000	125580	Inaki_293_24_02_2022.raw	2	2	1	1	Q5VYK3|ECM29_HUMAN	ECPAS	TARGET			0 0 3 4 0 5 2 0 0	FLDSTSPLL	DB Search
SVKSPNQSL	SVKSPNQSL	51.74	958.508	9	55.6	9	-5.4025	0.72	1.3	480.264	2	32.8792	808000	1260000	15729	Inaki_293_24_02_2022_RESTOS.raw	2	2	1	1	Q96B01|R51A1_HUMAN	RAD51AP1	TARGET			0 0 4 4 0 0 5 21 5	SVKSPNQSL	DB Search
RPQAPATVGL	RPQAPATVGL	51.68	1008.57	10	80	10	-3.0607	0.72	-1.4	505.295	2	54.2759	152000000	719000000	42870	Inaki_293_24_02_2022_RESTOS.raw	12	12	6	6	Q15370|ELOB_HUMAN	ELOB	TARGET			3 1 1 2 7 7 22 39 32 5	RPQAPATVGL	DB Search
RSYSDPPLK	RSYSDPPLK	51.67	1061.55	9	100	9	-4.119	0.8	4	354.86	3	33.5269	571000	963000	16128	Inaki_293_24_02_2022_RESTOS.raw	3	3	2	2	P52597|HNRPF_HUMAN	HNRNPF	TARGET			2 2 10 14 14 29 7 7 5	RSYSDPPLK	DB Search
RLINTQAIFAK	RLINTQAIFAK	51.66	1273.75	11	90.9	11	0.2271	0.84	0.6	425.593	3	66.0683	329000	2140000	62491	Inaki_293_24_02_2022.raw	4	4	2	2	P49366|DHYS_HUMAN	DHPS	TARGET			2 2 5 7 3 0 5 5 7 7 5	RLINTQAIFAK	DB Search
SPLNPTTSL	SPLNPTTSL	51.63	928.487	9	22.2	9	2.2257	0.93	0.3	929.498	1	76.3421	422000	2500000	76705	Inaki_293_24_02_2022.raw	4	4	3	3	Q9P212|PLCE1_HUMAN	PLCE1	TARGET			0 0 11 12 0 0 0 0 0	SPLNPTTSL	DB Search
LPSEHQTIL	LPSEHQTIL	51.63	1036.56	9	66.7	9	-3.0812	0.66	2.3	519.288	2	59.6916	438000	2180000	53388	Inaki_293_24_02_2022.raw	2	2	1	1	Q9H992|MARH7_HUMAN	MARCHF7	TARGET			5 12 0 0 0 12 43 19 5	LPSEHQTIL	DB Search
APSASVVLL	APSASVVLL	51.62	855.506	9	77.8	9	-4.6542	0.86	2.3	856.519	1	95.4688	1360000	7180000	103998	Inaki_293_24_02_2022.raw	1	1	1	1	Q92575|UBXN4_HUMAN	UBXN4	TARGET			0 0 9 24 22 22 47 22 5	APSASVVLL	DB Search
TLSEDTIRL	TLSEDTIRL	51.6	1046.56	9	77.8	9	-3.4209	0.91	1.4	524.29	2	72.6701	981000	4170000	71477	Inaki_293_24_02_2022.raw	3	3	1	1	O75385|ULK1_HUMAN	ULK1	TARGET			2 2 11 11 11 1 1 2 5	TLSEDTIRL	DB Search
KPSSWLRTL	KPSSWLRTL	51.59	1086.62	9	100	9	-7.14	0.91	1.1	363.215	3	64.711	26600000	51000000	61209	Inaki_293_24_02_2022.raw	22	22	7	7	P12755|SKI_HUMAN	SKI	TARGET			5 11 5 5 7 67 5 5 5	KPSSWLRTL	DB Search
APASALVRIPL	APASALVRIPL	51.59	1106.68	11	90.9	11	-6.6805	0.63	1.9	554.351	2	92.8175	480000	2890000	99710	Inaki_293_24_02_2022.raw	2	2	2	2	P07339|CATD_HUMAN	CTSD	TARGET			5 13 88 31 26 23 13 0 5 5 5	APASALVRIPL	DB Search
KVADMALHY	KVADMALHY	51.59	1046.52	9	22.2	9	-1.4584	0.87	-2	524.269	2	53.7493	414000	2180000	45219	Inaki_293_24_02_2022.raw	1	1	1	1	P50990|TCPQ_HUMAN	CCT8	TARGET			5 2 0 0 0 0 1 1 1	KVADMALHY	DB Search
FLDDNQIVT	FLDDNQIVT	51.56	1063.52	9	66.7	9	7.7401	0.74	1.6	1064.53	1	85.6573	3510000	19100000	89738	Inaki_293_24_02_2022.raw	3	3	2	2	P62873|GBB1_HUMAN	GNB1	TARGET			0 0 19 19 31 43 13 0 5	FLDDNQIVT	DB Search
ALIEVPDGFTA	ALIEVPDGFTA	51.56	1131.58	11	27.3	11	2.4643	0.93	1.5	1132.59	1	112.53	2050000	12300000	127306	Inaki_293_24_02_2022.raw	2	2	2	2	Q9H4A4|AMPB_HUMAN	RNPEP	TARGET			0 0 15 29 10 0 0 0 0 0 0	ALIEVPDGFTA	DB Search
FRVPFIYGH	FRVPFIYGH	51.55	1134.6	9	55.6	9	1.9375	0.76	1.8	379.209	3	85.753	1170000	5980000	89787	Inaki_293_24_02_2022.raw	2	2	2	2	Q9NZ01|TECR_HUMAN	TECR	TARGET			0 0 9 0 0 3 10 14 5	FRVPFIYGH	DB Search
ALLGDLTKA	ALLGDLTKA	51.53	900.528	9	77.8	9	-4.0388	0.9	0.6	451.273	2	74.1596	3840000	15800000	73679	Inaki_293_24_02_2022.raw	2	2	2	2	Q92973|TNPO1_HUMAN:O14787|TNPO2_HUMAN	TNPO1:TNPO2	TARGET			3 3 50 7 7 9 17 0 0	ALLGDLTKA	DB Search
TLWVDPYEV	TLWVDPYEV	51.51	1120.54	9	55.6	9	3.3164	0.9	2.2	1121.56	1	116.389	28600000	61500000	134336	Inaki_293_24_02_2022.raw	6	6	2	2	P78543|BTG2_HUMAN:P62324|BTG1_HUMAN	BTG2:BTG1	TARGET			0 0 7 2 6 4 2 0 0	TLWVDPYEV	DB Search
SVYSPSGPVNR	SVYSPSGPVNR	51.5	1161.58	11	54.5	11	-0.1889	0.86	3.1	581.801	2	42.5905	2880000	15000000	27267	Inaki_293_24_02_2022_RESTOS.raw	6	6	3	3	Q9NS56|TOPRS_HUMAN	TOPORS	TARGET			0 0 25 25 16 9 5 0 0 0 2	SVYSPSGPVNR	DB Search
SPRPNPTSSPLL	SPRPNPTSSPLL	51.48	1264.68	12	0	12	-4.8027	0.81	2	633.35	2	61.5348	413000	2140000	55965	Inaki_293_24_02_2022.raw	2	2	2	2	P41229|KDM5C_HUMAN	KDM5C	TARGET			0 0 0 0 0 0 0 1 1 0 0 0	SPRPNPTSSPLL	DB Search
GLDWLSHEL	GLDWLSHEL	51.47	1068.52	9	11.1	9	-4.65	0.85	2.9	1069.54	1	103.207	1120000	6430000	114360	Inaki_293_24_02_2022.raw	6	6	2	2	P84085|ARF5_HUMAN	ARF5	TARGET			0 0 0 0 0 2 0 1 1	GLDWLSHEL	DB Search
LPNVPSSSL	LPNVPSSSL	51.46	912.492	9	44.4	9	1.8304	0.91	1.3	913.504	1	78.1234	80000	505000	79281	Inaki_293_24_02_2022.raw	2	2	1	1	Q96CF2|CHM4C_HUMAN	CHMP4C	TARGET			5 0 8 38 0 0 4 0 0	LPNVPSSSL	DB Search
APRGPGAEL	APRGPGAEL	51.46	866.461	9	77.8	9	-2.4686	0.84	0.8	434.24	2	40.733	3760000	6680000	25469	Inaki_293_24_02_2022_RESTOS.raw	5	5	2	2	Q96FS4|SIPA1_HUMAN	SIPA1	TARGET			5 6 2 3 0 0 49 79 5	APRGPGAEL	DB Search
GPLDKWRAL	GPLDKWRAL	51.44	1054.59	9	77.8	9	0.674	0.74	5.4	528.308	2	75.9367	410000	1470000	75990	Inaki_293_24_02_2022.raw	3	3	2	2	P27635|RL10_HUMAN	RPL10	TARGET			5 17 34 24 17 0 0 7 5	GPLDKWRAL	DB Search
AIYATIPVYK	AIYATIPVYK	51.41	1137.64	10	60	10	2.74	0.71	-0.7	569.831	2	76.8439	422000	3100000	77406	Inaki_293_24_02_2022.raw	1	1	1	1	Q9P2I0|CPSF2_HUMAN	CPSF2	TARGET			0 0 12 11 3 3 0 0 13 5	AIYATIPVYK	DB Search
ALANQKLYSV	ALANQKLYSV	51.4	1105.61	10	40	10	0.3637	0.84	3.4	553.818	2	60.3067	229000	1280000	54295	Inaki_293_24_02_2022.raw	1	1	1	1	Q9NU22|MDN1_HUMAN	MDN1	TARGET			0 0 6 0 0 3 4 5 0 0	ALANQKLYSV	DB Search
ALM(+15.99)PVLNQV	ALMPVLNQV	51.4	999.542	9	11.1	9	-0.0958	0.81	3.3	1000.56	1	82.9196	2870000	19400000	85908	Inaki_293_24_02_2022.raw	5	5	5	5	Q5RKV6|EXOS6_HUMAN	EXOSC6	TARGET	Oxidation (M)	M3:Oxidation (M):1000.00	0 0 12 0 0 0 0 0 0	ALM(+15.99)PVLNQV	DB Search
SVASAAAVLSH	SVASAAAVLSH	51.39	1011.53	11	81.8	11	-2.034	0.9	1.3	506.777	2	58.5709	3510000	17400000	51928	Inaki_293_24_02_2022.raw	4	4	3	3	P04844|RPN2_HUMAN	RPN2	TARGET			0 0 16 12 12 14 9 9 22 21 5	SVASAAAVLSH	DB Search
KIFSGVFVK	KIFSGVFVK	51.38	1023.61	9	77.8	9	-0.8362	0.89	1.1	512.816	2	64.7879	8240000	31200000	60975	Inaki_293_24_02_2022.raw	6	6	3	3	Q6DKI1|RL7L_HUMAN	RPL7L1	TARGET			5 41 12 5 0 0 11 11 5	KIFSGVFVK	DB Search
Q(-17.03)PHVGDYRQL	QPHVGDYRQL	51.36	1194.58	10	50	10	5.0279	0.65	0.6	598.299	2	64.6557	1140000	6690000	60292	Inaki_293_24_02_2022.raw	3	3	3	3	Q06323|PSME1_HUMAN	PSME1	TARGET	Pyro-glu from Q	Q1:Pyro-glu from Q:1000.00	0 0 40 53 7 7 0 0 0 4	Q(-17.03)PHVGDYRQL	DB Search
IPQGGRGAIQF	IPQGGRGAIQF	51.35	1142.62	11	63.6	11	-3.3949	0.54	2.9	572.321	2	64.0095	12100000	28200000	59597	Inaki_293_24_02_2022.raw	5	5	2	2	Q15436|SC23A_HUMAN:Q15437|SC23B_HUMAN	SEC23A:SEC23B	TARGET			5 51 51 3 0 0 0 0 11 4 5	IPQGGRGAIQF	DB Search
RILFFNTPK	RILFFNTPK	51.34	1134.65	9	77.8	9	-0.3851	0.84	0.6	568.337	2	73.0038	861000	4550000	72313	Inaki_293_24_02_2022.raw	2	2	1	1	P48556|PSMD8_HUMAN	PSMD8	TARGET			4 0 0 4 18 20 37 61 5	RILFFNTPK	DB Search
RLSQLEGVNV	RLSQLEGVNV	51.32	1113.61	10	100	10	0.6166	0.82	0.5	557.817	2	66.4578	360000	3030000	62978	Inaki_293_24_02_2022.raw	1	1	1	1	Q96QK1|VPS35_HUMAN	VPS35	TARGET			5 2 2 2 18 18 33 45 15 5	RLSQLEGVNV	DB Search
QVVGGIYGV	QVVGGIYGV	51.31	890.486	9	44.4	9	2.6077	0.74	1.3	891.498	1	84.9017	445000	2620000	88627	Inaki_293_24_02_2022.raw	2	2	1	1	P13639|EF2_HUMAN	EEF2	TARGET			5 6 31 0 0 11 0 0 0	QVVGGIYGV	DB Search
RTYDPEGFKK	RTYDPEGFKK	51.27	1239.62	10	80	10	-2.7682	0.75	0.6	414.218	3	35.0483	193000	640000	17860	Inaki_293_24_02_2022_RESTOS.raw	1	1	1	1	Q96G61|NUD11_HUMAN:Q8NFP7|NUD10_HUMAN	NUDT11:NUDT10	TARGET			5 6 6 21 11 11 0 0 8 5	RTYDPEGFKK	DB Search
IQRTPKIQVYSR	IQRTPKIQVYSR	51.27	1487.86	12	58.3	12	3.9321	0.84	1.2	372.974	4	45.6942	11700000	58200000	32138	Inaki_293_24_02_2022_RESTOS.raw	7	7	5	5	P61769|B2MG_HUMAN	B2M	TARGET			5 0 0 0 0 0 4 8 9 16 7 5	IQRTPKIQVYSR	DB Search
SLFSGKPEVL	SLFSGKPEVL	51.26	1075.59	10	30	10	-1.4128	0.9	3.4	538.807	2	82.6955	679000	3540000	85613	Inaki_293_24_02_2022.raw	1	1	1	1	Q14202|ZMYM3_HUMAN	ZMYM3	TARGET			0 0 6 4 1 1 0 1 1 4	SLFSGKPEVL	DB Search
ILPHSPINV	ILPHSPINV	51.25	988.571	9	100	9	0.8067	0.73	1.9	495.295	2	72.6894	1100000	5670000	71552	Inaki_293_24_02_2022.raw	1	1	1	1	O95714|HERC2_HUMAN:Q9BVR0|HRC23_HUMAN	HERC2:HERC2P3	TARGET			3 3 5 5 15 11 11 10 5	ILPHSPINV	DB Search
SPVKLFSGL	SPVKLFSGL	51.25	946.549	9	100	9	-6.1534	0.61	1.9	474.284	2	87.3203	803000	4940000	92016	Inaki_293_24_02_2022.raw	1	1	1	1	Q15398|DLGP5_HUMAN	DLGAP5	TARGET			5 36 36 9 9 15 8 34 5	SPVKLFSGL	DB Search
AVASVIIYR	AVASVIIYR	51.24	990.586	9	77.8	9	-0.1268	0.85	2	496.303	2	66.4745	94800	582000	62935	Inaki_293_24_02_2022.raw	1	1	1	1	Q9HCU4|CELR2_HUMAN	CELSR2	TARGET			0 0 15 4 4 4 2 2 2	AVASVIIYR	DB Search
RPSENLGQVL	RPSENLGQVL	51.24	1111.6	10	50	10	-3.1935	0.85	3.6	556.811	2	62.4849	332000	1910000	57392	Inaki_293_24_02_2022.raw	2	2	2	2	Q99805|TM9S2_HUMAN	TM9SF2	TARGET			0 0 0 0 0 17 17 26 12 5	RPSENLGQVL	DB Search
SRVVTVSEY	SRVVTVSEY	51.19	1038.53	9	77.8	9	-0.9954	0.87	1.3	520.277	2	48.2018	379000	1880000	37328	Inaki_293_24_02_2022.raw	1	1	1	1	Q92917|GPKOW_HUMAN	GPKOW	TARGET			0 0 9 9 14 44 49 54 5	SRVVTVSEY	DB Search
YASDVQLIL	YASDVQLIL	51.18	1020.55	9	33.3	9	-2.2422	0.82	5.5	1021.57	1	108.794	327000	2380000	122128	Inaki_293_24_02_2022.raw	2	2	2	2	Q8NHQ8|RASF8_HUMAN	RASSF8	TARGET			0 0 0 0 22 22 23 0 0	YASDVQLIL	DB Search
LYPSIIQEF	LYPSIIQEF	51.18	1108.58	9	33.3	9	1.8567	0.8	1.9	1109.59	1	119.981	1190000	7050000	137778	Inaki_293_24_02_2022.raw	2	2	2	2	P09884|DPOLA_HUMAN	POLA1	TARGET			0 0 0 0 5 7 0 0 5	LYPSIIQEF	DB Search
KVPEWVDTV	KVPEWVDTV	51.17	1071.56	9	77.8	9	0.0392	0.8	1.1	536.79	2	77.1926	3320000	20000000	77951	Inaki_293_24_02_2022.raw	6	6	2	2	P39019|RS19_HUMAN	RPS19	TARGET			5 12 0 0 5 6 6 9 5	KVPEWVDTV	DB Search
RLYKPILWR	RLYKPILWR	51.17	1243.76	9	100	9	5.97	0.74	0	415.594	3	65.976	793000	1550000	62533	Inaki_293_24_02_2022.raw	3	3	1	1	Q86XI2|CNDG2_HUMAN	NCAPG2	TARGET			5 7 28 28 63 63 16 16 5	RLYKPILWR	DB Search
RIQLPVVSK	RIQLPVVSK	51.14	1038.65	9	44.4	9	-3.5695	0.81	1.2	520.337	2	56.5311	430000	1190000	49031	Inaki_293_24_02_2022.raw	4	4	1	1	P46013|KI67_HUMAN	MKI67	TARGET			5 0 0 0 0 0 26 8 5	RIQLPVVSK	DB Search
ALAGGITM(+15.99)V	ALAGGITMV	51.12	847.447	9	22.2	9	1.5495	0.84	0.5	848.458	1	73.9082			73375	Inaki_293_24_02_2022.raw	1	1	0	0	P27708|PYR1_HUMAN	CAD	TARGET	Oxidation (M)	M8:Oxidation (M):1000.00	0 0 0 0 0 17 43 0 0	ALAGGITM(+15.99)V	DB Search
LIRPVSASF	LIRPVSASF	51.12	988.571	9	44.4	9	-3.0073	0.85	1.4	495.295	2	69.5101			67250	Inaki_293_24_02_2022.raw	1	1	0	0	P05496|AT5G1_HUMAN	ATP5MC1	TARGET			0 0 0 0 0 4 19 23 5	LIRPVSASF	DB Search
GLAKLIADV	GLAKLIADV	51.11	898.549	9	77.8	9	-5.2949	0.91	0.9	899.56	1	86.9884	8650000	40000000	91549	Inaki_293_24_02_2022.raw	4	4	3	3	P39748|FEN1_HUMAN	FEN1	TARGET			0 0 8 8 31 60 27 8 5	GLAKLIADV	DB Search
RPTLPRFAL	RPTLPRFAL	51.04	1069.64	9	88.9	9	-2.7805	0.76	2.7	357.556	3	75.2921	617000	2220000	75218	Inaki_293_24_02_2022.raw	4	4	3	3	Q8NBM8|PCYXL_HUMAN	PCYOX1L	TARGET			2 2 13 2 3 2 6 0 5	RPTLPRFAL	DB Search
TLADVLYHV	TLADVLYHV	51.03	1029.55	9	33.3	9	-3.4741	0.84	3.7	1030.56	1	96.4618	1580000	7290000	104941	Inaki_293_24_02_2022.raw	8	8	1	1	Q9UBL3|ASH2L_HUMAN	ASH2L	TARGET			0 0 0 0 17 13 25 0 0	TLADVLYHV	DB Search
SMYEPGSALK	SMYEPGSALK	51.02	1081.51	10	50	10	-0.2573	0.88	-1.2	541.764	2	53.0417	72100	658000	44164	Inaki_293_24_02_2022.raw	1	1	1	1	Q9Y2X7|GIT1_HUMAN	GIT1	TARGET			0 0 13 13 0 0 0 6 8 5	SMYEPGSALK	DB Search
KRGDVIYIL	KRGDVIYIL	51.01	1075.64	9	55.6	9	-4.3103	0.83	-0.1	359.555	3	73.8881	81700000	148000000	73132	Inaki_293_24_02_2022.raw	39	39	9	9	O75563|SKAP2_HUMAN	SKAP2	TARGET			2 1 1 1 16 32 57 1 5	KRGDVIYIL	DB Search
LIWAAPRLQ	LIWAAPRLQ	51.01	1066.63	9	77.8	9	-1.4425	0.6	-5.8	534.321	2	85.7915	477000	4450000	89964	Inaki_293_24_02_2022.raw	1	1	1	1	P53990|IST1_HUMAN	IST1	TARGET			3 3 35 35 4 3 0 0 2	LIWAAPRLQ	DB Search
SVAAQLTGV	SVAAQLTGV	50.97	844.465	9	77.8	9	-0.6035	0.88	0.1	845.476	1	73.3372	1450000	6680000	72540	Inaki_293_24_02_2022.raw	2	2	2	2	Q9NUD5|ZCHC3_HUMAN	ZCCHC3	TARGET			0 0 40 72 45 45 10 3 3	SVAAQLTGV	DB Search
APEGFSRTDL	APEGFSRTDL	50.96	1091.52	10	80	10	-1.9425	0.66	2.4	546.773	2	57.6223	576000	2470000	50424	Inaki_293_24_02_2022.raw	2	2	2	2	P49815|TSC2_HUMAN	TSC2	TARGET			5 66 97 12 9 0 0 2 2 5	APEGFSRTDL	DB Search
KLLEGEESRISL	KLLEGEESRISL	50.95	1372.76	12	66.7	12	0.4414	0.89	0	687.388	2	67.3106	2420000	9560000	63903	Inaki_293_24_02_2022.raw	5	5	3	3	P08670|VIME_HUMAN	VIM	TARGET			5 33 73 54 6 6 7 0 0 0 0 2	KLLEGEESRISL	DB Search
GQYGNPLNK	GQYGNPLNK	50.95	989.493	9	77.8	9	-0.7837	0.93	0.8	495.756	2	40.8525	624000	1280000	25099	Inaki_293_24_02_2022_RESTOS.raw	2	2	1	1	O14672|ADA10_HUMAN	ADAM10	TARGET			0 0 44 7 7 3 3 5 5	GQYGNPLNK	DB Search
GPAATSGAVL	GPAATSGAVL	50.95	842.45	10	40	10	-0.4277	0.71	2.2	843.462	1	60.1772	303000	1040000	53968	Inaki_293_24_02_2022.raw	1	1	1	1	P48556|PSMD8_HUMAN	PSMD8	TARGET			0 0 0 28 28 0 0 0 39 5	GPAATSGAVL	DB Search
IYAPKLQEF	IYAPKLQEF	50.94	1107.6	9	100	9	0.2733	0.78	2.2	554.809	2	78.5137	928000	5880000	79740	Inaki_293_24_02_2022.raw	2	2	2	2	O96020|CCNE2_HUMAN	CCNE2	TARGET			5 7 46 7 2 2 2 2 5	IYAPKLQEF	DB Search
VLGGKAFLEHL	VLGGKAFLEHL	50.94	1182.68	11	54.5	11	0.2066	0.51	-0.7	395.234	3	80.7123	794000	4120000	82809	Inaki_293_24_02_2022.raw	3	3	1	1	Q8TAP6|CEP76_HUMAN	CEP76	TARGET			0 0 0 0 0 38 12 12 12 11 5	VLGGKAFLEHL	DB Search
KLAEGVLDV	KLAEGVLDV	50.93	942.539	9	100	9	-1.0941	0.87	-0.6	472.278	2	73.0976	4380000	14600000	72223	Inaki_293_24_02_2022.raw	4	4	3	3	Q5THK1|PR14L_HUMAN	PRR14L	TARGET			5 3 3 6 18 18 29 29 5	KLAEGVLDV	DB Search
IPRNLIGSEL	IPRNLIGSEL	50.93	1110.64	10	90	10	-2.8078	0.67	2	556.33	2	77.8823	2130000	11200000	79009	Inaki_293_24_02_2022.raw	1	1	1	1	Q9P2P1|NYNRI_HUMAN	NYNRIN	TARGET			5 8 0 5 21 81 53 53 68 5	IPRNLIGSEL	DB Search
KILPTLEAV	KILPTLEAV	50.93	982.606	9	77.8	9	-1.9238	0.82	4.4	492.315	2	82.1216	3660000	21200000	84912	Inaki_293_24_02_2022.raw	8	8	3	3	Q12905|ILF2_HUMAN	ILF2	TARGET			5 4 4 0 0 34 72 29 5	KILPTLEAV	DB Search
SLPELVHAV	SLPELVHAV	50.92	963.539	9	55.6	9	-2.9596	0.87	2.3	964.552	1	80.0558	3540000	8110000	81935	Inaki_293_24_02_2022.raw	3	3	2	2	P58005|SESN3_HUMAN	SESN3	TARGET			0 0 0 0 17 20 21 18 5	SLPELVHAV	DB Search
NLAGVYSEV	NLAGVYSEV	50.92	950.471	9	55.6	9	3.4004	0.93	3.4	951.485	1	80.8812	6680000	34700000	82941	Inaki_293_24_02_2022.raw	4	4	2	2	Q9Y295|DRG1_HUMAN	DRG1	TARGET			0 0 41 41 44 9 7 0 0	NLAGVYSEV	DB Search
NRPPSSFSL	NRPPSSFSL	50.92	1003.51	9	44.4	9	-7.0819	0.77	2.7	502.765	2	60.9395	820000	1840000	55594	Inaki_293_24_02_2022.raw	4	4	3	3	Q8NEN0|ARMC2_HUMAN	ARMC2	TARGET			0 0 0 0 0 7 51 43 5	NRPPSSFSL	DB Search
STYISILNQK	STYISILNQK	50.92	1165.63	10	80	10	-1.3109	0.89	-0.2	583.827	2	72.9297	305000	1620000	71869	Inaki_293_24_02_2022.raw	1	1	1	1	Q8TDJ6|DMXL2_HUMAN	DMXL2	TARGET			0 0 6 21 5 5 12 4 4 5	STYISILNQK	DB Search
ALLSRPALTL	ALLSRPALTL	50.91	1053.65	10	60	10	-3.9719	0.81	1.8	527.838	2	87.2097	637000	4340000	91850	Inaki_293_24_02_2022.raw	2	2	2	2	Q9BZM1|PG12A_HUMAN	PLA2G12A	TARGET			0 0 48 0 0 9 9 12 17 5	ALLSRPALTL	DB Search
VIFDLPTTV	VIFDLPTTV	50.89	1003.56	9	55.6	9	2.0205	0.85	3	1004.57	1	120.185	1210000	6560000	138070	Inaki_293_24_02_2022.raw	3	3	2	2	O60303|KATIP_HUMAN	KATNIP	TARGET			0 0 9 9 11 8 8 0 0	VIFDLPTTV	DB Search
SPALPSGSL	SPALPSGSL	50.89	827.439	9	66.7	9	0.7358	0.94	-0.9	828.449	1	73.6328	272000	1530000	73009	Inaki_293_24_02_2022.raw	2	2	1	1	P41970|ELK3_HUMAN	ELK3	TARGET			2 0 17 18 4 2 2 1 1	SPALPSGSL	DB Search
SPSIRNVQEL	SPSIRNVQEL	50.88	1141.61	10	50	10	-0.1761	0.75	1.8	571.815	2	59.2628	208000	1240000	52795	Inaki_293_24_02_2022.raw	1	1	1	1	P12109|CO6A1_HUMAN	COL6A1	TARGET			0 0 5 1 0 0 6 17 11 5	SPSIRNVQEL	DB Search
HLSIINEYL	HLSIINEYL	50.88	1100.59	9	77.8	9	-1.7848	0.76	3.6	551.305	2	94.3729	1260000	4150000	102332	Inaki_293_24_02_2022.raw	1	1	1	1	P46940|IQGA1_HUMAN	IQGAP1	TARGET			0 0 3 3 5 5 10 3 5	HLSIINEYL	DB Search
KLWTGGLDNTV	KLWTGGLDNTV	50.83	1202.63	11	63.6	11	3.1406	0.72	0.8	602.325	2	78.4033	339000	2370000	79587	Inaki_293_24_02_2022.raw	3	3	1	1	Q04727|TLE4_HUMAN:Q04726|TLE3_HUMAN:Q04724|TLE1_HUMAN	TLE4:TLE3:TLE1	TARGET			5 3 3 3 0 0 5 12 27 0 0	KLWTGGLDNTV	DB Search
ATYYGAFIK	ATYYGAFIK	50.82	1032.53	9	77.8	9	-1.1236	0.8	-3.2	517.272	2	70.7591	674000	4100000	68851	Inaki_293_24_02_2022.raw	3	3	1	1	Q8N4C8|MINK1_HUMAN:O95819|M4K4_HUMAN:Q9UKE5|TNIK_HUMAN	MINK1:MAP4K4:TNIK	TARGET			0 0 29 46 6 6 8 13 5	ATYYGAFIK	DB Search
RPPPPNSVI	RPPPPNSVI	50.78	975.55	9	66.7	9	-1.4553	0.84	-0.2	488.784	2	47.048	63600000	127000000	35194	Inaki_293_24_02_2022.raw	5	5	3	3	Q14186|TFDP1_HUMAN	TFDP1	TARGET			0 0 5 0 5 5 29 21 5	RPPPPNSVI	DB Search
SPFSYKNVL	SPFSYKNVL	50.78	1053.55	9	66.7	9	-0.6608	0.74	-1.2	527.783	2	77.4537	175000	1730000	78309	Inaki_293_24_02_2022.raw	1	1	1	1	P05556|ITB1_HUMAN	ITGB1	TARGET			0 0 15 12 8 0 11 9 5	SPFSYKNVL	DB Search
FLDEKTHEL	FLDEKTHEL	50.77	1130.56	9	100	9	-1.5374	0.57	0.4	566.29	2	51.7616	3540000	11900000	42678	Inaki_293_24_02_2022.raw	6	6	2	2	Q9H0K6|PUS7L_HUMAN	PUS7L	TARGET			5 24 8 5 5 13 12 6 5	FLDEKTHEL	DB Search
TVADVVLWSV	TVADVVLWSV	50.76	1087.59	10	60	10	-2.6029	0.89	-0.3	1088.6	1	126.544	1050000	3650000	147071	Inaki_293_24_02_2022.raw	2	2	1	1	Q13155|AIMP2_HUMAN	AIMP2	TARGET			0 0 5 5 72 54 9 9 0 0	TVADVVLWSV	DB Search
SPTKGNISF	SPTKGNISF	50.75	949.487	9	55.6	9	-6.3806	0.83	1.3	475.753	2	48.9994	1170000	4300000	38391	Inaki_293_24_02_2022.raw	3	3	2	2	Q14188|TFDP2_HUMAN	TFDP2	TARGET			0 0 4 4 0 0 50 56 5	SPTKGNISF	DB Search
APYPLYPAEL	APYPLYPAEL	50.74	1132.58	10	60	10	-1.091	0.71	2.6	1133.6	1	108.088	3360000	15600000	121007	Inaki_293_24_02_2022.raw	3	3	3	3	Q93062|RBPMS_HUMAN	RBPMS	TARGET			0 0 29 19 27 34 29 26 0 0	APYPLYPAEL	DB Search
TVIHFNNPK	TVIHFNNPK	50.73	1068.57	9	44.4	9	-1.1566	0.29	2.2	357.2	3	40.8688	1660000	6420000	27040	Inaki_293_24_02_2022.raw	3	3	2	2	P20290|BTF3_HUMAN:Q96K17|BT3L4_HUMAN	BTF3:BTF3L4	TARGET			0 0 0 15 3 0 0 2 2	TVIHFNNPK	DB Search
IVFSLTFFK	IVFSLTFFK	50.73	1100.63	9	77.8	9	-3.4249	0.56	0.2	1101.64	1	116.782	1480000	7130000	133425	Inaki_293_24_02_2022.raw	6	6	1	1	Q5TGZ0|MIC10_HUMAN	MICOS10	TARGET			0 0 5 4 4 9 5 5 5	IVFSLTFFK	DB Search
RLLGHLLQH	RLLGHLLQH	50.73	1085.65	9	100	9	8.9287	0.66	3.3	362.892	3	58.6285	1920000	4550000	52369	Inaki_293_24_02_2022.raw	2	2	1	1	Q9NRP7|STK36_HUMAN	STK36	TARGET			5 3 4 4 78 33 6 6 5	RLLGHLLQH	DB Search
VPAVPTVGF	VPAVPTVGF	50.72	885.496	9	77.8	9	-0.4755	0.83	1.7	886.508	1	99.8722	905000	4910000	109536	Inaki_293_24_02_2022.raw	2	2	2	2	Q8IVW1|ARL17_HUMAN	ARL17A	TARGET			0 0 11 29 5 5 6 5 5	VPAVPTVGF	DB Search
NTDSPLRY	NTDSPLRY	50.7	964.461	8	100	8	-8.6086	0.87	3.3	483.242	2	48.6943	807000	3250000	35268	Inaki_293_24_02_2022_RESTOS.raw	2	2	2	2	A0A8I5KQE6|RPSA2_HUMAN:P08865|RSSA_HUMAN	RPSA2:RPSA	TARGET			5 9 86 83 15 6 3 3	NTDSPLRY	DB Search
LLDVTPLSL	LLDVTPLSL	50.7	969.575	9	77.8	9	-2.5948	0.91	1.3	485.797	2	124.035	10600000	57300000	143654	Inaki_293_24_02_2022.raw	6	6	3	3	P54652|HSP72_HUMAN:P38646|GRP75_HUMAN:P11142|HSP7C_HUMAN	HSPA2:HSPA9:HSPA8	TARGET			0 0 23 10 10 24 8 84 5	LLDVTPLSL	DB Search
FSRAPVSAL	FSRAPVSAL	50.68	946.524	9	88.9	9	-2.5824	0.75	1.8	474.272	2	59.2443	293000	1710000	52812	Inaki_293_24_02_2022.raw	2	2	1	1	Q13190|STX5_HUMAN	STX5	TARGET			4 0 4 10 10 16 30 32 5	FSRAPVSAL	DB Search
GQAEIIILL	GQAEIIILL	50.67	968.591	9	55.6	9	2.3624	0.76	1.9	969.604	1	128.363	1280000	8710000	149727	Inaki_293_24_02_2022.raw	3	3	2	2	Q7Z3T8|ZFY16_HUMAN	ZFYVE16	TARGET			0 0 18 18 33 62 22 0 0	GQAEIIILL	DB Search
RLTEEFQNV	RLTEEFQNV	50.67	1134.57	9	77.8	9	0.9103	0.92	1.6	568.294	2	61.074	651000	3860000	55311	Inaki_293_24_02_2022.raw	2	2	1	1	Q9UI43|MRM2_HUMAN	MRM2	TARGET			0 0 4 5 17 54 54 12 5	RLTEEFQNV	DB Search
VLYHYVAVNNPKKQE	VLYHYVAVNNPKKQE	50.65	1800.95	15	53.3	15	5.9728	0.57	1.3	451.248	4	48.8885	1400000	7530000	38285	Inaki_293_24_02_2022.raw	2	2	1	1	P0C6T2|OST4_HUMAN	OST4	TARGET			0 0 0 15 0 0 4 4 0 0 3 3 2 2 5	VLYHYVAVNNPKKQE	DB Search
YDHQGIFK	YDHQGIFK	50.65	1006.49	8	87.5	8	10.4973	0.59	-2.9	504.251	2	53.4003			44707	Inaki_293_24_02_2022.raw	1	1	0	0	Q96E22|NGBR_HUMAN	NUS1	TARGET			5 14 16 16 0 19 28 5	YDHQGIFK	DB Search
APSGSLAVPL	APSGSLAVPL	50.62	910.512	10	40	10	-1.2609	0.75	0.9	911.524	1	91.0685	5360000	24800000	97170	Inaki_293_24_02_2022.raw	5	5	3	3	Q9H3N1|TMX1_HUMAN	TMX1	TARGET			0 0 0 0 5 9 77 77 0 0	APSGSLAVPL	DB Search
TPINKPPVL	TPINKPPVL	50.62	977.591	9	88.9	9	-3.1043	0.68	3	489.806	2	61.9601	1060000	3280000	56894	Inaki_293_24_02_2022.raw	1	1	1	1	P29374|ARI4A_HUMAN	ARID4A	TARGET			5 22 22 10 10 5 9 0 5	TPINKPPVL	DB Search
KPRPPPSQL	KPRPPPSQL	50.61	1018.59	9	88.9	9	-2.694	0.44	1.1	510.306	2	34.3316	312000	229000	17044	Inaki_293_24_02_2022_RESTOS.raw	4	4	1	1	A6NKF1|SAC31_HUMAN	SAC3D1	TARGET			5 10 10 11 0 41 41 85 5	KPRPPPSQL	DB Search
VVFYNPNLKK	VVFYNPNLKK	50.61	1220.69	10	80	10	-1.328	0.81	-0.6	407.906	3	52.9498	487000	2430000	43952	Inaki_293_24_02_2022.raw	2	2	1	1	O94955|RHBT3_HUMAN	RHOBTB3	TARGET			0 0 7 14 20 2 2 2 2 3	VVFYNPNLKK	DB Search
ALAGGITMV	ALAGGITMV	50.61	831.452	9	33.3	9	1.6466	0.88	0.4	832.463	1	90.5905	368000	2370000	96644	Inaki_293_24_02_2022.raw	2	2	1	1	P27708|PYR1_HUMAN	CAD	TARGET			0 0 6 0 0 23 23 0 0	ALAGGITMV	DB Search
RILDIDIPMSV	RILDIDIPMSV	50.61	1270.7	11	45.5	11	-1.0388	0.83	0.1	636.358	2	114.361	1980000	11200000	129835	Inaki_293_24_02_2022.raw	3	3	2	2	Q12800|TFCP2_HUMAN	TFCP2	TARGET			0 0 0 1 2 2 56 2 2 0 0	RILDIDIPMSV	DB Search
RLLDLDIPMSV	RLLDLDIPMSV	50.61	1270.7	11	45.5	11	-3.8424	0.81	0.1	636.358	2	114.361	1980000	11200000	129835	Inaki_293_24_02_2022.raw	3	3	2	2	Q9NZI7|UBIP1_HUMAN	UBP1	TARGET			0 0 0 1 2 2 56 2 2 0 0	RLLDLDIPMSV	DB Search
KMQYATGPLLK	KMQYATGPLLK	50.61	1248.69	11	54.5	11	0.3361	0.75	2.7	417.24	3	54.7111	65400	445000	46438	Inaki_293_24_02_2022.raw	1	1	1	1	P62341|SELT_HUMAN	SELENOT	TARGET			5 0 0 9 0 10 6 0 0 5 5	KMQYATGPLLK	DB Search
KLLDVVHPA	KLLDVVHPA	50.59	990.586	9	77.8	9	-0.2642	0.88	5.5	496.305	2	58.703	196000	1260000	52059	Inaki_293_24_02_2022.raw	1	1	1	1	Q99832|TCPH_HUMAN	CCT7	TARGET			5 8 5 3 3 8 10 0 0	KLLDVVHPA	DB Search
QILDGVHYL	QILDGVHYL	50.59	1056.56	9	55.6	9	-1.1007	0.84	0.1	529.29	2	86.1333	1050000	5250000	90607	Inaki_293_24_02_2022.raw	1	1	1	1	O43293|DAPK3_HUMAN	DAPK3	TARGET			5 16 60 43 0 0 31 0 0	QILDGVHYL	DB Search
APIQGNREEL	APIQGNREEL	50.57	1125.58	10	60	10	-2.0872	0.72	0.9	563.799	2	42.7885	432000	2570000	29817	Inaki_293_24_02_2022.raw	2	2	2	2	Q13435|SF3B2_HUMAN	SF3B2	TARGET			5 23 42 30 2 1 0 0 0 4	APIQGNREEL	DB Search
DVVHPAAK	DVVHPAAK	50.57	835.455	8	50	8	7.7195	0.84	8.3	418.74	2	47.9026	135000	1140000	36973	Inaki_293_24_02_2022.raw	2	2	2	2	Q99832|TCPH_HUMAN	CCT7	TARGET			0 0 5 5 0 0 4 4	DVVHPAAK	DB Search
LPNHAIREL	LPNHAIREL	50.56	1061.6	9	77.8	9	-1.1203	0.47	1.7	354.875	3	47.0189	10300000	42000000	35659	Inaki_293_24_02_2022.raw	5	5	3	3	Q9UHL9|GT2D1_HUMAN	GTF2IRD1	TARGET			5 43 43 66 27 13 0 0 2	LPNHAIREL	DB Search
LVRDVVSSL	LVRDVVSSL	50.54	986.576	9	55.6	9	-2.7816	0.79	2.1	494.298	2	71.1465	2770000	12200000	69575	Inaki_293_24_02_2022.raw	2	2	2	2	Q9NQ55|SSF1_HUMAN	PPAN	TARGET			0 0 0 0 21 79 81 61 5	LVRDVVSSL	DB Search
SLDKDIVAL	SLDKDIVAL	50.49	972.549	9	77.8	9	-3.0345	0.91	2.7	973.563	1	79.3497	2060000	9980000	80965	Inaki_293_24_02_2022.raw	7	7	4	4	P11388|TOP2A_HUMAN	TOP2A	TARGET			0 0 6 10 13 66 32 15 5	SLDKDIVAL	DB Search
APREPPPVEL	APREPPPVEL	50.48	1103.6	10	60	10	-3.2953	0.44	4.1	552.81	2	61.9476	2200000	4340000	56893	Inaki_293_24_02_2022.raw	4	4	3	3	Q13105|ZBT17_HUMAN	ZBTB17	TARGET			0 0 0 0 14 50 80 79 37 5	APREPPPVEL	DB Search
GLADKVYFL	GLADKVYFL	50.46	1024.56	9	77.8	9	-2.4639	0.9	1.6	1025.57	1	97.3222	5000000	27400000	106090	Inaki_293_24_02_2022.raw	3	3	2	2	P27708|PYR1_HUMAN	CAD	TARGET			0 0 11 11 15 15 52 15 5	GLADKVYFL	DB Search
NPDAALRAL	NPDAALRAL	50.44	939.514	9	66.7	9	-4.5467	0.65	3.2	470.768	2	63.6301	2270000	8210000	54934	Inaki_293_24_02_2022_RESTOS.raw	4	4	2	2	O14579|COPE_HUMAN	COPE	TARGET			5 28 35 20 20 0 0 0 5	NPDAALRAL	DB Search
IPAPGSGVSF	IPAPGSGVSF	50.42	930.481	10	30	10	1.758	0.93	0.8	931.493	1	85.1598	123000	586000	89078	Inaki_293_24_02_2022.raw	1	1	1	1	Q9BZL6|KPCD2_HUMAN	PRKD2	TARGET			5 5 5 0 0 0 0 0 0 0	IPAPGSGVSF	DB Search
LLDPNVKSI	LLDPNVKSI	50.41	997.581	9	55.6	9	-2.0336	0.85	4.6	499.802	2	68.0091	1750000	9690000	60108	Inaki_293_24_02_2022_RESTOS.raw	2	2	2	2	O43414|ERI3_HUMAN	ERI3	TARGET			0 0 22 11 0 0 7 7 5	LLDPNVKSI	DB Search
LPHAPGVQM(+15.99)	LPHAPGVQM	50.4	964.48	9	55.6	9	3.6051	0.83	-0.1	483.249	2	46.4192	2430000	8690000	35090	Inaki_293_24_02_2022.raw	4	4	3	3	Q13547|HDAC1_HUMAN:Q92769|HDAC2_HUMAN	HDAC1:HDAC2	TARGET	Oxidation (M)	M9:Oxidation (M):1000.00	0 0 5 18 0 0 29 10 5	LPHAPGVQM(+15.99)	DB Search
LVPEFVHNV	LVPEFVHNV	50.4	1052.57	9	55.6	9	0.805	0.72	2.6	527.293	2	77.0475	223000	1680000	77768	Inaki_293_24_02_2022.raw	1	1	1	1	Q9HCD6|TANC2_HUMAN	TANC2	TARGET			0 0 24 24 6 6 7 0 0	LVPEFVHNV	DB Search
RLPESLRYK	RLPESLRYK	50.37	1160.67	9	66.7	9	1.6919	0.81	2.5	387.899	3	42.2282	319000	1340000	29021	Inaki_293_24_02_2022.raw	3	3	1	1	P49815|TSC2_HUMAN	TSC2	TARGET			3 3 0 4 4 4 0 0 3	RLPESLRYK	DB Search
QTYVGITEK	QTYVGITEK	50.37	1037.54	9	100	9	-0.667	0.96	0.1	519.779	2	45.6109	8330000	40300000	31335	Inaki_293_24_02_2022_RESTOS.raw	4	4	3	3	O75643|U520_HUMAN	SNRNP200	TARGET			5 11 41 44 7 7 15 15 5	QTYVGITEK	DB Search
QVFPGLLERV	QVFPGLLERV	50.36	1156.66	10	90	10	-3.8676	0.91	3.2	579.342	2	96.1556	5570000	14500000	104460	Inaki_293_24_02_2022.raw	4	4	2	2	Q9UBB4|ATX10_HUMAN	ATXN10	TARGET			2 2 47 18 3 3 2 2 0 4	QVFPGLLERV	DB Search
GISNPITTSK	GISNPITTSK	50.35	1016.55	10	40	10	0.7604	0.87	0.6	509.285	2	46.2532	54400	407000	34658	Inaki_293_24_02_2022.raw	1	1	1	1	Q9NUC0|SRTD4_HUMAN	SERTAD4	TARGET			0 0 22 22 0 0 16 0 0 5	GISNPITTSK	DB Search
FPHEPWLRL	FPHEPWLRL	50.35	1193.63	9	77.8	9	-3.5121	0.68	1.6	398.888	3	87.8187	2820000	5370000	92848	Inaki_293_24_02_2022.raw	3	3	1	1	Q9BRB3|PIGQ_HUMAN	PIGQ	TARGET			5 7 22 23 15 15 13 1 1	FPHEPWLRL	DB Search
GLYYIHRNK	GLYYIHRNK	50.32	1162.62	9	55.6	9	10.2418	0.62	3.7	388.552	3	48.5701	637000	1500000	35389	Inaki_293_24_02_2022_RESTOS.raw	3	3	2	2	P50750|CDK9_HUMAN	CDK9	TARGET			0 0 39 41 65 8 0 0 5	GLYYIHRNK	DB Search
SPDLKVRPEL	SPDLKVRPEL	50.32	1152.65	10	70	10	-1.4744	0.41	1.7	385.226	3	58.9099	1850000	5020000	52525	Inaki_293_24_02_2022.raw	2	2	2	2	Q9UPZ3|HPS5_HUMAN	HPS5	TARGET			5 24 24 26 26 8 0 0 0 5	SPDLKVRPEL	DB Search
SPIYGGLVL	SPIYGGLVL	50.3	917.522	9	77.8	9	-1.862	0.87	2.9	918.536	1	111.623	440000	2780000	126071	Inaki_293_24_02_2022.raw	3	3	2	2	P03923|NU6M_HUMAN	MT-ND6	TARGET			0 0 9 7 4 4 17 5 5	SPIYGGLVL	DB Search
ATLPKNPPPK	ATLPKNPPPK	50.29	1061.62	10	10	10	-9.1126	0.36	2.6	354.884	3	26.9916	58800	81500	11707	Inaki_293_24_02_2022_RESTOS.raw	2	2	1	1	Q9UGU0|TCF20_HUMAN	TCF20	TARGET			0 0 0 0 0 1 2 1 0 0	ATLPKNPPPK	DB Search
ALEEQLQQIRAE	ALEEQLQQIRAE	50.29	1426.74	12	58.3	12	3.1811	0.77	0.4	714.381	2	70.3864	134000	1150000	68429	Inaki_293_24_02_2022.raw	2	2	2	2	P13645|K1C10_HUMAN	KRT10	TARGET			0 0 30 30 35 49 19 13 13 0 0 0	ALEEQLQQIRAE	DB Search
YLPELLQTV	YLPELLQTV	50.29	1074.6	9	22.2	9	-0.4278	0.82	2.2	1075.61	1	117.552	4110000	18900000	134342	Inaki_293_24_02_2022.raw	2	2	2	2	O14682|ENC1_HUMAN	ENC1	TARGET			0 0 0 0 21 13 0 0 0	YLPELLQTV	DB Search
AVDPNRAVPL	AVDPNRAVPL	50.28	1050.58	10	50	10	-1.2835	0.84	1.7	526.301	2	60.3067	5050000	25200000	54167	Inaki_293_24_02_2022.raw	3	3	2	2	Q9Y3C1|NOP16_HUMAN	NOP16	TARGET			0 0 33 1 0 0 21 28 4 4	AVDPNRAVPL	DB Search
VTAPSGILDV	VTAPSGILDV	50.27	970.534	10	50	10	0.9942	0.89	4.4	971.549	1	96.6731	1700000	9660000	105060	Inaki_293_24_02_2022.raw	3	3	2	2	P41002|CCNF_HUMAN	CCNF	TARGET			0 0 24 0 0 0 9 9 8 5	VTAPSGILDV	DB Search
RPAFFAERL	RPAFFAERL	50.25	1105.6	9	100	9	-3.3919	0.92	0	369.543	3	67.6792	4090000	9800000	64926	Inaki_293_24_02_2022.raw	6	6	3	3	P20073|ANXA7_HUMAN	ANXA7	TARGET			2 2 5 30 20 15 4 4 5	RPAFFAERL	DB Search
AVFNIIFTQK	AVFNIIFTQK	50.23	1179.67	10	80	10	-2.7553	0.7	2.3	590.844	2	97.0433	372000	2200000	105814	Inaki_293_24_02_2022.raw	1	1	1	1	Q12756|KIF1A_HUMAN	KIF1A	TARGET			0 0 5 17 17 36 31 6 6 5	AVFNIIFTQK	DB Search
KLIGEYGLRNK	KLIGEYGLRNK	50.22	1289.75	11	72.7	11	2.3022	0.45	5.3	430.926	3	45.5819	550000	3270000	33842	Inaki_293_24_02_2022.raw	1	1	1	1	P46781|RS9_HUMAN	RPS9	TARGET			5 20 28 8 8 32 5 0 0 1 4	KLIGEYGLRNK	DB Search
NRGINITIY	NRGINITIY	50.21	1062.58	9	11.1	9	-2.5991	0.72	1.6	1063.6	1	74.9908	14800000	104000000	74799	Inaki_293_24_02_2022.raw	5	5	2	2	Q5JVL4|EFHC1_HUMAN	EFHC1	TARGET			0 0 0 0 0 0 0 1 2	NRGINITIY	DB Search
SLDSQKFVTV	SLDSQKFVTV	50.2	1122.59	10	60	10	0.7541	0.76	1.9	562.307	2	69.7627	522000	3490000	67630	Inaki_293_24_02_2022.raw	1	1	1	1	Q96JI7|SPTCS_HUMAN	SPG11	TARGET			0 0 7 3 3 3 6 12 0 0	SLDSQKFVTV	DB Search
LPHSATVTL	LPHSATVTL	50.19	937.523	9	55.6	9	-5.2487	0.49	1.6	469.771	2	59.9537	697000	4050000	53774	Inaki_293_24_02_2022.raw	1	1	1	1	Q8WUA7|TB22A_HUMAN	TBC1D22A	TARGET			0 0 13 0 0 9 29 92 5	LPHSATVTL	DB Search
SLWGGDVVL	SLWGGDVVL	50.19	944.497	9	33.3	9	1.5111	0.85	4	945.511	1	119.61	698000	3750000	137312	Inaki_293_24_02_2022.raw	1	1	1	1	Q7Z7G8|VP13B_HUMAN	VPS13B	TARGET			0 0 8 13 0 0 22 0 0	SLWGGDVVL	DB Search
APQTHLGL	APQTHLGL	50.19	835.455	8	100	8	-5.7806	0.27	1.5	418.737	2	52.2431	3960000	11100000	43425	Inaki_293_24_02_2022.raw	4	4	2	2	Q9BUP0|EFHD1_HUMAN:Q96C19|EFHD2_HUMAN	EFHD1:EFHD2	TARGET			5 17 10 8 4 4 7 5	APQTHLGL	DB Search
APRPTIINA	APRPTIINA	50.14	951.55	9	44.4	9	-4.1343	0.88	2.2	476.785	2	50.9542	15000000	67700000	38366	Inaki_293_24_02_2022_RESTOS.raw	3	3	2	2	Q5JSZ5|PRC2B_HUMAN	PRRC2B	TARGET			1 0 1 0 0 21 48 3 3	APRPTIINA	DB Search
TLVYHVVGV	TLVYHVVGV	50.13	985.56	9	66.7	9	-2.8593	0.8	1.6	493.79	2	76.1856	11200000	44900000	70859	Inaki_293_24_02_2022_RESTOS.raw	7	7	4	4	Q15393|SF3B3_HUMAN	SF3B3	TARGET			0 0 7 7 0 8 3 2 2	TLVYHVVGV	DB Search
TLDDIMAAV	TLDDIMAAV	50.1	947.463	9	33.3	9	-0.2588	0.87	0.6	948.475	1	111.237	839000	2480000	125490	Inaki_293_24_02_2022.raw	2	2	2	2	O75179|ANR17_HUMAN	ANKRD17	TARGET			0 0 20 20 22 0 0 0 0	TLDDIMAAV	DB Search
NLYEGQITV	NLYEGQITV	50.08	1035.52	9	55.6	9	7.5111	0.85	1.7	1036.54	1	86.346	1240000	7350000	90664	Inaki_293_24_02_2022.raw	2	2	2	2	Q99758|ABCA3_HUMAN	ABCA3	TARGET			0 0 78 49 23 23 27 0 0	NLYEGQITV	DB Search
QLFSEIHNL	QLFSEIHNL	50.08	1099.57	9	88.9	9	-3.7009	0.58	1.7	550.793	2	84.3821	1530000	8790000	87873	Inaki_293_24_02_2022.raw	2	2	2	2	Q96SN8|CK5P2_HUMAN	CDK5RAP2	TARGET			5 7 22 0 6 13 11 11 5	QLFSEIHNL	DB Search
SPRFPAQYL	SPRFPAQYL	50.08	1077.56	9	55.6	9	-1.564	0.8	0.8	539.79	2	76.8443	1660000	5710000	77788	Inaki_293_24_02_2022.raw	4	4	3	3	Q15477|SKI2_HUMAN	SKIC2	TARGET			0 0 1 1 2 2 9 4 5	SPRFPAQYL	DB Search
YRNDYATM(+15.99)L	YRNDYATML	50.08	1161.51	9	66.7	9	0.5113	0.76	0.3	581.766	2	54.9187	585000	2970000	46662	Inaki_293_24_02_2022.raw	1	1	1	1	P12110|CO6A2_HUMAN	COL6A2	TARGET	Oxidation (M)	M8:Oxidation (M):1000.00	0 0 0 6 29 29 29 11 5	YRNDYATM(+15.99)L	DB Search
LLLDVPTAAVQA	LLLDVPTAAVQA	50.07	1209.7	12	25	12	-0.4911	0.71	0.1	605.858	2	110.494	46800000	258000000	124372	Inaki_293_24_02_2022.raw	6	6	2	2	P13284|GILT_HUMAN	IFI30	TARGET			0 0 0 0 8 0 0 3 6 0 0 0	LLLDVPTAAVQA	DB Search
APQAAERAPL	APQAAERAPL	50.05	1022.55	10	60	10	-1.1742	0.62	3.5	512.287	2	41.8557	66000	452000	28493	Inaki_293_24_02_2022.raw	1	1	1	1	Q9BXL8|CDCA4_HUMAN	CDCA4	TARGET			5 61 68 40 0 0 0 0 9 5	APQAAERAPL	DB Search
APRPNPAQSL	APRPNPAQSL	50.04	1049.56	10	60	10	-1.4546	0.82	5.2	525.793	2	43.4211	217000	1200000	30778	Inaki_293_24_02_2022.raw	1	1	1	1	Q8IZ16|SACDR_HUMAN	SPACDR	TARGET			0 0 4 0 0 3 3 45 15 5	APRPNPAQSL	DB Search
TPWQPPTVL	TPWQPPTVL	50.02	1037.55	9	77.8	9	-2.4905	0.6	1.2	519.787	2	105.367	8130000	33900000	117665	Inaki_293_24_02_2022.raw	3	3	2	2	Q9NZJ0|DTL_HUMAN	DTL	TARGET			0 0 6 6 12 2 2 8 5	TPWQPPTVL	DB Search
SLIEKYFSV	SLIEKYFSV	50	1084.58	9	55.6	9	1.6224	0.64	-0.9	1085.59	1	96.5352	1360000	6080000	104947	Inaki_293_24_02_2022.raw	2	2	2	2	P52292|IMA1_HUMAN	KPNA2	TARGET			0 0 3 3 0 0 15 6 5	SLIEKYFSV	DB Search
APAGGAGALSEL	APAGGAGALSEL	49.99	1012.52	12	66.7	12	1.2083	0.61	2.1	507.27	2	80.1957	1170000	4750000	82130	Inaki_293_24_02_2022.raw	1	1	1	1	Q5T953|IER5L_HUMAN	IER5L	TARGET			0 0 0 0 6 16 16 61 39 11 11 5	APAGGAGALSEL	DB Search
SPNQSLRLGL	SPNQSLRLGL	49.99	1083.6	10	80	10	-4.7482	0.75	1.1	542.812	2	70.8884	431000	2680000	69045	Inaki_293_24_02_2022.raw	2	2	1	1	Q96B01|R51A1_HUMAN	RAD51AP1	TARGET			5 17 30 30 11 7 0 0 4 5	SPNQSLRLGL	DB Search
MPRGPTLGHVSL	MPRGPTLGHVSL	49.99	1263.68	12	50	12	-0.0198	0.26	2.3	422.235	3	66.7933	2290000	6410000	63861	Inaki_293_24_02_2022.raw	1	1	1	1	Q96TA2|YMEL1_HUMAN	YME1L1	TARGET			5 0 0 0 0 4 4 0 9 0 13 5	MPRGPTLGHVSL	DB Search
NLFNKYPAL	NLFNKYPAL	49.99	1078.58	9	77.8	9	-4.4292	0.78	1	540.3	2	84.6639	5640000	27100000	88369	Inaki_293_24_02_2022.raw	2	2	2	2	P13797|PLST_HUMAN	PLS3	TARGET			0 0 11 4 4 15 2 2 5	NLFNKYPAL	DB Search
AMIELVERL	AMIELVERL	49.99	1072.6	9	77.8	9	-2.5434	0.83	1.4	537.308	2	97.6795	6980000	39500000	106431	Inaki_293_24_02_2022.raw	5	5	2	2	Q96DX7|TRI44_HUMAN	TRIM44	TARGET			0 0 70 60 30 10 6 5 5	AMIELVERL	DB Search
LLDPASGDLVI	LLDPASGDLVI	49.99	1111.61	11	63.6	11	4.0935	0.79	1.7	1112.63	1	117.11	221000	1220000	133750	Inaki_293_24_02_2022.raw	1	1	1	1	Q14807|KIF22_HUMAN	KIF22	TARGET			0 0 3 0 0 4 6 7 16 6 5	LLDPASGDLVI	DB Search
KPNPNQIISV	KPNPNQIISV	49.97	1108.62	10	30	10	-3.1589	0.74	-0.8	555.321	2	62.1296	1310000	4280000	52931	Inaki_293_24_02_2022_RESTOS.raw	4	4	2	2	O94776|MTA2_HUMAN	MTA2	TARGET			5 0 0 0 0 0 22 14 0 0	KPNPNQIISV	DB Search
APKRPPSAF	APKRPPSAF	49.96	969.54	9	77.8	9	-2.1525	0.41	1.2	485.78	2	36.1758	1600000	1780000	19845	Inaki_293_24_02_2022_RESTOS.raw	4	4	1	1	P09429|HMGB1_HUMAN:P26583|HMGB2_HUMAN:B2RPK0|HGB1A_HUMAN	HMGB1:HMGB2:HMGB1P1	TARGET			5 53 20 16 2 0 0 18 5	APKRPPSAF	DB Search
YTAVVPLVY	YTAVVPLVY	49.96	1023.56	9	77.8	9	-0.4625	0.88	0.8	1024.58	1	110.42	1890000	9960000	124324	Inaki_293_24_02_2022.raw	2	2	2	2	P01591|IGJ_HUMAN	JCHAIN	TARGET			0 0 13 40 11 4 4 4 4	YTAVVPLVY	DB Search
QLLDVVHPAAK	QLLDVVHPAAK	49.95	1189.68	11	72.7	11	-11.5075	0.66	-5.3	397.567	3	48.1833	23000	197000	37650	Inaki_293_24_02_2022.raw	2	2	1	1	Q99832|TCPH_HUMAN	CCT7	TARGET			0 0 0 14 13 13 15 8 8 11 5	QLLDVVHPAAK	DB Search
RTINVYPNFRPTPK	RTINVYPNFRPTPK	49.95	1701.93	14	71.4	14	1.7376	0.49	1.5	426.492	4	55.1032	801000	3430000	47125	Inaki_293_24_02_2022.raw	7	7	2	2	O95168|NDUB4_HUMAN	NDUFB4	TARGET			0 0 10 13 23 7 30 8 3 2 0 0 10 5	RTINVYPNFRPTPK	DB Search
GVRPSPMQL	GVRPSPMQL	49.94	983.522	9	77.8	9	-3.7891	0.74	2.4	492.772	2	58.9837	247000	1040000	52324	Inaki_293_24_02_2022.raw	2	2	1	1	O00764|PDXK_HUMAN	PDXK	TARGET			0 0 6 4 4 27 27 11 5	GVRPSPMQL	DB Search
SPFLRIGL	SPFLRIGL	49.93	901.538	8	75	8	-8.2196	0.71	5.6	451.781	2	94.3021	404000	2990000	101839	Inaki_293_24_02_2022.raw	3	3	1	1	Q04759|KPCT_HUMAN	PRKCQ	TARGET			5 43 44 9 0 0 2 3	SPFLRIGL	DB Search
SPQEFIHEL	SPQEFIHEL	49.92	1098.53	9	100	9	-5.397	0.63	4.5	550.279	2	79.9166	2270000	10900000	75711	Inaki_293_24_02_2022_RESTOS.raw	3	3	3	3	Q9NSV4|DIAP3_HUMAN	DIAPH3	TARGET			5 12 12 16 7 8 5 5 5	SPQEFIHEL	DB Search
IIAFVLEGK	IIAFVLEGK	49.92	988.596	9	100	9	-0.3906	0.9	2.7	495.309	2	88.1172	1950000	7520000	85793	Inaki_293_24_02_2022_RESTOS.raw	3	3	2	2	O43493|TGON2_HUMAN	TGOLN2	TARGET			5 22 22 22 22 20 20 23 5	IIAFVLEGK	DB Search
VLYPASPHGV	VLYPASPHGV	49.92	1038.55	10	60	10	0.2388	0.72	1.7	520.285	2	58.1867	224000	1340000	51309	Inaki_293_24_02_2022.raw	2	2	2	2	Q99704|DOK1_HUMAN	DOK1	TARGET			0 0 10 5 4 4 7 2 0 0	VLYPASPHGV	DB Search
SPDKIPWSAL	SPDKIPWSAL	49.91	1112.59	10	60	10	-1.904	0.76	-0.6	557.302	2	89.3522	1140000	6540000	94848	Inaki_293_24_02_2022.raw	2	2	1	1	Q14204|DYHC1_HUMAN	DYNC1H1	TARGET			0 0 2 2 3 1 1 2 5 5	SPDKIPWSAL	DB Search
RLAQNILSY	RLAQNILSY	49.91	1076.6	9	77.8	9	-1.168	0.76	-2.2	539.307	2	72.9484	122000	938000	72046	Inaki_293_24_02_2022.raw	1	1	1	1	Q9UL15|BAG5_HUMAN	BAG5	TARGET			3 0 0 4 10 54 35 21 5	RLAQNILSY	DB Search
KIYEGQVEV	KIYEGQVEV	49.9	1063.55	9	100	9	1.4016	0.85	-0.1	532.787	2	55.809	24900000	129000000	47923	Inaki_293_24_02_2022.raw	5	5	2	2	P46777|RL5_HUMAN	RPL5	TARGET			5 4 4 8 11 11 61 21 5	KIYEGQVEV	DB Search
SLYGPGTNR	SLYGPGTNR	49.89	963.477	9	55.6	9	-3.1114	0.86	1.6	482.749	2	37.3923	569000	1590000	20487	Inaki_293_24_02_2022_RESTOS.raw	2	2	1	1	Q9UMY1|NOL7_HUMAN	NOL7	TARGET			0 0 90 87 11 2 1 1 5	SLYGPGTNR	DB Search
KPLPPNVGF	KPLPPNVGF	49.88	967.549	9	100	9	-4.3939	0.73	-0.3	484.784	2	67.6792	3570000	4190000	64898	Inaki_293_24_02_2022.raw	7	7	2	2	Q9Y3S1|WNK2_HUMAN	WNK2	TARGET			5 8 8 9 4 4 23 25 5	KPLPPNVGF	DB Search
QLIENLGAI	QLIENLGAI	49.88	969.549	9	44.4	9	-7.4638	0.31	3.5	970.564	1	92.7466	127000	660000	99617	Inaki_293_24_02_2022.raw	1	1	1	1	Q14722|KCAB1_HUMAN	KCNAB1	TARGET			5 11 23 0 0 13 0 0 0	QLIENLGAI	DB Search
RPAQVSQPF	RPAQVSQPF	49.88	1028.54	9	55.6	9	-1.2011	0.95	3.6	515.282	2	48.9554	2320000	8350000	35741	Inaki_293_24_02_2022_RESTOS.raw	2	2	2	2	Q9Y520|PRC2C_HUMAN	PRRC2C	TARGET			0 0 0 0 8 8 16 6 5	RPAQVSQPF	DB Search
GSHSMRYFF	GSHSMRYFF	49.86	1130.5	9	66.7	9	-3.9141	0.83	0.4	566.258	2	68.9829	7980000	15100000	66866	Inaki_293_24_02_2022.raw	3	3	2	2	P04439|HLAA_HUMAN	HLA-A	TARGET			0 0 25 20 4 0 3 2 5	GSHSMRYFF	DB Search
KIFEMGPVFTL	KIFEMGPVFTL	49.85	1280.68	11	45.5	11	-0.2696	0.81	1.9	641.353	2	118.146	2320000	10700000	135098	Inaki_293_24_02_2022.raw	1	1	1	1	P00403|COX2_HUMAN	MT-CO2	TARGET			5 1 0 0 1 2 0 0 10 6 5	KIFEMGPVFTL	DB Search
VVISSDGQFAL	VVISSDGQFAL	49.84	1134.59	11	63.6	11	4.7353	0.35	4.2	568.308	2	101.372	700000	5160000	111800	Inaki_293_24_02_2022.raw	4	4	3	3	P63244|RACK1_HUMAN	RACK1	TARGET			0 0 7 2 0 0 3 3 2 16 5	VVISSDGQFAL	DB Search
KMADIEYRL	KMADIEYRL	49.84	1137.59	9	100	9	-2.5231	0.89	2.4	380.205	3	62.6874	678000	3680000	57535	Inaki_293_24_02_2022.raw	1	1	1	1	P40937|RFC5_HUMAN	RFC5	TARGET			5 4 4 9 18 67 14 14 5	KMADIEYRL	DB Search
ALPPVLTTV	ALPPVLTTV	49.83	909.553	9	55.6	9	0.9582	0.94	2.3	910.566	1	104.536	9820000	33500000	116430	Inaki_293_24_02_2022.raw	7	7	2	2	Q6PKG0|LARP1_HUMAN	LARP1	TARGET			0 0 5 1 1 5 3 2 2	ALPPVLTTV	DB Search
SRFGNAFHL	SRFGNAFHL	49.82	1047.53	9	66.7	9	-1.8425	0.74	2.7	350.185	3	66.1789	1190000	4620000	62380	Inaki_293_24_02_2022.raw	1	1	1	1	Q6P2Q9|PRP8_HUMAN	PRPF8	TARGET			0 0 10 10 14 0 20 32 5	SRFGNAFHL	DB Search
TPRGGVGSVAL	TPRGGVGSVAL	49.82	1012.57	11	45.5	11	-2.2851	0.67	1.6	507.293	2	54.8634	8670000	35100000	46702	Inaki_293_24_02_2022.raw	4	4	1	1	Q9P2G9|KLHL8_HUMAN	KLHL8	TARGET			0 0 0 0 0 0 4 9 65 32 5	TPRGGVGSVAL	DB Search
ITTDVLYTI	ITTDVLYTI	49.81	1037.56	9	44.4	9	-0.5015	0.76	1.5	519.792	2	108.347	568000	3300000	121496	Inaki_293_24_02_2022.raw	3	3	3	3	P14866|HNRPL_HUMAN	HNRNPL	TARGET			0 0 0 0 8 4 0 30 5	ITTDVLYTI	DB Search
LPHAPGVQM	LPHAPGVQM	49.81	948.485	9	55.6	9	1.1169	0.84	3.8	475.253	2	61.312	2110000	8860000	55593	Inaki_293_24_02_2022.raw	1	1	1	1	Q13547|HDAC1_HUMAN:Q92769|HDAC2_HUMAN	HDAC1:HDAC2	TARGET			0 0 2 11 0 0 39 16 5	LPHAPGVQM	DB Search
ALAEYVIYR	ALAEYVIYR	49.81	1096.59	9	77.8	9	0.4956	0.85	0.2	549.306	2	75.9182	10100000	59900000	70694	Inaki_293_24_02_2022_RESTOS.raw	4	4	2	2	Q9H2K2|TNKS2_HUMAN	TNKS2	TARGET			0 0 39 39 19 11 5 5 5	ALAEYVIYR	DB Search
RPRPGTGLGRVMRTL	RPRPGTGLGRVMRTL	49.8	1665.96	15	33.3	15	82.9717	0.28	-0.9	417.498	4	130.328	429000	2620000	141526	Inaki_293_24_02_2022_RESTOS.raw	1	1	1	1	Q9BVK6|TMED9_HUMAN	TMED9	TARGET			5 0 1 3 2 2 0 0 0 0 2 0 0 0 1	RPRPGTGLGRVMRTL	DB Search
ALLNLAERL	ALLNLAERL	49.8	1011.61	9	55.6	9	-5.1587	0.81	-1.3	506.812	2	92.2205			99023	Inaki_293_24_02_2022.raw	1	1	0	0	Q9H0F5|RNF38_HUMAN:Q7L0R7|RNF44_HUMAN	RNF38:RNF44	TARGET			0 0 20 6 6 2 1 1 5	ALLNLAERL	DB Search
ILNSLTLPNK	ILNSLTLPNK	49.79	1111.66	10	10	10	-0.8787	0.79	3	556.841	2	71.0357	64700	550000	69423	Inaki_293_24_02_2022.raw	1	1	1	1	Q6R327|RICTR_HUMAN	RICTOR	TARGET			1 1 1 1 1 1 1 1 1 5	ILNSLTLPNK	DB Search
APRVPVQAL	APRVPVQAL	49.78	949.571	9	66.7	9	-1.8743	0.74	-0.4	475.795	2	63.1253	19900000	78800000	54319	Inaki_293_24_02_2022_RESTOS.raw	6	6	2	2	O75179|ANR17_HUMAN	ANKRD17	TARGET			0 0 1 12 20 46 94 27 5	APRVPVQAL	DB Search
AQWDIGIAHA	AQWDIGIAHA	49.77	1080.54	10	70	10	1.9822	0.86	1.9	541.278	2	79.5721	202000	1630000	81299	Inaki_293_24_02_2022.raw	1	1	1	1	Q9BZ95|NSD3_HUMAN	NSD3	TARGET			0 0 44 24 24 5 5 48 0 5	AQWDIGIAHA	DB Search
KLSEELSGGRL	KLSEELSGGRL	49.76	1187.65	11	54.5	11	-2.4124	0.88	5.5	396.895	3	52.5134	34700	121000	43463	Inaki_293_24_02_2022.raw	2	2	1	1	P61158|ARP3_HUMAN	ACTR3	TARGET			5 2 0 0 3 0 13 3 0 0 5	KLSEELSGGRL	DB Search
GLWEEAYRV	GLWEEAYRV	49.75	1121.55	9	55.6	9	0.4832	0.9	0.6	561.785	2	84.8832	2070000	10600000	88681	Inaki_293_24_02_2022.raw	3	3	2	2	Q9UG01|IF172_HUMAN	IFT172	TARGET			0 0 45 58 28 7 4 0 0	GLWEEAYRV	DB Search
AQIEVVPSA	AQIEVVPSA	49.75	912.492	9	44.4	9	5.4726	0.85	1.1	913.503	1	72.2435	39600	294000	71093	Inaki_293_24_02_2022.raw	1	1	1	1	P30050|RL12_HUMAN	RPL12	TARGET			0 0 14 14 34 0 6 0 0	AQIEVVPSA	DB Search
ALSGLAVRL	ALSGLAVRL	49.74	898.56	9	100	9	-5.7507	0.89	2.9	450.29	2	81.2331	743000	4520000	83564	Inaki_293_24_02_2022.raw	6	6	2	2	P0DMW4|SIL2A_HUMAN:P0DMW5|SIL2B_HUMAN:Q96HG1|SIM10_HUMAN	SMIM10L2A:SMIM10L2B:SMIM10	TARGET			3 3 21 5 5 5 2 2 5	ALSGLAVRL	DB Search
KIFDEILVNA	KIFDEILVNA	49.72	1160.64	10	50	10	0.2302	0.84	2	581.333	2	95.526	1300000	7440000	103500	Inaki_293_24_02_2022.raw	2	2	2	2	Q02880|TOP2B_HUMAN:P11388|TOP2A_HUMAN	TOP2B:TOP2A	TARGET			5 0 0 0 7 26 89 11 0 0	KIFDEILVNA	DB Search
RPPPIGAEV	RPPPIGAEV	49.72	934.524	9	66.7	9	-1.1999	0.83	4.3	468.273	2	50.8889	37900000	85200000	41112	Inaki_293_24_02_2022.raw	6	6	3	3	Q07820|MCL1_HUMAN	MCL1	TARGET			0 0 3 0 9 27 90 81 5	RPPPIGAEV	DB Search
MLAQDSHLL	MLAQDSHLL	49.7	1026.52	9	33.3	9	-2.6975	0.82	5.2	514.27	2	69.6295	199000	928000	67537	Inaki_293_24_02_2022.raw	2	2	1	1	Q96NM4|TOX2_HUMAN	TOX2	TARGET			2 2 1 1 1 1 0 0 2	MLAQDSHLL	DB Search
AQLPSLLSV	AQLPSLLSV	49.69	926.544	9	33.3	9	-2.7816	0.83	2	927.556	1	112.698	2810000	15300000	127474	Inaki_293_24_02_2022.raw	3	3	2	2	Q2KHR3|QSER1_HUMAN	QSER1	TARGET			0 0 31 0 0 19 21 0 0	AQLPSLLSV	DB Search
NLAENISRV	NLAENISRV	49.68	1014.55	9	66.7	9	-0.8299	0.92	0.8	508.283	2	60.1217	27300000	108000000	53981	Inaki_293_24_02_2022.raw	6	6	2	2	P11217|PYGM_HUMAN:P11216|PYGB_HUMAN:P06737|PYGL_HUMAN	PYGM:PYGB:PYGL	TARGET			2 2 37 18 5 5 1 0 0	NLAENISRV	DB Search
AVIGADSVTLK	AVIGADSVTLK	49.67	1072.61	11	54.5	11	2.0141	0.86	2.1	537.317	2	63.6043			58977	Inaki_293_24_02_2022.raw	1	1	0	0	Q9NYH9|UTP6_HUMAN	UTP6	TARGET			0 0 10 4 4 0 0 0 2 2 5	AVIGADSVTLK	DB Search
FLHDNMVEI	FLHDNMVEI	49.67	1116.53	9	66.7	9	4.226	0.83	0.3	559.273	2	82.6763	352000	2530000	85640	Inaki_293_24_02_2022.raw	1	1	1	1	P49916|DNLI3_HUMAN	LIG3	TARGET			0 0 0 7 7 50 25 11 5	FLHDNMVEI	DB Search
RMFAPTKTWR	RMFAPTKTWR	49.67	1292.68	10	100	10	6.921	0.82	-1.2	431.902	3	50.0017	108000	602000	39877	Inaki_293_24_02_2022.raw	1	1	1	1	P36578|RL4_HUMAN	RPL4	TARGET			2 2 2 7 3 7 14 2 2 4	RMFAPTKTWR	DB Search
KMFSDEILL	KMFSDEILL	49.66	1094.57	9	55.6	9	-2.0053	0.89	1.3	548.294	2	98.1302	2740000	15100000	107066	Inaki_293_24_02_2022.raw	2	2	2	2	Q7Z4H8|PLGT3_HUMAN	POGLUT3	TARGET			5 0 0 0 0 12 65 25 5	KMFSDEILL	DB Search
APAGGTLLL	APAGGTLLL	49.66	811.48	9	77.8	9	-7.1064	0.88	2.8	812.493	1	92.8544	1120000	3940000	99658	Inaki_293_24_02_2022.raw	3	3	1	1	Q8N2U0|TM256_HUMAN	TMEM256	TARGET			0 0 5 5 5 6 12 10 5	APAGGTLLL	DB Search
RPRAGASISTL	RPRAGASISTL	49.66	1127.64	11	45.5	11	3.292	0.04	0.9	376.89	3	46.9358	12500000	34000000	33519	Inaki_293_24_02_2022_RESTOS.raw	8	8	4	4	Q9UJW0|DCTN4_HUMAN	DCTN4	TARGET			0 0 0 0 0 0 6 25 25 10 5	RPRAGASISTL	DB Search
SVLGAITSV	SVLGAITSV	49.65	845.486	9	55.6	9	-1.5831	0.93	0.7	846.497	1	98.515	5650000	28900000	107528	Inaki_293_24_02_2022.raw	4	4	3	3	P62495|ERF1_HUMAN	ETF1	TARGET			0 0 2 2 3 3 2 0 0	SVLGAITSV	DB Search
VIFTGGVGK	VIFTGGVGK	49.64	876.507	9	77.8	9	-0.702	0.57	1	877.518	1	54.5455	45400000	148000000	46321	Inaki_293_24_02_2022.raw	14	14	5	5	Q9Y6K0|CEPT1_HUMAN	CEPT1	TARGET			1 1 9 5 5 5 4 2 3	VIFTGGVGK	DB Search
VLLSDSNLHDA	VLLSDSNLHDA	49.62	1182.59	11	72.7	11	1.1221	0.73	-5.2	592.301	2	61.3488	139000	1630000	55747	Inaki_293_24_02_2022.raw	2	2	2	2	Q6FI81|CPIN1_HUMAN	CIAPIN1	TARGET			5 54 59 16 12 7 6 6 0 0 0	VLLSDSNLHDA	DB Search
IQRTPKIQVY	IQRTPKIQVY	49.62	1244.72	10	80	10	0.6056	0.62	0.3	415.917	3	52.4277	55600000	221000000	41259	Inaki_293_24_02_2022_RESTOS.raw	7	7	2	2	P61769|B2MG_HUMAN	B2M	TARGET			0 0 8 8 3 3 25 24 2 5	IQRTPKIQVY	DB Search
RVAEFHTEL	RVAEFHTEL	49.62	1100.56	9	88.9	9	-2.9815	0.58	2.3	367.863	3	51.4259	1280000	4510000	42259	Inaki_293_24_02_2022.raw	3	3	3	3	P48556|PSMD8_HUMAN	PSMD8	TARGET			5 7 13 13 17 25 0 6 5	RVAEFHTEL	DB Search
QLYTLPASH	QLYTLPASH	49.61	1028.53	9	100	9	-13.6389	0.87	-2.9	515.272	2	45.9573	113000	712000	34346	Inaki_293_24_02_2022.raw	2	2	1	1	P49815|TSC2_HUMAN	TSC2	TARGET			5 5 7 6 6 2 2 12 5	QLYTLPASH	DB Search
GLHNVVYGI	GLHNVVYGI	49.6	970.524	9	77.8	9	-2.5941	0.8	0.1	486.271	2	71.8168	741000	5010000	70336	Inaki_293_24_02_2022.raw	4	4	1	1	A5YKK6|CNOT1_HUMAN	CNOT1	TARGET			0 0 11 18 29 45 10 61 5	GLHNVVYGI	DB Search
RLASYLDKV	RLASYLDKV	49.59	1063.6	9	55.6	9	-0.8277	0.81	2.9	355.544	3	59.0207	421000	2410000	52616	Inaki_293_24_02_2022.raw	4	4	2	2	P08727|K1C19_HUMAN:P02533|K1C14_HUMAN:P13645|K1C10_HUMAN:Q04695|K1C17_HUMAN:P35527|K1C9_HUMAN:Q99456|K1C12_HUMAN:P19012|K1C15_HUMAN:P08779|K1C16_HUMAN	KRT19:KRT14:KRT10:KRT17:KRT9:KRT12:KRT15:KRT16	TARGET			0 0 6 10 4 4 4 0 0	RLASYLDKV	DB Search
RVSTEVTLAVK	RVSTEVTLAVK	49.58	1201.7	11	72.7	11	-0.4339	0.88	2.1	401.577	3	47.5493	764000	4090000	36398	Inaki_293_24_02_2022.raw	1	1	1	1	Q9NTJ5|SAC1_HUMAN	SACM1L	TARGET			2 1 1 1 7 4 4 4 3 3 5	RVSTEVTLAVK	DB Search
FLDNERHEV	FLDNERHEV	49.56	1157.55	9	88.9	9	2.0489	0.84	1.2	579.784	2	44.3907	18600000	86700000	31914	Inaki_293_24_02_2022.raw	3	3	3	3	Q16512|PKN1_HUMAN	PKN1	TARGET			5 35 31 4 4 0 10 8 5	FLDNERHEV	DB Search
VPDSSGPERIL	VPDSSGPERIL	49.54	1168.61	11	54.5	11	-2.5777	0.62	1.1	585.315	2	62.6896	26000000	56400000	58219	Inaki_293_24_02_2022.raw	7	7	2	2	P61978|HNRPK_HUMAN	HNRNPK	TARGET			5 76 63 25 25 13 0 0 1 1 1	VPDSSGPERIL	DB Search
GLADASLLKKV	GLADASLLKKV	49.52	1113.68	11	63.6	11	-4.8071	0.54	1.7	372.235	3	69.3344	4280000	25300000	66851	Inaki_293_24_02_2022.raw	3	3	3	3	Q9UBB4|ATX10_HUMAN	ATXN10	TARGET			0 0 18 18 17 11 9 9 12 0 0	GLADASLLKKV	DB Search
MIYASSKDAIK	MIYASSKDAIK	49.52	1225.64	11	63.6	11	-1.8986	0.69	2.1	409.556	3	40.725	610000	3980000	26906	Inaki_293_24_02_2022.raw	2	2	1	1	P23528|COF1_HUMAN:P60981|DEST_HUMAN:Q9Y281|COF2_HUMAN	CFL1:DSTN:CFL2	TARGET			0 0 17 30 6 2 2 2 1 1 5	MIYASSKDAIK	DB Search
ISGPISTSK	ISGPISTSK	49.51	888.492	9	66.7	9	-2.98	0.83	2.9	445.256	2	36.5929	219000	375000	19414	Inaki_293_24_02_2022_RESTOS.raw	1	1	1	1	Q69YQ0|CYTSA_HUMAN	SPECC1L	TARGET			5 12 6 2 2 2 1 1 1	ISGPISTSK	DB Search
TLAETLVNL	TLAETLVNL	49.47	972.549	9	66.7	9	-2.8719	0.74	0.9	487.284	2	110.089	10400000	42400000	123929	Inaki_293_24_02_2022.raw	3	3	2	2	Q8NB46|ANR52_HUMAN	ANKRD52	TARGET			0 0 11 11 11 11 0 26 5	TLAETLVNL	DB Search
AQIEAFVRL	AQIEAFVRL	49.47	1045.59	9	55.6	9	-3.9735	0.81	1.2	523.806	2	88.3098			93535	Inaki_293_24_02_2022.raw	1	1	0	0	Q8TF46|DI3L1_HUMAN	DIS3L	TARGET			0 0 78 36 9 0 0 3 5	AQIEAFVRL	DB Search
TPIEGMLSH	TPIEGMLSH	49.47	983.475	9	55.6	9	-1.0167	0.75	-3	492.745	2	65.4715	313000	1720000	61539	Inaki_293_24_02_2022.raw	2	2	1	1	Q9UQ80|PA2G4_HUMAN	PA2G4	TARGET			0 0 29 24 0 0 20 54 5	TPIEGMLSH	DB Search
GPRLPWTRL	GPRLPWTRL	49.47	1094.63	9	77.8	9	1.9909	0.83	0.4	365.887	3	83.516	44100000	86000000	80386	Inaki_293_24_02_2022_RESTOS.raw	4	4	3	3	Q6NUQ4|TM214_HUMAN	TMEM214	TARGET			5 0 0 52 33 89 9 4 4	GPRLPWTRL	DB Search
FIDDPEVYL	FIDDPEVYL	49.46	1109.53	9	55.6	9	2.7711	0.8	1.6	1110.54	1	114.216	125000	976000	129778	Inaki_293_24_02_2022.raw	1	1	1	1	Q9NUC0|SRTD4_HUMAN	SERTAD4	TARGET			0 0 4 4 8 8 12 0 0	FIDDPEVYL	DB Search
YPASTVQIL	YPASTVQIL	49.45	990.539	9	77.8	9	1.1725	0.72	1.5	496.279	2	91.6828	653000	2720000	98178	Inaki_293_24_02_2022.raw	2	2	2	2	O00567|NOP56_HUMAN	NOP56	TARGET			0 0 9 7 7 21 16 10 5	YPASTVQIL	DB Search
AYSEAIFEL	AYSEAIFEL	49.45	1041.5	9	55.6	9	-0.959	0.77	1.5	1042.51	1	114.601	193000	1450000	130243	Inaki_293_24_02_2022.raw	1	1	1	1	Q8TCY9|URGCP_HUMAN	URGCP	TARGET			0 0 12 12 32 14 7 0 0	AYSEAIFEL	DB Search
GPSPNPLIL	GPSPNPLIL	49.43	906.518	9	55.6	9	-3.526	0.79	5.3	907.533	1	98.0336	2710000	13600000	106913	Inaki_293_24_02_2022.raw	4	4	3	3	O75448|MED24_HUMAN	MED24	TARGET			0 0 2 0 0 4 4 22 5	GPSPNPLIL	DB Search
IYPVNAISF	IYPVNAISF	49.4	1022.54	9	55.6	9	-0.6853	0.83	1.2	1023.56	1	111.015	1030000	4030000	125244	Inaki_293_24_02_2022.raw	2	2	2	2	O43684|BUB3_HUMAN	BUB3	TARGET			2 2 7 2 0 0 3 0 0	IYPVNAISF	DB Search
LLLAAPAQA	LLLAAPAQA	49.39	866.523	9	55.6	9	4.8563	0.95	1.6	867.535	1	83.8656	3940000	19500000	87202	Inaki_293_24_02_2022.raw	2	2	2	2	P17900|SAP3_HUMAN	GM2A	TARGET			0 0 13 13 19 8 8 1 1	LLLAAPAQA	DB Search
TLSERLWGL	TLSERLWGL	49.36	1073.59	9	88.9	9	-6.0391	0.89	4.8	537.805	2	94.0216	2770000	8730000	101418	Inaki_293_24_02_2022.raw	2	2	1	1	Q9NS69|TOM22_HUMAN	TOMM22	TARGET			5 5 6 5 0 4 2 3 3	TLSERLWGL	DB Search
AVYGMLNLTPK	AVYGMLNLTPK	49.35	1205.65	11	63.6	11	0.308	0.76	2.2	603.835	2	84.0315	228000	1470000	87482	Inaki_293_24_02_2022.raw	1	1	1	1	O43776|SYNC_HUMAN	NARS1	TARGET			0 0 17 4 4 4 0 0 6 15 5	AVYGMLNLTPK	DB Search
RVQEAVESM(+15.99)VK	RVQEAVESMVK	49.35	1290.66	11	81.8	11	7.5328	0.92	1.5	431.23	3	47.7159	2360000	7980000	36549	Inaki_293_24_02_2022.raw	14	14	8	8	Q96C01|F136A_HUMAN	FAM136A	TARGET	Oxidation (M)	M9:Oxidation (M):1000.00	0 0 15 36 81 15 18 5 5 10 5	RVQEAVESM(+15.99)VK	DB Search
KVLDFEHFL	KVLDFEHFL	49.35	1146.61	9	100	9	-4.2227	0.44	1.4	574.314	2	95.526	21300000	93800000	103732	Inaki_293_24_02_2022.raw	7	7	5	5	P60660|MYL6_HUMAN	MYL6	TARGET			5 18 17 9 3 3 29 2 2	KVLDFEHFL	DB Search
APAAFGLVSF	APAAFGLVSF	49.34	978.518	10	60	10	-2.8051	0.81	2	979.53	1	123.24	158000	1320000	142418	Inaki_293_24_02_2022.raw	1	1	1	1	Q9NUM3|S39A9_HUMAN	SLC39A9	TARGET			0 0 4 6 2 2 6 4 0 0	APAAFGLVSF	DB Search
KTFSEILNR	KTFSEILNR	49.31	1106.61	9	55.6	9	-2.2823	0.87	0.2	369.878	3	53.0049	331000	1510000	44058	Inaki_293_24_02_2022.raw	1	1	1	1	Q14204|DYHC1_HUMAN	DYNC1H1	TARGET			5 0 0 0 0 21 34 22 5	KTFSEILNR	DB Search
NPLLRVINL	NPLLRVINL	49.31	1050.65	9	66.7	9	-6.9722	0.74	3.3	526.339	2	100.224	286000	1530000	110140	Inaki_293_24_02_2022.raw	1	1	1	1	P46060|RAGP1_HUMAN	RANGAP1	TARGET			0 0 44 19 0 7 8 12 5	NPLLRVINL	DB Search
RLYPSPTSY	RLYPSPTSY	49.31	1082.54	9	66.7	9	1.0727	0.48	1.4	542.28	2	59.0207	371000	1760000	52547	Inaki_293_24_02_2022.raw	3	3	2	2	Q7Z3V4|UBE3B_HUMAN	UBE3B	TARGET			5 11 11 10 0 0 0 42 5	RLYPSPTSY	DB Search
VPSAAGYAL	VPSAAGYAL	49.3	847.444	9	66.7	9	1.9225	0.63	0.3	848.455	1	76.1142			76476	Inaki_293_24_02_2022.raw	1	1	0	0	Q9UGQ3|GTR6_HUMAN	SLC2A6	TARGET			5 0 0 0 9 10 11 12 5	VPSAAGYAL	DB Search
QLNEQVHSL	QLNEQVHSL	49.29	1066.54	9	100	9	-0.7365	0.56	1.3	534.28	2	48.4607	612000	2760000	37739	Inaki_293_24_02_2022.raw	1	1	1	1	Q15555|MARE2_HUMAN	MAPRE2	TARGET			5 12 13 13 15 25 16 13 5	QLNEQVHSL	DB Search
QLQGYLRSV	QLQGYLRSV	49.29	1062.58	9	77.8	9	-0.9631	0.83	1.2	532.301	2	65.85	108000	356000	62117	Inaki_293_24_02_2022.raw	2	2	1	1	Q02878|RL6_HUMAN	RPL6	TARGET			5 12 100 16 16 13 2 0 0	QLQGYLRSV	DB Search
SVITQVFHV	SVITQVFHV	49.29	1028.57	9	55.6	9	-5.4689	0.87	1.5	515.293	2	94.3172	4280000	25000000	101783	Inaki_293_24_02_2022.raw	2	2	2	2	Q00341|VIGLN_HUMAN	HDLBP	TARGET			0 0 9 2 2 4 10 0 0	SVITQVFHV	DB Search
MPQSGTGVSV	MPQSGTGVSV	49.28	961.454	10	50	10	2.4265	0.7	3.1	962.468	1	57.2875	2010000	4660000	50420	Inaki_293_24_02_2022.raw	3	3	2	2	O00487|PSDE_HUMAN	PSMD14	TARGET			5 0 5 14 0 0 10 12 0 0	MPQSGTGVSV	DB Search
ATWFNQPARK	ATWFNQPARK	49.27	1217.63	10	60	10	-0.6919	0.67	2.5	406.887	3	46.6586	3350000	15200000	32558	Inaki_293_24_02_2022_RESTOS.raw	7	7	3	3	P26373|RL13_HUMAN	RPL13	TARGET			0 0 13 76 25 25 7 0 0 5	ATWFNQPARK	DB Search
FKAPITSEF	FKAPITSEF	49.27	1038.54	9	66.7	9	-1.4288	0.87	0.9	520.279	2	77.0844	671000	4360000	77767	Inaki_293_24_02_2022.raw	1	1	1	1	Q6DCA0|AMERL_HUMAN	AMMECR1L	TARGET			2 0 4 0 0 3 3 5 5	FKAPITSEF	DB Search
KLFNGTFLK	KLFNGTFLK	49.26	1066.62	9	88.9	9	1.5817	0.84	3.2	356.549	3	68.4228	8190000	11300000	65479	Inaki_293_24_02_2022.raw	2	2	2	2	P86791|CCZ1_HUMAN:P86790|CCZ1B_HUMAN	CCZ1:CCZ1B	TARGET			5 9 7 0 5 5 20 28 5	KLFNGTFLK	DB Search
VLGPTPVQK	VLGPTPVQK	49.26	937.56	9	100	9	-0.6834	0.88	3	469.791	2	41.8128	1100000	4210000	26495	Inaki_293_24_02_2022_RESTOS.raw	3	3	2	2	Q8WU20|FRS2_HUMAN	FRS2	TARGET			5 15 28 8 8 2 2 3 3	VLGPTPVQK	DB Search
YLSEATIGL	YLSEATIGL	49.25	965.507	9	44.4	9	4.0734	0.86	3.7	966.522	1	96.4884	659000	3190000	104847	Inaki_293_24_02_2022.raw	1	1	1	1	Q2TAA5|ALG11_HUMAN	ALG11	TARGET			0 0 18 13 13 14 0 0 0	YLSEATIGL	DB Search
FRPVPLEQTY	FRPVPLEQTY	49.25	1248.65	10	60	10	1.7836	0.67	0.6	625.335	2	74.2693	46800	463000	73919	Inaki_293_24_02_2022.raw	1	1	1	1	O75643|U520_HUMAN	SNRNP200	TARGET			0 0 0 0 3 3 3 2 2 2	FRPVPLEQTY	DB Search
HLDYPRNPR	HLDYPRNPR	49.23	1166.59	9	77.8	9	-2.5274	0.05	2.5	389.875	3	34.2656	560000	1040000	17189	Inaki_293_24_02_2022_RESTOS.raw	1	1	1	1	Q16706|MA2A1_HUMAN	MAN2A1	TARGET			5 31 31 9 0 0 4 4 4	HLDYPRNPR	DB Search
AVRELDGRTL	AVRELDGRTL	49.23	1128.63	10	100	10	-1.875	0.55	3	377.218	3	45.464	724000	3590000	31069	Inaki_293_24_02_2022_RESTOS.raw	4	4	3	3	P84103|SRSF3_HUMAN	SRSF3	TARGET			5 98 6 10 4 63 5 5 5 5	AVRELDGRTL	DB Search
Q(-17.03)IYAIRQSISK	QIYAIRQSISK	49.22	1288.71	11	63.6	11	4.988	0.4	-1.1	645.366	2	73.503	78100	927000	72812	Inaki_293_24_02_2022.raw	1	1	1	1	P62249|RS16_HUMAN	RPS16	TARGET	Pyro-glu from Q	Q1:Pyro-glu from Q:1000.00	0 0 0 5 3 0 3 3 14 16 5	Q(-17.03)IYAIRQSISK	DB Search
ALGNIVHGL	ALGNIVHGL	49.2	892.513	9	11.1	9	-2.9797	0.93	1.9	447.266	2	75.4706	546000	3050000	75553	Inaki_293_24_02_2022.raw	2	2	1	1	Q5VW36|FOCAD_HUMAN	FOCAD	TARGET			0 0 1 1 1 3 0 0 0	ALGNIVHGL	DB Search
SVDSKPPVI	SVDSKPPVI	49.2	940.523	9	55.6	9	-2.7323	0.78	0.1	471.271	2	52.9498	3390000	13100000	44494	Inaki_293_24_02_2022.raw	4	4	2	2	Q6ZSZ5|ARHGI_HUMAN	ARHGEF18	TARGET			0 0 4 2 2 6 0 0 5	SVDSKPPVI	DB Search
TLDEKIEKV	TLDEKIEKV	49.19	1073.6	9	77.8	9	-4.3537	0.85	1.5	537.809	2	43.2915	1730000	8360000	30712	Inaki_293_24_02_2022.raw	2	2	1	1	Q96GQ7|DDX27_HUMAN	DDX27	TARGET			5 5 9 5 5 4 4 0 0	TLDEKIEKV	DB Search
TPDTGRILSKL	TPDTGRILSKL	49.18	1199.69	11	81.8	11	-1.5941	0.45	1.9	600.854	2	65.1014	14400000	51100000	61230	Inaki_293_24_02_2022.raw	7	7	3	3	P55036|PSMD4_HUMAN:A2A3N6|PIPSL_HUMAN	PSMD4:PIPSL	TARGET			5 70 45 16 0 0 3 3 23 23 5	TPDTGRILSKL	DB Search
ALEEADKMFL	ALEEADKMFL	49.17	1165.57	10	0	10	-0.224	0.77	-1.1	583.793	2	87.859	319000	2140000	92979	Inaki_293_24_02_2022.raw	1	1	1	1	Q9Y6B2|EID1_HUMAN	EID1	TARGET			0 0 1 1 0 0 0 0 0 0	ALEEADKMFL	DB Search
QTDPTLLSV	QTDPTLLSV	49.17	972.513	9	77.8	9	1.6466	0.86	1.3	973.525	1	90.5905	3580000	19800000	96575	Inaki_293_24_02_2022.raw	4	4	4	4	Q9Y5M8|SRPRB_HUMAN	SRPRB	TARGET			5 15 15 0 0 19 43 14 5	QTDPTLLSV	DB Search
QVTQPTVGMNFKTPRGPV	QVTQPTVGMNFKTPRGPV	49.16	1956.03	18	50	18	-1.0832	0.14	2.3	653.02	3	70.4776	278000	1760000	68450	Inaki_293_24_02_2022.raw	1	1	1	1	P08708|RS17_HUMAN	RPS17	TARGET			4 4 0 0 11 5 5 0 0 10 10 11 17 0 0 0 0 0	QVTQPTVGMNFKTPRGPV	DB Search
SPASIRTTDF	SPASIRTTDF	49.16	1093.54	10	70	10	-0.638	0.74	0.8	547.78	2	56.0669	5210000	21600000	48521	Inaki_293_24_02_2022.raw	2	2	2	2	Q9H4H8|FA83D_HUMAN	FAM83D	TARGET			5 29 78 18 11 0 0 0 4 5	SPASIRTTDF	DB Search
KLWESPNVL	KLWESPNVL	49.16	1084.59	9	11.1	9	-0.8361	0.62	1.2	1085.6	1	82.6576	1330000	7250000	85681	Inaki_293_24_02_2022.raw	3	3	2	2	Q9BW83|IFT27_HUMAN	IFT27	TARGET			0 0 0 0 0 0 0 0 5	KLWESPNVL	DB Search
SVFGVPLTV	SVFGVPLTV	49.16	917.522	9	44.4	9	0.4737	0.95	1.3	918.534	1	121.756	535000	3690000	140353	Inaki_293_24_02_2022.raw	2	2	1	1	Q96QB1|RHG07_HUMAN	DLC1	TARGET			0 0 4 4 1 2 2 0 0	SVFGVPLTV	DB Search
AIDAALTSV	AIDAALTSV	49.15	859.465	9	44.4	9	4.8261	0.83	-0.7	860.475	1	82.3069	40900	383000	85137	Inaki_293_24_02_2022.raw	1	1	1	1	Q8TEM1|PO210_HUMAN	NUP210	TARGET			0 0 13 35 44 19 0 0 0	AIDAALTSV	DB Search
APYGGPIAL	APYGGPIAL	49.15	857.465	9	88.9	9	-0.4056	0.75	2.4	858.477	1	91.8892	12000000	56900000	98293	Inaki_293_24_02_2022.raw	7	7	3	3	Q9H269|VPS16_HUMAN	VPS16	TARGET			5 0 7 7 17 17 17 60 5	APYGGPIAL	DB Search
MTDPIRILV	MTDPIRILV	49.14	1056.6	9	55.6	9	-6.24	0.88	-0.5	529.309	2	97.8302	206000	1470000	106944	Inaki_293_24_02_2022.raw	1	1	1	1	P38919|IF4A3_HUMAN	EIF4A3	TARGET			5 22 25 3 3 0 0 0 0	MTDPIRILV	DB Search
Q(-17.03)PHLSRQDL	QPHLSRQDL	49.1	1075.54	9	44.4	9	4.2014	0.58	1.5	538.781	2	56.826	4300000	18000000	49878	Inaki_293_24_02_2022.raw	4	4	3	3	Q2VIR3|IF2GL_HUMAN:P41091|IF2G_HUMAN	EIF2S3B:EIF2S3	TARGET	Pyro-glu from Q	Q1:Pyro-glu from Q:1000.00	0 0 22 22 0 0 1 3 5	Q(-17.03)PHLSRQDL	DB Search
KPSPPPVKEL	KPSPPPVKEL	49.1	1090.64	10	80	10	-1.7198	0.78	0.9	364.555	3	41.0308	2150000	4790000	27478	Inaki_293_24_02_2022.raw	6	6	4	4	Q8IYI6|EXOC8_HUMAN	EXOC8	TARGET			5 56 36 36 15 9 9 0 0 5	KPSPPPVKEL	DB Search
KPWEKSPIL	KPWEKSPIL	49.09	1096.63	9	100	9	-6.0843	0.39	2.1	549.325	2	59.0207	672000	1770000	53001	Inaki_293_24_02_2022.raw	4	4	1	1	Q9P2D0|IBTK_HUMAN	IBTK	TARGET			5 8 5 5 6 6 7 11 5	KPWEKSPIL	DB Search
SLWGQPAEA	SLWGQPAEA	49.08	957.456	9	77.8	9	1.8304	0.65	2.1	958.469	1	78.1234	8310000	33600000	79607	Inaki_293_24_02_2022.raw	8	8	3	3	P29400|CO4A5_HUMAN	COL4A5	TARGET			0 0 5 18 11 7 7 2 2	SLWGQPAEA	DB Search
SPAGPILSI	SPAGPILSI	49.08	853.491	9	77.8	9	-4.0804	0.81	2.8	854.504	1	98.4413	3660000	18900000	107433	Inaki_293_24_02_2022.raw	5	5	3	3	P11940|PABP1_HUMAN:Q9H361|PABP3_HUMAN:Q4VXU2|PAP1L_HUMAN:Q5JQF8|PAP1M_HUMAN	PABPC1:PABPC3:PABPC1L:PABPC1L2A	TARGET			5 10 12 17 9 9 77 0 0	SPAGPILSI	DB Search
ALYGVVNVK	ALYGVVNVK	49.07	961.56	9	22.2	9	-0.5608	0.94	0.7	481.789	2	64.4712	2730000	13200000	59994	Inaki_293_24_02_2022.raw	4	4	2	2	O94952|FBX21_HUMAN	FBXO21	TARGET			0 0 8 1 1 2 0 0 1	ALYGVVNVK	DB Search
RPSASTQAL	RPSASTQAL	49.07	929.493	9	77.8	9	-5.6772	0.84	2.5	465.757	2	32.527	597000	1310000	15572	Inaki_293_24_02_2022_RESTOS.raw	3	3	2	2	Q16531|DDB1_HUMAN	DDB1	TARGET			0 0 2 2 11 23 33 44 5	RPSASTQAL	DB Search
SPREALIRL	SPREALIRL	49.07	1053.63	9	100	9	-6.3148	0.5	-6.9	352.216	3	60.1358	4310000	18500000	54345	Inaki_293_24_02_2022.raw	2	2	2	2	O95125|ZN202_HUMAN	ZNF202	TARGET			5 17 3 4 19 23 27 11 5	SPREALIRL	DB Search
TPDGAVRVL	TPDGAVRVL	49.07	926.519	9	77.8	9	-3.214	0.66	0.4	464.269	2	57.4539	1040000	3740000	50319	Inaki_293_24_02_2022.raw	5	5	2	2	Q53EQ6|TIGD5_HUMAN	TIGD5	TARGET			5 69 58 5 5 4 0 0 5	TPDGAVRVL	DB Search
APPRTPLTAL	APPRTPLTAL	49.06	1035.61	10	60	10	-2.9942	0.86	-0.9	518.813	2	70.3127	40700000	106000000	68353	Inaki_293_24_02_2022.raw	8	8	2	2	P47928|ID4_HUMAN	ID4	TARGET			5 11 0 0 3 0 0 29 21 5	APPRTPLTAL	DB Search
NLAEDIM(+15.99)RL	NLAEDIMRL	49.05	1089.55	9	100	9	0.1051	0.85	1.9	545.785	2	83.8287	8340000	43400000	87122	Inaki_293_24_02_2022.raw	6	6	5	5	P08670|VIME_HUMAN	VIM	TARGET	Oxidation (M)	M7:Oxidation (M):1000.00	2 2 33 16 12 5 3 2 2	NLAEDIM(+15.99)RL	DB Search
TPDPSRSVF	TPDPSRSVF	49.03	1004.49	9	66.7	9	2.0613	0.83	1.1	503.256	2	57.269	3520000	13000000	50341	Inaki_293_24_02_2022.raw	2	2	2	2	Q96FV2|SCRN2_HUMAN	SCRN2	TARGET			5 16 24 5 1 0 0 2 5	TPDPSRSVF	DB Search
SILEDPPSI	SILEDPPSI	49.03	969.502	9	55.6	9	5.5365	0.96	2.7	970.515	1	95.8976	5410000	14100000	104331	Inaki_293_24_02_2022.raw	5	5	4	4	Q9NVM9|INT13_HUMAN	INTS13	TARGET			0 0 3 2 4 18 2 1 1	SILEDPPSI	DB Search
RLIGELAKEIRK	RLIGELAKEIRK	49.02	1424.88	12	100	12	14.3045	0.65	2.7	357.23	4	66.1789	1250000	1810000	62483	Inaki_293_24_02_2022.raw	2	2	1	1	Q99584|S10AD_HUMAN	S100A13	TARGET			5 5 4 4 11 13 15 15 7 3 3 5	RLIGELAKEIRK	DB Search
YLDLFGDPSV	YLDLFGDPSV	49.01	1124.54	10	20	10	4.8712	0.87	2.4	1125.55	1	123.406	1110000	7280000	142635	Inaki_293_24_02_2022.raw	4	4	3	3	P14324|FPPS_HUMAN	FDPS	TARGET			0 0 3 2 1 1 1 0 0 0	YLDLFGDPSV	DB Search
EARMPGHSL	EARMPGHSL	49	996.481	9	44.4	9	-0.5441	0.63	0.7	499.25	2	38.1563	190000	493000	21419	Inaki_293_24_02_2022_RESTOS.raw	1	1	1	1	Q9NTK1|DEPP1_HUMAN	DEPP1	TARGET			0 0 0 6 0 0 59 42 5	EARMPGHSL	DB Search
SPAGSSSIL	SPAGSSSIL	49	817.418	9	88.9	9	-2.8736	0.84	0.7	818.429	1	62.8591	1620000	4990000	58271	Inaki_293_24_02_2022.raw	7	7	3	3	Q8TBC5|ZSC18_HUMAN	ZSCAN18	TARGET			5 0 27 28 53 24 24 31 5	SPAGSSSIL	DB Search
NPAKVWTDL	NPAKVWTDL	48.99	1042.54	9	100	9	-4.718	0.63	-0.8	522.281	2	73.5224	1530000	7340000	72724	Inaki_293_24_02_2022.raw	3	3	2	2	Q5SRE5|NU188_HUMAN	NUP188	TARGET			5 39 23 11 11 7 14 59 5	NPAKVWTDL	DB Search
LPSKPSSTL	LPSKPSSTL	48.99	928.523	9	100	9	-0.3989	0.52	0.9	465.271	2	44.5202	8240000	38200000	32009	Inaki_293_24_02_2022.raw	3	3	2	2	Q9UNF0|PACN2_HUMAN	PACSIN2	TARGET			5 20 3 3 3 3 3 4 5	LPSKPSSTL	DB Search
TLDDLIAAV	TLDDLIAAV	48.99	929.507	9	55.6	9	1.8523	0.92	1.5	930.519	1	119.168	11100000	27900000	137071	Inaki_293_24_02_2022.raw	9	9	4	4	Q8IWZ3|ANKH1_HUMAN	ANKHD1	TARGET			0 0 30 30 76 18 6 0 0	TLDDLIAAV	DB Search
ALYPHFPAH	ALYPHFPAH	48.98	1051.52	9	66.7	9	-1.0823	0.44	2	351.517	3	59.2074	4080000	12800000	52630	Inaki_293_24_02_2022.raw	8	8	3	3	Q9H1A4|APC1_HUMAN	ANAPC1	TARGET			0 0 0 55 39 39 7 7 5	ALYPHFPAH	DB Search
M(+15.99)LAGFITTL	MLAGFITTL	48.98	981.52	9	55.6	9	-2.1197	0.8	2.2	982.534	1	116.038	454000	3030000	132264	Inaki_293_24_02_2022.raw	3	3	2	2	Q9NWH2|TM242_HUMAN	TMEM242	TARGET	Oxidation (M)	M1:Oxidation (M):1000.00	0 0 25 15 15 11 9 0 0	M(+15.99)LAGFITTL	DB Search
VLAEVPTQL	VLAEVPTQL	48.98	968.554	9	55.6	9	5.3508	0.86	5.1	969.57	1	91.8342	43300	374000	98458	Inaki_293_24_02_2022.raw	1	1	1	1	Q99829|CPNE1_HUMAN	CPNE1	TARGET			0 0 11 13 15 17 17 0 0	VLAEVPTQL	DB Search
TLLHAGGLARA	TLLHAGGLARA	48.98	1078.62	11	27.3	11	-0.3675	0.68	0.4	540.322	2	49.8349	2400000	8220000	39939	Inaki_293_24_02_2022.raw	2	2	2	2	P0C7U0|ELFN1_HUMAN	ELFN1	TARGET			0 0 33 69 39 0 0 0 0 0 0	TLLHAGGLARA	DB Search
ALFPERITV	ALFPERITV	48.98	1044.6	9	33.3	9	-2.5137	0.89	1.5	523.308	2	88.5933	4910000	26200000	93808	Inaki_293_24_02_2022.raw	4	4	2	2	Q5SQI0|ATAT_HUMAN	ATAT1	TARGET			0 0 29 7 3 0 0 0 0	ALFPERITV	DB Search
KVANIILSY	KVANIILSY	48.98	1019.6	9	77.8	9	-2.6573	0.86	1	1020.61	1	79.276	3820000	22600000	80827	Inaki_293_24_02_2022.raw	8	8	3	3	Q96JI7|SPTCS_HUMAN	SPG11	TARGET			5 0 0 4 4 69 71 13 5	KVANIILSY	DB Search
SPNYLAEL	SPNYLAEL	48.97	905.449	8	50	8	1.3826	0.86	1.2	906.461	1	95.9123	774000	4650000	104032	Inaki_293_24_02_2022.raw	2	2	2	2	Q9H8P0|PORED_HUMAN	SRD5A3	TARGET			0 0 7 10 7 3 0 0	SPNYLAEL	DB Search
YLDVVQSNV	YLDVVQSNV	48.94	1035.52	9	44.4	9	5.3767	0.94	-2	1036.53	1	80.6394	679000	4840000	82737	Inaki_293_24_02_2022.raw	5	5	3	3	Q8IX04|UEVLD_HUMAN	UEVLD	TARGET			0 0 20 49 18 5 0 0 0	YLDVVQSNV	DB Search
APAAGWQSL	APAAGWQSL	48.94	899.45	9	77.8	9	0.4692	0.75	1.6	450.735	2	81.1592	216000	1150000	83484	Inaki_293_24_02_2022.raw	2	2	2	2	Q9UPQ9|TNR6B_HUMAN	TNRC6B	TARGET			0 0 6 5 2 2 3 12 5	APAAGWQSL	DB Search
QLWLDNPKI	QLWLDNPKI	48.92	1125.62	9	100	9	-2.7624	0.74	4.7	563.821	2	87.4496	172000	1280000	92217	Inaki_293_24_02_2022.raw	1	1	1	1	O60341|KDM1A_HUMAN	KDM1A	TARGET			5 15 39 20 15 15 10 10 5	QLWLDNPKI	DB Search
SPRGFPLGL	SPRGFPLGL	48.92	942.529	9	66.7	9	-5.3577	0.66	1.2	472.274	2	86.346	22500000	89900000	91073	Inaki_293_24_02_2022.raw	11	11	2	2	Q9P270|SLAI2_HUMAN	SLAIN2	TARGET			0 0 0 3 3 64 64 46 5	SPRGFPLGL	DB Search
KIGDFGLATV	KIGDFGLATV	48.91	1019.57	10	50	10	-0.4292	0.88	1.5	510.793	2	86.97	5530000	36000000	91496	Inaki_293_24_02_2022.raw	2	2	1	1	P04049|RAF1_HUMAN:P10398|ARAF_HUMAN:P15056|BRAF_HUMAN	RAF1:ARAF:BRAF	TARGET			5 0 0 0 0 0 9 15 2 2	KIGDFGLATV	DB Search
KLGDFGLATV	KLGDFGLATV	48.91	1019.57	10	50	10	-1.9739	0.87	1.5	510.793	2	86.97	5530000	36000000	91496	Inaki_293_24_02_2022.raw	2	2	1	1	Q8N568|DCLK2_HUMAN	DCLK2	TARGET			5 0 0 0 0 0 9 15 2 2	KLGDFGLATV	DB Search
NPISTVTEL	NPISTVTEL	48.88	972.513	9	44.4	9	-0.2486	0.87	0.7	973.525	1	87.6292	19200000	95300000	92317	Inaki_293_24_02_2022.raw	3	3	3	3	P50991|TCPD_HUMAN	CCT4	TARGET			0 0 18 24 7 7 0 0 0	NPISTVTEL	DB Search
LILDDVSLTHL	LILDDVSLTHL	48.88	1237.69	11	81.8	11	-2.8715	0.8	0.3	619.856	2	110.052	163000	1150000	123914	Inaki_293_24_02_2022.raw	2	2	1	1	P35232|PHB1_HUMAN	PHB1	TARGET			0 0 26 12 6 6 6 6 18 4 4	LILDDVSLTHL	DB Search
RLDQPFIPR	RLDQPFIPR	48.86	1140.64	9	77.8	9	-1.0147	0.73	2.9	381.223	3	58.9283	910000	3400000	52249	Inaki_293_24_02_2022.raw	4	4	3	3	Q86Y91|KI18B_HUMAN	KIF18B	TARGET			5 7 8 59 41 0 0 39 5	RLDQPFIPR	DB Search
SPNFREAVTL	SPNFREAVTL	48.85	1132.59	10	70	10	-1.0491	0.68	0.3	567.303	2	72.9669	496000	2050000	72022	Inaki_293_24_02_2022.raw	1	1	1	1	Q8N4Q0|PTGR3_HUMAN	PTGR3	TARGET			0 0 16 5 0 8 8 94 33 5	SPNFREAVTL	DB Search
SLDEGATAAL	SLDEGATAAL	48.85	946.461	10	30	10	5.244	0.53	3.1	947.475	1	72.0571	1190000	5930000	70622	Inaki_293_24_02_2022.raw	2	2	2	2	Q9ULL5|PRR12_HUMAN	PRR12	TARGET			0 0 0 11 11 0 0 14 0 0	SLDEGATAAL	DB Search
LPRQPPM(+15.99)SL	LPRQPPMSL	48.84	1053.56	9	88.9	9	3.8606	0.57	0.7	527.792	2	52.652	716000	3100000	43712	Inaki_293_24_02_2022.raw	3	3	2	2	Q13045|FLII_HUMAN	FLII	TARGET	Oxidation (M)	M7:Oxidation (M):1000.00	5 22 0 23 78 45 45 54 5	LPRQPPM(+15.99)SL	DB Search
RVFSGLVSTGLK	RVFSGLVSTGLK	48.84	1262.73	12	16.7	12	-0.4905	0.91	1.5	421.921	3	65.847	829000	4370000	61984	Inaki_293_24_02_2022.raw	2	2	2	2	P13639|EF2_HUMAN	EEF2	TARGET			0 0 0 0 0 5 4 1 1 1 1 1	RVFSGLVSTGLK	DB Search
RLLPDTINSINL	RLLPDTINSINL	48.82	1367.78	12	41.7	12	1.1559	0.72	2	684.9	2	100.93	788000	4380000	111051	Inaki_293_24_02_2022.raw	1	1	1	1	Q14008|CKAP5_HUMAN	CKAP5	TARGET			0 0 1 0 0 6 15 8 8 8 1 1	RLLPDTINSINL	DB Search
NPRPTAQDL	NPRPTAQDL	48.8	1010.51	9	66.7	9	-3.9321	0.73	1.8	506.268	2	38.3164	311000	699000	21836	Inaki_293_24_02_2022_RESTOS.raw	1	1	1	1	Q9Y2H0|DLGP4_HUMAN	DLGAP4	TARGET			5 0 10 0 0 24 88 91 5	NPRPTAQDL	DB Search
SIWDYFIAK	SIWDYFIAK	48.79	1141.58	9	11.1	9	1.0384	0.24	5.1	1142.6	1	119.018	253000	1660000	136573	Inaki_293_24_02_2022.raw	3	3	1	1	Q9Y485|DMXL1_HUMAN	DMXL1	TARGET			0 0 0 0 0 1 1 1 5	SIWDYFIAK	DB Search
SLGDWGAEA	SLGDWGAEA	48.78	904.393	9	55.6	9	6.1473	0.64	-2.5	905.401	1	80.3879	66400	600000	82374	Inaki_293_24_02_2022.raw	1	1	1	1	P35625|TIMP3_HUMAN	TIMP3	TARGET			0 0 12 12 32 25 25 0 0	SLGDWGAEA	DB Search
ATFPLSVQK	ATFPLSVQK	48.77	989.555	9	77.8	9	-1.57	0.98	0.6	495.787	2	64.711	1520000	6070000	60407	Inaki_293_24_02_2022.raw	3	3	2	2	P26196|DDX6_HUMAN	DDX6	TARGET			0 0 20 12 12 3 3 3 3	ATFPLSVQK	DB Search
VPRPPPLYSH	VPRPPPLYSH	48.76	1161.63	10	70	10	2.5729	0.54	1.5	388.219	3	50.0017	1570000	3340000	39510	Inaki_293_24_02_2022.raw	3	3	2	2	Q96L91|EP400_HUMAN	EP400	TARGET			5 0 0 15 0 9 9 11 39 5	VPRPPPLYSH	DB Search
GLLDNPELRV	GLLDNPELRV	48.73	1124.62	10	60	10	3.361	0.91	2.5	563.32	2	90.9653	523000	3580000	97171	Inaki_293_24_02_2022.raw	2	2	2	2	Q8NEZ5|FBX22_HUMAN	FBXO22	TARGET			0 0 36 69 69 5 5 6 0 0	GLLDNPELRV	DB Search
RPTLEGREL	RPTLEGREL	48.73	1069.59	9	44.4	9	0.9039	0.9	5.8	357.54	3	43.8822	774000	2830000	28660	Inaki_293_24_02_2022_RESTOS.raw	5	5	2	2	Q9NU22|MDN1_HUMAN	MDN1	TARGET			0 0 37 24 61 0 0 0 5	RPTLEGREL	DB Search
YRGQFPEL	YRGQFPEL	48.72	1008.5	8	50	8	-5.223	0.78	0.5	505.261	2	71.4235	3780000	15200000	69731	Inaki_293_24_02_2022.raw	6	6	5	5	Q6ZS17|RIPR1_HUMAN	RIPOR1	TARGET			0 0 2 2 19 0 0 5	YRGQFPEL	DB Search
GPDYPRQSI	GPDYPRQSI	48.69	1031.5	9	77.8	9	0.4887	0.85	1.4	516.762	2	46.1424	307000	1250000	34561	Inaki_293_24_02_2022.raw	5	5	1	1	Q13485|SMAD4_HUMAN	SMAD4	TARGET			5 10 43 43 2 0 0 2 4	GPDYPRQSI	DB Search
APVSPRPGL	APVSPRPGL	48.65	892.513	9	55.6	9	-2.0164	0.73	-1.4	447.265	2	46.2529	407000	2160000	34779	Inaki_293_24_02_2022.raw	5	5	3	3	Q8N5I2|ARRD1_HUMAN	ARRDC1	TARGET			5 37 58 24 0 0 1 1 5	APVSPRPGL	DB Search
FPNKQGYVL	FPNKQGYVL	48.65	1064.57	9	55.6	9	-1.045	0.46	1.6	533.293	2	66.236	3930000	3880000	63313	Inaki_293_24_02_2022.raw	2	2	1	1	O43684|BUB3_HUMAN	BUB3	TARGET			5 2 1 0 1 1 3 2 4	FPNKQGYVL	DB Search
KPHIGLTEL	KPHIGLTEL	48.65	1006.58	9	100	9	-5.4311	0.56	2.2	504.301	2	59.7875	1810000	4100000	53695	Inaki_293_24_02_2022.raw	2	2	1	1	Q8TAG9|EXOC6_HUMAN	EXOC6	TARGET			5 32 15 15 20 20 55 87 5	KPHIGLTEL	DB Search
QVHPPGLAL	QVHPPGLAL	48.64	930.529	9	44.4	9	-4.5508	0.74	0.1	466.273	2	70.6268	149000	685000	68908	Inaki_293_24_02_2022.raw	1	1	1	1	P15822|ZEP1_HUMAN	HIVEP1	TARGET			5 0 0 0 0 0 8 15 5	QVHPPGLAL	DB Search
SLYSQVHQI	SLYSQVHQI	48.63	1073.55	9	77.8	9	-2.7244	0.92	1.6	537.786	2	62.4293	933000	5070000	57206	Inaki_293_24_02_2022.raw	2	2	2	2	Q93074|MED12_HUMAN	MED12	TARGET			0 0 33 3 3 6 3 3 5	SLYSQVHQI	DB Search
KM(+15.99)AEVIGSKL	KMAEVIGSKL	48.6	1090.61	10	60	10	7.0829	0.83	1.7	364.545	3	52.5221	141000	848000	43484	Inaki_293_24_02_2022.raw	4	4	3	3	Q9NU22|MDN1_HUMAN	MDN1	TARGET	Oxidation (M)	M2:Oxidation (M):1000.00	5 0 0 5 12 7 0 0 6 5	KM(+15.99)AEVIGSKL	DB Search
VTYDLIKDALLK	VTYDLIKDALLK	48.6	1390.81	12	58.3	12	-0.2287	0.52	1.1	464.612	3	92.0949	1420000	9380000	98671	Inaki_293_24_02_2022.raw	1	1	1	1	P55851|UCP2_HUMAN	UCP2	TARGET			4 2 2 3 2 2 1 1 0 0 1 2	VTYDLIKDALLK	DB Search
Q(-17.03)PTVRITEL	QPTVRITEL	48.58	1038.57	9	77.8	9	7.8423	0.22	3.3	520.297	2	96.9354	1570000	10000000	105481	Inaki_293_24_02_2022.raw	3	3	2	2	P19387|RPB3_HUMAN	POLR2C	TARGET	Pyro-glu from Q	Q1:Pyro-glu from Q:1000.00	0 0 10 10 7 21 21 42 5	Q(-17.03)PTVRITEL	DB Search
LLIDDKGTIKL	LLIDDKGTIKL	48.58	1227.74	11	81.8	11	-2.0326	0.76	-0.8	614.881	2	80.7123	8270000	57800000	82791	Inaki_293_24_02_2022.raw	5	5	4	4	P06493|CDK1_HUMAN	CDK1	TARGET			5 28 59 12 12 6 0 0 4 4 4	LLIDDKGTIKL	DB Search
APEEHPTLL	APEEHPTLL	48.55	1005.51	9	44.4	9	-2.2616	0.56	0.9	503.766	2	58.7215	739000	2900000	52007	Inaki_293_24_02_2022.raw	1	1	1	1	P63267|ACTH_HUMAN:P68133|ACTS_HUMAN:P62736|ACTA_HUMAN:P68032|ACTC_HUMAN	ACTG2:ACTA1:ACTA2:ACTC1	TARGET			5 26 0 0 0 0 0 18 5	APEEHPTLL	DB Search
VVKPPGSSL	VVKPPGSSL	48.54	882.518	9	66.7	9	-1.0431	0.93	2	442.269	2	46.3993	5480000	16300000	32089	Inaki_293_24_02_2022_RESTOS.raw	3	3	3	3	Q92560|BAP1_HUMAN	BAP1	TARGET			5 19 94 14 1 0 0 13 5	VVKPPGSSL	DB Search
YGMPRQIL	YGMPRQIL	48.54	976.516	8	62.5	8	-2.5103	0.81	0.7	489.268	2	71.8155	470000	2750000	70436	Inaki_293_24_02_2022.raw	1	1	1	1	P37802|TAGL2_HUMAN	TAGLN2	TARGET			5 13 13 0 0 0 8 5	YGMPRQIL	DB Search
VLSELLWQV	VLSELLWQV	48.54	1085.61	9	33.3	9	2.6456	0.81	2.5	1086.63	1	129.41	1410000	6860000	151050	Inaki_293_24_02_2022.raw	2	2	2	2	Q93008|USP9X_HUMAN:O00507|USP9Y_HUMAN	USP9X:USP9Y	TARGET			0 0 0 0 10 5 5 0 0	VLSELLWQV	DB Search
ALLDVTPNAV	ALLDVTPNAV	48.53	1011.56	10	20	10	3.1108	0.9	3.5	1012.57	1	96.9694	251000	1630000	105522	Inaki_293_24_02_2022.raw	1	1	1	1	Q07157|ZO1_HUMAN	TJP1	TARGET			0 0 0 0 0 28 11 0 0 0	ALLDVTPNAV	DB Search
KLDVDAPRLLK	KLDVDAPRLLK	48.53	1266.77	11	54.5	11	-2.423	0.6	1.3	423.265	3	57.9613	738000	2500000	50894	Inaki_293_24_02_2022.raw	2	2	1	1	Q92503|S14L1_HUMAN	SEC14L1	TARGET			5 0 12 12 27 27 0 0 0 0 5	KLDVDAPRLLK	DB Search
FLDDVVHSL	FLDDVVHSL	48.52	1043.53	9	55.6	9	-2.4386	0.87	-0.5	522.773	2	97.4973	1140000	7080000	106268	Inaki_293_24_02_2022.raw	2	2	1	1	Q15652|JHD2C_HUMAN	JMJD1C	TARGET			2 2 2 1 1 2 1 1 5	FLDDVVHSL	DB Search
RPAAPGQTPL	RPAAPGQTPL	48.52	1006.56	10	40	10	-1.4868	0.89	1.6	504.288	2	43.0857	1080000	5070000	30007	Inaki_293_24_02_2022.raw	2	2	2	2	Q12796|PNRC1_HUMAN	PNRC1	TARGET			5 0 0 0 0 0 0 30 10 5	RPAAPGQTPL	DB Search
RPAANPIQF	RPAANPIQF	48.51	1012.55	9	55.6	9	-6.6585	0.84	0.6	507.282	2	63.4331	64300000	204000000	59129	Inaki_293_24_02_2022.raw	8	8	4	4	P23921|RIR1_HUMAN	RRM1	TARGET			1 1 0 0 2 13 13 6 5	RPAANPIQF	DB Search
SLVDIYSQL	SLVDIYSQL	48.51	1036.54	9	44.4	9	3.261	0.88	2.1	1037.56	1	116.072	2220000	11200000	132236	Inaki_293_24_02_2022.raw	4	4	3	3	P42226|STAT6_HUMAN	STAT6	TARGET			0 0 12 12 25 6 0 0 0	SLVDIYSQL	DB Search
ILENPPEEMKL	ILENPPEEMKL	48.5	1311.67	11	63.6	11	-3.4553	0.8	1.4	656.848	2	78.5434	1560000	7760000	73771	Inaki_293_24_02_2022_RESTOS.raw	2	2	2	2	O43432|IF4G3_HUMAN	EIF4G3	TARGET			3 3 12 12 12 2 0 0 2 1 1	ILENPPEEMKL	DB Search
ALFSRIFGK	ALFSRIFGK	48.5	1037.6	9	88.9	9	0.8177	0.77	3.2	519.812	2	79.609	3070000	13400000	81171	Inaki_293_24_02_2022.raw	2	2	1	1	P84085|ARF5_HUMAN	ARF5	TARGET			5 15 24 2 1 3 3 4 5	ALFSRIFGK	DB Search
KMYEEFLSK	KMYEEFLSK	48.5	1173.57	9	77.8	9	-0.1688	0.87	-2	392.199	3	57.2081	257000	1150000	50140	Inaki_293_24_02_2022.raw	2	2	2	2	P10644|KAP0_HUMAN:P31321|KAP1_HUMAN	PRKAR1A:PRKAR1B	TARGET			5 0 0 4 4 9 17 13 5	KMYEEFLSK	DB Search
SLYDYNPNL	SLYDYNPNL	48.49	1097.5	9	55.6	9	5.7233	0.92	0.9	1098.52	1	89.263	5530000	31800000	94653	Inaki_293_24_02_2022.raw	3	3	2	2	Q99613|EIF3C_HUMAN:B5ME19|EIFCL_HUMAN	EIF3C:EIF3CL	TARGET			0 0 12 12 9 11 18 0 0	SLYDYNPNL	DB Search
RIHVPWTKL	RIHVPWTKL	48.49	1148.68	9	77.8	9	6.0495	0.79	1.6	383.903	3	72.2928	748000	1400000	71350	Inaki_293_24_02_2022.raw	3	3	1	1	Q7Z7G8|VP13B_HUMAN	VPS13B	TARGET			0 0 4 7 4 4 5 11 5	RIHVPWTKL	DB Search
SLAEVLQQL	SLAEVLQQL	48.48	999.56	9	55.6	9	0.701	0.84	0.3	500.79	2	121.535	4120000	16600000	129370	Inaki_293_24_02_2022_RESTOS.raw	4	4	2	2	Q6NUM9|RETST_HUMAN	RETSAT	TARGET			0 0 7 7 10 0 1 4 5	SLAEVLQQL	DB Search
QLHAGSLVSV	QLHAGSLVSV	48.48	1009.56	10	80	10	-1.9805	0.81	4.8	505.789	2	64.5266	7080000	20500000	61080	Inaki_293_24_02_2022.raw	1	1	1	1	O95140|MFN2_HUMAN	MFN2	TARGET			3 0 0 8 7 7 29 29 6 5	QLHAGSLVSV	DB Search
SLMTKEISSV	SLMTKEISSV	48.48	1093.57	10	40	10	-0.6536	0.84	2.1	547.795	2	66.9976	228000	1600000	63695	Inaki_293_24_02_2022.raw	1	1	1	1	P78527|PRKDC_HUMAN	PRKDC	TARGET			0 0 12 5 0 0 6 4 0 0	SLMTKEISSV	DB Search
TPHARIIEL	TPHARIIEL	48.48	1048.6	9	77.8	9	-2.6183	0.45	2.3	525.312	2	58.2387	801000	3190000	51443	Inaki_293_24_02_2022.raw	2	2	1	1	O96018|APBA3_HUMAN	APBA3	TARGET			5 16 7 0 0 12 12 4 5	TPHARIIEL	DB Search
SPAPDLAPR	SPAPDLAPR	48.47	922.487	9	55.6	9	7.7292	0.42	1.7	462.254	2	50.737	3220000	10600000	37742	Inaki_293_24_02_2022_RESTOS.raw	4	4	2	2	Q504T8|MIDN_HUMAN	MIDN	TARGET			0 0 12 2 2 2 0 0 4	SPAPDLAPR	DB Search
AVYSGISLKLK	AVYSGISLKLK	48.45	1177.71	11	72.7	11	0.7163	0.79	-1.5	393.577	3	67.1857	488000	3290000	63899	Inaki_293_24_02_2022.raw	1	1	1	1	Q14146|URB2_HUMAN	URB2	TARGET			0 0 0 15 3 3 4 4 2 2 5	AVYSGISLKLK	DB Search
RLPLISGFYK	RLPLISGFYK	48.45	1192.7	10	80	10	-1.9791	0.86	-0.4	597.358	2	80.6756	1020000	4670000	82835	Inaki_293_24_02_2022.raw	3	3	2	2	P78527|PRKDC_HUMAN	PRKDC	TARGET			3 3 0 0 7 3 3 40 22 5	RLPLISGFYK	DB Search
VLYNGFTGR	VLYNGFTGR	48.43	1025.53	9	100	9	0.2973	0.9	0.7	513.774	2	60.1772	5980000	22300000	54059	Inaki_293_24_02_2022.raw	2	2	2	2	P30876|RPB2_HUMAN	POLR2B	TARGET			5 19 44 22 4 4 3 2 2	VLYNGFTGR	DB Search
GIADFVLKY	GIADFVLKY	48.42	1024.56	9	33.3	9	-2.5702	0.57	1	1025.57	1	104.295	2650000	15800000	116033	Inaki_293_24_02_2022.raw	4	4	3	3	Q96EX2|RNFT2_HUMAN	RNFT2	TARGET			0 0 0 0 9 14 6 0 0	GIADFVLKY	DB Search
APFSKVITF	APFSKVITF	48.42	1008.56	9	66.7	9	-3.0839	0.74	1.6	505.292	2	87.8739	1260000	6900000	92840	Inaki_293_24_02_2022.raw	3	3	3	3	O95757|HS74L_HUMAN	HSPA4L	TARGET			5 17 17 0 0 0 6 40 5	APFSKVITF	DB Search
APFSKVLTF	APFSKVLTF	48.42	1008.56	9	66.7	9	-6.7515	0.71	1.6	505.292	2	87.8739	1260000	6900000	92840	Inaki_293_24_02_2022.raw	3	3	3	3	Q92598|HS105_HUMAN:P34932|HSP74_HUMAN	HSPH1:HSPA4	TARGET			5 17 17 0 0 0 6 40 5	APFSKVLTF	DB Search
RLADVFNQR	RLADVFNQR	48.42	1117.6	9	77.8	9	-0.5033	0.87	3.3	373.543	3	53.4622	1550000	7580000	44699	Inaki_293_24_02_2022.raw	4	4	3	3	Q92989|CLP1_HUMAN	CLP1	TARGET			0 0 4 5 31 24 8 6 5	RLADVFNQR	DB Search
VPAEPSSLL	VPAEPSSLL	48.41	911.496	9	66.7	9	1.455	0.9	1.5	912.509	1	85.3624	4490000	18300000	89724	Inaki_293_24_02_2022.raw	4	4	3	3	Q96II8|LRCH3_HUMAN	LRCH3	TARGET			5 0 9 9 0 0 6 8 5	VPAEPSSLL	DB Search
KLSLVAAML	KLSLVAAML	48.41	944.573	9	55.6	9	-13.1375	0.6	2.5	473.297	2	97.2855	8700000	40400000	105942	Inaki_293_24_02_2022.raw	2	2	2	2	P11021|BIP_HUMAN	HSPA5	TARGET			5 0 0 0 0 14 41 22 5	KLSLVAAML	DB Search
RPRGLPPLLVV	RPRGLPPLLVV	48.4	1215.78	11	54.5	11	-5.484	0.03	1.7	406.27	3	85.8468	18700000	28500000	90502	Inaki_293_24_02_2022.raw	24	24	10	10	Q2MV58|TECT1_HUMAN	TCTN1	TARGET			1 0 0 0 0 8 11 36 58 4 4	RPRGLPPLLVV	DB Search
RVINSIPLAK	RVINSIPLAK	48.37	1109.69	10	60	10	0.2412	0.9	3.1	370.907	3	52.1692	408000	2270000	42958	Inaki_293_24_02_2022.raw	7	7	2	2	Q86XR8|CEP57_HUMAN	CEP57	TARGET			0 0 1 2 5 0 2 2 2 2	RVINSIPLAK	DB Search
RPAEVGGM(+15.99)QL	RPAEVGGMQL	48.37	1072.53	10	80	10	-0.2195	0.79	2.8	537.278	2	42.6898	2470000	11800000	27532	Inaki_293_24_02_2022_RESTOS.raw	4	4	2	2	P33316|DUT_HUMAN	DUT	TARGET	Oxidation (M)	M8:Oxidation (M):1000.00	1 1 2 2 17 17 19 70 16 5	RPAEVGGM(+15.99)QL	DB Search
RM(+15.99)WEIAIQH	RMWEIAIQH	48.37	1198.59	9	88.9	9	-0.3761	0.87	3.1	400.541	3	59.7875	502000	2420000	53786	Inaki_293_24_02_2022.raw	4	4	2	2	Q15139|KPCD1_HUMAN	PRKD1	TARGET	Oxidation (M)	M2:Oxidation (M):1000.00	5 6 6 25 0 17 10 10 5	RM(+15.99)WEIAIQH	DB Search
ATGDMSGLLK	ATGDMSGLLK	48.36	991.501	10	100	10	-2.4012	0.9	1.1	496.76	2	62.6713	1550000	5490000	57492	Inaki_293_24_02_2022.raw	5	5	3	3	Q13685|AAMP_HUMAN	AAMP	TARGET			5 7 24 23 23 8 4 4 11 5	ATGDMSGLLK	DB Search
GLSPEIHTL	GLSPEIHTL	48.34	965.518	9	55.6	9	-3.6587	0.57	2.4	483.769	2	68.2557	401000	2300000	65576	Inaki_293_24_02_2022.raw	4	4	2	2	P16298|PP2BB_HUMAN	PPP3CB	TARGET			0 0 4 7 0 0 2 2 5	GLSPEIHTL	DB Search
KLIGDTPIDTFL	KLIGDTPIDTFL	48.34	1331.73	12	50	12	-1.432	0.71	1	666.877	2	111.529	983000	5800000	125876	Inaki_293_24_02_2022.raw	1	1	1	1	P19793|RXRA_HUMAN:P28702|RXRB_HUMAN:P48443|RXRG_HUMAN	RXRA:RXRB:RXRG	TARGET			5 0 0 0 0 7 0 0 15 23 9 5	KLIGDTPIDTFL	DB Search
QAALPGHPL	QAALPGHPL	48.34	902.497	9	55.6	9	-2.8021	0.36	2.1	452.259	2	52.5911	659000	2220000	43467	Inaki_293_24_02_2022.raw	2	2	1	1	Q9H7S9|ZN703_HUMAN	ZNF703	TARGET			0 0 12 0 0 5 41 21 5	QAALPGHPL	DB Search
RLVEVNGVNV	RLVEVNGVNV	48.33	1097.62	10	80	10	2.2135	0.83	1.9	549.82	2	68.1632	449000	3010000	65341	Inaki_293_24_02_2022.raw	1	1	1	1	Q15599|NHRF2_HUMAN	NHERF2	TARGET			2 1 1 4 12 9 9 27 8 5	RLVEVNGVNV	DB Search
AEKPFYVNV	AEKPFYVNV	48.33	1065.55	9	55.6	9	-9.4372	0.42	-9.2	1066.55	1	63.3778	8460000	46000000	58594	Inaki_293_24_02_2022.raw	5	5	3	3	P11274|BCR_HUMAN	BCR	TARGET			0 0 0 0 7 18 32 15 5	AEKPFYVNV	DB Search
APLSEDQRTAL	APLSEDQRTAL	48.33	1199.61	11	45.5	11	-0.9886	0.83	3.2	600.819	2	51.7432	80200	503000	42268	Inaki_293_24_02_2022.raw	1	1	1	1	O15397|IPO8_HUMAN	IPO8	TARGET			0 0 20 9 9 11 0 0 0 0 5	APLSEDQRTAL	DB Search
GPNASIISL	GPNASIISL	48.33	870.481	9	77.8	9	-1.4352	0.88	1.6	871.493	1	93.6691	660000	4080000	101004	Inaki_293_24_02_2022.raw	3	3	2	2	Q9H0A0|NAT10_HUMAN	NAT10	TARGET			0 0 5 34 53 53 32 10 5	GPNASIISL	DB Search
GLHETQPPSV	GLHETQPPSV	48.32	1063.53	10	50	10	1.8059	0.93	4.8	532.777	2	45.4708	142000	798000	33532	Inaki_293_24_02_2022.raw	1	1	1	1	Q96P70|IPO9_HUMAN	IPO9	TARGET			0 0 0 12 4 4 24 6 0 0	GLHETQPPSV	DB Search
VPRGQYTSGKGSSAVGL	VPRGQYTSGKGSSAVGL	48.31	1662.87	17	41.2	17	-1.9735	0.74	2.1	555.3	3	44.9507	635000	2510000	32753	Inaki_293_24_02_2022.raw	1	1	1	1	P33991|MCM4_HUMAN	MCM4	TARGET			0 0 0 0 0 3 3 4 4 3 0 0 0 0 0 17 5	VPRGQYTSGKGSSAVGL	DB Search
APSSPGSPRPAL	APSSPGSPRPAL	48.31	1135.6	12	41.7	12	-1.3168	0.84	2.7	568.81	2	45.8092	3710000	16000000	34276	Inaki_293_24_02_2022.raw	5	5	3	3	Q9H211|CDT1_HUMAN	CDT1	TARGET			5 5 9 9 5 1 1 0 0 0 0 1	APSSPGSPRPAL	DB Search
RPAEVGGMQL	RPAEVGGMQL	48.3	1056.54	10	60	10	-3.601	0.83	1.3	529.279	2	61.4228	10200000	25700000	55749	Inaki_293_24_02_2022.raw	3	3	3	3	P33316|DUT_HUMAN	DUT	TARGET			0 0 0 0 2 2 2 14 5 5	RPAEVGGMQL	DB Search
FLTEINSTV	FLTEINSTV	48.3	1022.53	9	33.3	9	5.7641	0.92	2.5	1023.54	1	89.5796			95320	Inaki_293_24_02_2022.raw	1	1	0	0	Q49AG3|ZBED5_HUMAN	ZBED5	TARGET			0 0 48 48 26 0 0 0 0	FLTEINSTV	DB Search
VPRTIIVTT	VPRTIIVTT	48.29	998.612	9	55.6	9	-4.8095	0.87	1	500.316	2	60.2143	594000	2940000	54368	Inaki_293_24_02_2022.raw	3	3	2	2	O15294|OGT1_HUMAN	OGT	TARGET			0 0 0 0 5 33 92 29 5	VPRTIIVTT	DB Search
KLFDYSKPSAK	KLFDYSKPSAK	48.29	1282.69	11	63.6	11	0.3398	0.77	4.3	428.575	3	42.1542	714000	4470000	28832	Inaki_293_24_02_2022.raw	1	1	1	1	Q05048|CSTF1_HUMAN	CSTF1	TARGET			5 0 0 10 10 0 0 8 8 9 5	KLFDYSKPSAK	DB Search
VM(+15.99)DSKIVQV	VMDSKIVQV	48.29	1033.55	9	77.8	9	-2.8281	0.75	1.6	517.784	2	50.4042	8430000	24000000	40774	Inaki_293_24_02_2022.raw	7	7	4	4	P52294|IMA5_HUMAN:O60684|IMA7_HUMAN:O15131|IMA6_HUMAN	KPNA1:KPNA6:KPNA5	TARGET	Oxidation (M)	M2:Oxidation (M):1000.00	5 9 8 8 7 7 23 0 0	VM(+15.99)DSKIVQV	DB Search
VILPTVHEV	VILPTVHEV	48.27	1005.59	9	44.4	9	-4.5895	0.78	4	503.804	2	75.0592	12800000	56200000	69227	Inaki_293_24_02_2022_RESTOS.raw	4	4	2	2	Q8IWF6|DEN6A_HUMAN	DENND6A	TARGET			0 0 31 9 9 10 1 0 0	VILPTVHEV	DB Search
GLATDVQTV	GLATDVQTV	48.27	902.471	9	77.8	9	1.8248	0.43	-0.5	903.481	1	67.7745	86400000	412000000	64833	Inaki_293_24_02_2022.raw	5	5	3	3	P49720|PSB3_HUMAN	PSMB3	TARGET			0 0 8 10 10 39 61 41 5	GLATDVQTV	DB Search
SPSSVTGNAL	SPSSVTGNAL	48.26	931.461	10	80	10	-0.2752	0.73	0.7	466.74	2	54.8449	4820000	20700000	47092	Inaki_293_24_02_2022.raw	3	3	2	2	Q9NYB0|TE2IP_HUMAN	TERF2IP	TARGET			0 0 5 4 4 12 12 13 13 5	SPSSVTGNAL	DB Search
ALLSPGSPK	ALLSPGSPK	48.25	868.502	9	100	9	-1.6038	0.87	2.4	435.261	2	45.6549	274000	1020000	31549	Inaki_293_24_02_2022_RESTOS.raw	2	2	2	2	Q9H9L7|AKIR1_HUMAN	AKIRIN1	TARGET			3 3 63 63 7 7 8 12 5	ALLSPGSPK	DB Search
RPDPAGHLTL	RPDPAGHLTL	48.24	1075.58	10	60	10	-4.0408	0.57	4.2	359.536	3	51.1669	2550000	7860000	41944	Inaki_293_24_02_2022.raw	3	3	3	3	Q9NTJ4|MA2C1_HUMAN	MAN2C1	TARGET			4 4 26 9 0 0 26 0 0 5	RPDPAGHLTL	DB Search
VVWPQPATTK	VVWPQPATTK	48.24	1125.62	10	60	10	-0.4727	0.91	4.1	563.821	2	59.88	1650000	3400000	53306	Inaki_293_24_02_2022.raw	4	4	2	2	Q9H422|HIPK3_HUMAN	HIPK3	TARGET			0 0 22 5 5 0 0 3 3 5	VVWPQPATTK	DB Search
KLFIGGLNV	KLFIGGLNV	48.23	959.58	9	100	9	-3.217	0.73	0.4	480.8	2	92.4619	4270000	22500000	99181	Inaki_293_24_02_2022.raw	4	4	2	2	Q13151|ROA0_HUMAN	HNRNPA0	TARGET			5 3 3 5 4 4 27 9 5	KLFIGGLNV	DB Search
RLQKPSLLSK	RLQKPSLLSK	48.21	1168.73	10	100	10	0.6988	0.85	-0.1	390.585	3	41.017	262000	1440000	27428	Inaki_293_24_02_2022.raw	2	2	1	1	Q9H0K1|SIK2_HUMAN	SIK2	TARGET			5 5 16 25 20 9 5 5 15 5	RLQKPSLLSK	DB Search
ALWPPVREK	ALWPPVREK	48.2	1094.62	9	33.3	9	-2.8641	0.96	2.1	548.322	2	57.6777	49100000	41500000	50336	Inaki_293_24_02_2022.raw	23	23	4	4	Q9Y4C2|TCAF1_HUMAN	TCAF1	TARGET			0 0 11 23 0 0 0 0 5	ALWPPVREK	DB Search
AAAAPSPVL	AAAAPSPVL	48.2	795.449	9	33.3	9	0.5151	0.85	3.6	796.462	1	68.5365	90500	391000	65816	Inaki_293_24_02_2022.raw	1	1	1	1	Q9BWW4|SSBP3_HUMAN:P81877|SSBP2_HUMAN	SSBP3:SSBP2	TARGET			0 0 0 14 13 13 0 0 0	AAAAPSPVL	DB Search
HPGVNGPPL	HPGVNGPPL	48.2	886.466	9	55.6	9	-3.0217	0.81	1.1	444.243	2	49.3886	585000	2290000	39040	Inaki_293_24_02_2022.raw	2	2	2	2	P79522|PRR3_HUMAN:Q96QC0|PP1RA_HUMAN	PRR3:PPP1R10	TARGET			0 0 0 0 2 2 10 4 4	HPGVNGPPL	DB Search
MLDMSVPAV	MLDMSVPAV	48.19	961.461	9	33.3	9	4.2341	0.92	3.2	962.475	1	104.469			116136	Inaki_293_24_02_2022.raw	1	1	0	0	Q86WA8|LONP2_HUMAN	LONP2	TARGET			0 0 3 1 1 2 2 0 0	MLDMSVPAV	DB Search
TPILKPVSL	TPILKPVSL	48.18	966.611	9	88.9	9	-2.2329	0.58	4.2	484.317	2	78.2728	444000	2230000	79451	Inaki_293_24_02_2022.raw	1	1	1	1	Q92794|KAT6A_HUMAN	KAT6A	TARGET			5 0 15 40 40 4 5 40 5	TPILKPVSL	DB Search
LLADLLHNV	LLADLLHNV	48.17	1006.58	9	77.8	9	-0.6905	0.86	2.1	504.301	2	101.556	873000	4780000	111892	Inaki_293_24_02_2022.raw	1	1	1	1	O76075|DFFB_HUMAN	DFFB	TARGET			3 3 4 4 3 3 2 0 0	LLADLLHNV	DB Search
KILDYEVTL	KILDYEVTL	48.17	1092.61	9	100	9	1.3936	0.79	1.8	547.314	2	89.89	416000	2960000	95760	Inaki_293_24_02_2022.raw	3	3	2	2	P40189|IL6RB_HUMAN	IL6ST	TARGET			5 2 2 4 10 11 24 47 5	KILDYEVTL	DB Search
ALNPADITV	ALNPADITV	48.16	912.492	9	55.6	9	5.3654	0.83	1	913.503	1	89.6104	1920000	10100000	95138	Inaki_293_24_02_2022.raw	2	2	2	2	Q8IXH7|NELFD_HUMAN	NELFCD	TARGET			0 0 15 10 4 4 11 0 0	ALNPADITV	DB Search
M(+15.99)LLSLDFPGQA	MLLSLDFPGQA	48.13	1206.6	11	27.3	11	0.3125	0.53	2.5	604.309	2	116.112	1300000	3310000	132623	Inaki_293_24_02_2022.raw	2	2	1	1	P51654|GPC3_HUMAN	GPC3	TARGET	Oxidation (M)	M1:Oxidation (M):1000.00	0 0 10 3 0 0 2 1 0 0 0	M(+15.99)LLSLDFPGQA	DB Search
RPKVPDQSV	RPKVPDQSV	48.13	1024.57	9	77.8	9	-3.7212	0.69	2	513.294	2	33.3664	560000	426000	16386	Inaki_293_24_02_2022_RESTOS.raw	4	4	1	1	Q8NCT1|ARRD4_HUMAN	ARRDC4	TARGET			4 4 7 7 0 0 58 36 5	RPKVPDQSV	DB Search
EGEESRISL	EGEESRISL	48.12	1018.49	9	77.8	9	-3.4795	0.66	-0.6	510.255	2	54.7329	368000	1530000	46452	Inaki_293_24_02_2022.raw	1	1	1	1	P08670|VIME_HUMAN	VIM	TARGET			5 24 24 72 8 0 0 36 5	EGEESRISL	DB Search
HLANTYISV	HLANTYISV	48.12	1016.53	9	55.6	9	0.8425	0.81	0	509.274	2	67.2554	315000	2350000	64068	Inaki_293_24_02_2022.raw	2	2	1	1	Q9UEY8|ADDG_HUMAN	ADD3	TARGET			0 0 2 2 6 32 10 0 0	HLANTYISV	DB Search
KLYDGFQYL	KLYDGFQYL	48.1	1145.58	9	77.8	9	-1.0403	0.78	2	573.799	2	91.7596	729000	4500000	98332	Inaki_293_24_02_2022.raw	1	1	1	1	Q9UBF8|PI4KB_HUMAN	PI4KB	TARGET			5 1 1 3 8 20 30 22 5	KLYDGFQYL	DB Search
NRLLEATSY	NRLLEATSY	48.09	1065.55	9	77.8	9	-0.1905	0.79	4.5	533.784	2	60.2883	2780000	11800000	54659	Inaki_293_24_02_2022.raw	3	3	2	2	O60341|KDM1A_HUMAN	KDM1A	TARGET			0 0 3 3 7 35 25 29 5	NRLLEATSY	DB Search
EAGIYLLASQA	EAGIYLLASQA	48.09	1134.59	11	36.4	11	-10.1171	0.65	3.1	1135.61	1	87.0991	903000	4910000	91798	Inaki_293_24_02_2022.raw	3	3	3	3	Q86YR7|MF2L2_HUMAN	MCF2L2	TARGET			0 0 18 47 47 30 0 0 0 0 0	EAGIYLLASQA	DB Search
KLISSYYNV	KLISSYYNV	48.09	1085.58	9	55.6	9	1.8624	0.86	-2.1	543.796	2	68.9276	227000	1520000	66388	Inaki_293_24_02_2022.raw	2	2	1	1	Q96SK2|TM209_HUMAN	TMEM209	TARGET			5 0 0 0 0 6 16 15 5	KLISSYYNV	DB Search
APASPFRQL	APASPFRQL	48.08	985.534	9	66.7	9	-2.7137	0.8	2.1	493.778	2	64.2724	10700000	36800000	55528	Inaki_293_24_02_2022_RESTOS.raw	2	2	2	2	Q07021|C1QBP_HUMAN	C1QBP	TARGET			5 28 71 71 5 2 0 0 1	APASPFRQL	DB Search
WPHDTIGSL	WPHDTIGSL	48.06	1024.5	9	66.7	9	-0.2432	0.8	2.3	513.259	2	77.8083	2860000	11200000	78895	Inaki_293_24_02_2022.raw	6	6	2	2	Q9BVT8|TMUB1_HUMAN	TMUB1	TARGET			5 0 5 0 0 9 9 52 5	WPHDTIGSL	DB Search
NLLESVQRL	NLLESVQRL	48.06	1070.61	9	11.1	9	-7.3975	0.86	5	536.316	2	85.8837	229000	1230000	90198	Inaki_293_24_02_2022.raw	1	1	1	1	Q9NXR1|NDE1_HUMAN	NDE1	TARGET			0 0 3 1 0 0 0 0 0	NLLESVQRL	DB Search
SLHDAIMIV	SLHDAIMIV	48.05	997.527	9	66.7	9	-3.1342	0.74	1.9	998.54	1	87.3761	361000	2340000	92218	Inaki_293_24_02_2022.raw	1	1	1	1	Q99832|TCPH_HUMAN	CCT7	TARGET			0 0 0 13 27 79 92 45 5	SLHDAIMIV	DB Search
RLYGSSLTRF	RLYGSSLTRF	48.04	1198.65	10	100	10	-1.3871	0.91	1.9	400.558	3	61.3857	614000	3230000	55741	Inaki_293_24_02_2022.raw	1	1	1	1	Q5TAX3|TUT4_HUMAN	TUT4	TARGET			4 4 15 15 16 22 27 5 4 4	RLYGSSLTRF	DB Search
QPIDNVSRNLL	QPIDNVSRNLL	48.02	1267.69	11	63.6	11	0.3559	0.79	1.4	634.855	2	75.6186	246000	1840000	75765	Inaki_293_24_02_2022.raw	1	1	1	1	Q8N201|INT1_HUMAN	INTS1	TARGET			2 1 19 14 5 5 2 0 0 0 5	QPIDNVSRNLL	DB Search
GSHSMRYFYT	GSHSMRYFYT	48.01	1247.54	10	40	10	0.5394	0.15	1.2	416.856	3	53.2712	3690000	8370000	44622	Inaki_293_24_02_2022.raw	3	3	3	3	P01889|HLAB_HUMAN	HLA-B	TARGET			0 0 2 0 0 0 48 23 1 5	GSHSMRYFYT	DB Search
QLNEQLVTL	QLNEQLVTL	48.01	1056.58	9	88.9	9	3.6185	0.89	1.9	529.301	2	95.2476	83600	732000	103220	Inaki_293_24_02_2022.raw	1	1	1	1	Q8NI36|WDR36_HUMAN	WDR36	TARGET			5 6 3 3 9 8 0 24 5	QLNEQLVTL	DB Search
RPRPGTGLGRVM(+15.99)	RPRPGTGLGRVM	48.01	1311.72	12	33.3	12	0.8726	0.41	0.1	438.249	3	41.0557	12400000	15000000	27167	Inaki_293_24_02_2022.raw	9	9	3	3	Q9BVK6|TMED9_HUMAN	TMED9	TARGET	Oxidation (M)	M12:Oxidation (M):1000.00	5 1 0 0 0 0 0 0 3 3 1 2	RPRPGTGLGRVM(+15.99)	DB Search
FLFQEPRSI	FLFQEPRSI	48	1135.6	9	55.6	9	0.0654	0.8	-2.4	568.809	2	86.5488	1330000	7190000	91000	Inaki_293_24_02_2022.raw	2	2	2	2	Q9UK61|TASOR_HUMAN	TASOR	TARGET			5 12 39 21 21 0 0 0 0	FLFQEPRSI	DB Search
TPHLHSIL	TPHLHSIL	47.97	916.513	8	50	8	-2.8562	0.71	2.3	459.267	2	54.8634	1440000	5660000	47033	Inaki_293_24_02_2022.raw	3	3	1	1	P25963|IKBA_HUMAN	NFKBIA	TARGET			0 0 9 0 0 44 11 5	TPHLHSIL	DB Search
RLKYPPFAK	RLKYPPFAK	47.97	1118.66	9	100	9	0.2308	0.57	-0.6	373.895	3	45.8487			34128	Inaki_293_24_02_2022.raw	1	1	0	0	Q8IV48|ERI1_HUMAN	ERI1	TARGET			2 2 3 9 14 3 3 5 5	RLKYPPFAK	DB Search
APFEPLASGIL	APFEPLASGIL	47.97	1113.61	11	27.3	11	-2.0776	0.83	0.3	1114.62	1	123.802	12200000	66100000	132331	Inaki_293_24_02_2022_RESTOS.raw	5	5	3	3	P01033|TIMP1_HUMAN	TIMP1	TARGET			0 0 17 19 0 0 30 0 0 0 0	APFEPLASGIL	DB Search
YPHAAVNGL	YPHAAVNGL	47.97	940.477	9	66.7	9	0.7105	0.82	0.8	471.248	2	55.0532	2520000	7890000	47221	Inaki_293_24_02_2022.raw	4	4	2	2	Q9Y3B6|EMC9_HUMAN	EMC9	TARGET			0 0 0 15 16 25 8 46 5	YPHAAVNGL	DB Search
LTTEVHPEL	LTTEVHPEL	47.96	1037.54	9	77.8	9	-2.5876	0.86	4.9	519.781	2	62.0774	478000	2640000	56765	Inaki_293_24_02_2022.raw	2	2	2	2	Q9Y282|ERGI3_HUMAN	ERGIC3	TARGET			5 44 30 27 27 36 0 0 5	LTTEVHPEL	DB Search
SLAETDKITL	SLAETDKITL	47.94	1089.59	10	80	10	-1.0408	0.91	1.2	545.806	2	72.0202	3120000	17300000	70616	Inaki_293_24_02_2022.raw	1	1	1	1	P38606|VATA_HUMAN	ATP6V1A	TARGET			0 0 7 5 3 3 3 3 3 3	SLAETDKITL	DB Search
IALWPPVREK	IALWPPVREK	47.94	1207.71	10	40	10	-2.5472	0.43	0.7	604.864	2	71.7786	15000000	32500000	70983	Inaki_293_24_02_2022.raw	13	13	3	3	Q9Y4C2|TCAF1_HUMAN	TCAF1	TARGET			0 0 6 13 9 0 0 0 0 5	IALWPPVREK	DB Search
RILDESHSI	RILDESHSI	47.93	1068.56	9	77.8	9	-0.9454	0.89	0.6	357.194	3	46.3824	113000	813000	34835	Inaki_293_24_02_2022.raw	1	1	1	1	Q9HCK8|CHD8_HUMAN	CHD8	TARGET			5 26 24 24 5 8 0 0 5	RILDESHSI	DB Search
SLLPEGPPAI	SLLPEGPPAI	47.93	992.554	10	60	10	0.8202	0.76	-0.8	497.286	2	106.369	595000	3620000	118657	Inaki_293_24_02_2022.raw	3	3	2	2	Q15011|HERP1_HUMAN	HERPUD1	TARGET			0 0 5 0 0 5 7 7 19 5	SLLPEGPPAI	DB Search
SEETPVVL	SEETPVVL	47.92	872.449	8	50	8	0.6891	0.89	1.2	873.461	1	79.2023	173000	780000	80716	Inaki_293_24_02_2022.raw	1	1	1	1	O75787|RENR_HUMAN	ATP6AP2	TARGET			0 0 12 12 18 14 0 0	SEETPVVL	DB Search
SYNDYVREF	SYNDYVREF	47.92	1191.52	9	55.6	9	1.602	0.78	-0.7	596.769	2	74.417	1110000	6770000	73951	Inaki_293_24_02_2022.raw	1	1	1	1	Q96MU7|YTDC1_HUMAN	YTHDC1	TARGET			0 0 28 28 18 10 0 0 4	SYNDYVREF	DB Search
SVVTTVWGV	SVVTTVWGV	47.91	946.512	9	77.8	9	-15.2161	0.81	4.9	947.528	1	93.6323	449000	2510000	100874	Inaki_293_24_02_2022.raw	1	1	1	1	Q8NF64|ZMIZ2_HUMAN:Q9ULJ6|ZMIZ1_HUMAN	ZMIZ2:ZMIZ1	TARGET			0 0 22 11 11 4 4 7 5	SVVTTVWGV	DB Search
RVTPFILKK	RVTPFILKK	47.9	1100.71	9	88.9	9	-0.8912	0.85	0.3	367.911	3	46.2348	25100000	104000000	35039	Inaki_293_24_02_2022.raw	12	12	3	3	Q8N4H5|TOM5_HUMAN	TOMM5	TARGET			4 4 11 0 8 21 25 19 5	RVTPFILKK	DB Search
SLIHGLWNL	SLIHGLWNL	47.89	1051.58	9	55.6	9	-9.5087	0.73	0.8	526.8	2	106.849	332000	2280000	119433	Inaki_293_24_02_2022.raw	1	1	1	1	Q6UX01|LMBRL_HUMAN:Q8WVP7|LMBR1_HUMAN	LMBR1L:LMBR1	TARGET			0 0 0 0 3 6 2 2 4	SLIHGLWNL	DB Search
GPRPPSARDL	GPRPPSARDL	47.89	1064.57	10	30	10	-1.5359	0.53	3.5	355.867	3	38.7777	2250000	6510000	24538	Inaki_293_24_02_2022.raw	2	2	2	2	Q14CS0|UBX2B_HUMAN	UBXN2B	TARGET			0 0 4 4 12 0 0 0 0 0	GPRPPSARDL	DB Search
QPLARPNTL	QPLARPNTL	47.88	1008.57	9	77.8	9	0.1574	0.74	-0.2	505.295	2	48.6087	902000	4860000	38140	Inaki_293_24_02_2022.raw	6	6	2	2	O75694|NU155_HUMAN	NUP155	TARGET			5 5 15 4 2 0 0 4 5	QPLARPNTL	DB Search
RLPEMGSNVEL	RLPEMGSNVEL	47.87	1243.62	11	63.6	11	0.2468	0.88	0.8	622.822	2	76.4893	244000	1790000	76968	Inaki_293_24_02_2022.raw	1	1	1	1	Q9Y4A5|TRRAP_HUMAN	TRRAP	TARGET			0 0 0 0 8 8 14 14 24 17 5	RLPEMGSNVEL	DB Search
GPQFARHVL	GPQFARHVL	47.87	1023.56	9	33.3	9	2.34	0.78	4	512.792	2	51.0087			41356	Inaki_293_24_02_2022.raw	1	1	0	0	Q9P2P1|NYNRI_HUMAN	NYNRIN	TARGET			0 0 16 7 0 0 0 0 5	GPQFARHVL	DB Search
KILDTSVAYV	KILDTSVAYV	47.87	1107.62	10	50	10	2.0804	0.83	0.4	554.818	2	77.3431	426000	2910000	78128	Inaki_293_24_02_2022.raw	2	2	2	2	O60333|KIF1B_HUMAN	KIF1B	TARGET			5 0 0 0 0 0 7 18 4 4	KILDTSVAYV	DB Search
SPMIPSIVV	SPMIPSIVV	47.86	941.526	9	55.6	9	-0.6307	0.86	1.6	942.538	1	113.493	865000	5340000	128685	Inaki_293_24_02_2022.raw	2	2	2	2	Q9H0H5|RGAP1_HUMAN	RACGAP1	TARGET			0 0 43 62 5 5 6 0 0	SPMIPSIVV	DB Search
SLVDWTVSL	SLVDWTVSL	47.86	1018.53	9	44.4	9	2.929	0.87	4.1	1019.55	1	129.469	46100	246000	151283	Inaki_293_24_02_2022.raw	2	2	1	1	Q8NHX9|TPC2_HUMAN	TPCN2	TARGET			0 0 3 3 4 4 0 0 0	SLVDWTVSL	DB Search
AVYSM(+15.99)VEFNGK	AVYSMVEFNGK	47.86	1259.59	11	54.5	11	1.7281	0.7	0.6	630.803	2	57.9216	164000	1120000	50934	Inaki_293_24_02_2022.raw	2	2	2	2	Q16531|DDB1_HUMAN	DDB1	TARGET	Oxidation (M)	M5:Oxidation (M):1000.00	0 0 0 0 0 21 24 12 12 12 5	AVYSM(+15.99)VEFNGK	DB Search
KIADFGLAR	KIADFGLAR	47.84	989.566	9	77.8	9	2.8618	0.88	2.6	495.793	2	58.4416	1230000	5760000	51953	Inaki_293_24_02_2022.raw	3	3	2	2	P21802|FGFR2_HUMAN:P09769|FGR_HUMAN:P20794|MAK_HUMAN:Q9UPZ9|CILK1_HUMAN:P06239|LCK_HUMAN:P07947|YES_HUMAN:P51451|BLK_HUMAN:P22607|FGFR3_HUMAN:P06241|FYN_HUMAN:P07948|LYN_HUMAN:Q8IZL9|CDK20_HUMAN:P22455|FGFR4_HUMAN:P08631|HCK_HUMAN:P11362|FGFR1_HUMAN	FGFR2:FGR:MAK:CILK1:LCK:YES1:BLK:FGFR3:FYN:LYN:CDK20:FGFR4:HCK:FGFR1	TARGET			5 76 20 20 5 2 0 0 5	KIADFGLAR	DB Search
KLADFGLAR	KLADFGLAR	47.84	989.566	9	77.8	9	0.1349	0.91	2.6	495.793	2	58.4416	1230000	5760000	51953	Inaki_293_24_02_2022.raw	3	3	2	2	Q00534|CDK6_HUMAN:Q96Q40|CDK15_HUMAN:P11802|CDK4_HUMAN:P50750|CDK9_HUMAN:Q14004|CDK13_HUMAN:Q9NYV4|CDK12_HUMAN:Q00537|CDK17_HUMAN:P24941|CDK2_HUMAN:Q00526|CDK3_HUMAN:Q07002|CDK18_HUMAN:O94921|CDK14_HUMAN:P06493|CDK1_HUMAN:Q00536|CDK16_HUMAN:Q00535|CDK5_HUMAN	CDK6:CDK15:CDK4:CDK9:CDK13:CDK12:CDK17:CDK2:CDK3:CDK18:CDK14:CDK1:CDK16:CDK5	TARGET			5 76 20 20 5 2 0 0 5	KLADFGLAR	DB Search
SPGPQRSLSAL	SPGPQRSLSAL	47.84	1111.6	11	54.5	11	-4.6322	0.53	2.1	556.81	2	55.1217	185000	796000	47073	Inaki_293_24_02_2022.raw	1	1	1	1	O95502|NPTXR_HUMAN	NPTXR	TARGET			5 14 9 0 0 0 0 0 2 4 5	SPGPQRSLSAL	DB Search
QITQINHGL	QITQINHGL	47.83	1022.55	9	100	9	-2.1031	0.64	0.8	512.285	2	51.929	155000	735000	42567	Inaki_293_24_02_2022.raw	1	1	1	1	Q14204|DYHC1_HUMAN	DYNC1H1	TARGET			5 3 6 6 9 9 7 7 5	QITQINHGL	DB Search
APSPRPLSL	APSPRPLSL	47.83	936.539	9	77.8	9	-5.3017	0.76	0.2	469.279	2	60.8474	40800000	151000000	55619	Inaki_293_24_02_2022.raw	4	4	2	2	Q6NUT3|MFS12_HUMAN	MFSD12	TARGET			5 51 90 3 3 0 0 7 5	APSPRPLSL	DB Search
HLLPTAPTTV	HLLPTAPTTV	47.82	1048.59	10	20	10	2.3152	0.92	2.1	525.306	2	72.2435	926000	4210000	71149	Inaki_293_24_02_2022.raw	2	2	2	2	Q6VMQ6|MCAF1_HUMAN	ATF7IP	TARGET			0 0 12 0 0 3 0 0 0 0	HLLPTAPTTV	DB Search
SPTLRQLDL	SPTLRQLDL	47.82	1041.58	9	44.4	9	-2.9157	0.62	-0.3	521.8	2	74.6197	825000	3240000	74264	Inaki_293_24_02_2022.raw	2	2	2	2	P59045|NAL11_HUMAN	NLRP11	TARGET			0 0 4 4 0 2 0 1 5	SPTLRQLDL	DB Search
APWKPTWPA	APWKPTWPA	47.82	1052.54	9	33.3	9	0.6983	0.77	0.1	1053.56	1	79.1276	4250000	26400000	80742	Inaki_293_24_02_2022.raw	6	6	2	2	O95084|PRS23_HUMAN	PRSS23	TARGET			0 0 34 26 0 0 12 0 0	APWKPTWPA	DB Search
SLIDADPYL	SLIDADPYL	47.81	1005.5	9	22.2	9	3.8695	0.85	4	1006.52	1	109.089	249000	1630000	122466	Inaki_293_24_02_2022.raw	2	2	2	2	P20248|CCNA2_HUMAN	CCNA2	TARGET			0 0 0 0 0 22 42 0 0	SLIDADPYL	DB Search
VPDRHIPLAL	VPDRHIPLAL	47.81	1129.66	10	60	10	-4.4173	0.49	0.9	377.563	3	69.4636	3280000	7350000	67420	Inaki_293_24_02_2022.raw	4	4	3	3	Q9UJF2|NGAP_HUMAN	RASAL2	TARGET			0 0 0 0 3 51 38 16 8 5	VPDRHIPLAL	DB Search
GPDELRPML	GPDELRPML	47.8	1026.52	9	55.6	9	-1.4287	0.69	-2	514.267	2	75.3187	615000	3820000	75163	Inaki_293_24_02_2022.raw	1	1	1	1	Q8NEZ3|WDR19_HUMAN	WDR19	TARGET			0 0 10 10 6 2 0 0 5	GPDELRPML	DB Search
KMDEVLYSI	KMDEVLYSI	47.78	1096.55	9	100	9	-0.5874	0.88	1.9	549.284	2	84.3639	2200000	13700000	87928	Inaki_293_24_02_2022.raw	3	3	2	2	P83876|TXN4A_HUMAN	TXNL4A	TARGET			5 2 2 6 9 37 26 63 5	KMDEVLYSI	DB Search
SPDLRLTWL	SPDLRLTWL	47.78	1099.6	9	55.6	9	-5.0637	0.67	2.8	550.812	2	107.198	346000	1510000	119851	Inaki_293_24_02_2022.raw	1	1	1	1	Q96N67|DOCK7_HUMAN:Q96HP0|DOCK6_HUMAN:Q8NF50|DOCK8_HUMAN	DOCK7:DOCK6:DOCK8	TARGET			4 4 4 2 0 1 1 1 4	SPDLRLTWL	DB Search
LPRVGVGTSF	LPRVGVGTSF	47.77	1031.58	10	60	10	-0.247	0.78	-0.2	516.797	2	74.675	1040000	5930000	74529	Inaki_293_24_02_2022.raw	4	4	1	1	P50851|LRBA_HUMAN	LRBA	TARGET			5 12 0 0 0 0 25 43 64 5	LPRVGVGTSF	DB Search
GLFQGKTPLR	GLFQGKTPLR	47.73	1115.65	10	80	10	-1.3902	0.74	3.6	372.892	3	55.6215	765000	2800000	47768	Inaki_293_24_02_2022.raw	1	1	1	1	Q9ULW0|TPX2_HUMAN	TPX2	TARGET			0 0 10 10 6 6 32 6 6 5	GLFQGKTPLR	DB Search
NLLEKDYFGI	NLLEKDYFGI	47.71	1210.62	10	40	10	0.1129	0.87	0.5	606.322	2	101.947	2140000	12000000	112426	Inaki_293_24_02_2022.raw	1	1	1	1	Q7Z6J6|FRMD5_HUMAN	FRMD5	TARGET			0 0 9 5 0 0 3 3 0 0	NLLEKDYFGI	DB Search
NLLEKDYFGL	NLLEKDYFGL	47.71	1210.62	10	40	10	-1.7944	0.88	0.5	606.322	2	101.947	2140000	12000000	112426	Inaki_293_24_02_2022.raw	1	1	1	1	Q9Y2J2|E41L3_HUMAN:Q9H4G0|E41L1_HUMAN:O43491|E41L2_HUMAN	EPB41L3:EPB41L1:EPB41L2	TARGET			0 0 9 5 0 0 3 3 0 0	NLLEKDYFGL	DB Search
RLIQESPTL	RLIQESPTL	47.71	1055.6	9	44.4	9	-1.6873	0.86	3	528.81	2	63.5069	648000	3320000	58974	Inaki_293_24_02_2022.raw	1	1	1	1	Q6P1A2|MBOA5_HUMAN	LPCAT3	TARGET			0 0 0 2 2 6 1 1 3	RLIQESPTL	DB Search
ALSKEIYVI	ALSKEIYVI	47.71	1034.6	9	55.6	9	-4.5785	0.91	3.6	1035.62	1	78.3467	2310000	13100000	79497	Inaki_293_24_02_2022.raw	3	3	2	2	P24539|AT5F1_HUMAN	ATP5PB	TARGET			0 0 0 0 27 78 43 33 5	ALSKEIYVI	DB Search
VHPPPTTTY	VHPPPTTTY	47.7	1011.5	9	55.6	9	-0.3879	0.89	1.6	506.762	2	41.2903	20500000	41200000	26289	Inaki_293_24_02_2022_RESTOS.raw	6	6	3	3	Q969N2|PIGT_HUMAN	PIGT	TARGET			0 0 8 8 0 0 9 48 5	VHPPPTTTY	DB Search
LPKPGGAHSL	LPKPGGAHSL	47.69	975.55	10	30	10	-0.5863	0.9	-0.1	488.784	2	39.9113	148000	879000	25747	Inaki_293_24_02_2022.raw	2	2	1	1	Q9NTJ4|MA2C1_HUMAN	MAN2C1	TARGET			0 0 9 8 0 0 0 0 0 5	LPKPGGAHSL	DB Search
HPAAFPLPVV	HPAAFPLPVV	47.67	1046.59	10	60	10	-3.8967	0.74	3.3	524.307	2	96.4884	2200000	8130000	104694	Inaki_293_24_02_2022.raw	1	1	1	1	Q9H6Y7|RN167_HUMAN	RNF167	TARGET			0 0 3 3 6 35 35 6 0 0	HPAAFPLPVV	DB Search
ALYPHPQQL	ALYPHPQQL	47.67	1065.56	9	55.6	9	1.1668	0.78	4.3	533.792	2	62.0553	312000	2150000	56715	Inaki_293_24_02_2022.raw	3	3	3	3	Q02577|HEN2_HUMAN	NHLH2	TARGET			0 0 11 4 4 0 0 3 5	ALYPHPQQL	DB Search
APSQQRLVVV	APSQQRLVVV	47.66	1095.64	10	90	10	-2.4261	0.72	-0.5	548.829	2	58.3679	1140000	4840000	51642	Inaki_293_24_02_2022.raw	1	1	1	1	Q9H6Q4|CIAO3_HUMAN	CIAO3	TARGET			5 11 9 4 2 0 7 22 4 4	APSQQRLVVV	DB Search
YPATPNHSL	YPATPNHSL	47.65	998.482	9	77.8	9	0.3782	0.68	-1.8	500.249	2	44.9507	200000	1350000	32854	Inaki_293_24_02_2022.raw	1	1	1	1	Q9UPY6|WASF3_HUMAN	WASF3	TARGET			5 36 31 31 0 0 6 6 5	YPATPNHSL	DB Search
RPNGVITGL	RPNGVITGL	47.63	925.534	9	77.8	9	-4.9416	0.88	0.9	463.777	2	60.1958	2650000	7620000	54449	Inaki_293_24_02_2022.raw	4	4	2	2	Q96QD9|UIF_HUMAN	FYTTD1	TARGET			0 0 2 2 16 98 76 70 5	RPNGVITGL	DB Search
VIAEILRGV	VIAEILRGV	47.61	968.602	9	55.6	9	-2.8119	0.89	0.2	485.31	2	86.8779	13600000	58000000	91934	Inaki_293_24_02_2022.raw	9	9	4	4	O00567|NOP56_HUMAN	NOP56	TARGET			5 9 16 12 5 1 0 0 0	VIAEILRGV	DB Search
VPAEPKLAF	VPAEPKLAF	47.61	970.549	9	100	9	-5.6744	0.41	3.4	486.285	2	75.3369	18200000	76700000	69829	Inaki_293_24_02_2022_RESTOS.raw	2	2	2	2	P18124|RL7_HUMAN	RPL7	TARGET			5 25 12 12 2 2 2 8 5	VPAEPKLAF	DB Search
IHSPVVNEL	IHSPVVNEL	47.61	1006.54	9	55.6	9	-2.6996	0.66	2.3	504.283	2	63.5437	1080000	4560000	58765	Inaki_293_24_02_2022.raw	1	1	1	1	Q9Y2X3|NOP58_HUMAN	NOP58	TARGET			0 0 0 0 2 31 24 24 5	IHSPVVNEL	DB Search
M(+15.99)PSQFRDIL	MPSQFRDIL	47.58	1121.55	9	77.8	9	-4.3541	0.77	-0.9	561.786	2	74.0122	627000	2740000	73441	Inaki_293_24_02_2022.raw	2	2	1	1	Q09472|EP300_HUMAN	EP300	TARGET	Oxidation (M)	M1:Oxidation (M):1000.00	5 29 30 24 5 0 0 9 5	M(+15.99)PSQFRDIL	DB Search
SPASQMGGRAGL	SPASQMGGRAGL	47.57	1130.55	12	50	12	-0.0188	0.81	0.7	566.285	2	46.4008	624000	3170000	34706	Inaki_293_24_02_2022.raw	2	2	1	1	Q92585|MAML1_HUMAN	MAML1	TARGET			0 0 48 36 36 53 8 0 0 0 0 5	SPASQMGGRAGL	DB Search
RLLLPGELAK	RLLLPGELAK	47.56	1108.7	10	40	10	-1.2001	0.78	1.4	555.359	2	66.6979	3040000	14500000	63132	Inaki_293_24_02_2022.raw	3	3	3	3	P23527|H2B1O_HUMAN:Q99879|H2B1M_HUMAN:Q96A08|H2B1A_HUMAN:O60814|H2B1K_HUMAN:P58876|H2B1D_HUMAN:Q8N257|H2B3B_HUMAN:Q93079|H2B1H_HUMAN:P33778|H2B1B_HUMAN:P57053|H2BFS_HUMAN:A0A2R8Y619|H2BK1_HUMAN:P62807|H2B1C_HUMAN:Q99877|H2B1N_HUMAN:P06899|H2B1J_HUMAN:Q5QNW6|H2B2F_HUMAN:Q99880|H2B1L_HUMAN:Q16778|H2B2E_HUMAN	H2BC17:H2BC14:H2BC1:H2BC12:H2BC5:H2BC26:H2BC9:H2BC3:H2BC12L:H2BK1:H2BC4:H2BC15:H2BC11:H2BC18:H2BC13:H2BC21	TARGET			0 0 0 1 0 0 6 15 9 5	RLLLPGELAK	DB Search
TPTQGSVL	TPTQGSVL	47.56	801.423	8	100	8	-2.4348	0.87	2.3	802.436	1	54.6107	567000	1340000	43069	Inaki_293_24_02_2022_RESTOS.raw	2	2	1	1	Q16531|DDB1_HUMAN	DDB1	TARGET			5 6 21 21 33 33 51 5	TPTQGSVL	DB Search
APASFGKSF	APASFGKSF	47.54	910.455	9	100	9	-2.6865	0.63	1.1	456.237	2	54.869	11500000	31200000	44049	Inaki_293_24_02_2022_RESTOS.raw	5	5	3	3	Q96EY5|MB12A_HUMAN	MVB12A	TARGET			5 72 54 20 20 13 13 19 5	APASFGKSF	DB Search
SPSLPNITL	SPSLPNITL	47.53	940.523	9	88.9	9	-3.3199	0.92	1	941.535	1	104.702	12200000	59300000	116858	Inaki_293_24_02_2022.raw	1	1	1	1	Q9UKV0|HDAC9_HUMAN:P56524|HDAC4_HUMAN	HDAC9:HDAC4	TARGET			2 0 15 23 5 5 19 4 4	SPSLPNITL	DB Search
RQIPYTMMK	RQIPYTMMK	47.52	1166.59	9	66.7	9	0.7261	0.79	0	584.307	2	48.6313	2810000	6720000	38077	Inaki_293_24_02_2022.raw	2	2	2	2	Q00325|S25A3_HUMAN	SLC25A3	TARGET			1 0 0 2 2 5 13 5 5	RQIPYTMMK	DB Search
KLDPTKTTL	KLDPTKTTL	47.51	1015.59	9	77.8	9	0.8492	0.87	2.9	508.806	2	43.8792	392000	1800000	31450	Inaki_293_24_02_2022.raw	1	1	1	1	Q92597|NDRG1_HUMAN	NDRG1	TARGET			5 7 22 5 0 10 0 10 5	KLDPTKTTL	DB Search
APKPGGLSL	APKPGGLSL	47.5	838.491	9	66.7	9	-8.9146	0.67	1	420.255	2	56.2147	2740000	9710000	49018	Inaki_293_24_02_2022.raw	4	4	2	2	Q8NCH0|CHSTE_HUMAN	CHST14	TARGET			5 40 40 0 0 0 40 82 5	APKPGGLSL	DB Search
YLTHDSPSV	YLTHDSPSV	47.5	1017.48	9	77.8	9	1.3508	0.83	0.2	509.748	2	45.2468	2060000	12900000	33453	Inaki_293_24_02_2022.raw	3	3	2	2	P09234|RU1C_HUMAN	SNRPC	TARGET			5 8 5 0 11 39 13 0 5	YLTHDSPSV	DB Search
FLDPSKSSV	FLDPSKSSV	47.49	978.502	9	55.6	9	1.6915	0.77	0.5	490.261	2	57.098			49891	Inaki_293_24_02_2022.raw	1	1	0	0	Q8NCC3|PAG15_HUMAN	PLA2G15	TARGET			5 10 16 8 8 0 0 0 0	FLDPSKSSV	DB Search
YLDLSENRL	YLDLSENRL	47.49	1121.57	9	77.8	9	-0.8802	0.87	0.1	561.795	2	75.3623	172000	1370000	75373	Inaki_293_24_02_2022.raw	1	1	1	1	Q13045|FLII_HUMAN	FLII	TARGET			5 12 30 30 4 4 0 0 4	YLDLSENRL	DB Search
HPRIITEGF	HPRIITEGF	47.48	1068.57	9	77.8	9	-0.3511	0.83	-0.1	535.295	2	58.2387	550000	1880000	51693	Inaki_293_24_02_2022.raw	2	2	1	1	P40227|TCPZ_HUMAN	CCT6A	TARGET			5 9 0 0 2 6 6 17 5	HPRIITEGF	DB Search
Q(-17.03)AAAVRHVL	QAAAVRHVL	47.46	946.535	9	66.7	9	3.7625	0.26	1.8	474.277	2	59.01			52560	Inaki_293_24_02_2022.raw	1	1	0	0	Q9BTY7|HGH1_HUMAN	HGH1	TARGET	Pyro-glu from Q	Q1:Pyro-glu from Q:1000.00	0 0 4 2 2 0 12 4 5	Q(-17.03)AAAVRHVL	DB Search
TLLEVGQIAV	TLLEVGQIAV	47.46	1041.61	10	60	10	0.84	0.89	1.2	1042.62	1	113.051	70300	682000	128118	Inaki_293_24_02_2022.raw	1	1	1	1	Q9NU22|MDN1_HUMAN	MDN1	TARGET			0 0 11 11 8 4 4 5 0 0	TLLEVGQIAV	DB Search
KLLDFGSLSNL	KLLDFGSLSNL	47.46	1205.67	11	45.5	11	-3.1311	0.75	1.4	603.843	2	109.923	1320000	7830000	123678	Inaki_293_24_02_2022.raw	1	1	1	1	P08708|RS17_HUMAN	RPS17	TARGET			5 0 0 2 2 0 0 5 3 0 0	KLLDFGSLSNL	DB Search
APAPKAYVL	APAPKAYVL	47.46	928.538	9	88.9	9	-6.4322	0.7	1.7	465.279	2	58.7215	1720000	6360000	52135	Inaki_293_24_02_2022.raw	3	3	2	2	A6NDG6|PGP_HUMAN	PGP	TARGET			5 29 32 6 0 5 5 28 5	APAPKAYVL	DB Search
ILFGGYVAK	ILFGGYVAK	47.45	966.554	9	66.7	9	0.14	0.87	-1.1	484.286	2	75.8776	162000	993000	76161	Inaki_293_24_02_2022.raw	3	3	1	1	O95807|TM50A_HUMAN	TMEM50A	TARGET			5 28 22 0 0 0 9 9 5	ILFGGYVAK	DB Search
SPSTKLLTL	SPSTKLLTL	47.45	958.57	9	88.9	9	-5.0312	0.59	0.1	480.294	2	73.6511	934000	3890000	73185	Inaki_293_24_02_2022.raw	1	1	1	1	A7KAX9|RHG32_HUMAN	ARHGAP32	TARGET			5 6 2 2 0 2 4 10 5	SPSTKLLTL	DB Search
KPAFFAEKL	KPAFFAEKL	47.44	1049.59	9	22.2	9	-3.0782	0.37	-0.7	525.804	2	63.655	2560000	4450000	58808	Inaki_293_24_02_2022.raw	7	7	3	3	P04083|ANXA1_HUMAN	ANXA1	TARGET			5 1 1 1 1 1 1 1 2	KPAFFAEKL	DB Search
GIFPGTPLKK	GIFPGTPLKK	47.41	1056.63	10	30	10	-1.0899	0.68	1.4	529.327	2	59.2628	23700000	68500000	52942	Inaki_293_24_02_2022.raw	18	18	4	4	Q86XN7|PRSR1_HUMAN	PROSER1	TARGET			0 0 6 0 0 0 1 1 7 5	GIFPGTPLKK	DB Search
APKPKWTQL	APKPKWTQL	47.4	1067.61	9	66.7	9	-1.2779	0.88	1.8	534.817	2	53.0971	12400000	21300000	44221	Inaki_293_24_02_2022.raw	8	8	2	2	Q3KRA9|ALKB6_HUMAN	ALKBH6	TARGET			0 0 36 5 4 0 5 6 5	APKPKWTQL	DB Search
TPAGDIM(+15.99)EL	TPAGDIMEL	47.4	961.443	9	33.3	9	0.836	0.8	1	962.455	1	72.7822	2090000	8310000	71538	Inaki_293_24_02_2022.raw	4	4	3	3	Q9NWW0|HPIP_HUMAN	HCFC1R1	TARGET	Oxidation (M)	M7:Oxidation (M):1000.00	5 0 0 0 0 35 11 0 0	TPAGDIM(+15.99)EL	DB Search
APAPPSSGL	APAPPSSGL	47.4	795.413	9	55.6	9	1.7801	0.96	1.3	796.424	1	54.6191	3700000	12000000	46649	Inaki_293_24_02_2022.raw	6	6	3	3	P53992|SC24C_HUMAN	SEC24C	TARGET			2 2 5 8 1 1 3 1 1	APAPPSSGL	DB Search
GPRRLLLVAA	GPRRLLLVAA	47.38	1064.68	10	60	10	6.7977	0.07	1.6	355.903	3	72.856	2400000	6190000	72331	Inaki_293_24_02_2022.raw	3	3	1	1	P25116|PAR1_HUMAN	F2R	TARGET			0 0 0 0 3 3 19 48 13 5	GPRRLLLVAA	DB Search
IPRTPLSPSPM(+15.99)	IPRTPLSPSPM	47.37	1210.64	11	54.5	11	6.7375	0.9	2.6	606.33	2	59.5229	1870000	4780000	53514	Inaki_293_24_02_2022.raw	7	7	3	3	Q69YQ0|CYTSA_HUMAN	SPECC1L	TARGET	Oxidation (M)	M11:Oxidation (M):1000.00	0 0 1 2 0 0 9 4 4 14 5	IPRTPLSPSPM(+15.99)	DB Search
VLYENPNLK	VLYENPNLK	47.36	1088.59	9	77.8	9	1.9848	0.91	2	545.304	2	53.3599	408000	1990000	44498	Inaki_293_24_02_2022.raw	2	2	2	2	Q14204|DYHC1_HUMAN	DYNC1H1	TARGET			5 9 19 11 11 0 0 4 5	VLYENPNLK	DB Search
TAFGPWIQK	TAFGPWIQK	47.36	1046.55	9	55.6	9	-0.3776	0.78	-4	524.285	2	76.4709	233000	1330000	76901	Inaki_293_24_02_2022.raw	3	3	1	1	Q9GZR5|ELOV4_HUMAN	ELOVL4	TARGET			1 1 7 7 2 2 1 1 3	TAFGPWIQK	DB Search
RLPDPFAKI	RLPDPFAKI	47.36	1055.61	9	77.8	9	-1.8713	0.87	2.2	352.88	3	77.029	425000	2420000	77730	Inaki_293_24_02_2022.raw	3	3	2	2	Q9HCE7|SMUF1_HUMAN	SMURF1	TARGET			5 16 0 0 9 12 15 6 5	RLPDPFAKI	DB Search
HVIETLIGK	HVIETLIGK	47.35	1008.6	9	100	9	2.7375	0.69	4.6	505.31	2	57.0477	500000	1420000	49537	Inaki_293_24_02_2022.raw	4	4	1	1	P48643|TCPE_HUMAN	CCT5	TARGET			5 15 7 7 13 44 18 15 5	HVIETLIGK	DB Search
TPADGFTVL	TPADGFTVL	47.35	919.465	9	55.6	9	-2.1368	0.88	4.9	920.48	1	97.8989	423000	2610000	106924	Inaki_293_24_02_2022.raw	2	2	1	1	O75367|H2AY_HUMAN	MACROH2A1	TARGET			0 0 7 8 11 11 10 0 0	TPADGFTVL	DB Search
ITADVNHNL	ITADVNHNL	47.34	995.504	9	55.6	9	-0.2552	0.74	1.6	498.762	2	47.832	474000	2600000	36805	Inaki_293_24_02_2022.raw	1	1	1	1	Q16222|UAP1_HUMAN	UAP1	TARGET			5 50 31 0 0 25 0 0 5	ITADVNHNL	DB Search
YLITLLEHL	YLITLLEHL	47.34	1113.64	9	55.6	9	-4.8024	0.76	2.6	557.833	2	121.737	158000	1560000	140281	Inaki_293_24_02_2022.raw	2	2	1	1	O43683|BUB1_HUMAN	BUB1	TARGET			0 0 3 2 2 2 2 0 0	YLITLLEHL	DB Search
SPRDITTIKL	SPRDITTIKL	47.34	1142.67	10	80	10	-4.3501	0.76	1.4	381.898	3	62.8272	1390000	6850000	57725	Inaki_293_24_02_2022.raw	1	1	1	1	P56589|PEX3_HUMAN	PEX3	TARGET			0 0 2 2 32 6 8 8 10 5	SPRDITTIKL	DB Search
QLEEEGITFV	QLEEEGITFV	47.34	1163.57	10	60	10	2.0278	0.83	1	582.796	2	101.689	498000	2830000	112139	Inaki_293_24_02_2022.raw	1	1	1	1	Q92503|S14L1_HUMAN	SEC14L1	TARGET			5 4 4 3 2 2 0 0 0 0	QLEEEGITFV	DB Search
QLWGRVIQH	QLWGRVIQH	47.34	1135.62	9	44.4	9	-0.4145	0.48	2.5	379.551	3	58.647	1360000	4200000	52187	Inaki_293_24_02_2022.raw	2	2	2	2	Q86YA3|ZGRF1_HUMAN	ZGRF1	TARGET			0 0 44 0 0 0 4 3 5	QLWGRVIQH	DB Search
LLAAEFLKQV	LLAAEFLKQV	47.33	1130.67	10	40	10	0.5413	0.69	1.1	566.345	2	101.001	397000	2650000	111152	Inaki_293_24_02_2022.raw	2	2	1	1	Q99832|TCPH_HUMAN	CCT7	TARGET			0 0 14 0 0 7 7 5 0 0	LLAAEFLKQV	DB Search
DALREPGKAL	DALREPGKAL	47.33	1068.59	10	90	10	-2.1591	0.46	3	357.207	3	44.0586	4450000	20700000	31567	Inaki_293_24_02_2022.raw	3	3	2	2	Q8IU81|I2BP1_HUMAN	IRF2BP1	TARGET			5 8 39 0 7 11 5 5 18 5	DALREPGKAL	DB Search
M(+15.99)VDGTLLLL	MVDGTLLLL	47.32	989.547	9	55.6	9	-1.8355	0.83	1.6	990.559	1	123.626	11700000	55000000	142807	Inaki_293_24_02_2022.raw	8	8	5	5	P13747|HLAE_HUMAN	HLA-E	TARGET	Oxidation (M)	M1:Oxidation (M):1000.00	0 0 8 3 3 13 8 0 0	M(+15.99)VDGTLLLL	DB Search
SLPTVIMRNK	SLPTVIMRNK	47.3	1157.66	10	60	10	-3.0877	0.83	1.3	386.896	3	53.208	1130000	4640000	44348	Inaki_293_24_02_2022.raw	5	5	2	2	Q12802|AKP13_HUMAN	AKAP13	TARGET			0 0 4 42 41 15 5 0 0 4	SLPTVIMRNK	DB Search
TPSKPPAQL	TPSKPPAQL	47.29	937.523	9	77.8	9	-2.6294	0.63	2	469.772	2	40.0577	272000	754000	26074	Inaki_293_24_02_2022.raw	2	2	2	2	P18887|XRCC1_HUMAN	XRCC1	TARGET			5 56 12 12 0 0 3 15 5	TPSKPPAQL	DB Search
RPKPSSSPVIF	RPKPSSSPVIF	47.29	1213.68	11	54.5	11	-7.5318	0.34	1.1	607.851	2	52.7264	6030000	18500000	43850	Inaki_293_24_02_2022.raw	4	4	2	2	Q15366|PCBP2_HUMAN	PCBP2	TARGET			5 5 8 0 0 0 0 0 38 27 5	RPKPSSSPVIF	DB Search
ILNKVAPQA	ILNKVAPQA	47.28	952.571	9	33.3	9	1.3436	0.83	3.7	477.296	2	45.4708	909000	5740000	33457	Inaki_293_24_02_2022.raw	1	1	1	1	O94813|SLIT2_HUMAN	SLIT2	TARGET			5 5 0 0 0 5 1 0 0	ILNKVAPQA	DB Search
FLDELEDEAKAA	FLDELEDEAKAA	47.27	1349.63	12	66.7	12	7.3221	0.84	0.8	675.828	2	85.5835	1850000	9140000	89594	Inaki_293_24_02_2022.raw	1	1	1	1	Q9Y2R0|COA3_HUMAN	COA3	TARGET			0 0 16 8 12 9 6 6 8 4 0 0	FLDELEDEAKAA	DB Search
KLHGVNINV	KLHGVNINV	47.26	992.577	9	22.2	9	-1.4371	0.76	2.9	993.591	1	50.5981	288000	465000	40785	Inaki_293_24_02_2022.raw	3	3	1	1	Q9BQ04|RBM4B_HUMAN:Q9BWF3|RBM4_HUMAN	RBM4B:RBM4	TARGET			0 0 0 0 0 12 14 0 0	KLHGVNINV	DB Search
GLYEFFRAK	GLYEFFRAK	47.26	1129.59	9	55.6	9	-3.205	0.77	2.2	565.807	2	75.8261	3630000	20400000	76151	Inaki_293_24_02_2022.raw	2	2	2	2	Q8IWX8|CHERP_HUMAN	CHERP	TARGET			0 0 77 71 17 4 0 0 5	GLYEFFRAK	DB Search
KLWEMDNM(+15.99)LI	KLWEMDNMLI	47.25	1307.63	10	30	10	-0.5441	0.84	0.4	654.823	2	99.2919	294000	2000000	108962	Inaki_293_24_02_2022.raw	2	2	1	1	Q9Y605|MOFA1_HUMAN:Q96HT8|MR1L1_HUMAN	MRFAP1:MRFAP1L1	TARGET	Oxidation (M)	M8:Oxidation (M):26.52	5 1 1 1 1 1 3 10 0 0	KLWEMDNM(+15.99)LI	DB Search
LPQLTGPVL	LPQLTGPVL	47.25	936.564	9	0	9	-4.1629	0.81	-3.2	937.572	1	106.516	208000	1610000	118962	Inaki_293_24_02_2022.raw	3	3	2	2	Q9BY66|KDM5D_HUMAN:P41229|KDM5C_HUMAN	KDM5D:KDM5C	TARGET			0 0 0 0 0 0 0 0 0	LPQLTGPVL	DB Search
SRSLLESTY	SRSLLESTY	47.24	1054.53	9	55.6	9	0.7441	0.43	2.9	528.276	2	60.5295	669000	1780000	54505	Inaki_293_24_02_2022.raw	6	6	2	2	Q96ST3|SIN3A_HUMAN	SIN3A	TARGET			0 0 4 4 20 0 0 13 5	SRSLLESTY	DB Search
ILAQEIHDV	ILAQEIHDV	47.23	1036.56	9	66.7	9	-1.6822	0.89	0.1	519.287	2	63.4147	778000	4740000	58635	Inaki_293_24_02_2022.raw	3	3	2	2	Q9Y4F5|C170B_HUMAN	CEP170B	TARGET			5 31 9 9 11 11 0 0 0	ILAQEIHDV	DB Search
RVFVVGVGMTK	RVFVVGVGMTK	47.23	1191.68	11	27.3	11	4.2994	0.88	0.9	398.236	3	67.621	7110000	26600000	59368	Inaki_293_24_02_2022_RESTOS.raw	7	7	5	5	P22307|SCP2_HUMAN	SCP2	TARGET			0 0 0 16 0 0 0 0 0 7 5	RVFVVGVGMTK	DB Search
SLADVIIHEI	SLADVIIHEI	47.21	1108.61	10	60	10	-0.5542	0.91	1.4	555.317	2	117.478	2100000	11700000	134218	Inaki_293_24_02_2022.raw	1	1	1	1	Q9H4A4|AMPB_HUMAN	RNPEP	TARGET			0 0 6 6 7 7 13 0 0 2	SLADVIIHEI	DB Search
AVFGVPASK	AVFGVPASK	47.2	874.491	9	77.8	9	0.2072	0.89	1.7	438.255	2	55.4547	2210000	5050000	47871	Inaki_293_24_02_2022.raw	2	2	2	2	Q2M2I8|AAK1_HUMAN	AAK1	TARGET			0 0 35 7 7 4 4 3 3	AVFGVPASK	DB Search
LLADVVLQPRL	LLADVVLQPRL	47.2	1235.76	11	54.5	11	-3.567	0.75	-6.4	618.886	2	102.31	48400	774000	113146	Inaki_293_24_02_2022.raw	1	1	1	1	Q10713|MPPA_HUMAN	PMPCA	TARGET			0 0 38 32 32 28 11 11 0 0 0	LLADVVLQPRL	DB Search
HLLNESPM(+15.99)L	HLLNESPML	47.19	1068.53	9	77.8	9	0.5292	0.65	-1.5	535.272	2	67.2247	193000	1060000	64046	Inaki_293_24_02_2022.raw	4	4	3	3	Q92621|NU205_HUMAN	NUP205	TARGET	Oxidation (M)	M8:Oxidation (M):1000.00	0 0 2 2 5 5 6 6 5	HLLNESPM(+15.99)L	DB Search
SPLSAARAAL	SPLSAARAAL	47.19	955.545	10	70	10	0.4123	0.8	0.1	478.782	2	66.1992	521000	2470000	62434	Inaki_293_24_02_2022.raw	2	2	1	1	Q8N5I4|DHRSX_HUMAN	DHRSX	TARGET			5 12 66 25 8 2 0 0 0 5	SPLSAARAAL	DB Search
KPVSLGQAL	KPVSLGQAL	47.19	911.544	9	100	9	-6.7806	0.77	1	456.781	2	58.2757	5870000	15200000	51824	Inaki_293_24_02_2022.raw	6	6	3	3	O60341|KDM1A_HUMAN	KDM1A	TARGET			5 8 8 6 6 27 38 49 5	KPVSLGQAL	DB Search
ARSDKPIFTL	ARSDKPIFTL	47.18	1146.64	10	60	10	-6.8567	0.79	0.6	574.33	2	67.0714	4230000	13900000	63575	Inaki_293_24_02_2022.raw	5	5	2	2	Q13610|PWP1_HUMAN	PWP1	TARGET			0 0 0 0 18 11 11 23 5 5	ARSDKPIFTL	DB Search
HINDSAPEV	HINDSAPEV	47.17	980.456	9	0	9	-1.0071	0.79	2.6	491.239	2	41.9318	112000	342000	26808	Inaki_293_24_02_2022_RESTOS.raw	1	1	1	1	Q14008|CKAP5_HUMAN	CKAP5	TARGET			0 0 0 0 0 0 0 0 0	HINDSAPEV	DB Search
IPYPRPIHL	IPYPRPIHL	47.16	1104.64	9	66.7	9	-2.5357	0.71	2.1	369.224	3	69.474	7750000	23500000	67290	Inaki_293_24_02_2022.raw	4	4	3	3	O43325|LYRM1_HUMAN	LYRM1	TARGET			5 11 28 0 0 2 0 2 2	IPYPRPIHL	DB Search
RPIATAGLHRQL	RPIATAGLHRQL	47.16	1331.78	12	83.3	12	5.5782	0.75	1.6	444.936	3	46.1609	782000	1770000	34857	Inaki_293_24_02_2022.raw	2	2	1	1	E9PQ53|NDUCR_HUMAN:O95298|NDUC2_HUMAN	NDUFC2-KCTD14:NDUFC2	TARGET			3 3 3 5 7 7 2 2 6 0 0 5	RPIATAGLHRQL	DB Search
ALLEVLSQK	ALLEVLSQK	47.16	999.596	9	77.8	9	-0.511	0.87	1.9	500.808	2	78.0862	970000	4600000	79278	Inaki_293_24_02_2022.raw	4	4	3	3	P21333|FLNA_HUMAN:Q14315|FLNC_HUMAN:O75369|FLNB_HUMAN	FLNA:FLNC:FLNB	TARGET			0 0 65 50 21 21 7 7 5	ALLEVLSQK	DB Search
GPRAPGPSLL	GPRAPGPSLL	47.14	963.55	10	80	10	-3.4358	0.7	3	482.786	2	63.7695	4980000	19700000	59442	Inaki_293_24_02_2022.raw	3	3	2	2	O00746|NDKM_HUMAN	NME4	TARGET			0 0 3 5 6 6 18 18 26 5	GPRAPGPSLL	DB Search
APITDPQQL	APITDPQQL	47.12	981.513	9	55.6	9	3.6285	0.84	-5	491.763	2	70.0602	526000	3010000	68004	Inaki_293_24_02_2022.raw	5	5	2	2	P31350|RIR2_HUMAN	RRM2	TARGET			0 0 6 4 4 0 0 4 5	APITDPQQL	DB Search
IVYPPPPAK	IVYPPPPAK	47.11	980.569	9	33.3	9	0.6479	0.81	2.4	491.295	2	48.4231	3190000	11000000	37380	Inaki_293_24_02_2022.raw	2	2	2	2	Q9GZR1|SENP6_HUMAN	SENP6	TARGET			0 0 25 95 58 0 0 0 0	IVYPPPPAK	DB Search
SPFLLGRAL	SPFLLGRAL	47.09	972.576	9	33.3	9	-6.9792	0.74	-3.9	487.295	2	90.8889	110000	987000	97132	Inaki_293_24_02_2022.raw	2	2	1	1	Q96P70|IPO9_HUMAN	IPO9	TARGET			0 0 41 40 20 0 0 0 0	SPFLLGRAL	DB Search
SPRPPLGSSL	SPRPPLGSSL	47.08	1009.56	10	60	10	-2.2338	0.6	1.3	505.788	2	57.6777	1360000	3860000	50966	Inaki_293_24_02_2022.raw	1	1	1	1	Q8NHM5|KDM2B_HUMAN	KDM2B	TARGET			0 0 8 6 0 0 50 99 34 5	SPRPPLGSSL	DB Search
GTFGGLGSK	GTFGGLGSK	47.07	822.423	9	77.8	9	-2.3062	0.95	1.3	412.221	2	44.9467	1500000	2000000	30202	Inaki_293_24_02_2022_RESTOS.raw	4	4	1	1	Q09666|AHNK_HUMAN	AHNAK	TARGET			0 0 89 23 6 6 8 6 5	GTFGGLGSK	DB Search
AVLPTPVTK	AVLPTPVTK	47.06	924.564	9	77.8	9	0.395	0.89	2.2	925.577	1	55.9748	19700000	80500000	48301	Inaki_293_24_02_2022.raw	4	4	3	3	O75151|PHF2_HUMAN	PHF2	TARGET			0 0 13 5 5 2 2 11 5	AVLPTPVTK	DB Search
ITSPVVTQK	ITSPVVTQK	47.05	971.565	9	44.4	9	-2.4915	0.59	3.3	486.794	2	39.8632	1910000	7080000	23909	Inaki_293_24_02_2022_RESTOS.raw	7	7	3	3	P04035|HMDH_HUMAN	HMGCR	TARGET			0 0 59 38 38 45 0 0 0	ITSPVVTQK	DB Search
SLM(+15.99)HSFILK	SLMHSFILK	47.04	1090.58	9	66.7	9	11.825	0.62	5.3	546.305	2	71.7365	4740000	12600000	70283	Inaki_293_24_02_2022.raw	3	3	3	3	Q9NP97|DLRB1_HUMAN	DYNLRB1	TARGET	Oxidation (M)	M3:Oxidation (M):1000.00	0 0 5 7 6 0 10 11 5	SLM(+15.99)HSFILK	DB Search
ALLDQIREGAQL	ALLDQIREGAQL	47.03	1325.73	12	58.3	12	2.1134	0.73	1	663.876	2	94.414			102071	Inaki_293_24_02_2022.raw	1	1	0	0	O00401|WASL_HUMAN	WASL	TARGET			0 0 68 29 17 17 0 0 0 5 6 5	ALLDQIREGAQL	DB Search
ALFASGLIHRV	ALFASGLIHRV	47.03	1182.69	11	54.5	11	0.0744	0.75	4.2	395.24	3	78.2728	1110000	4090000	79274	Inaki_293_24_02_2022.raw	2	2	2	2	Q8N6L1|KTAP2_HUMAN	KRTCAP2	TARGET			0 0 0 26 16 8 8 21 5 0 0	ALFASGLIHRV	DB Search
ATYQTTLLH	ATYQTTLLH	47.03	1046.54	9	77.8	9	-2.1426	0.79	2.8	524.281	2	57.7373	400000	1730000	50708	Inaki_293_24_02_2022.raw	1	1	1	1	Q05084|ICA69_HUMAN	ICA1	TARGET			0 0 11 12 9 4 4 17 5	ATYQTTLLH	DB Search
KIIDEDGLLNL	KIIDEDGLLNL	47.02	1241.69	11	81.8	11	-0.6597	0.82	1.3	621.854	2	99.5008	4640000	27300000	108964	Inaki_293_24_02_2022.raw	3	3	2	2	P35251|RFC1_HUMAN	RFC1	TARGET			5 0 0 5 3 3 11 43 30 4 4	KIIDEDGLLNL	DB Search
IPEPQKPQL	IPEPQKPQL	47.02	1048.59	9	77.8	9	-0.2417	0.75	5.1	525.308	2	57.0107	4570000	15100000	46091	Inaki_293_24_02_2022_RESTOS.raw	3	3	3	3	Q07157|ZO1_HUMAN	TJP1	TARGET			5 9 9 2 2 9 1 1 5	IPEPQKPQL	DB Search
FLEKESAIV	FLEKESAIV	47.02	1034.56	9	77.8	9	1.1959	0.82	1	518.292	2	68.1491	2120000	11000000	65236	Inaki_293_24_02_2022.raw	3	3	2	2	Q9Y314|NOSIP_HUMAN	NOSIP	TARGET			0 0 7 7 10 10 11 17 5	FLEKESAIV	DB Search
APSDNRVTSF	APSDNRVTSF	47.01	1092.52	10	60	10	-0.9387	0.58	0.7	547.27	2	47.3826	1540000	7480000	36092	Inaki_293_24_02_2022.raw	2	2	2	2	Q9UNZ2|NSF1C_HUMAN	NSFL1C	TARGET			5 45 15 15 0 0 0 0 9 5	APSDNRVTSF	DB Search
IRGPILSF	IRGPILSF	46.99	901.538	8	37.5	8	-7.173	0.84	0.4	451.779	2	86.8779	1620000	11100000	91370	Inaki_293_24_02_2022.raw	2	2	2	2	P40937|RFC5_HUMAN	RFC5	TARGET			0 0 1 1 1 48 37 5	IRGPILSF	DB Search
SPHSAAYVL	SPHSAAYVL	46.99	943.476	9	44.4	9	-5.9605	0.93	-3.4	472.746	2	53.8249	280000	1490000	45262	Inaki_293_24_02_2022.raw	3	3	1	1	Q86YT6|MIB1_HUMAN	MIB1	TARGET			0 0 0 0 0 7 48 17 5	SPHSAAYVL	DB Search
LGYRSVGK	LGYRSVGK	46.98	878.497	8	100	8	4.731	0.7	2.8	440.259	2	45.0062	1640000	5370000	33244	Inaki_293_24_02_2022.raw	1	1	1	1	Q15382|RHEB_HUMAN	RHEB	TARGET			5 19 3 2 3 7 14 5	LGYRSVGK	DB Search
RQYDKFLTH	RQYDKFLTH	46.97	1206.61	9	100	9	0.9716	0.86	4.1	403.215	3	42.4704	431000	1340000	29378	Inaki_293_24_02_2022.raw	2	2	2	2	Q7Z6M2|FBX33_HUMAN	FBXO33	TARGET			5 10 18 18 18 11 16 26 5	RQYDKFLTH	DB Search
AIEDTIFYL	AIEDTIFYL	46.97	1083.55	9	22.2	9	2.7491	0.73	-0.6	1084.56	1	129.513			151348	Inaki_293_24_02_2022.raw	1	1	0	0	Q99816|TS101_HUMAN	TSG101	TARGET			0 0 1 1 2 2 0 0 0	AIEDTIFYL	DB Search
SPYGGGHAL	SPYGGGHAL	46.96	857.403	9	100	9	-1.922	0.7	3.8	429.712	2	39.882	867000	1180000	24275	Inaki_293_24_02_2022_RESTOS.raw	2	2	1	1	Q96NU1|SAM11_HUMAN	SAMD11	TARGET			5 54 71 12 4 4 8 6 5	SPYGGGHAL	DB Search
SQAGIIPQL	SQAGIIPQL	46.96	925.523	9	66.7	9	-2.1051	0.73	4.6	463.773	2	98.2551	93600	572000	107356	Inaki_293_24_02_2022.raw	1	1	1	1	O60333|KIF1B_HUMAN	KIF1B	TARGET			0 0 10 10 19 0 6 6 5	SQAGIIPQL	DB Search
LPHNRLVSL	LPHNRLVSL	46.95	1047.62	9	55.6	9	0.268	0.58	1.6	350.216	3	60.0533	2850000	7940000	53825	Inaki_293_24_02_2022.raw	2	2	1	1	Q96CX6|LRC58_HUMAN	LRRC58	TARGET			0 0 5 0 0 4 4 12 5	LPHNRLVSL	DB Search
TLQEKIHRL	TLQEKIHRL	46.94	1136.67	9	100	9	-0.2308	0.68	2.6	379.899	3	42.0056	733000	3000000	28555	Inaki_293_24_02_2022.raw	5	5	1	1	Q8IYX8|CE57L_HUMAN	CEP57L1	TARGET			5 16 14 14 27 30 13 12 5	TLQEKIHRL	DB Search
YPQHPGLNA	YPQHPGLNA	46.94	995.482	9	44.4	9	0.5975	0.65	0.2	498.751	2	43.31	256000	1630000	30595	Inaki_293_24_02_2022.raw	1	1	1	1	P48431|SOX2_HUMAN	SOX2	TARGET			5 0 3 6 1 1 15 0 0	YPQHPGLNA	DB Search
APKPGLPYGL	APKPGLPYGL	46.93	1011.58	10	50	10	0.1268	0.86	1.8	506.798	2	77.1772	83400	771000	77973	Inaki_293_24_02_2022.raw	1	1	1	1	Q6W2J9|BCOR_HUMAN	BCOR	TARGET			0 0 6 0 0 0 6 6 17 5	APKPGLPYGL	DB Search
RLQEDPPAGV	RLQEDPPAGV	46.93	1080.56	10	60	10	2.9564	0.81	4.6	541.29	2	46.6983			35324	Inaki_293_24_02_2022.raw	1	1	0	0	P49459|UBE2A_HUMAN	UBE2A	TARGET			2 0 0 2 9 55 0 0 9 5	RLQEDPPAGV	DB Search
YLAPHVRTL	YLAPHVRTL	46.92	1068.61	9	55.6	9	-0.8513	0.23	5	357.213	3	53.2474	137000	299000	44491	Inaki_293_24_02_2022.raw	2	2	1	1	Q13098|CSN1_HUMAN	GPS1	TARGET			0 0 16 84 28 5 1 1 5	YLAPHVRTL	DB Search
HLFDAFVSV	HLFDAFVSV	46.92	1033.52	9	22.2	9	-1.3507	0.77	2.1	517.772	2	108.255	1100000	4570000	121217	Inaki_293_24_02_2022.raw	3	3	3	3	Q8WUY9|DEP1B_HUMAN	DEPDC1B	TARGET			0 0 0 0 3 13 0 0 0	HLFDAFVSV	DB Search
ALGGTDVQIYI	ALGGTDVQIYI	46.91	1148.61	11	54.5	11	7.162	0.67	2.3	575.315	2	108.584	146000	1510000	121880	Inaki_293_24_02_2022.raw	1	1	1	1	Q9UMS4|PRP19_HUMAN	PRPF19	TARGET			0 0 3 0 0 0 6 14 4 18 5	ALGGTDVQIYI	DB Search
FLQEGDLISA	FLQEGDLISA	46.91	1091.55	10	50	10	1.2261	0.84	0.9	546.785	2	97.5678	14700000	78100000	98094	Inaki_293_24_02_2022_RESTOS.raw	7	7	2	2	Q13868|EXOS2_HUMAN	EXOSC2	TARGET			0 0 7 7 3 3 16 0 0 0	FLQEGDLISA	DB Search
VLFAGQHIAK	VLFAGQHIAK	46.9	1082.62	10	40	10	2.4644	0.75	1.4	361.884	3	49.3886	1970000	7410000	39169	Inaki_293_24_02_2022.raw	1	1	1	1	P21333|FLNA_HUMAN	FLNA	TARGET			0 0 5 33 0 0 0 0 4 5	VLFAGQHIAK	DB Search
KLMDLDVEQL	KLMDLDVEQL	46.9	1202.62	10	100	10	0.3553	0.57	3.3	602.322	2	94.502	381000	2710000	102147	Inaki_293_24_02_2022.raw	1	1	1	1	P12004|PCNA_HUMAN	PCNA	TARGET			5 4 4 5 12 21 68 37 11 5	KLMDLDVEQL	DB Search
YM(+15.99)DAPKAAL	YMDAPKAAL	46.89	994.479	9	44.4	9	-0.8337	0.69	0.7	498.249	2	46.696	75300	573000	35329	Inaki_293_24_02_2022.raw	1	1	1	1	Q8N114|SHSA5_HUMAN	SHISA5	TARGET	Oxidation (M)	M2:Oxidation (M):1000.00	0 0 5 5 0 0 0 10 5	YM(+15.99)DAPKAAL	DB Search
FRDAFTQEL	FRDAFTQEL	46.89	1125.55	9	55.6	9	0.5355	0.53	-0.5	563.782	2	76.3236	1010000	5910000	76635	Inaki_293_24_02_2022.raw	1	1	1	1	Q69YL0|NCAS2_HUMAN	NCBP2AS2	TARGET			0 0 1 1 4 4 4 4 5	FRDAFTQEL	DB Search
APKPPFQSHF	APKPPFQSHF	46.88	1154.59	10	80	10	-2.6938	0.58	-0.1	385.871	3	53.8065	3070000	8360000	45636	Inaki_293_24_02_2022.raw	2	2	1	1	P09884|DPOLA_HUMAN	POLA1	TARGET			5 0 0 15 14 6 6 6 8 5	APKPPFQSHF	DB Search
APWDRVVDL	APWDRVVDL	46.87	1069.56	9	66.7	9	6.2764	0.61	5.3	535.79	2	96.4884	347000	1780000	104805	Inaki_293_24_02_2022.raw	1	1	1	1	O00116|ADAS_HUMAN	AGPS	TARGET			5 11 6 1 0 1 2 2 4	APWDRVVDL	DB Search
AALEEADKMFL	AALEEADKMFL	46.86	1236.61	11	45.5	11	-0.8291	0.72	2.4	619.314	2	92.6445	248000	1980000	99533	Inaki_293_24_02_2022.raw	1	1	1	1	Q9Y6B2|EID1_HUMAN	EID1	TARGET			0 0 4 4 2 0 0 0 0 2 2	AALEEADKMFL	DB Search
TLWDIQKDL	TLWDIQKDL	46.84	1130.6	9	55.6	9	-0.2988	0.67	1.6	566.309	2	99.0362	584000	1950000	108343	Inaki_293_24_02_2022.raw	1	1	1	1	P07195|LDHB_HUMAN	LDHB	TARGET			0 0 15 5 5 8 0 0 5	TLWDIQKDL	DB Search
TLADLVHHV	TLADLVHHV	46.84	1003.54	9	55.6	9	-4.6192	0.89	0	502.782	2	69.3717	5090000	17200000	67342	Inaki_293_24_02_2022.raw	1	1	1	1	Q9Y4A5|TRRAP_HUMAN	TRRAP	TARGET			0 0 17 6 6 7 19 0 0	TLADLVHHV	DB Search
AVRLLLPGELAK	AVRLLLPGELAK	46.84	1278.8	12	66.7	12	-4.1597	0.35	3.2	427.278	3	77.8638	109000	880000	78875	Inaki_293_24_02_2022.raw	1	1	1	1	P23527|H2B1O_HUMAN:Q99879|H2B1M_HUMAN:Q96A08|H2B1A_HUMAN:O60814|H2B1K_HUMAN:P58876|H2B1D_HUMAN:Q8N257|H2B3B_HUMAN:Q93079|H2B1H_HUMAN:P33778|H2B1B_HUMAN:P57053|H2BFS_HUMAN:A0A2R8Y619|H2BK1_HUMAN:P62807|H2B1C_HUMAN:Q99877|H2B1N_HUMAN:P06899|H2B1J_HUMAN:Q5QNW6|H2B2F_HUMAN:Q99880|H2B1L_HUMAN:Q16778|H2B2E_HUMAN	H2BC17:H2BC14:H2BC1:H2BC12:H2BC5:H2BC26:H2BC9:H2BC3:H2BC12L:H2BK1:H2BC4:H2BC15:H2BC11:H2BC18:H2BC13:H2BC21	TARGET			0 0 5 5 6 8 8 0 0 2 3 5	AVRLLLPGELAK	DB Search
SLMHSFILK	SLMHSFILK	46.83	1074.59	9	66.7	9	-2.7752	0.78	0.2	538.304	2	71.7209	5740000	26700000	70591	Inaki_293_24_02_2022.raw	10	10	4	4	Q9NP97|DLRB1_HUMAN	DYNLRB1	TARGET			0 0 16 16 0 6 14 12 5	SLMHSFILK	DB Search
SVFGTM(+15.99)PLK	SVFGTMPLK	46.82	994.516	9	55.6	9	-1.455	0.88	1.4	498.268	2	60.8156	4830000	19200000	51158	Inaki_293_24_02_2022_RESTOS.raw	10	10	5	5	Q93063|EXT2_HUMAN	EXT2	TARGET	Oxidation (M)	M6:Oxidation (M):1000.00	0 0 28 6 2 2 1 1 5	SVFGTM(+15.99)PLK	DB Search
ILDEYGHNL	ILDEYGHNL	46.8	1072.52	9	77.8	9	0.3519	0.91	3.4	537.271	2	65.976	169000	1100000	62305	Inaki_293_24_02_2022.raw	2	2	1	1	Q96JN8|NEUL4_HUMAN	NEURL4	TARGET			5 21 10 10 10 15 6 0 0	ILDEYGHNL	DB Search
QILEGSFLL	QILEGSFLL	46.8	1018.57	9	44.4	9	-0.6831	0.78	2.8	1019.58	1	124.421	202000	1450000	144109	Inaki_293_24_02_2022.raw	1	1	1	1	Q99607|ELF4_HUMAN	ELF4	TARGET			4 4 7 0 0 0 4 0 0	QILEGSFLL	DB Search
QLLDLDPEV	QLLDLDPEV	46.79	1040.54	9	55.6	9	3.5813	0.88	2.7	1041.55	1	109.458	228000	1680000	123111	Inaki_293_24_02_2022.raw	2	2	2	2	Q9H4A6|GOLP3_HUMAN	GOLPH3	TARGET			5 11 36 36 0 11 0 0 0	QLLDLDPEV	DB Search
GRSEAVVEY	GRSEAVVEY	46.79	1008.49	9	55.6	9	-0.3035	0.84	3.8	505.255	2	44.5515	320000	674000	29985	Inaki_293_24_02_2022_RESTOS.raw	3	3	1	1	Q7KZF4|SND1_HUMAN	SND1	TARGET			0 0 0 0 5 20 58 48 5	GRSEAVVEY	DB Search
YPNKPPTVRF	YPNKPPTVRF	46.76	1217.66	10	80	10	0.0114	0.79	1.4	406.895	3	57.407	3200000	7750000	46312	Inaki_293_24_02_2022_RESTOS.raw	3	3	3	3	P63146|UBE2B_HUMAN:P49459|UBE2A_HUMAN	UBE2B:UBE2A	TARGET			5 5 5 6 27 4 3 2 0 0	YPNKPPTVRF	DB Search
PNHAIREL	PNHAIREL	46.76	948.514	8	50	8	6.6788	0.76	1.3	475.267	2	46.9743	85100	547000	35810	Inaki_293_24_02_2022.raw	1	1	1	1	Q9UHL9|GT2D1_HUMAN	GTF2IRD1	TARGET			5 6 17 5 1 0 0 1	PNHAIREL	DB Search
LPRPAPGQL	LPRPAPGQL	46.76	947.555	9	44.4	9	1.1912	0.79	0.2	474.787	2	56.3437	1180000	5110000	48808	Inaki_293_24_02_2022.raw	1	1	1	1	Q2M1P5|KIF7_HUMAN	KIF7	TARGET			5 5 1 0 0 0 0 36 5	LPRPAPGQL	DB Search
KLYQEVEIASV	KLYQEVEIASV	46.76	1277.69	11	45.5	11	0.3903	0.79	0.9	639.854	2	76.5823	1000000	7210000	77013	Inaki_293_24_02_2022.raw	1	1	1	1	Q92900|RENT1_HUMAN	UPF1	TARGET			5 0 0 0 0 12 12 51 17 0 0	KLYQEVEIASV	DB Search
SPAPPPQQV	SPAPPPQQV	46.76	919.476	9	77.8	9	3.4404	0.75	1.2	460.748	2	43.9922	543000	1370000	31684	Inaki_293_24_02_2022.raw	2	2	1	1	Q68CP9|ARID2_HUMAN	ARID2	TARGET			0 0 22 22 54 58 57 6 5	SPAPPPQQV	DB Search
QLSQIPLLGK	QLSQIPLLGK	46.76	1095.67	10	60	10	-0.182	0.91	0.5	548.842	2	83.0137	101000	617000	86109	Inaki_293_24_02_2022.raw	5	5	1	1	Q9NYP3|DONS_HUMAN	DONSON	TARGET			5 2 1 0 3 0 0 3 3 5	QLSQIPLLGK	DB Search
QSPLLPAW	QSPLLPAW	46.74	910.491	8	50	8	-13.3416	0.53	3.3	911.505	1	100.782	29700	319000	110974	Inaki_293_24_02_2022.raw	1	1	1	1	P27815|PDE4A_HUMAN	PDE4A	TARGET			5 0 0 8 12 0 0 4	QSPLLPAW	DB Search
VRSTAPAVAY	VRSTAPAVAY	46.74	1033.56	10	30	10	0.0102	0.63	1.9	517.788	2	45.3242	157000	1120000	33385	Inaki_293_24_02_2022.raw	3	3	1	1	Q96KR1|ZFR_HUMAN	ZFR	TARGET			0 0 0 0 0 0 0 23 12 5	VRSTAPAVAY	DB Search
YSDDDVPSV	YSDDDVPSV	46.73	995.408	9	33.3	9	6.4901	0.91	0.9	996.42	1	67.8438	421000	2060000	64723	Inaki_293_24_02_2022.raw	1	1	1	1	Q6PL18|ATAD2_HUMAN	ATAD2	TARGET			0 0 0 0 19 12 19 0 0	YSDDDVPSV	DB Search
YLHDQNPDAAL	YLHDQNPDAAL	46.73	1255.58	11	54.5	11	0.3439	0.72	0.5	628.802	2	54.7513	317000	2090000	46501	Inaki_293_24_02_2022.raw	1	1	1	1	O14579|COPE_HUMAN	COPE	TARGET			0 0 0 14 14 34 0 0 44 28 5	YLHDQNPDAAL	DB Search
ALYGRFTIK	ALYGRFTIK	46.71	1067.61	9	77.8	9	-1.069	0.73	1.8	534.817	2	59.5044	12500000	45800000	53099	Inaki_293_24_02_2022.raw	5	5	4	4	P07947|YES_HUMAN:P06241|FYN_HUMAN:P12931|SRC_HUMAN	YES1:FYN:SRC	TARGET			5 21 17 0 2 0 2 14 5	ALYGRFTIK	DB Search
VVVDPIQSV	VVVDPIQSV	46.71	954.539	9	33.3	9	1.9264	0.81	4.7	478.281	2	88.0291	234000	1100000	85912	Inaki_293_24_02_2022_RESTOS.raw	1	1	1	1	O00487|PSDE_HUMAN	PSMD14	TARGET			0 0 0 0 21 12 4 0 0	VVVDPIQSV	DB Search
YPFKPPKVTF	YPFKPPKVTF	46.68	1222.67	10	70	10	-0.4376	0.75	0.7	612.348	2	77.1523	25500000	53400000	77763	Inaki_293_24_02_2022.raw	3	3	3	3	Q96LR5|UB2E2_HUMAN:P51965|UB2E1_HUMAN:Q969T4|UB2E3_HUMAN	UBE2E2:UBE2E1:UBE2E3	TARGET			5 15 12 12 8 0 0 0 7 5	YPFKPPKVTF	DB Search
RLWNMPENNGL	RLWNMPENNGL	46.67	1342.65	11	36.4	11	2.0771	0.85	2.4	672.334	2	82.3985	83600	573000	85234	Inaki_293_24_02_2022.raw	1	1	1	1	Q9UK59|DBR1_HUMAN	DBR1	TARGET			0 0 4 4 21 0 0 11 0 0 0	RLWNMPENNGL	DB Search
YLDEYIARM	YLDEYIARM	46.66	1172.55	9	77.8	9	1.3176	0.9	0.6	587.287	2	85.4031	410000	2590000	89385	Inaki_293_24_02_2022.raw	1	1	1	1	P49815|TSC2_HUMAN	TSC2	TARGET			5 19 28 20 9 5 4 0 0	YLDEYIARM	DB Search
YPTSSSTSF	YPTSSSTSF	46.63	975.418	9	55.6	9	3.11	0.75	1.9	976.431	1	60.1217	362000	961000	54377	Inaki_293_24_02_2022.raw	1	1	1	1	P50402|EMD_HUMAN	EMD	TARGET			5 0 27 19 18 18 0 0 0	YPTSSSTSF	DB Search
FLIEEQKIVV	FLIEEQKIVV	46.63	1216.71	10	60	10	0.2258	0.86	2.6	609.365	2	92.5725	606000	3540000	99549	Inaki_293_24_02_2022.raw	1	1	1	1	P49207|RL34_HUMAN	RPL34	TARGET			0 0 3 3 3 4 8 8 0 0	FLIEEQKIVV	DB Search
IPAPPSSPL	IPAPPSSPL	46.62	877.491	9	22.2	9	4.5713	0.9	1.6	878.503	1	79.834	53900	338000	81623	Inaki_293_24_02_2022.raw	1	1	1	1	Q9H9A5|CNO10_HUMAN	CNOT10	TARGET			5 0 0 4 0 0 0 0 0	IPAPPSSPL	DB Search
NPDEVHAIL	NPDEVHAIL	46.62	1006.51	9	66.7	9	-2.2973	0.35	1.9	504.264	2	66.2177	741000	3150000	62508	Inaki_293_24_02_2022.raw	1	1	1	1	Q9H4H8|FA83D_HUMAN	FAM83D	TARGET			5 6 0 0 4 0 9 10 5	NPDEVHAIL	DB Search
ILDISEHTL	ILDISEHTL	46.62	1039.55	9	0	9	0.5163	0.84	1.3	520.787	2	78.7567	257000	1730000	80111	Inaki_293_24_02_2022.raw	1	1	1	1	Q9UBU7|DBF4A_HUMAN	DBF4	TARGET			1 1 1 1 0 0 0 0 1	ILDISEHTL	DB Search
RLYEMILKR	RLYEMILKR	46.61	1220.71	9	77.8	9	2.68	0.86	4.9	407.913	3	60.3995	740000	3310000	54373	Inaki_293_24_02_2022.raw	2	2	1	1	P49703|ARL4D_HUMAN	ARL4D	TARGET			0 0 12 29 63 46 18 18 5	RLYEMILKR	DB Search
RLIEVNGVDL	RLIEVNGVDL	46.61	1126.63	10	100	10	2.4152	0.77	1.3	564.328	2	86.512	1600000	12500000	91175	Inaki_293_24_02_2022.raw	2	2	2	2	Q8TEW0|PARD3_HUMAN	PARD3	TARGET			3 2 2 7 20 20 20 38 38 5	RLIEVNGVDL	DB Search
KPSPIYGGL	KPSPIYGGL	46.61	930.518	9	77.8	9	-2.8932	0.55	1.4	466.268	2	62.3741	1880000	6350000	57388	Inaki_293_24_02_2022.raw	6	6	2	2	P03923|NU6M_HUMAN	MT-ND6	TARGET			5 19 5 0 0 26 24 45 5	KPSPIYGGL	DB Search
SMSGPLIGV	SMSGPLIGV	46.6	859.447	9	22.2	9	-1.8365	0.78	2.7	860.46	1	93.6508	1350000	6780000	100826	Inaki_293_24_02_2022.raw	1	1	1	1	Q14146|URB2_HUMAN	URB2	TARGET			0 0 0 0 0 14 20 0 0	SMSGPLIGV	DB Search
SIMSFFHPK	SIMSFFHPK	46.6	1092.54	9	77.8	9	-4.3055	0.8	0.3	547.281	2	77.1219	485000	3000000	77823	Inaki_293_24_02_2022.raw	4	4	2	2	P18858|DNLI1_HUMAN	LIG1	TARGET			0 0 17 4 4 4 4 4 5	SIMSFFHPK	DB Search
YLFREPATI	YLFREPATI	46.59	1108.59	9	55.6	9	0.394	0.74	-1	555.305	2	80.5311			82661	Inaki_293_24_02_2022.raw	1	1	0	0	O00217|NDUS8_HUMAN	NDUFS8	TARGET			5 6 0 0 4 0 0 9 5	YLFREPATI	DB Search
APTPRIKAEL	APTPRIKAEL	46.59	1094.64	10	60	10	-0.0235	0.62	0.3	548.332	2	48.6452	5410000	22700000	38052	Inaki_293_24_02_2022.raw	3	3	2	2	Q04725|TLE2_HUMAN:Q04727|TLE4_HUMAN:Q04724|TLE1_HUMAN	TLE2:TLE4:TLE1	TARGET			5 55 55 0 0 0 0 14 14 5	APTPRIKAEL	DB Search
GLNSPVLIGK	GLNSPVLIGK	46.57	996.597	10	40	10	-0.5717	0.72	-1.9	499.307	2	66.1977	1050000	4650000	57676	Inaki_293_24_02_2022_RESTOS.raw	3	3	2	2	Q4L235|ACSF4_HUMAN	AASDH	TARGET			0 0 0 0 0 0 16 16 32 5	GLNSPVLIGK	DB Search
AQDFRVLYV	AQDFRVLYV	46.57	1109.59	9	66.7	9	-0.2828	0.74	0.6	555.803	2	87.8002	954000	5670000	92694	Inaki_293_24_02_2022.raw	1	1	1	1	Q9BZG8|DPH1_HUMAN	DPH1	TARGET			0 0 31 5 0 15 23 12 5	AQDFRVLYV	DB Search
NYIEFTRIL	NYIEFTRIL	46.57	1167.63	9	55.6	9	-4.0288	0.81	1.4	584.825	2	101.355	220000	1670000	111663	Inaki_293_24_02_2022.raw	2	2	1	1	O14950|ML12B_HUMAN:P19105|ML12A_HUMAN	MYL12B:MYL12A	TARGET			0 0 99 34 8 0 0 4 5	NYIEFTRIL	DB Search
GLIDENPGL	GLIDENPGL	46.56	926.471	9	44.4	9	6.2954	0.94	3	927.485	1	90.019	813000	4760000	95814	Inaki_293_24_02_2022.raw	2	2	2	2	P78527|PRKDC_HUMAN	PRKDC	TARGET			0 0 6 6 9 16 0 0 0	GLIDENPGL	DB Search
AMLDTVVFK	AMLDTVVFK	46.56	1022.55	9	33.3	9	-1.4681	0.76	-0.7	512.283	2	84.1928			80970	Inaki_293_24_02_2022_RESTOS.raw	1	1	0	0	O00487|PSDE_HUMAN	PSMD14	TARGET			0 0 26 0 0 0 0 17 5	AMLDTVVFK	DB Search
KLEEIIHQI	KLEEIIHQI	46.54	1121.64	9	88.9	9	-2.5287	0.86	0.2	374.89	3	68.0526	2440000	9760000	65525	Inaki_293_24_02_2022.raw	1	1	1	1	Q15042|RB3GP_HUMAN	RAB3GAP1	TARGET			5 27 14 14 0 31 22 22 5	KLEEIIHQI	DB Search
AIVDKVPSV	AIVDKVPSV	46.53	926.544	9	44.4	9	-0.8783	0.84	-0.4	927.554	1	64.6373	29800000	105000000	60205	Inaki_293_24_02_2022.raw	4	4	3	3	Q9Y678|COPG1_HUMAN	COPG1	TARGET			0 0 7 7 13 17 0 0 0	AIVDKVPSV	DB Search
SPSSLIGQAL	SPSSLIGQAL	46.53	971.529	10	80	10	-4.5266	0.76	1.7	486.774	2	92.1099	1260000	7600000	98986	Inaki_293_24_02_2022.raw	2	2	2	2	Q96AY4|TTC28_HUMAN	TTC28	TARGET			0 0 4 3 3 19 5 5 18 5	SPSSLIGQAL	DB Search
VLIGSNHSL	VLIGSNHSL	46.53	938.519	9	55.6	9	-2.1966	0.75	0.6	470.269	2	56.7706	1260000	5360000	49283	Inaki_293_24_02_2022.raw	5	5	3	3	O15027|SC16A_HUMAN	SEC16A	TARGET			5 9 61 6 0 0 0 0 5	VLIGSNHSL	DB Search
FLNKEITSV	FLNKEITSV	46.52	1049.58	9	77.8	9	0.3627	0.8	2.2	525.798	2	66.421	332000	1760000	62926	Inaki_293_24_02_2022.raw	1	1	1	1	Q9UI10|EI2BD_HUMAN	EIF2B4	TARGET			5 9 4 4 5 8 5 0 0	FLNKEITSV	DB Search
SLWKEVSEL	SLWKEVSEL	46.52	1089.57	9	55.6	9	-4.4828	0.86	4.7	1090.59	1	92.058	423000	1730000	98682	Inaki_293_24_02_2022.raw	2	2	2	2	Q03933|HSF2_HUMAN	HSF2	TARGET			0 0 9 16 16 52 0 0 5	SLWKEVSEL	DB Search
RVASPPIKY	RVASPPIKY	46.5	1029.6	9	33.3	9	-1.3058	0.85	1.1	515.808	2	43.31	283000	1250000	30621	Inaki_293_24_02_2022.raw	1	1	1	1	Q06203|PUR1_HUMAN	PPAT	TARGET			0 0 0 1 9 3 3 1 1	RVASPPIKY	DB Search
HPQPGAVEL	HPQPGAVEL	46.5	946.487	9	55.6	9	-2.4875	0.87	2.3	474.254	2	51.278	926000	3890000	42026	Inaki_293_24_02_2022.raw	1	1	1	1	P27708|PYR1_HUMAN	CAD	TARGET			0 0 20 0 0 14 68 39 5	HPQPGAVEL	DB Search
LPYKGGNTL	LPYKGGNTL	46.49	961.523	9	55.6	9	0.4934	0.61	2.7	481.772	2	49.4995	1130000	4320000	39640	Inaki_293_24_02_2022.raw	3	3	2	2	Q05707|COEA1_HUMAN:Q99715|COCA1_HUMAN	COL14A1:COL12A1	TARGET			5 30 20 0 0 0 0 6 5	LPYKGGNTL	DB Search
APMTPKQIL	APMTPKQIL	46.49	997.563	9	44.4	9	-2.207	0.78	1.8	499.792	2	64.545	23400000	93500000	60251	Inaki_293_24_02_2022.raw	2	2	2	2	Q8IXJ9|ASXL1_HUMAN	ASXL1	TARGET			0 0 0 29 0 0 15 18 5	APMTPKQIL	DB Search
MLAGFITTL	MLAGFITTL	46.49	965.526	9	55.6	9	-1.1321	0.86	-0.2	966.536	1	125.992	341000	2220000	146294	Inaki_293_24_02_2022.raw	2	2	1	1	Q9NWH2|TM242_HUMAN	TMEM242	TARGET			0 0 5 5 7 4 3 0 0	MLAGFITTL	DB Search
YPAPGLKTF	YPAPGLKTF	46.48	992.533	9	11.1	9	-1.8749	0.77	1.8	497.277	2	70.5156	303000	1600000	68698	Inaki_293_24_02_2022.raw	1	1	1	1	O60244|MED14_HUMAN	MED14	TARGET			1 1 2 1 1 1 1 1 1	YPAPGLKTF	DB Search
NVVDVFHAV	NVVDVFHAV	46.48	998.519	9	44.4	9	-5.9078	0.74	-0.2	500.268	2	86.9884	289000	1920000	91652	Inaki_293_24_02_2022.raw	2	2	1	1	Q15262|PTPRK_HUMAN	PTPRK	TARGET			0 0 8 5 5 5 0 0 0	NVVDVFHAV	DB Search
SLFSRLFGK	SLFSRLFGK	46.48	1053.6	9	88.9	9	-1.7094	0.8	2.8	527.809	2	91.0905	1400000	7080000	97521	Inaki_293_24_02_2022.raw	3	3	2	2	P18085|ARF4_HUMAN	ARF4	TARGET			5 7 25 2 0 3 3 7 5	SLFSRLFGK	DB Search
RPQDKFLVL	RPQDKFLVL	46.47	1114.65	9	88.9	9	-4.6659	0.53	-7.1	372.556	3	71.7786	2760000	14800000	70206	Inaki_293_24_02_2022.raw	3	3	3	3	Q9P2J9|PDP2_HUMAN:Q9P0J1|PDP1_HUMAN	PDP2:PDP1	TARGET			2 2 3 3 17 20 18 0 5	RPQDKFLVL	DB Search
SPRGAGWLF	SPRGAGWLF	46.47	989.508	9	55.6	9	-11.2244	0.8	0.6	495.764	2	86.8067	3910000	18400000	91298	Inaki_293_24_02_2022.raw	3	3	1	1	O00743|PPP6_HUMAN	PPP6C	TARGET			0 0 2 0 0 2 17 10 5	SPRGAGWLF	DB Search
RSYDEAILRL	RSYDEAILRL	46.46	1234.67	10	70	10	-5.0662	0.89	-0.2	412.564	3	72.9853	43100	311000	72068	Inaki_293_24_02_2022.raw	2	2	1	1	Q8WVV5|BT2A2_HUMAN	BTN2A2	TARGET			0 0 0 12 45 22 35 20 20 5	RSYDEAILRL	DB Search
RVTDLFIGK	RVTDLFIGK	46.45	1047.61	9	55.6	9	-1.4572	0.74	2.9	524.815	2	63.7695	661000	3070000	59183	Inaki_293_24_02_2022.raw	2	2	2	2	Q86VV8|RTTN_HUMAN	RTTN	TARGET			1 0 0 1 28 44 31 18 5	RVTDLFIGK	DB Search
LPPEIVPATL	LPPEIVPATL	46.44	1048.62	10	40	10	-0.8435	0.82	-1.1	525.317	2	109.4	3530000	6650000	113180	Inaki_293_24_02_2022_RESTOS.raw	4	4	3	3	Q9NQ39|RS10L_HUMAN:P46783|RS10_HUMAN	RPS10P5:RPS10	TARGET			0 0 0 0 28 28 0 0 47 5	LPPEIVPATL	DB Search
SLADSLYNL	SLADSLYNL	46.44	994.497	9	22.2	9	0.2623	0.82	3.8	995.512	1	108.945	1530000	9520000	122257	Inaki_293_24_02_2022.raw	5	5	4	4	Q08AD1|CAMP2_HUMAN	CAMSAP2	TARGET			0 0 1 1 2 2 1 0 0	SLADSLYNL	DB Search
YLATVRSDL	YLATVRSDL	46.43	1036.56	9	44.4	9	-3.7593	0.91	1.4	519.288	2	61.0958	910000	2470000	53096	Inaki_293_24_02_2022_RESTOS.raw	2	2	2	2	O95070|YIF1A_HUMAN	YIF1A	TARGET			4 4 4 1 1 1 0 0 3	YLATVRSDL	DB Search
AVVEFLTSV	AVVEFLTSV	46.42	963.528	9	44.4	9	2.0538	0.83	0.9	482.774	2	113.604	10300000	50800000	118236	Inaki_293_24_02_2022_RESTOS.raw	5	5	2	2	Q9NRR4|RNC_HUMAN	DROSHA	TARGET			0 0 16 16 18 0 9 0 0	AVVEFLTSV	DB Search
KILDLETEL	KILDLETEL	46.42	1072.6	9	77.8	9	-0.4383	0.47	-0.4	537.31	2	91.1162	2710000	12900000	97480	Inaki_293_24_02_2022.raw	2	2	1	1	Q9ULJ1|ODF2L_HUMAN	ODF2L	TARGET			5 1 1 2 2 5 3 3 5	KILDLETEL	DB Search
NRYDGQVAVF	NRYDGQVAVF	46.41	1167.57	10	60	10	0.2535	0.81	0.7	584.794	2	68.8919	682000	3870000	66255	Inaki_293_24_02_2022.raw	2	2	2	2	P22314|UBA1_HUMAN	UBA1	TARGET			0 0 0 0 3 3 55 55 7 5	NRYDGQVAVF	DB Search
GPHEAFSQL	GPHEAFSQL	46.4	984.466	9	66.7	9	-3.4805	0.85	1.5	493.243	2	57.2505	1210000	3750000	50527	Inaki_293_24_02_2022.raw	4	4	3	3	O14771|ZN213_HUMAN:P17040|ZSC20_HUMAN	ZNF213:ZSCAN20	TARGET			0 0 0 11 11 25 18 8 5	GPHEAFSQL	DB Search
KVSDYILQH	KVSDYILQH	46.4	1101.58	9	66.7	9	0.6944	0.8	0.9	368.203	3	53.319	232000	1380000	44571	Inaki_293_24_02_2022.raw	1	1	1	1	O75129|ASTN2_HUMAN	ASTN2	TARGET			5 0 0 0 10 4 4 4 5	KVSDYILQH	DB Search
VPRAAFLSPLL	VPRAAFLSPLL	46.39	1182.71	11	45.5	11	-8.4847	0.8	0.8	592.366	2	105.479	147000	882000	117518	Inaki_293_24_02_2022.raw	1	1	1	1	P30040|ERP29_HUMAN	ERP29	TARGET			0 0 0 0 0 0 7 9 3 3 4	VPRAAFLSPLL	DB Search
IARLPSSTL	IARLPSSTL	46.39	956.565	9	100	9	-4.3668	0.82	0.4	479.292	2	60.8842	48100000	196000000	55489	Inaki_293_24_02_2022.raw	4	4	2	2	Q86Y91|KI18B_HUMAN	KIF18B	TARGET			5 17 7 31 5 5 70 70 5	IARLPSSTL	DB Search
GLAHFVNEI	GLAHFVNEI	46.35	998.519	9	55.6	9	-2.2033	0.87	5.8	500.271	2	79.4084	822000	5460000	80986	Inaki_293_24_02_2022.raw	3	3	1	1	Q9UBW7|ZMYM2_HUMAN	ZMYM2	TARGET			0 0 0 0 87 75 75 61 5	GLAHFVNEI	DB Search
PEAKKPRL	PEAKKPRL	46.35	937.571	8	62.5	8	-1.0631	0.73	-0.1	469.795	2	39.12	28900	165000	24677	Inaki_293_24_02_2022.raw	1	1	1	1	Q5TA45|INT11_HUMAN	INTS11	TARGET			5 59 26 26 26 0 0 0	PEAKKPRL	DB Search
YLEPKLTQV	YLEPKLTQV	46.35	1089.61	9	55.6	9	0.5058	0.87	1.6	545.814	2	69.7811	1090000	6400000	67551	Inaki_293_24_02_2022.raw	1	1	1	1	Q14997|PSME4_HUMAN	PSME4	TARGET			4 4 15 4 0 0 3 0 0	YLEPKLTQV	DB Search
IPAVGSSL	IPAVGSSL	46.34	742.423	8	37.5	8	0.4031	0.71	0.7	743.433	1	74.5195			74238	Inaki_293_24_02_2022.raw	1	1	0	0	P10244|MYBB_HUMAN	MYBL2	TARGET			5 0 23 21 0 0 0 0	IPAVGSSL	DB Search
NLAEKLIGV	NLAEKLIGV	46.33	955.57	9	55.6	9	2.9198	0.91	0.7	478.795	2	89.7209	15900000	75900000	88313	Inaki_293_24_02_2022_RESTOS.raw	4	4	2	2	Q86X10|RLGPB_HUMAN	RALGAPB	TARGET			0 0 11 11 2 2 2 0 0	NLAEKLIGV	DB Search
YENEVALRQ	YENEVALRQ	46.32	1120.55	9	55.6	9	0.1157	0.75	1.5	561.286	2	44.2428	74500	451000	31822	Inaki_293_24_02_2022.raw	1	1	1	1	P13645|K1C10_HUMAN	KRT10	TARGET			5 22 13 13 42 0 0 0 0	YENEVALRQ	DB Search
RPQPGRENF	RPQPGRENF	46.32	1099.55	9	66.7	9	-3.6195	0.88	2.9	367.527	3	32.7703	1840000	1930000	15741	Inaki_293_24_02_2022_RESTOS.raw	6	6	2	2	P37802|TAGL2_HUMAN	TAGLN2	TARGET			5 5 39 20 3 0 0 0 5	RPQPGRENF	DB Search
HPYGLGPPSL	HPYGLGPPSL	46.3	1036.53	10	20	10	-2.3271	0.86	0	519.276	2	74.8809	1390000	5230000	74493	Inaki_293_24_02_2022.raw	3	3	2	2	O15417|TNC18_HUMAN	TNRC18	TARGET			0 0 0 0 1 1 3 0 0 4	HPYGLGPPSL	DB Search
VRPLLSASY	VRPLLSASY	46.28	1004.57	9	44.4	9	0.5493	0.72	2.1	503.293	2	66.8868	302000	1540000	63473	Inaki_293_24_02_2022.raw	1	1	1	1	Q5T4S7|UBR4_HUMAN	UBR4	TARGET			0 0 0 0 0 19 20 31 5	VRPLLSASY	DB Search
TLGNVLVTV	TLGNVLVTV	46.28	914.544	9	77.8	9	-2.2995	0.94	1.4	915.556	1	100.785	1090000	3440000	110965	Inaki_293_24_02_2022.raw	6	6	1	1	Q9NV70|EXOC1_HUMAN	EXOC1	TARGET			0 0 5 5 43 34 15 4 4	TLGNVLVTV	DB Search
AM(+15.99)IELVERL	AMIELVERL	46.27	1088.59	9	77.8	9	-3.2194	0.84	-0.5	545.304	2	80.734	4530000	16200000	83013	Inaki_293_24_02_2022.raw	4	4	3	3	Q96DX7|TRI44_HUMAN	TRIM44	TARGET	Oxidation (M)	M2:Oxidation (M):1000.00	0 0 73 34 19 4 4 4 4	AM(+15.99)IELVERL	DB Search
ALDRQTATQLL	ALDRQTATQLL	46.27	1228.68	11	54.5	11	-2.4894	0.84	-0.5	615.348	2	69.9646	1940000	13600000	67712	Inaki_293_24_02_2022.raw	2	2	2	2	P62424|RL7A_HUMAN	RPL7A	TARGET			0 0 0 0 0 3 12 13 13 8 5	ALDRQTATQLL	DB Search
KSFTSSSAL	KSFTSSSAL	46.26	926.471	9	22.2	9	12.2392	0.09	1.2	464.245	2	62.0672	98800	508000	52610	Inaki_293_24_02_2022_RESTOS.raw	3	3	2	2	Q9BS34|ZN670_HUMAN	ZNF670	TARGET			1 0 0 2 0 0 0 1 4	KSFTSSSAL	DB Search
LPSQKTASL	LPSQKTASL	46.26	943.534	9	66.7	9	-1.8264	0.46	2.1	472.777	2	42.3778	373000	1990000	29272	Inaki_293_24_02_2022.raw	1	1	1	1	Q14684|RRP1B_HUMAN	RRP1B	TARGET			5 26 4 4 1 0 0 8 5	LPSQKTASL	DB Search
TPLPTALGL	TPLPTALGL	46.25	881.522	9	33.3	9	-3.7982	0.9	3.8	882.536	1	107.698	169000	817000	120658	Inaki_293_24_02_2022.raw	1	1	1	1	Q7Z5L9|I2BP2_HUMAN	IRF2BP2	TARGET			0 0 3 2 0 0 3 0 0	TPLPTALGL	DB Search
SIWDETLYK	SIWDETLYK	46.24	1153.57	9	55.6	9	2.9068	0.84	2.6	577.794	2	87.0037	119000	929000	91786	Inaki_293_24_02_2022.raw	3	3	1	1	Q7L523|RRAGA_HUMAN:Q5VZM2|RRAGB_HUMAN	RRAGA:RRAGB	TARGET			0 0 13 7 5 0 0 8 5	SIWDETLYK	DB Search
ALADGVPVAL	ALADGVPVAL	46.23	924.528	10	60	10	2.4667	0.94	1.2	925.54	1	102.702	4700000	26500000	113456	Inaki_293_24_02_2022.raw	2	2	2	2	Q2VPB7|AP5B1_HUMAN	AP5B1	TARGET			0 0 4 4 5 9 3 2 0 0	ALADGVPVAL	DB Search
APAERQIDL	APAERQIDL	46.23	1011.53	9	88.9	9	-3.6191	0.55	2	506.778	2	51.7212	4450000	14800000	42725	Inaki_293_24_02_2022.raw	4	4	2	2	Q29RF7|PDS5A_HUMAN	PDS5A	TARGET			5 80 29 10 0 2 9 10 5	APAERQIDL	DB Search
AIPGFTINR	AIPGFTINR	46.22	987.55	9	77.8	9	-1.1189	0.87	0.8	494.785	2	72.188	1550000	6890000	70799	Inaki_293_24_02_2022.raw	1	1	1	1	Q9UDX5|MTFP1_HUMAN	MTFP1	TARGET			0 0 59 18 13 3 2 2 3	AIPGFTINR	DB Search
RQIPYTMM(+15.99)K	RQIPYTMMK	46.21	1182.59	9	77.8	9	2.3446	0.91	6.3	395.208	3	42.6741	2340000	11400000	28703	Inaki_293_24_02_2022.raw	7	7	6	6	Q00325|S25A3_HUMAN	SLC25A3	TARGET	Oxidation (M)	M8:Oxidation (M):12.28	5 8 88 0 0 9 9 18 5	RQIPYTMM(+15.99)K	DB Search
KAFNQGKIFK	KAFNQGKIFK	46.2	1179.68	10	80	10	12.0652	0.73	5	394.236	3	51.1959	728000	842000	39130	Inaki_293_24_02_2022_RESTOS.raw	3	3	1	1	P26641|EF1G_HUMAN	EEF1G	TARGET			5 3 3 0 0 4 4 8 15 5	KAFNQGKIFK	DB Search
ALLDRIVSV	ALLDRIVSV	46.2	984.597	9	88.9	9	-1.819	0.76	-0.3	493.308	2	94.9093	950000	3220000	95028	Inaki_293_24_02_2022_RESTOS.raw	3	3	2	2	Q92621|NU205_HUMAN	NUP205	TARGET			5 6 25 8 0 16 16 5 5	ALLDRIVSV	DB Search
IPDHFRPPL	IPDHFRPPL	46.19	1090.59	9	100	9	0.4695	0.35	1	364.54	3	67.3106	2840000	8850000	64327	Inaki_293_24_02_2022.raw	4	4	3	3	Q9HAH7|FBRS_HUMAN	FBRS	TARGET			5 40 60 57 11 11 10 10 5	IPDHFRPPL	DB Search
SLNGHLLGR	SLNGHLLGR	46.19	965.541	9	77.8	9	0.0438	0.82	1.7	483.78	2	45.0062	69200	552000	32986	Inaki_293_24_02_2022.raw	1	1	1	1	O14727|APAF_HUMAN	APAF1	TARGET			0 0 62 23 23 18 17 6 5	SLNGHLLGR	DB Search
LMAPAPSTV	LMAPAPSTV	46.18	885.463	9	11.1	9	4.795	0.88	1.5	886.475	1	71.3963			69873	Inaki_293_24_02_2022.raw	1	1	0	0	Q13118|KLF10_HUMAN	KLF10	TARGET			0 0 17 0 0 0 0 0 0	LMAPAPSTV	DB Search
IPMTPTSSF	IPMTPTSSF	46.18	979.468	9	55.6	9	4.8816	0.87	2.2	980.482	1	86.1247	482000	2020000	90311	Inaki_293_24_02_2022.raw	1	1	1	1	Q7Z5L9|I2BP2_HUMAN	IRF2BP2	TARGET			5 0 8 30 7 7 0 0 0	IPMTPTSSF	DB Search
SLHDAIM(+15.99)IV	SLHDAIMIV	46.17	1013.52	9	66.7	9	-2.3159	0.72	1.4	1014.53	1	77.4524	1770000	7080000	78635	Inaki_293_24_02_2022.raw	1	1	1	1	Q99832|TCPH_HUMAN	CCT7	TARGET	Oxidation (M)	M7:Oxidation (M):1000.00	0 0 0 11 35 77 72 59 5	SLHDAIM(+15.99)IV	DB Search
TPNDRFILL	TPNDRFILL	46.17	1087.6	9	88.9	9	-7.5387	0.65	-4.3	544.808	2	92.2599	666000	3640000	99265	Inaki_293_24_02_2022.raw	1	1	1	1	Q9H0C8|ILKAP_HUMAN	ILKAP	TARGET			5 51 10 7 0 8 71 19 5	TPNDRFILL	DB Search
FVIAELVNV	FVIAELVNV	46.17	1002.58	9	55.6	9	0.0935	0.76	1.2	502.297	2	127.172	1950000	9980000	148072	Inaki_293_24_02_2022.raw	5	5	2	2	Q6ZYL4|TF2H5_HUMAN	GTF2H5	TARGET			0 0 11 5 5 15 2 0 0	FVIAELVNV	DB Search
ALSDSIHTV	ALSDSIHTV	46.14	941.482	9	55.6	9	0.8901	0.93	3.5	471.752	2	55.6215	2480000	10600000	47802	Inaki_293_24_02_2022.raw	6	6	3	3	Q9UKN5|PRDM4_HUMAN	PRDM4	TARGET			3 3 8 7 1 1 3 0 0	ALSDSIHTV	DB Search
GLYEFPLNK	GLYEFPLNK	46.11	1079.57	9	77.8	9	0.7854	0.86	-0.5	540.792	2	80.3695	124000	1430000	82370	Inaki_293_24_02_2022.raw	1	1	1	1	Q9UJA5|TRM6_HUMAN	TRMT6	TARGET			0 0 14 14 35 4 4 14 5	GLYEFPLNK	DB Search
ALILEPSLYTV	ALILEPSLYTV	46.11	1217.69	11	36.4	11	6.0459	0.86	1	609.856	2	124.256	889000	6020000	143894	Inaki_293_24_02_2022.raw	1	1	1	1	P61923|COPZ1_HUMAN	COPZ1	TARGET			0 0 17 3 3 0 0 0 2 0 0	ALILEPSLYTV	DB Search
NPRQPLPASGL	NPRQPLPASGL	46.1	1148.63	11	27.3	11	-1.2242	0.84	0.3	575.325	2	57.4106			46563	Inaki_293_24_02_2022_RESTOS.raw	1	1	0	0	Q96L08|SUSD3_HUMAN	SUSD3	TARGET			0 0 0 0 0 0 0 0 12 10 5	NPRQPLPASGL	DB Search
RQGNFFASPMLK	RQGNFFASPMLK	46.1	1394.71	12	58.3	12	-4.364	0.73	0.3	465.914	3	69.3529	126000	776000	67062	Inaki_293_24_02_2022.raw	1	1	1	1	Q9H0H5|RGAP1_HUMAN	RACGAP1	TARGET			0 0 0 6 41 11 31 19 0 0 8 5	RQGNFFASPMLK	DB Search
RLQEEINEV	RLQEEINEV	46.09	1128.58	9	100	9	-0.7692	0.9	1.1	565.299	2	53.541	738000	4190000	44803	Inaki_293_24_02_2022.raw	2	2	2	2	Q70UQ0|IKIP_HUMAN	IKBIP	TARGET			3 3 4 11 18 46 46 34 5	RLQEEINEV	DB Search
AMPPPPPQGV	AMPPPPPQGV	46.09	989.5	10	50	10	5.3956	0.7	6.9	495.763	2	65.181			61188	Inaki_293_24_02_2022.raw	1	1	0	0	O60216|RAD21_HUMAN	RAD21	TARGET			0 0 3 7 6 3 0 0 0 3	AMPPPPPQGV	DB Search
SLNPKTWGR	SLNPKTWGR	46.08	1057.57	9	66.7	9	-0.3856	0.57	4.1	353.532	3	44.75	176000	811000	32444	Inaki_293_24_02_2022.raw	1	1	1	1	Q14669|TRIPC_HUMAN	TRIP12	TARGET			0 0 0 18 18 14 7 7 5	SLNPKTWGR	DB Search
GLLNIEEIHQL	GLLNIEEIHQL	46.06	1277.7	11	54.5	11	-4.2255	0.79	0.2	639.859	2	100.502	196000	1550000	110432	Inaki_293_24_02_2022.raw	1	1	1	1	Q4KWH8|PLCH1_HUMAN	PLCH1	TARGET			0 0 7 10 10 20 8 8 0 0 0	GLLNIEEIHQL	DB Search
SPIGKSPYTL	SPIGKSPYTL	46.06	1061.58	10	30	10	-0.9782	0.63	0.8	531.798	2	64.1755	141000	962000	59732	Inaki_293_24_02_2022.raw	1	1	1	1	Q9Y4W2|LAS1L_HUMAN	LAS1L	TARGET			0 0 18 0 0 0 0 0 16 5	SPIGKSPYTL	DB Search
SM(+15.99)FGAGLTV	SMFGAGLTV	46.05	897.427	9	77.8	9	2.0367	0.84	-0.5	898.437	1	86.8226	783000	4510000	91393	Inaki_293_24_02_2022.raw	3	3	3	3	Q99437|VATO_HUMAN	ATP6V0B	TARGET	Oxidation (M)	M2:Oxidation (M):1000.00	0 0 24 24 18 18 20 12 5	SM(+15.99)FGAGLTV	DB Search
LLAEKVLAGK	LLAEKVLAGK	46.04	1040.66	10	100	10	0.7447	0.81	3.5	521.341	2	55.7353	1680000	9710000	47799	Inaki_293_24_02_2022.raw	3	3	1	1	Q5JWF2|GNAS1_HUMAN:P63092|GNAS2_HUMAN	GNAS	TARGET			5 37 17 9 7 7 7 7 4 4	LLAEKVLAGK	DB Search
ATYDTTLVEK	ATYDTTLVEK	46.04	1139.57	10	30	10	1.9627	0.8	1.8	570.796	2	50.9074	29400	227000	41201	Inaki_293_24_02_2022.raw	1	1	1	1	Q93096|TP4A1_HUMAN	PTP4A1	TARGET			0 0 46 40 0 0 0 0 0 5	ATYDTTLVEK	DB Search
VPASFSSL	VPASFSSL	46.04	806.417	8	87.5	8	-0.0268	0.8	2.3	807.43	1	82.177	899000	3370000	84758	Inaki_293_24_02_2022.raw	3	3	2	2	Q9H9A6|LRC40_HUMAN:Q7L311|ARMX2_HUMAN	LRRC40:ARMCX2	TARGET			5 0 25 25 20 12 8 5	VPASFSSL	DB Search
STYALTLYK	STYALTLYK	46.04	1058.56	9	44.4	9	-0.5916	0.89	-2.3	530.291	2	69.8264	176000	1350000	67804	Inaki_293_24_02_2022.raw	2	2	1	1	Q9UBK7|RBL2A_HUMAN:Q9UNT1|RBL2B_HUMAN	RABL2A:RABL2B	TARGET			0 0 5 2 1 1 1 2 5	STYALTLYK	DB Search
AQFGAVLEV	AQFGAVLEV	46.02	932.497	9	44.4	9	1.4522	0.84	5.1	933.512	1	101.538	530000	3530000	111905	Inaki_293_24_02_2022.raw	2	2	2	2	Q9NW13|RBM28_HUMAN	RBM28	TARGET			0 0 13 13 15 27 0 0 0	AQFGAVLEV	DB Search
APRPGALLTGTTV	APRPGALLTGTTV	46.01	1252.71	13	46.2	13	-0.1993	0.81	0.1	627.367	2	71.7786	650000	4470000	70258	Inaki_293_24_02_2022.raw	1	1	1	1	Q96L91|EP400_HUMAN	EP400	TARGET			0 0 0 0 0 2 4 22 22 22 20 0 0	APRPGALLTGTTV	DB Search
RPHIPISKL	RPHIPISKL	46	1059.66	9	77.8	9	2.5213	0.63	3.4	354.228	3	50.8166			41086	Inaki_293_24_02_2022.raw	2	2	0	0	Q8TF42|UBS3B_HUMAN	UBASH3B	TARGET			0 0 31 10 8 8 10 10 5	RPHIPISKL	DB Search
TPRVIIQTV	TPRVIIQTV	45.99	1025.62	9	66.7	9	-1.4709	0.83	1.5	513.822	2	65.8101	2900000	11900000	62090	Inaki_293_24_02_2022.raw	4	4	2	2	Q9Y222|DMTF1_HUMAN	DMTF1	TARGET			0 0 0 3 13 72 84 7 5	TPRVIIQTV	DB Search
SRPPSLGF	SRPPSLGF	45.99	859.455	8	37.5	8	-7.4433	0.77	2	430.737	2	62.9748	375000	821000	57690	Inaki_293_24_02_2022.raw	2	2	1	1	Q5M775|CYTSB_HUMAN	SPECC1	TARGET			0 0 0 0 0 11 14 5	SRPPSLGF	DB Search
KLVDPERDMSL	KLVDPERDMSL	45.98	1301.66	11	54.5	11	-0.9289	0.3	1.2	434.898	3	64.6409	1010000	5310000	60279	Inaki_293_24_02_2022.raw	3	3	1	1	Q14444|CAPR1_HUMAN	CAPRIN1	TARGET			5 8 8 8 0 0 0 0 0 16 5	KLVDPERDMSL	DB Search
SPKIPGIDL	SPKIPGIDL	45.98	938.544	9	55.6	9	-6.1972	0.61	1.4	470.282	2	83.8656	1060000	6290000	87226	Inaki_293_24_02_2022.raw	1	1	1	1	Q15034|HERC3_HUMAN	HERC3	TARGET			0 0 12 32 0 0 52 67 5	SPKIPGIDL	DB Search
LLDGTVFEI	LLDGTVFEI	45.98	1005.54	9	44.4	9	6.3554	0.73	1.5	1006.55	1	126.562	5270000	26400000	146968	Inaki_293_24_02_2022.raw	2	2	2	2	Q9BY27|DGC6L_HUMAN:Q14129|DGCR6_HUMAN	DGCR6L:DGCR6	TARGET			0 0 6 3 3 0 2 0 0	LLDGTVFEI	DB Search
APAGVLPEL	APAGVLPEL	45.98	865.491	9	77.8	9	-2.0972	0.86	1.5	433.755	2	99.1566	12900000	32800000	99962	Inaki_293_24_02_2022_RESTOS.raw	3	3	2	2	Q8TBC5|ZSC18_HUMAN	ZSCAN18	TARGET			0 0 3 3 14 64 3 3 5	APAGVLPEL	DB Search
IVDPVQPQKV	IVDPVQPQKV	45.98	1121.64	10	50	10	2.4922	0.84	1.1	561.832	2	57.0292	747000	3590000	49566	Inaki_293_24_02_2022.raw	1	1	1	1	Q16775|GLO2_HUMAN	HAGH	TARGET			5 13 66 0 0 0 7 7 0 0	IVDPVQPQKV	DB Search
ETVELLQA	ETVELLQA	45.97	901.476	8	25	8	5.5021	0.76	-9.2	902.478	1	84.2716	16500	331000	87937	Inaki_293_24_02_2022.raw	1	1	1	1	Q13561|DCTN2_HUMAN	DCTN2	TARGET			0 0 0 17 17 0 0 0	ETVELLQA	DB Search
GVIAEILRGV	GVIAEILRGV	45.97	1025.62	10	50	10	-5.4954	0.8	1	513.821	2	110.623	881000	5220000	124805	Inaki_293_24_02_2022.raw	2	2	1	1	O00567|NOP56_HUMAN	NOP56	TARGET			0 0 31 51 22 11 6 0 0 0	GVIAEILRGV	DB Search
SMAPGLTSV	SMAPGLTSV	45.96	861.427	9	22.2	9	1.6741	0.95	1.9	862.439	1	77.1072	1020000	5200000	77669	Inaki_293_24_02_2022.raw	3	3	3	3	O95340|PAPS2_HUMAN	PAPSS2	TARGET			0 0 8 0 0 0 4 0 0	SMAPGLTSV	DB Search
RLLDVRSVL	RLLDVRSVL	45.95	1069.66	9	88.9	9	1.3198	0.5	3.2	357.563	3	80.1111	61800	435000	82065	Inaki_293_24_02_2022.raw	2	2	1	1	Q9Y3I1|FBX7_HUMAN	FBXO7	TARGET			5 8 7 7 7 7 67 0 5	RLLDVRSVL	DB Search
IKPPIIHY	IKPPIIHY	45.95	979.585	8	25	8	-5.3101	0.85	1.5	490.803	2	59.3549	4750000	14000000	53123	Inaki_293_24_02_2022.raw	2	2	2	2	Q9UKI8|TLK1_HUMAN:Q86UE8|TLK2_HUMAN	TLK1:TLK2	TARGET			1 1 28 1 1 6 1 1	IKPPIIHY	DB Search
EVGLSLEPV	EVGLSLEPV	45.95	941.507	9	55.6	9	5.1506	0.25	1.9	942.52	1	100.446	665000	3860000	110354	Inaki_293_24_02_2022.raw	2	2	2	2	Q9UKN5|PRDM4_HUMAN	PRDM4	TARGET			0 0 12 5 5 7 4 0 0	EVGLSLEPV	DB Search
LPSLPTAEL	LPSLPTAEL	45.95	939.528	9	33.3	9	3.9443	0.85	3.6	940.542	1	104.13	125000	1010000	115601	Inaki_293_24_02_2022.raw	1	1	1	1	Q6ZNJ1|NBEL2_HUMAN	NBEAL2	TARGET			3 0 2 4 1 0 0 0 0	LPSLPTAEL	DB Search
VVAPAGITL	VVAPAGITL	45.94	839.512	9	55.6	9	-2.2553	0.93	4.6	840.526	1	94.6685	862000	5540000	102282	Inaki_293_24_02_2022.raw	5	5	3	3	P12268|IMDH2_HUMAN	IMPDH2	TARGET			0 0 23 7 7 14 14 0 0	VVAPAGITL	DB Search
APDVGRMGI	APDVGRMGI	45.91	914.464	9	55.6	9	-3.7605	0.66	3.9	458.243	2	61.312	3750000	10400000	55957	Inaki_293_24_02_2022.raw	3	3	2	2	Q14254|FLOT2_HUMAN	FLOT2	TARGET			5 66 50 34 1 1 1 1 2	APDVGRMGI	DB Search
VRPPPGPEL	VRPPPGPEL	45.9	960.539	9	55.6	9	0.2364	0.83	1	481.279	2	55.7139	1790000	4280000	47949	Inaki_293_24_02_2022.raw	4	4	2	2	Q6ZRS2|SRCAP_HUMAN	SRCAP	TARGET			3 3 29 11 0 0 0 0 5	VRPPPGPEL	DB Search
LPRPPPPEM	LPRPPPPEM	45.89	1032.54	9	77.8	9	-0.5561	0.5	2	517.282	2	59.0087	6470000	10400000	52421	Inaki_293_24_02_2022.raw	5	5	2	2	Q00325|S25A3_HUMAN	SLC25A3	TARGET			5 6 6 9 51 28 0 0 5	LPRPPPPEM	DB Search
QPITPGPSI	QPITPGPSI	45.89	908.497	9	88.9	9	1.8625	0.6	0.3	455.258	2	72.7703	5720000	19500000	72071	Inaki_293_24_02_2022.raw	4	4	3	3	O60341|KDM1A_HUMAN	KDM1A	TARGET			5 3 0 3 4 4 5 5 5	QPITPGPSI	DB Search
APRYSAPVI	APRYSAPVI	45.89	972.539	9	55.6	9	-4.4877	0.78	1.6	487.28	2	60.7552	4270000	15700000	54787	Inaki_293_24_02_2022.raw	2	2	2	2	Q99707|METH_HUMAN	MTR	TARGET			0 0 2 0 0 21 32 32 5	APRYSAPVI	DB Search
LLQKFVPEI	LLQKFVPEI	45.86	1085.65	9	77.8	9	-2.1266	0.71	1.3	543.834	2	92.4988	303000	1940000	99472	Inaki_293_24_02_2022.raw	1	1	1	1	Q2KHR3|QSER1_HUMAN	QSER1	TARGET			0 0 5 5 5 10 24 24 5	LLQKFVPEI	DB Search
VPKYWGSGL	VPKYWGSGL	45.85	1005.53	9	77.8	9	-2.7856	0.75	-0.3	503.773	2	73.2045	1570000	8230000	72177	Inaki_293_24_02_2022.raw	1	1	1	1	Q99986|VRK1_HUMAN	VRK1	TARGET			5 23 4 0 0 7 7 28 5	VPKYWGSGL	DB Search
SPTTSSQIL	SPTTSSQIL	45.85	932.481	9	77.8	9	-2.3734	0.79	1.3	467.25	2	62.8776	2680000	8460000	58350	Inaki_293_24_02_2022.raw	2	2	2	2	Q9Y5J3|HEY1_HUMAN	HEY1	TARGET			0 0 7 7 12 8 8 12 5	SPTTSSQIL	DB Search
APLDSIHSL	APLDSIHSL	45.83	951.503	9	33.3	9	-2.1675	0.57	2.4	476.762	2	72.2435	606000	3080000	70930	Inaki_293_24_02_2022.raw	2	2	1	1	P49327|FAS_HUMAN	FASN	TARGET			5 3 3 1 1 1 1 1 1	APLDSIHSL	DB Search
ALWERIEGV	ALWERIEGV	45.83	1071.57	9	88.9	9	-0.7404	0.87	0.7	536.795	2	86.4936	2540000	22400000	90858	Inaki_293_24_02_2022.raw	4	4	3	3	Q9BWT7|CAR10_HUMAN	CARD10	TARGET			4 4 32 9 0 4 4 6 5	ALWERIEGV	DB Search
RPQITINEI	RPQITINEI	45.81	1082.61	9	77.8	9	-2.738	0.88	5.1	542.316	2	69.6525	221000	1310000	67324	Inaki_293_24_02_2022.raw	1	1	1	1	Q92993|KAT5_HUMAN	KAT5	TARGET			0 0 2 3 6 20 20 16 5	RPQITINEI	DB Search
ILDEHVQRV	ILDEHVQRV	45.8	1107.6	9	66.7	9	-0.5655	0.4	0.6	370.21	3	43.5616	6450000	37600000	30779	Inaki_293_24_02_2022.raw	4	4	2	2	O15169|AXIN1_HUMAN	AXIN1	TARGET			5 10 2 2 10 6 0 0 0	ILDEHVQRV	DB Search
ALWEEQVLQK	ALWEEQVLQK	45.77	1242.66	10	60	10	0.493	0.8	-0.7	622.34	2	77.9192	62000	633000	79013	Inaki_293_24_02_2022.raw	1	1	1	1	Q9BSF4|TIM29_HUMAN	TIMM29	TARGET			0 0 15 26 8 8 8 0 0 5	ALWEEQVLQK	DB Search
RPQAPSSSAF	RPQAPSSSAF	45.76	1046.51	10	60	10	-0.696	0.82	1.9	524.268	2	42.3593	1000000	4580000	29427	Inaki_293_24_02_2022.raw	2	2	2	2	Q9P2Y4|ZN219_HUMAN	ZNF219	TARGET			0 0 4 4 0 0 19 19 60 5	RPQAPSSSAF	DB Search
AM(+15.99)SNLVPPVEL	AMSNLVPPVEL	45.76	1184.61	11	27.3	11	2.0003	0.83	1.7	593.316	2	103.835	5860000	15600000	115560	Inaki_293_24_02_2022.raw	5	5	3	3	Q5JWF2|GNAS1_HUMAN:P63092|GNAS2_HUMAN	GNAS	TARGET	Oxidation (M)	M2:Oxidation (M):1000.00	0 0 1 1 2 9 8 1 1 0 0	AM(+15.99)SNLVPPVEL	DB Search
YRAPEIM(+15.99)L	YRAPEIML	45.75	1007.51	8	75	8	-2.0788	0.67	-1	504.764	2	74.0122	3270000	18500000	73702	Inaki_293_24_02_2022.raw	11	11	5	5	P28482|MK01_HUMAN:Q15759|MK11_HUMAN:P27361|MK03_HUMAN:Q16539|MK14_HUMAN	MAPK1:MAPK11:MAPK3:MAPK14	TARGET	Oxidation (M)	M7:Oxidation (M):1000.00	0 0 4 3 3 49 11 5	YRAPEIM(+15.99)L	DB Search
YRAPELM(+15.99)L	YRAPELML	45.75	1007.51	8	75	8	-3.0887	0.65	-1	504.764	2	74.0122	3270000	18500000	73702	Inaki_293_24_02_2022.raw	11	11	5	5	Q13164|MK07_HUMAN	MAPK7	TARGET	Oxidation (M)	M7:Oxidation (M):1000.00	0 0 4 3 3 49 11 5	YRAPELM(+15.99)L	DB Search
QMISRIEYI	QMISRIEYI	45.74	1151.6	9	66.7	9	-0.7215	0.82	0.7	576.81	2	78.6783	752000	5260000	79921	Inaki_293_24_02_2022.raw	1	1	1	1	P48730|KC1D_HUMAN:P49674|KC1E_HUMAN	CSNK1D:CSNK1E	TARGET			4 4 15 0 0 0 2 4 5	QMISRIEYI	DB Search
SVAKESIPL	SVAKESIPL	45.74	942.539	9	33.3	9	-6.9263	0.92	1.8	472.279	2	59.4677	4130000	14900000	53124	Inaki_293_24_02_2022.raw	4	4	2	2	A6NHX0|CAST2_HUMAN	CASTOR2	TARGET			0 0 3 1 1 7 12 1 1	SVAKESIPL	DB Search
KIADFGWSV	KIADFGWSV	45.72	1021.52	9	77.8	9	-1.5987	0.83	-1.1	511.77	2	92.2599	4400000	24800000	98958	Inaki_293_24_02_2022.raw	2	2	2	2	Q9UQB9|AURKC_HUMAN:Q96GD4|AURKB_HUMAN:O14965|AURKA_HUMAN	AURKC:AURKB:AURKA	TARGET			5 0 0 2 6 6 13 6 5	KIADFGWSV	DB Search
ILGPKPQGV	ILGPKPQGV	45.72	907.549	9	77.8	9	-1.2055	0.86	1.7	454.784	2	49.4995	551000	2800000	39147	Inaki_293_24_02_2022.raw	2	2	1	1	Q8NHS3|MFSD8_HUMAN	MFSD8	TARGET			5 42 22 10 10 3 3 0 0	ILGPKPQGV	DB Search
FRPLYTHEY	FRPLYTHEY	45.71	1224.59	9	55.6	9	-0.2597	0.86	1.2	409.207	3	54.4717	5990000	22300000	46494	Inaki_293_24_02_2022.raw	3	3	2	2	Q99442|SEC62_HUMAN	SEC62	TARGET			0 0 4 4 8 11 0 0 5	FRPLYTHEY	DB Search
AAVAAALARLLAA	AAVAAALARLLAA	45.71	1180.73	13	61.5	13	-10.3703	0.76	0.5	591.374	2	117.608	1200000	4090000	134674	Inaki_293_24_02_2022.raw	1	1	1	1	Q8TCT7|SPP2B_HUMAN	SPPL2B	TARGET			0 0 8 36 30 19 14 4 0 13 7 0 0	AAVAAALARLLAA	DB Search
SPADPTRTF	SPADPTRTF	45.7	990.477	9	55.6	9	-0.0542	0.83	1.5	496.248	2	48.4231	518000	2430000	37763	Inaki_293_24_02_2022.raw	1	1	1	1	Q9UMN6|KMT2B_HUMAN	KMT2B	TARGET			5 17 23 23 2 1 0 0 0	SPADPTRTF	DB Search
APRGAGVSNF	APRGAGVSNF	45.7	974.493	10	60	10	-2.1183	0.78	4	488.258	2	42.8039	479000	1070000	27719	Inaki_293_24_02_2022_RESTOS.raw	2	2	2	2	Q92729|PTPRU_HUMAN	PTPRU	TARGET			0 0 3 0 0 4 29 48 27 5	APRGAGVSNF	DB Search
LTDTTILQV	LTDTTILQV	45.69	1002.56	9	44.4	9	2.9628	0.71	3.6	502.291	2	96.3402	527000	3200000	104626	Inaki_293_24_02_2022.raw	1	1	1	1	Q6KC79|NIPBL_HUMAN	NIPBL	TARGET			0 0 30 27 27 32 0 0 0	LTDTTILQV	DB Search
SPPSQPAVAL	SPPSQPAVAL	45.68	965.518	10	40	10	4.0191	0.84	1.5	966.531	1	71.4235	463000	1580000	70179	Inaki_293_24_02_2022.raw	5	5	3	3	Q9H0E3|SP130_HUMAN	SAP130	TARGET			0 0 5 0 0 0 0 10 8 5	SPPSQPAVAL	DB Search
ATWTYSPLLKK	ATWTYSPLLKK	45.67	1306.73	11	72.7	11	-0.6483	0.82	3.1	436.587	3	67.8667	93600	866000	64878	Inaki_293_24_02_2022.raw	1	1	1	1	O15350|P73_HUMAN	TP73	TARGET			0 0 0 23 50 52 15 15 19 26 5	ATWTYSPLLKK	DB Search
LLNYAPLEK	LLNYAPLEK	45.67	1059.6	9	77.8	9	2.3824	0.81	2.3	530.809	2	69.1345	1070000	4020000	66590	Inaki_293_24_02_2022.raw	2	2	2	2	P62875|RPAB5_HUMAN	POLR2L	TARGET			5 5 7 7 10 1 1 4 5	LLNYAPLEK	DB Search
Q(-17.03)LYSKAIQR	QLYSKAIQR	45.67	1088.6	9	77.8	9	7.4686	0.61	0.4	545.309	2	55.7846	41700	179000	44383	Inaki_293_24_02_2022_RESTOS.raw	1	1	1	1	Q9UKT4|FBX5_HUMAN	FBXO5	TARGET	Pyro-glu from Q	Q1:Pyro-glu from Q:1000.00	0 0 17 16 16 10 4 4 5	Q(-17.03)LYSKAIQR	DB Search
AQWQKVLPR	AQWQKVLPR	45.64	1124.65	9	55.6	9	0.9918	0.7	1.3	563.333	2	53.9576	5080000	19900000	45522	Inaki_293_24_02_2022.raw	5	5	4	4	Q9Y2R0|COA3_HUMAN	COA3	TARGET			0 0 10 20 17 15 11 0 0	AQWQKVLPR	DB Search
IPNERTMQL	IPNERTMQL	45.64	1100.56	9	66.7	9	-1.2987	0.71	2.2	551.293	2	59.2747	976000	3310000	52708	Inaki_293_24_02_2022.raw	1	1	1	1	Q8N1B4|VPS52_HUMAN	VPS52	TARGET			5 48 6 3 0 0 0 3 5	IPNERTMQL	DB Search
SPAFKVREF	SPAFKVREF	45.64	1079.58	9	55.6	9	-3.8118	0.68	0.4	540.798	2	56.5094	1130000	3950000	49000	Inaki_293_24_02_2022.raw	5	5	2	2	Q92598|HS105_HUMAN:O95757|HS74L_HUMAN:P34932|HSP74_HUMAN	HSPH1:HSPA4L:HSPA4	TARGET			5 31 56 42 16 0 0 0 0	SPAFKVREF	DB Search
YQIAEQFRV	YQIAEQFRV	45.62	1152.59	9	77.8	9	-0.1301	0.84	2.9	577.308	2	77.7326	309000	2450000	78699	Inaki_293_24_02_2022.raw	1	1	1	1	Q9Y6V7|DDX49_HUMAN	DDX49	TARGET			3 3 67 15 11 3 2 0 0	YQIAEQFRV	DB Search
ILLEGTMNL	ILLEGTMNL	45.62	1002.54	9	33.3	9	-0.6428	0.82	2.6	1003.56	1	109.882	478000	3000000	123659	Inaki_293_24_02_2022.raw	2	2	2	2	O75448|MED24_HUMAN	MED24	TARGET			0 0 27 24 0 0 14 0 0	ILLEGTMNL	DB Search
VLSEKVSQL	VLSEKVSQL	45.62	1001.58	9	77.8	9	-3.3422	0.84	2.1	501.798	2	55.4363	4720000	23700000	47455	Inaki_293_24_02_2022.raw	2	2	2	2	Q9H0U3|MAGT1_HUMAN	MAGT1	TARGET			5 16 5 5 2 0 0 2 5	VLSEKVSQL	DB Search
SPRAPEPALEPESLDFSGAGQRL	SPRAPEPALEPESLDFSGAGQRL	45.62	2423.21	23	30.4	23	3.035	0.74	3.9	808.75	3	86.9884	47500	393000	91684	Inaki_293_24_02_2022.raw	1	1	1	1	Q8N729|NPW_HUMAN	NPW	TARGET			0 0 0 0 0 0 0 0 11 11 0 0 7 7 26 12 5 0 0 0 0 0 0	SPRAPEPALEPESLDFSGAGQRL	DB Search
RVYSPPEWIRY	RVYSPPEWIRY	45.61	1464.75	11	18.2	11	1.1264	0.74	1.3	733.387	2	77.0659	874000	2800000	77923	Inaki_293_24_02_2022.raw	1	1	1	1	P11309|PIM1_HUMAN:Q86V86|PIM3_HUMAN	PIM1:PIM3	TARGET			2 2 1 1 0 0 0 0 0 0 0	RVYSPPEWIRY	DB Search
GVRPVSGDL	GVRPVSGDL	45.61	898.487	9	55.6	9	-1.382	0.71	-1.1	450.252	2	46.4192	774000	4300000	34778	Inaki_293_24_02_2022.raw	2	2	2	2	Q9Y2U8|MAN1_HUMAN	LEMD3	TARGET			0 0 3 1 1 11 11 21 5	GVRPVSGDL	DB Search
FYTSVSRPGR	FYTSVSRPGR	45.6	1168.6	10	40	10	-1.3998	0.05	1.2	390.542	3	39.1365	337000	2140000	24914	Inaki_293_24_02_2022.raw	3	3	1	1	P01889|HLAB_HUMAN	HLA-B	TARGET			5 61 18 0 0 0 0 0 0 5	FYTSVSRPGR	DB Search
SAMEVVPAL	SAMEVVPAL	45.6	915.473	9	44.4	9	-0.9989	0.9	4.2	916.488	1	98.9994	603000	2770000	108200	Inaki_293_24_02_2022.raw	1	1	1	1	O94952|FBX21_HUMAN	FBXO21	TARGET			0 0 0 5 30 6 5 0 0	SAMEVVPAL	DB Search
STYAPIGEVHK	STYAPIGEVHK	45.59	1200.61	11	45.5	11	-0.7014	0.72	0.5	401.214	3	41.9857	148000	1090000	28629	Inaki_293_24_02_2022.raw	2	2	1	1	P16615|AT2A2_HUMAN	ATP2A2	TARGET			0 0 0 0 9 13 0 0 5 9 5	STYAPIGEVHK	DB Search
APSKTSLIM	APSKTSLIM	45.58	946.516	9	55.6	9	-9.62	0.77	2.5	474.268	2	55.4363	1020000	3000000	47611	Inaki_293_24_02_2022.raw	2	2	1	1	Q9H334|FOXP1_HUMAN	FOXP1	TARGET			5 16 0 0 0 0 9 16 5	APSKTSLIM	DB Search
KLLEGEETRL	KLLEGEETRL	45.58	1186.66	10	50	10	-0.9155	0.69	0	594.337	2	51.7627	1560000	8550000	42383	Inaki_293_24_02_2022.raw	3	3	2	2	P07196|NFL_HUMAN	NEFL	TARGET			5 6 13 13 0 0 4 0 0 0	KLLEGEETRL	DB Search
M(+15.99)LDMSVPAV	MLDMSVPAV	45.58	977.456	9	44.4	9	2.8902	0.81	4.7	978.472	1	94.6685	180000	1220000	102296	Inaki_293_24_02_2022.raw	2	2	2	2	Q86WA8|LONP2_HUMAN	LONP2	TARGET	Oxidation (M)	M1:Oxidation (M):22.45	0 0 36 20 11 0 7 0 0	M(+15.99)LDMSVPAV	DB Search
RIFEPPPPK	RIFEPPPPK	45.58	1079.61	9	100	9	-1.3229	0.83	3.5	360.881	3	42.8813	3930000	8650000	29925	Inaki_293_24_02_2022.raw	6	6	4	4	O43143|DHX15_HUMAN	DHX15	TARGET			5 13 35 76 14 52 41 12 5	RIFEPPPPK	DB Search
VLSDVIPSI	VLSDVIPSI	45.56	941.543	9	55.6	9	-2.1591	0.81	-0.7	942.554	1	110.764			124980	Inaki_293_24_02_2022.raw	1	1	0	0	Q6PEV8|F199X_HUMAN	FAM199X	TARGET			0 0 7 7 65 9 5 0 0	VLSDVIPSI	DB Search
SILSEVQQA	SILSEVQQA	45.56	973.508	9	55.6	9	4.0264	0.58	3	487.765	2	82.2878	680000	3670000	84966	Inaki_293_24_02_2022.raw	1	1	1	1	P09874|PARP1_HUMAN	PARP1	TARGET			0 0 10 6 6 5 5 0 0	SILSEVQQA	DB Search
RPSGPGPEL	RPSGPGPEL	45.54	908.472	9	33.3	9	-3.5535	0.82	2.5	455.246	2	43.3687	626000	1730000	28205	Inaki_293_24_02_2022_RESTOS.raw	3	3	2	2	P51531|SMCA2_HUMAN	SMARCA2	TARGET			1 1 1 1 1 1 15 15 5	RPSGPGPEL	DB Search
SPADGKPRLSL	SPADGKPRLSL	45.53	1139.63	11	63.6	11	-3.966	0.6	3	380.887	3	50.4414	709000	2870000	40490	Inaki_293_24_02_2022.raw	2	2	2	2	Q12955|ANK3_HUMAN	ANK3	TARGET			5 31 20 20 0 0 5 0 0 2 5	SPADGKPRLSL	DB Search
GSHSMRYFYTS	GSHSMRYFYTS	45.52	1334.57	11	27.3	11	2.1885	0.54	2.6	668.297	2	52.3909	1650000	4880000	43444	Inaki_293_24_02_2022.raw	2	2	2	2	P01889|HLAB_HUMAN	HLA-B	TARGET			0 0 8 6 0 0 0 5 0 0 0	GSHSMRYFYTS	DB Search
RPDYRNITF	RPDYRNITF	45.49	1180.6	9	100	9	-3.1997	0.17	1.5	394.542	3	60.0462	1820000	4880000	54293	Inaki_293_24_02_2022.raw	2	2	2	2	Q99707|METH_HUMAN	MTR	TARGET			4 4 6 3 3 25 16 7 5	RPDYRNITF	DB Search
SLDQPTQTV	SLDQPTQTV	45.49	987.487	9	77.8	9	6.0984	0.84	1.1	988.5	1	54.4717	53400000	245000000	46158	Inaki_293_24_02_2022.raw	5	5	3	3	Q99613|EIF3C_HUMAN:B5ME19|EIFCL_HUMAN	EIF3C:EIF3CL	TARGET			0 0 16 16 5 5 8 4 4	SLDQPTQTV	DB Search
SLAQYLINV	SLAQYLINV	45.48	1019.57	9	55.6	9	-0.3807	0.92	1.8	1020.58	1	117.626	65400000	306000000	134385	Inaki_293_24_02_2022.raw	9	9	5	5	Q15366|PCBP2_HUMAN	PCBP2	TARGET			0 0 37 37 66 57 10 0 0	SLAQYLINV	DB Search
RVFDVPIRR	RVFDVPIRR	45.47	1156.68	9	77.8	9	1.0383	0.41	1.6	386.57	3	50.5706	1840000	7810000	40932	Inaki_293_24_02_2022.raw	2	2	1	1	Q9UK99|FBX3_HUMAN	FBXO3	TARGET			3 3 4 4 42 3 0 0 5	RVFDVPIRR	DB Search
KYFGGVLEY	KYFGGVLEY	45.45	1074.54	9	77.8	9	0.6878	0.77	-0.9	538.278	2	83.6336	5400000	30100000	80196	Inaki_293_24_02_2022_RESTOS.raw	2	2	2	2	O94955|RHBT3_HUMAN	RHOBTB3	TARGET			5 1 1 2 3 4 11 5 5	KYFGGVLEY	DB Search
LLSDLTHQI	LLSDLTHQI	45.45	1038.57	9	100	9	1.4207	0.79	3	520.296	2	80.1902	425000	1670000	82081	Inaki_293_24_02_2022.raw	1	1	1	1	Q13162|PRDX4_HUMAN	PRDX4	TARGET			5 11 4 4 4 5 3 3 5	LLSDLTHQI	DB Search
Q(-17.03)PKLPMRTL	QPKLPMRTL	45.45	1065.6	9	33.3	9	-18.829	0.68	-0.3	533.809	2	54.2319	529000	2210000	45750	Inaki_293_24_02_2022.raw	2	2	2	2	O43432|IF4G3_HUMAN	EIF4G3	TARGET	Pyro-glu from Q	Q1:Pyro-glu from Q:1000.00	0 0 12 16 0 0 0 0 5	Q(-17.03)PKLPMRTL	DB Search
APDQHTRLL	APDQHTRLL	45.43	1049.56	9	66.7	9	1.0874	0.62	2.8	350.864	3	43.9869	323000	859000	29380	Inaki_293_24_02_2022_RESTOS.raw	1	1	1	1	O15360|FANCA_HUMAN	FANCA	TARGET			5 38 37 37 56 16 0 0 0	APDQHTRLL	DB Search
RVLSTPDLEVRKK	RVLSTPDLEVRKK	45.42	1539.91	13	53.8	13	1.713	0.6	3	514.314	3	44.5017	58000	470000	32210	Inaki_293_24_02_2022.raw	1	1	1	1	P53618|COPB_HUMAN	COPB1	TARGET			5 3 0 0 0 5 0 7 7 0 0 2 5	RVLSTPDLEVRKK	DB Search
KLYPTLVIR	KLYPTLVIR	45.42	1101.69	9	100	9	0.1573	0.89	-0.6	368.239	3	67.1105	400000	2300000	63884	Inaki_293_24_02_2022.raw	5	5	1	1	Q9H9T3|ELP3_HUMAN	ELP3	TARGET			5 2 2 4 8 33 41 28 5	KLYPTLVIR	DB Search
ALASVIMGL	ALASVIMGL	45.41	873.499	9	44.4	9	-2.7184	0.84	1.5	874.511	1	120.594	6750000	37200000	138556	Inaki_293_24_02_2022.raw	6	6	3	3	P30153|2AAA_HUMAN:P30154|2AAB_HUMAN	PPP2R1A:PPP2R1B	TARGET			0 0 5 5 5 3 0 0 0	ALASVIMGL	DB Search
RVIGTLEEV	RVIGTLEEV	45.41	1014.57	9	77.8	9	0.5346	0.92	-2.3	508.294	2	66.1843	12500000	57700000	58089	Inaki_293_24_02_2022_RESTOS.raw	5	5	2	2	P46060|RAGP1_HUMAN	RANGAP1	TARGET			1 1 2 3 3 29 53 48 5	RVIGTLEEV	DB Search
VTYGGDPIPK	VTYGGDPIPK	45.38	1045.54	10	60	10	-0.0149	0.72	0.1	523.782	2	51.8595	7750	45300	42544	Inaki_293_24_02_2022.raw	2	2	1	1	P21333|FLNA_HUMAN:O75369|FLNB_HUMAN	FLNA:FLNB	TARGET			5 6 10 2 0 0 0 0 3 3	VTYGGDPIPK	DB Search
QPVAGRPSL	QPVAGRPSL	45.38	923.519	9	100	9	-1.752	0.71	1	462.769	2	43.5136	1130000	6630000	30947	Inaki_293_24_02_2022.raw	4	4	3	3	Q9BYT8|NEUL_HUMAN	NLN	TARGET			5 6 55 35 2 2 2 2 5	QPVAGRPSL	DB Search
FPREPRPKL	FPREPRPKL	45.38	1138.66	9	77.8	9	2.3851	0.25	4	380.564	3	45.1357	5530000	8330000	32828	Inaki_293_24_02_2022.raw	2	2	1	1	P47974|TISD_HUMAN	ZFP36L2	TARGET			5 0 0 12 3 3 3 3 5	FPREPRPKL	DB Search
GLADPSALTQA	GLADPSALTQA	45.35	1042.53	11	36.4	11	4.8104	0.84	5.7	522.277	2	78.2813	532000	2510000	79646	Inaki_293_24_02_2022.raw	3	3	2	2	Q96S55|WRIP1_HUMAN	WRNIP1	TARGET			0 0 5 5 0 0 0 3 3 0 0	GLADPSALTQA	DB Search
VDPNRAVPL	VDPNRAVPL	45.35	979.545	9	77.8	9	-2.2055	0.77	1.2	490.782	2	58.3679	420000	1790000	51755	Inaki_293_24_02_2022.raw	4	4	2	2	Q9Y3C1|NOP16_HUMAN	NOP16	TARGET			5 7 4 0 0 3 27 11 5	VDPNRAVPL	DB Search
TARPPGYEF	TARPPGYEF	45.33	1036.5	9	44.4	9	-4.0742	0.84	1	519.259	2	56.6568	2900000	7900000	49483	Inaki_293_24_02_2022.raw	6	6	2	2	Q8IU81|I2BP1_HUMAN	IRF2BP1	TARGET			0 0 5 0 0 0 39 45 5	TARPPGYEF	DB Search
SPTTAFTVL	SPTTAFTVL	45.32	935.496	9	66.7	9	-1.2299	0.22	2.1	468.758	2	99.0179	1950000	10000000	108702	Inaki_293_24_02_2022.raw	2	2	2	2	Q8TBC3|SHKB1_HUMAN	SHKBP1	TARGET			0 0 0 2 6 6 3 8 5	SPTTAFTVL	DB Search
SPTQPIQL	SPTQPIQL	45.32	882.481	8	50	8	1.9366	0.85	1.9	883.493	1	77.029	1360000	5280000	77490	Inaki_293_24_02_2022.raw	1	1	1	1	Q16186|ADRM1_HUMAN	ADRM1	TARGET			0 0 8 11 6 6 0 0	SPTQPIQL	DB Search
KPAPQTLTGL	KPAPQTLTGL	45.31	1024.59	10	70	10	-3.4764	0.67	5.7	513.308	2	57.6407	460000	1490000	50451	Inaki_293_24_02_2022.raw	1	1	1	1	Q96T58|MINT_HUMAN	SPEN	TARGET			5 2 2 0 0 0 5 4 8 5	KPAPQTLTGL	DB Search
QLIPALAKV	QLIPALAKV	45.31	951.612	9	88.9	9	-3.5348	0.82	1.4	476.816	2	84.5482	2810000	11500000	88328	Inaki_293_24_02_2022.raw	5	5	2	2	Q99502|EYA1_HUMAN:O00167|EYA2_HUMAN:O95677|EYA4_HUMAN	EYA1:EYA2:EYA4	TARGET			2 2 18 8 7 7 9 0 5	QLIPALAKV	DB Search
QMIGDIINL	QMIGDIINL	45.29	1015.54	9	44.4	9	-0.6009	0.9	0.3	1016.55	1	120.203	512000	2970000	138230	Inaki_293_24_02_2022.raw	2	2	2	2	O15061|SYNEM_HUMAN	SYNM	TARGET			5 9 21 0 0 24 0 0 0	QMIGDIINL	DB Search
SLEGIPLAQV	SLEGIPLAQV	45.29	1025.58	10	10	10	4.1952	0.94	2.8	1026.59	1	106.442	564000	3570000	118749	Inaki_293_24_02_2022.raw	3	3	2	2	Q8IVU3|HERC6_HUMAN:Q15034|HERC3_HUMAN	HERC6:HERC3	TARGET			0 0 0 0 0 0 0 9 0 0	SLEGIPLAQV	DB Search
YPDDRTARTL	YPDDRTARTL	45.27	1206.6	10	50	10	-0.3658	0	1	403.209	3	40.4554	3460000	7740000	26594	Inaki_293_24_02_2022.raw	3	3	2	2	Q5VWQ8|DAB2P_HUMAN	DAB2IP	TARGET			5 32 32 16 4 1 0 0 0 1	YPDDRTARTL	DB Search
KPYNPIIGETF	KPYNPIIGETF	45.26	1277.67	11	63.6	11	-1.3256	0.82	0.9	639.843	2	83.5706	528000	3020000	86790	Inaki_293_24_02_2022.raw	1	1	1	1	Q9BXB4|OSB11_HUMAN:Q9BXB5|OSB10_HUMAN	OSBPL11:OSBPL10	TARGET			5 9 0 0 0 0 72 38 38 74 5	KPYNPIIGETF	DB Search
KPYNPILGETF	KPYNPILGETF	45.26	1277.67	11	63.6	11	-5.8209	0.83	0.9	639.843	2	83.5706	528000	3020000	86790	Inaki_293_24_02_2022.raw	1	1	1	1	Q9BZF1|OSBL8_HUMAN:Q9H0X9|OSBL5_HUMAN	OSBPL8:OSBPL5	TARGET			5 9 0 0 0 0 72 38 38 74 5	KPYNPILGETF	DB Search
SPAFLLRLPL	SPAFLLRLPL	45.25	1125.69	10	10	10	-6.9365	0.7	0.7	563.855	2	120.682	171000	923000	138958	Inaki_293_24_02_2022.raw	2	2	1	1	Q6H3X3|ULBP5_HUMAN	RAET1G	TARGET			0 0 2 1 1 0 0 0 0 0	SPAFLLRLPL	DB Search
VLDVESGNISV	VLDVESGNISV	45.24	1130.58	11	27.3	11	6.1157	0.82	3.7	566.303	2	89.7474	631000	3030000	95474	Inaki_293_24_02_2022.raw	1	1	1	1	P13798|ACPH_HUMAN	APEH	TARGET			0 0 8 0 0 0 0 3 3 0 0	VLDVESGNISV	DB Search
KIIGIM(+15.99)EEV	KIIGIMEEV	45.2	1046.57	9	100	9	-1.1841	0.81	1.1	524.294	2	66.9607	1190000	8110000	63729	Inaki_293_24_02_2022.raw	3	3	2	2	P52701|MSH6_HUMAN	MSH6	TARGET	Oxidation (M)	M6:Oxidation (M):1000.00	5 6 6 7 7 16 16 11 5	KIIGIM(+15.99)EEV	DB Search
ASFPKVFIK	ASFPKVFIK	45.2	1035.61	9	77.8	9	-5.4385	0.9	1.4	518.816	2	65.7958			62041	Inaki_293_24_02_2022.raw	1	1	0	0	Q9UKA2|FBXL4_HUMAN	FBXL4	TARGET			0 0 24 8 8 9 7 7 5	ASFPKVFIK	DB Search
SRSGGGGGGGLGSGGSIRSSY	SRSGGGGGGGLGSGGSIRSSY	45.2	1811.85	21	28.6	21	3.2784	0.78	2.7	604.962	3	45.902	631000	2690000	34012	Inaki_293_24_02_2022.raw	2	2	2	2	P35527|K1C9_HUMAN	KRT9	TARGET			0 0 0 0 0 0 0 0 0 11 12 25 25 27 0 0 0 0 0 0 5	SRSGGGGGGGLGSGGSIRSSY	DB Search
SPLTKSISL	SPLTKSISL	45.19	944.554	9	100	9	-5.2164	0.56	2.5	473.287	2	68.6645	1480000	7210000	66131	Inaki_293_24_02_2022.raw	3	3	1	1	Q12802|AKP13_HUMAN	AKAP13	TARGET			5 64 64 16 6 6 9 47 5	SPLTKSISL	DB Search
IRSSYIRVL	IRSSYIRVL	45.19	1105.66	9	88.9	9	-4.3405	0.86	0.9	369.563	3	60.958	3210000	14700000	55126	Inaki_293_24_02_2022.raw	4	4	2	2	P33992|MCM5_HUMAN	MCM5	TARGET			5 0 6 6 40 80 4 4 5	IRSSYIRVL	DB Search
SPAPTITSL	SPAPTITSL	45.18	885.481	9	55.6	9	1.934	0.8	1.6	886.493	1	80.8997	555000	2500000	83019	Inaki_293_24_02_2022.raw	1	1	1	1	Q7Z6Z7|HUWE1_HUMAN	HUWE1	TARGET			0 0 14 12 12 32 14 0 0	SPAPTITSL	DB Search
KPYQGVGTGSSSL	KPYQGVGTGSSSL	45.18	1279.64	13	46.2	13	-1.7547	0.71	0.6	640.831	2	46.5666	246000	1570000	35049	Inaki_293_24_02_2022.raw	1	1	1	1	Q9H0V9|LMA2L_HUMAN	LMAN2L	TARGET			5 8 0 0 0 0 0 0 0 19 21 24 5	KPYQGVGTGSSSL	DB Search
FLDKELTGL	FLDKELTGL	45.17	1034.56	9	55.6	9	0.1605	0.86	-0.4	518.292	2	87.3945	1390000	4930000	92303	Inaki_293_24_02_2022.raw	1	1	1	1	P04035|HMDH_HUMAN	HMGCR	TARGET			4 4 3 0 0 4 2 0 0	FLDKELTGL	DB Search
IIAIPTGVK	IIAIPTGVK	45.17	910.585	9	77.8	9	-2.5716	0.86	1.2	456.302	2	69.2794	22700000	107000000	66656	Inaki_293_24_02_2022.raw	5	5	2	2	P00395|COX1_HUMAN	MT-CO1	TARGET			5 17 13 13 4 4 0 0 5	IIAIPTGVK	DB Search
APYRDLPASL	APYRDLPASL	45.17	1101.58	10	60	10	-1.005	0.71	0	551.8	2	70.719	4890000	29000000	68750	Inaki_293_24_02_2022.raw	3	3	2	2	P54259|ATN1_HUMAN	ATN1	TARGET			0 0 0 0 3 22 44 44 30 5	APYRDLPASL	DB Search
IAAPTSSAL	IAAPTSSAL	45.17	829.455	9	55.6	9	0.5218	0.91	1.1	830.466	1	65.6755	1050000	5100000	61756	Inaki_293_24_02_2022.raw	1	1	1	1	O43432|IF4G3_HUMAN	EIF4G3	TARGET			0 0 28 4 4 0 0 5 5	IAAPTSSAL	DB Search
SIGSPVGTPK	SIGSPVGTPK	45.16	941.518	10	30	10	-0.7737	0.92	3.1	471.77	2	41.7264	542000	3450000	28261	Inaki_293_24_02_2022.raw	1	1	1	1	Q8N3J3|HROB_HUMAN	HROB	TARGET			0 0 4 0 0 0 0 0 6 5	SIGSPVGTPK	DB Search
GIWLHVEGV	GIWLHVEGV	45.12	1008.54	9	33.3	9	0.428	0.74	2	505.28	2	92.1317	606000	4600000	98778	Inaki_293_24_02_2022.raw	1	1	1	1	Q6P996|PDXD1_HUMAN:Q6P474|PDXD2_HUMAN	PDXDC1:PDXDC2P	TARGET			0 0 6 6 3 0 0 0 0	GIWLHVEGV	DB Search
GTFLEGVAK	GTFLEGVAK	45.1	920.497	9	77.8	9	-0.7277	0.92	2	461.258	2	62.2816	414000	1490000	56914	Inaki_293_24_02_2022.raw	2	2	2	2	Q86Y39|NDUAB_HUMAN	NDUFA11	TARGET			0 0 28 30 15 5 5 14 5	GTFLEGVAK	DB Search
VQQPQQVQV	VQQPQQVQV	45.07	1052.56	9	55.6	9	4.4222	0.62	1	527.291	2	53.0602	153000	1360000	44283	Inaki_293_24_02_2022.raw	1	1	1	1	Q2TAL8|QRIC1_HUMAN	QRICH1	TARGET			0 0 20 17 17 23 8 0 0	VQQPQQVQV	DB Search
ILQDGRIFI	ILQDGRIFI	45.07	1073.62	9	77.8	9	-4.9547	0.86	1.9	537.822	2	91.5678	11600000	55900000	90770	Inaki_293_24_02_2022_RESTOS.raw	5	5	3	3	P14678|RSMB_HUMAN:P63162|RSMN_HUMAN	SNRPB:SNRPN	TARGET			5 32 47 34 0 0 2 3 5	ILQDGRIFI	DB Search
LPASVHPQL	LPASVHPQL	45.07	960.539	9	100	9	-4.0614	0.49	4.8	481.281	2	60.6036	1430000	6510000	54584	Inaki_293_24_02_2022.raw	2	2	2	2	Q9H0K1|SIK2_HUMAN	SIK2	TARGET			5 56 17 3 2 2 2 2 5	LPASVHPQL	DB Search
PRQPSATRL	PRQPSATRL	45.05	1024.58	9	22.2	9	-0.7277	0.71	0.8	513.299	2	39.4554	149000	898000	25115	Inaki_293_24_02_2022.raw	2	2	1	1	Q6NZ67|MZT2B_HUMAN:Q6P582|MZT2A_HUMAN	MZT2B:MZT2A	TARGET			0 0 5 0 0 0 1 1 4	PRQPSATRL	DB Search
YLTAEILEL	YLTAEILEL	45.05	1063.58	9	22.2	9	-3.3396	0.86	2.3	1064.59	1	125.729	6220000	29500000	134950	Inaki_293_24_02_2022_RESTOS.raw	3	3	3	3	Q96QV6|H2A1A_HUMAN:P0C0S8|H2A1_HUMAN:O75367|H2AY_HUMAN:Q99878|H2A1J_HUMAN:Q8IUE6|H2A2B_HUMAN:P04908|H2A1B_HUMAN:P16104|H2AX_HUMAN:Q93077|H2A1C_HUMAN:Q96KK5|H2A1H_HUMAN:Q9BTM1|H2AJ_HUMAN:Q7L7L0|H2A3_HUMAN:Q16777|H2A2C_HUMAN:Q6FI13|H2A2A_HUMAN:P20671|H2A1D_HUMAN	H2AC1:H2AC11:MACROH2A1:H2AC14:H2AC21:H2AC4:H2AX:H2AC6:H2AC12:H2AJ:H2AC25:H2AC20:H2AC18:H2AC7	TARGET			0 0 19 0 0 18 0 0 0	YLTAEILEL	DB Search
KLFDDDDSGKISL	KLFDDDDSGKISL	45.05	1451.71	13	53.8	13	0.32	0.69	0.1	726.867	2	77.2694	926000	6690000	77980	Inaki_293_24_02_2022.raw	2	2	2	2	O15182|CETN3_HUMAN	CETN3	TARGET			5 6 5 0 0 0 5 7 8 20 0 0 0	KLFDDDDSGKISL	DB Search
Q(-17.03)LYWSHPRK	QLYWSHPRK	45.04	1196.61	9	55.6	9	6.6041	0.42	1.6	399.879	3	55.0294	2600000	7690000	47328	Inaki_293_24_02_2022.raw	3	3	2	2	P62273|RS29_HUMAN	RPS29	TARGET	Pyro-glu from Q	Q1:Pyro-glu from Q:1000.00	0 0 24 57 37 37 0 0 3	Q(-17.03)LYWSHPRK	DB Search
RVREIIINAV	RVREIIINAV	45.02	1181.72	10	60	10	1.1031	0.01	2.2	394.918	3	66.273	10700000	34500000	62438	Inaki_293_24_02_2022.raw	7	7	3	3	P31350|RIR2_HUMAN	RRM2	TARGET			0 0 0 0 8 12 31 31 7 5	RVREIIINAV	DB Search
TLNPQMLQK	TLNPQMLQK	45.02	1071.57	9	77.8	9	0.5104	0.8	2.4	536.798	2	53.8094			45272	Inaki_293_24_02_2022.raw	2	2	0	0	Q9NVU7|SDA1_HUMAN	SDAD1	TARGET			0 0 44 7 7 9 4 4 5	TLNPQMLQK	DB Search
FAGQHIAK	FAGQHIAK	45.01	870.471	8	75	8	9.187	0.82	-0.3	436.244	2	49.3701	70500	511000	39027	Inaki_293_24_02_2022.raw	1	1	1	1	P21333|FLNA_HUMAN	FLNA	TARGET			5 35 6 6 0 0 6 5	FAGQHIAK	DB Search
FTAPPVLGK	FTAPPVLGK	45	928.538	9	77.8	9	0.0622	0.78	-2.7	465.277	2	66.5316	1170000	2950000	63469	Inaki_293_24_02_2022.raw	3	3	1	1	P35658|NU214_HUMAN	NUP214	TARGET			5 8 35 25 0 0 5 5 5	FTAPPVLGK	DB Search
HVLDTLIQL	HVLDTLIQL	44.98	1050.61	9	66.7	9	-4.4768	0.84	5	526.316	2	105.078	280000	1390000	117045	Inaki_293_24_02_2022.raw	1	1	1	1	Q7Z6Z7|HUWE1_HUMAN	HUWE1	TARGET			0 0 4 4 11 32 0 7 5	HVLDTLIQL	DB Search
SLADFMQEV	SLADFMQEV	44.97	1038.47	9	44.4	9	5.3488	0.83	0.4	1039.48	1	118.594	1660000	8630000	135829	Inaki_293_24_02_2022.raw	4	4	2	2	A5YKK6|CNOT1_HUMAN	CNOT1	TARGET			0 0 15 15 56 21 0 0 0	SLADFMQEV	DB Search
LPKSPPYTAF	LPKSPPYTAF	44.97	1119.6	10	40	10	0.8373	0.8	-0.9	560.807	2	73.5134	25900000	72100000	73060	Inaki_293_24_02_2022.raw	1	1	1	1	P23588|IF4B_HUMAN	EIF4B	TARGET			5 0 0 0 0 0 0 18 51 5	LPKSPPYTAF	DB Search
SIFSKFTSK	SIFSKFTSK	44.96	1043.57	9	77.8	9	-4.9903	0.92	-0.2	522.792	2	60.1958	981000	4040000	54036	Inaki_293_24_02_2022.raw	1	1	1	1	Q7KZI7|MARK2_HUMAN	MARK2	TARGET			0 0 27 8 8 7 4 4 5	SIFSKFTSK	DB Search
APASRLLAL	APASRLLAL	44.95	910.56	9	88.9	9	-6.3662	0.65	2.3	456.29	2	76.559	10800000	43900000	77345	Inaki_293_24_02_2022.raw	6	6	3	3	Q96S16|JMJD8_HUMAN	JMJD8	TARGET			5 72 33 2 0 2 5 10 5	APASRLLAL	DB Search
APGPPSVVV	APGPPSVVV	44.94	821.465	9	100	9	1.1739	0.81	3.3	822.478	1	75.102	712000	3440000	74932	Inaki_293_24_02_2022.raw	2	2	2	2	Q969V6|MRTFA_HUMAN	MRTFA	TARGET			5 8 8 4 4 3 3 13 5	APGPPSVVV	DB Search
ALAIKVLNK	ALAIKVLNK	44.94	968.638	9	100	9	-5.5088	0.82	0.7	485.329	2	52.9866	3620000	12700000	44492	Inaki_293_24_02_2022.raw	3	3	1	1	P25789|PSA4_HUMAN	PSMA4	TARGET			5 16 31 31 18 13 11 11 5	ALAIKVLNK	DB Search
APGYLPTSL	APGYLPTSL	44.94	917.486	9	66.7	9	2.261	0.9	3.9	918.5	1	94.6134	3650000	15100000	102101	Inaki_293_24_02_2022.raw	7	7	3	3	Q9BQA1|MEP50_HUMAN	WDR77	TARGET			5 0 9 14 57 7 7 0 0	APGYLPTSL	DB Search
SMM(+15.99)DVDHQI	SMMDVDHQI	44.94	1090.44	9	55.6	9	1.7369	0.8	-0.9	546.23	2	49.7981	596000	2110000	39173	Inaki_293_24_02_2022.raw	2	2	2	2	P48643|TCPE_HUMAN	CCT5	TARGET	Oxidation (M)	M3:Oxidation (M):40.00	0 0 11 0 0 8 4 4 5	SMM(+15.99)DVDHQI	DB Search
QPASPQNVL	QPASPQNVL	44.93	952.498	9	55.6	9	2.7359	0.7	2.4	477.259	2	63.3408	114000	522000	58519	Inaki_293_24_02_2022.raw	1	1	1	1	Q7Z3V4|UBE3B_HUMAN	UBE3B	TARGET			2 2 0 0 0 0 9 3 5	QPASPQNVL	DB Search
ALYYNPHLL	ALYYNPHLL	44.93	1102.58	9	77.8	9	0.6759	0.8	1.1	552.301	2	84.921	288000	1690000	88739	Inaki_293_24_02_2022.raw	1	1	1	1	O95373|IPO7_HUMAN	IPO7	TARGET			0 0 4 2 2 6 2 2 4	ALYYNPHLL	DB Search
ILIDPFHKA	ILIDPFHKA	44.93	1052.6	9	66.7	9	-3.7333	0.84	1.9	527.311	2	72.5597	405000	2110000	71484	Inaki_293_24_02_2022.raw	5	5	1	1	P61313|RL15_HUMAN	RPL15	TARGET			5 31 27 27 4 4 0 0 0	ILIDPFHKA	DB Search
RM(+15.99)FAPTKTWR	RMFAPTKTWR	44.91	1308.68	10	80	10	3.3746	0.79	1.5	437.235	3	43.6543	490000	1080000	31235	Inaki_293_24_02_2022.raw	1	1	1	1	P36578|RL4_HUMAN	RPL4	TARGET	Oxidation (M)	M2:Oxidation (M):1000.00	0 0 6 20 14 14 21 6 6 5	RM(+15.99)FAPTKTWR	DB Search
RPQTGLSFL	RPQTGLSFL	44.9	1017.56	9	55.6	9	-7.1431	0.78	2	509.791	2	79.5905	30400000	124000000	81635	Inaki_293_24_02_2022.raw	10	10	2	2	P43686|PRS6B_HUMAN	PSMC4	TARGET			0 0 1 1 4 11 27 46 5	RPQTGLSFL	DB Search
SPRSSDLVKL	SPRSSDLVKL	44.9	1100.62	10	100	10	-5.7459	0.83	3.3	367.883	3	51.4981	1950000	2340000	39707	Inaki_293_24_02_2022_RESTOS.raw	2	2	1	1	Q9NVH2|INT7_HUMAN	INTS7	TARGET			5 4 2 3 4 5 8 15 11 5	SPRSSDLVKL	DB Search
RPWSETIKL	RPWSETIKL	44.89	1128.63	9	66.7	9	-3.3102	0.86	0.9	377.219	3	66.9446	180000	1110000	63650	Inaki_293_24_02_2022.raw	3	3	1	1	Q15648|MED1_HUMAN	MED1	TARGET			0 0 9 9 0 5 5 31 5	RPWSETIKL	DB Search
GLIPANYVKILGK	GLIPANYVKILGK	44.87	1384.84	13	7.7	13	-1.7099	0.2	2	462.625	3	88.4275	106000	839000	93632	Inaki_293_24_02_2022.raw	1	1	1	1	Q92968|PEX13_HUMAN	PEX13	TARGET			0 0 0 0 0 0 0 0 0 0 0 0 2	GLIPANYVKILGK	DB Search
SIFDGRVVAK	SIFDGRVVAK	44.86	1090.61	10	50	10	-1.4386	0.31	1.5	364.547	3	56.5094	22700000	103000000	49405	Inaki_293_24_02_2022.raw	6	6	4	4	Q9UM00|TMCO1_HUMAN	TMCO1	TARGET			0 0 27 27 0 0 0 3 8 5	SIFDGRVVAK	DB Search
VIRSPSLLQSGAK	VIRSPSLLQSGAK	44.86	1354.79	13	69.2	13	-4.0428	0.79	1.4	452.607	3	49.2561	355000	1540000	38990	Inaki_293_24_02_2022.raw	3	3	1	1	Q9BQG0|MBB1A_HUMAN	MYBBP1A	TARGET			5 0 0 2 0 0 20 11 11 4 2 2 5	VIRSPSLLQSGAK	DB Search
VPAPVPLMSL	VPAPVPLMSL	44.84	1022.58	10	70	10	-5.0965	0.73	4	512.303	2	121.848	207000	1770000	140573	Inaki_293_24_02_2022.raw	1	1	1	1	Q9UQ35|SRRM2_HUMAN	SRRM2	TARGET			0 0 3 3 13 2 2 0 17 5	VPAPVPLMSL	DB Search
GLDIDGIYRV	GLDIDGIYRV	44.84	1119.59	10	60	10	0.09	0.86	1.7	560.807	2	92.0174	13300000	75600000	99018	Inaki_293_24_02_2022.raw	4	4	3	3	Q8IWW6|RHG12_HUMAN	ARHGAP12	TARGET			0 0 28 28 64 4 4 3 0 0	GLDIDGIYRV	DB Search
PRGSIPRSL	PRGSIPRSL	44.84	981.572	9	0	9	10.2944	0.87	0.5	491.795	2	52.8472			43928	Inaki_293_24_02_2022.raw	3	3	0	0	Q14566|MCM6_HUMAN	MCM6	TARGET			1 1 1 0 0 0 0 1 1	PRGSIPRSL	DB Search
RLPDDDPTAV	RLPDDDPTAV	44.83	1097.54	10	60	10	0.7749	0.88	2.6	549.779	2	52.4852	13000000	41300000	43555	Inaki_293_24_02_2022.raw	5	5	2	2	Q9UBF2|COPG2_HUMAN	COPG2	TARGET			0 0 0 0 4 14 6 6 11 5	RLPDDDPTAV	DB Search
LLFEGEKITI	LLFEGEKITI	44.83	1161.66	10	50	10	-3.1037	0.85	1.6	581.843	2	99.5555	21700000	118000000	109018	Inaki_293_24_02_2022.raw	8	8	2	2	Q9GZM3|RPB1B_HUMAN:Q9H1A7|RPB1C_HUMAN	POLR2J2:POLR2J3	TARGET			0 0 12 12 0 0 0 5 7 5	LLFEGEKITI	DB Search
RPNPPPVSV	RPNPPPVSV	44.82	961.534	9	77.8	9	0.798	0.65	1.1	481.777	2	47.4194	632000	1890000	36439	Inaki_293_24_02_2022.raw	3	3	2	2	Q5VZ89|DEN4C_HUMAN	DENND4C	TARGET			5 0 0 41 47 14 14 22 5	RPNPPPVSV	DB Search
GM(+15.99)FSSGELIYK	GMFSSGELIYK	44.81	1246.59	11	54.5	11	0.8531	0.88	-2.8	624.303	2	67.5486	69500	654000	64517	Inaki_293_24_02_2022.raw	1	1	1	1	Q8N9U0|TAC2N_HUMAN	TC2N	TARGET	Oxidation (M)	M2:Oxidation (M):1000.00	0 0 34 12 7 0 0 0 7 17 5	GM(+15.99)FSSGELIYK	DB Search
SPLKLLTSM(+15.99)	SPLKLLTSM	44.8	1004.56	9	77.8	9	-2.3299	0.6	2.3	503.289	2	73.5592	1110000	5010000	72715	Inaki_293_24_02_2022.raw	1	1	1	1	P51654|GPC3_HUMAN	GPC3	TARGET	Oxidation (M)	M9:Oxidation (M):1000.00	0 0 9 5 5 9 9 37 5	SPLKLLTSM(+15.99)	DB Search
IVALILSTK	IVALILSTK	44.79	956.627	9	100	9	1.2987	0.9	1.9	479.324	2	81.0671	3740000	11800000	83247	Inaki_293_24_02_2022.raw	7	7	3	3	P27449|VATL_HUMAN	ATP6V0C	TARGET			5 25 18 17 17 21 7 3 3	IVALILSTK	DB Search
SMFGAGLTV	SMFGAGLTV	44.79	881.432	9	44.4	9	-3.4019	0.87	3.2	882.445	1	103.629	2500000	13900000	114811	Inaki_293_24_02_2022.raw	1	1	1	1	Q99437|VATO_HUMAN	ATP6V0B	TARGET			0 0 4 4 5 5 0 0 0	SMFGAGLTV	DB Search
ALDPIIHGL	ALDPIIHGL	44.79	947.544	9	55.6	9	-4.4473	0.84	-0.2	474.781	2	87.8187	1460000	12900000	92819	Inaki_293_24_02_2022.raw	3	3	2	2	P23470|PTPRG_HUMAN	PTPRG	TARGET			0 0 15 8 8 26 5 0 0	ALDPIIHGL	DB Search
SLAEFVQSL	SLAEFVQSL	44.78	992.518	9	77.8	9	2.4098	0.86	1.3	497.269	2	120.535	3860000	15700000	138787	Inaki_293_24_02_2022.raw	8	8	3	3	Q93009|UBP7_HUMAN	USP7	TARGET			0 0 6 6 7 2 3 17 5	SLAEFVQSL	DB Search
VPNTKDLSL	VPNTKDLSL	44.77	985.544	9	77.8	9	-3.7575	0.45	4.1	493.783	2	61.4043	582000	2130000	55803	Inaki_293_24_02_2022.raw	1	1	1	1	P00390|GSHR_HUMAN	GSR	TARGET			5 22 13 5 0 0 5 17 5	VPNTKDLSL	DB Search
QIYTYFVYK	QIYTYFVYK	44.77	1223.62	9	77.8	9	1.2674	0.92	-0.5	612.821	2	83.2909	298000	2270000	86487	Inaki_293_24_02_2022.raw	2	2	1	1	Q9UGP8|SEC63_HUMAN	SEC63	TARGET			1 1 3 3 3 2 2 3 3	QIYTYFVYK	DB Search
AYHELAQVY	AYHELAQVY	44.77	1092.52	9	55.6	9	0.9721	0.65	2.2	547.273	2	60.4705	3900000	16900000	51000	Inaki_293_24_02_2022_RESTOS.raw	4	4	2	2	Q9UNS2|CSN3_HUMAN	COPS3	TARGET			0 0 0 31 31 79 34 0 5	AYHELAQVY	DB Search
HLFEDAYLL	HLFEDAYLL	44.75	1119.56	9	77.8	9	2.0469	0.87	0.8	560.79	2	105.624	587000	2560000	117577	Inaki_293_24_02_2022.raw	2	2	1	1	P49450|CENPA_HUMAN	CENPA	TARGET			0 0 2 2 5 12 24 9 5	HLFEDAYLL	DB Search
QPPSIRNGL	QPPSIRNGL	44.74	980.54	9	66.7	9	-1.5595	0.93	2.9	491.281	2	49.9832	1570000	3290000	39845	Inaki_293_24_02_2022.raw	3	3	1	1	Q96G46|DUS3L_HUMAN	DUS3L	TARGET			3 3 16 4 4 0 0 0 4	QPPSIRNGL	DB Search
SPALKQIEI	SPALKQIEI	44.74	997.581	9	77.8	9	-5.0476	0.66	2.8	499.801	2	69.7041	2910000	13800000	67319	Inaki_293_24_02_2022.raw	2	2	2	2	P48637|GSHB_HUMAN	GSS	TARGET			0 0 6 3 3 3 5 3 5	SPALKQIEI	DB Search
TLAKYLMEL	TLAKYLMEL	44.73	1080.59	9	77.8	9	-10.5683	0.87	-0.6	541.304	2	100.723	5210000	10100000	111433	Inaki_293_24_02_2022.raw	3	3	1	1	P14635|CCNB1_HUMAN:O95067|CCNB2_HUMAN	CCNB1:CCNB2	TARGET			0 0 4 3 3 12 13 5 5	TLAKYLMEL	DB Search
STDSTLLNV	STDSTLLNV	44.71	948.476	9	44.4	9	0.0918	0.69	1.2	475.248	2	83.4936	1540000	5830000	86992	Inaki_293_24_02_2022.raw	1	1	1	1	Q9P217|ZSWM5_HUMAN	ZSWIM5	TARGET			0 0 17 4 4 6 0 0 0	STDSTLLNV	DB Search
SLFAGGM(+15.99)LRV	SLFAGGMLRV	44.71	1065.56	10	60	10	-1.993	0.82	-0.2	533.791	2	82.9583	2020000	6310000	85770	Inaki_293_24_02_2022.raw	2	2	1	1	Q9BVK6|TMED9_HUMAN	TMED9	TARGET	Oxidation (M)	M7:Oxidation (M):1000.00	0 0 63 96 9 9 4 4 0 0	SLFAGGM(+15.99)LRV	DB Search
RLLETVIDV	RLLETVIDV	44.7	1056.62	9	66.7	9	2.8868	0.82	1.1	529.319	2	90.8331	1320000	5560000	97032	Inaki_293_24_02_2022.raw	1	1	1	1	P57678|GEMI4_HUMAN	GEMIN4	TARGET			0 0 0 2 10 41 39 39 5	RLLETVIDV	DB Search
SLDGAPIGV	SLDGAPIGV	44.7	827.439	9	55.6	9	5.7548	0.95	-0.1	828.449	1	83.2356	6430000	32100000	86217	Inaki_293_24_02_2022.raw	3	3	2	2	O43491|E41L2_HUMAN	EPB41L2	TARGET			0 0 3 3 3 9 3 0 0	SLDGAPIGV	DB Search
NLYKAPILL	NLYKAPILL	44.7	1043.64	9	55.6	9	-6.4883	0.69	1.2	522.829	2	91.0538	579000	3710000	97233	Inaki_293_24_02_2022.raw	2	2	2	2	O60341|KDM1A_HUMAN	KDM1A	TARGET			0 0 2 0 0 2 2 3 5	NLYKAPILL	DB Search
SLGQVVITK	SLGQVVITK	44.69	943.57	9	100	9	-2.1093	0.95	2.4	472.795	2	55.0962	879000	2690000	46937	Inaki_293_24_02_2022.raw	2	2	2	2	O94953|KDM4B_HUMAN	KDM4B	TARGET			2 2 3 3 8 8 9 7 5	SLGQVVITK	DB Search
SPIQVGGHVL	SPIQVGGHVL	44.69	1005.56	10	0	10	1.0751	0.58	0.3	503.79	2	68.0003			65136	Inaki_293_24_02_2022.raw	1	1	0	0	A2RU49|HYKK_HUMAN	HYKK	TARGET			0 0 0 0 1 0 0 0 0 1	SPIQVGGHVL	DB Search
VPRNPTIGDKF	VPRNPTIGDKF	44.68	1242.67	11	54.5	11	0.8703	0.57	2.8	415.234	3	51.4493	1460000	7500000	38879	Inaki_293_24_02_2022_RESTOS.raw	2	2	2	2	Q9H9Y6|RPA2_HUMAN	POLR1B	TARGET			5 0 0 0 10 10 13 0 0 15 5	VPRNPTIGDKF	DB Search
SILRNPVTNK	SILRNPVTNK	44.67	1140.66	10	60	10	1.4143	0.54	1.9	381.23	3	45.2332	3920000	15500000	33426	Inaki_293_24_02_2022.raw	2	2	2	2	P09661|RU2A_HUMAN	SNRPA1	TARGET			0 0 0 0 4 8 4 9 9 5	SILRNPVTNK	DB Search
KLYAIGGQAV	KLYAIGGQAV	44.67	1018.58	10	80	10	-2.0491	0.79	0.7	510.3	2	63.0072	180000	1190000	58092	Inaki_293_24_02_2022.raw	1	1	1	1	Q9P2K6|KLH42_HUMAN	KLHL42	TARGET			5 0 0 18 27 17 17 43 26 5	KLYAIGGQAV	DB Search
GLAGAVSEL	GLAGAVSEL	44.66	815.439	9	55.6	9	-0.0663	0.87	0.9	816.45	1	83.8871	340000	2270000	87218	Inaki_293_24_02_2022.raw	2	2	2	2	Q9Y490|TLN1_HUMAN	TLN1	TARGET			0 0 8 15 32 28 0 0 5	GLAGAVSEL	DB Search
AVFDGAQVTSK	AVFDGAQVTSK	44.65	1121.57	11	36.4	11	-1.8138	0.54	0.7	561.796	2	50.1678	222000	1300000	40451	Inaki_293_24_02_2022.raw	1	1	1	1	O14683|P5I11_HUMAN	TP53I11	TARGET			0 0 15 15 0 0 0 0 0 6 5	AVFDGAQVTSK	DB Search
SKAPVLTY	SKAPVLTY	44.64	877.491	8	50	8	-2.3375	0.7	0.7	878.502	1	52.9498	156000	548000	44188	Inaki_293_24_02_2022.raw	2	2	1	1	Q5JVL4|EFHC1_HUMAN	EFHC1	TARGET			0 0 15 0 0 12 15 5	SKAPVLTY	DB Search
RLLPDLDEV	RLLPDLDEV	44.64	1068.58	9	77.8	9	2.2	0.75	1.4	535.301	2	91.2931	616000	3530000	97686	Inaki_293_24_02_2022.raw	2	2	2	2	A6QL63|ABTB3_HUMAN	ABTB3	TARGET			2 2 3 1 1 18 18 20 5	RLLPDLDEV	DB Search
APRAVFPSI	APRAVFPSI	44.62	956.544	9	22.2	9	-7.8335	0.84	3.2	479.283	2	77.901	3670000	16000000	72728	Inaki_293_24_02_2022_RESTOS.raw	4	4	3	3	P60709|ACTB_HUMAN:P63267|ACTH_HUMAN:Q6S8J3|POTEE_HUMAN:P68133|ACTS_HUMAN:P62736|ACTA_HUMAN:P0CG39|POTEJ_HUMAN:A5A3E0|POTEF_HUMAN:P63261|ACTG_HUMAN:P68032|ACTC_HUMAN:P0CG38|POTEI_HUMAN	ACTB:ACTG2:POTEE:ACTA1:ACTA2:POTEJ:POTEF:ACTG1:ACTC1:POTEI	TARGET			0 0 0 0 0 16 0 0 5	APRAVFPSI	DB Search
AYTPFHAVL	AYTPFHAVL	44.61	1017.53	9	33.3	9	-4.636	0.82	1.7	509.774	2	82.6948	389000	2190000	85593	Inaki_293_24_02_2022.raw	1	1	1	1	Q96SY0|INT14_HUMAN	INTS14	TARGET			0 0 8 0 0 0 0 5 5	AYTPFHAVL	DB Search
GEPRFISVGYVDDTQF	GEPRFISVGYVDDTQF	44.6	1828.86	16	31.2	16	4.647	0.8	1.2	915.444	2	100.517	597000	2610000	110387	Inaki_293_24_02_2022.raw	1	1	1	1	P10321|HLAC_HUMAN:P13747|HLAE_HUMAN:P01889|HLAB_HUMAN:P01893|HLAH_HUMAN	HLA-C:HLA-E:HLA-B:HLA-H	TARGET			0 0 0 0 0 0 0 0 3 3 6 3 3 0 0 0	GEPRFISVGYVDDTQF	DB Search
ALRPSTSRSLY	ALRPSTSRSLY	44.6	1249.68	11	63.6	11	1.167	0.33	0.5	417.568	3	43.5616	459000	3170000	31092	Inaki_293_24_02_2022.raw	2	2	2	2	P08670|VIME_HUMAN	VIM	TARGET			5 39 9 0 0 5 5 0 20 0 5	ALRPSTSRSLY	DB Search
KGATSELAL	KGATSELAL	44.59	888.492	9	44.4	9	-9.5395	0.69	-6.7	445.252	2	54.9906	3900000	8830000	43963	Inaki_293_24_02_2022_RESTOS.raw	13	13	6	6	Q8IYT4|KATL2_HUMAN	KATNAL2	TARGET			1 0 0 0 0 2 5 2 4	KGATSELAL	DB Search
AILGYRSVGK	AILGYRSVGK	44.57	1062.62	10	60	10	-3.015	0.56	2.1	355.216	3	45.2283	2360000	13900000	33166	Inaki_293_24_02_2022.raw	4	4	2	2	Q15382|RHEB_HUMAN	RHEB	TARGET			0 0 37 5 5 4 0 0 9 5	AILGYRSVGK	DB Search
ITDSNRSIATL	ITDSNRSIATL	44.56	1189.63	11	63.6	11	-3.5197	0.76	-0.2	595.825	2	56.4548	438000	2450000	48828	Inaki_293_24_02_2022.raw	2	2	1	1	Q9UBF2|COPG2_HUMAN	COPG2	TARGET			5 61 26 0 0 0 0 20 20 28 5	ITDSNRSIATL	DB Search
LPRPPPPEM(+15.99)	LPRPPPPEM	44.55	1048.54	9	100	9	1.2094	0.61	0	525.278	2	44.0616	9380000	13800000	31362	Inaki_293_24_02_2022.raw	6	6	4	4	Q00325|S25A3_HUMAN	SLC25A3	TARGET	Oxidation (M)	M9:Oxidation (M):1000.00	5 13 13 27 47 54 5 5 5	LPRPPPPEM(+15.99)	DB Search
RLEEVTGKLQV	RLEEVTGKLQV	44.54	1270.72	11	54.5	11	-1.0254	0.93	2.2	424.585	3	59.1698	226000	1560000	52688	Inaki_293_24_02_2022.raw	2	2	2	2	O94906|PRP6_HUMAN	PRPF6	TARGET			5 6 8 20 20 12 0 0 0 0 0	RLEEVTGKLQV	DB Search
NLM(+15.99)EQPIKV	NLMEQPIKV	44.53	1086.57	9	77.8	9	-2.0848	0.9	1.6	544.297	2	58.331	6860000	25400000	51485	Inaki_293_24_02_2022.raw	4	4	3	3	P14923|PLAK_HUMAN	JUP	TARGET	Oxidation (M)	M3:Oxidation (M):1000.00	5 10 27 5 5 3 3 0 0	NLM(+15.99)EQPIKV	DB Search
ILDDIGHGV	ILDDIGHGV	44.52	937.487	9	33.3	9	1.6242	0.76	2.6	469.754	2	69.1518	3690000	18700000	61967	Inaki_293_24_02_2022_RESTOS.raw	3	3	2	2	Q9NYB9|ABI2_HUMAN	ABI2	TARGET			5 48 0 0 0 35 0 0 0	ILDDIGHGV	DB Search
SPKATGVFTTL	SPKATGVFTTL	44.51	1120.61	11	54.5	11	-4.0116	0.78	-0.4	561.316	2	72.9883			72098	Inaki_293_24_02_2022.raw	1	1	0	0	P02751|FINC_HUMAN	FN1	TARGET			0 0 6 0 0 0 15 58 23 24 5	SPKATGVFTTL	DB Search
APRQPGLM(+15.99)AQM	APRQPGLMAQM	44.49	1214.59	11	27.3	11	-0.2383	0.64	2.2	608.306	2	48.4917	461000	1240000	37532	Inaki_293_24_02_2022.raw	1	1	1	1	Q9Y6H1|CHCH2_HUMAN:Q5T1J5|CHCH9_HUMAN	CHCHD2:CHCHD2P9	TARGET	Oxidation (M)	M8:Oxidation (M):28.36	0 0 0 8 0 0 0 44 22 0 0	APRQPGLM(+15.99)AQM	DB Search
LLAEIGAVTL	LLAEIGAVTL	44.48	998.601	10	50	10	-0.0543	0.87	3.9	999.616	1	118.09	2010000	10700000	135103	Inaki_293_24_02_2022.raw	2	2	2	2	Q9BSV6|SEN34_HUMAN	TSEN34	TARGET			0 0 22 28 8 8 14 0 0 0	LLAEIGAVTL	DB Search
KMIEDLQNEL	KMIEDLQNEL	44.47	1231.61	10	80	10	0.0109	0.74	0.2	616.816	2	77.328	416000	2760000	78040	Inaki_293_24_02_2022.raw	1	1	1	1	Q8IY18|SMC5_HUMAN	SMC5	TARGET			5 0 0 13 13 36 36 29 19 5	KMIEDLQNEL	DB Search
YPREGGVSSREL	YPREGGVSSREL	44.44	1348.67	12	66.7	12	-1.3055	0.38	1.9	450.568	3	41.5213	892000	2570000	28310	Inaki_293_24_02_2022.raw	3	3	2	2	O00255|MEN1_HUMAN	MEN1	TARGET			5 7 2 2 0 0 2 8 2 0 0 2	YPREGGVSSREL	DB Search
RPRSPAGQVAAASPL	RPRSPAGQVAAASPL	44.44	1476.82	15	53.3	15	2.7069	0.29	3.7	493.283	3	50.8461	2670000	4590000	41243	Inaki_293_24_02_2022.raw	4	4	3	3	P48645|NMU_HUMAN	NMU	TARGET			5 1 0 0 0 0 0 0 15 29 76 84 73 7 5	RPRSPAGQVAAASPL	DB Search
TLAETGLM(+15.99)SL	TLAETGLMSL	44.44	1050.53	10	50	10	1.8646	0.37	-3.6	526.271	2	88.7233	298000	1690000	94150	Inaki_293_24_02_2022.raw	3	3	2	2	O14683|P5I11_HUMAN	TP53I11	TARGET	Oxidation (M)	M8:Oxidation (M):1000.00	0 0 4 0 0 0 6 8 20 5	TLAETGLM(+15.99)SL	DB Search
ALEEKIPNI	ALEEKIPNI	44.43	1025.58	9	55.6	9	-3.0769	0.83	-0.3	513.797	2	72.5597	732000	3550000	71423	Inaki_293_24_02_2022.raw	1	1	1	1	O15217|GSTA4_HUMAN	GSTA4	TARGET			0 0 5 5 5 6 7 0 0	ALEEKIPNI	DB Search
HLYEQGGRLK	HLYEQGGRLK	44.43	1199.64	10	70	10	6.3071	0.93	4.5	400.891	3	42.3963	222000	420000	27033	Inaki_293_24_02_2022_RESTOS.raw	1	1	1	1	Q9NPG3|UBN1_HUMAN	UBN1	TARGET			4 4 50 35 19 17 0 0 0 5	HLYEQGGRLK	DB Search
SPASPKISL	SPASPKISL	44.43	898.512	9	66.7	9	-6.4241	0.59	1.7	450.266	2	58.7215	1850000	6480000	51930	Inaki_293_24_02_2022.raw	3	3	2	2	Q8WWM7|ATX2L_HUMAN	ATXN2L	TARGET			5 25 20 20 0 0 0 29 5	SPASPKISL	DB Search
TLVDFPLHL	TLVDFPLHL	44.4	1053.59	9	55.6	9	-3.372	0.94	1.6	527.803	2	114.878	2360000	9510000	130551	Inaki_293_24_02_2022.raw	4	4	2	2	Q8WXG6|MADD_HUMAN	MADD	TARGET			0 0 17 17 20 2 2 1 1	TLVDFPLHL	DB Search
AQLELISRI	AQLELISRI	44.4	1041.62	9	55.6	9	-0.4643	0.82	0.8	521.819	2	87.8923	55300	486000	92916	Inaki_293_24_02_2022.raw	1	1	1	1	Q14004|CDK13_HUMAN	CDK13	TARGET			0 0 47 26 15 5 0 0 5	AQLELISRI	DB Search
AQLELISRL	AQLELISRL	44.4	1041.62	9	55.6	9	-4.2589	0.84	0.8	521.819	2	87.8923	55300	486000	92916	Inaki_293_24_02_2022.raw	1	1	1	1	Q9NYV4|CDK12_HUMAN	CDK12	TARGET			0 0 47 26 15 5 0 0 5	AQLELISRL	DB Search
LM(+15.99)MDPLTGL	LMMDPLTGL	44.4	1005.49	9	33.3	9	-1.5103	0.83	1.7	1006.5	1	112.214	43400	361000	126979	Inaki_293_24_02_2022.raw	1	1	1	1	O60506|HNRPQ_HUMAN	SYNCRIP	TARGET	Oxidation (M)	M2:Oxidation (M):12.28	0 0 9 9 0 0 0 0 5	LM(+15.99)MDPLTGL	DB Search
SPAIGRTSI	SPAIGRTSI	44.39	900.503	9	55.6	9	-1.9386	0.69	1.7	451.261	2	47.8788	389000	714000	34199	Inaki_293_24_02_2022_RESTOS.raw	3	3	1	1	Q9C0D2|CE295_HUMAN	CEP295	TARGET			5 35 59 51 1 0 0 1 4	SPAIGRTSI	DB Search
VMGDIPAAV	VMGDIPAAV	44.39	871.447	9	33.3	9	5.0408	0.92	2.1	872.46	1	83.8321	95300	756000	87239	Inaki_293_24_02_2022.raw	1	1	1	1	P49321|NASP_HUMAN	NASP	TARGET			0 0 0 0 8 6 6 0 0	VMGDIPAAV	DB Search
AVYSLVLIPK	AVYSLVLIPK	44.38	1101.68	10	30	10	-2.9467	0.79	1.3	551.85	2	93.594	381000	2510000	100837	Inaki_293_24_02_2022.raw	1	1	1	1	Q86SK9|SCD5_HUMAN	SCD5	TARGET			0 0 3 1 1 1 1 1 4 4	AVYSLVLIPK	DB Search
IREDIAKYL	IREDIAKYL	44.38	1119.63	9	77.8	9	-1.492	0.89	0.7	374.219	3	70.962	2660000	15000000	69135	Inaki_293_24_02_2022.raw	2	2	2	2	O95391|SLU7_HUMAN	SLU7	TARGET			0 0 4 4 9 8 9 5 5	IREDIAKYL	DB Search
RPALPVSYL	RPALPVSYL	44.38	1014.59	9	66.7	9	-3.1297	0.78	0.6	508.303	2	82.9784	898000	4890000	85932	Inaki_293_24_02_2022.raw	2	2	2	2	Q96PV6|LENG8_HUMAN	LENG8	TARGET			0 0 0 2 13 13 31 16 5	RPALPVSYL	DB Search
SPDYERIINL	SPDYERIINL	44.37	1218.62	10	40	10	1.119	0.67	5.3	610.325	2	90.2121	45400	878000	96186	Inaki_293_24_02_2022.raw	1	1	1	1	P51648|AL3A2_HUMAN	ALDH3A2	TARGET			0 0 6 2 0 0 2 2 1 1	SPDYERIINL	DB Search
SRPPKLVM	SRPPKLVM	44.37	926.537	8	37.5	8	-4.7489	0.55	0.5	464.278	2	42.8442	50200	266000	29963	Inaki_293_24_02_2022.raw	1	1	1	1	Q8NEZ4|KMT2C_HUMAN	KMT2C	TARGET			0 0 0 0 0 36 36 5	SRPPKLVM	DB Search
QPHLSRQDL	QPHLSRQDL	44.36	1092.57	9	33.3	9	-0.5975	0.71	1	547.294	2	39.7218	18600000	64900000	25323	Inaki_293_24_02_2022.raw	4	4	3	3	Q2VIR3|IF2GL_HUMAN:P41091|IF2G_HUMAN	EIF2S3B:EIF2S3	TARGET			0 0 23 21 0 0 0 0 5	QPHLSRQDL	DB Search
ATDFKFAMY	ATDFKFAMY	44.35	1092.49	9	55.6	9	0.3148	0.72	-5.7	547.254	2	86.6731	501000	3770000	91208	Inaki_293_24_02_2022.raw	1	1	1	1	P30279|CCND2_HUMAN	CCND2	TARGET			0 0 9 6 0 0 25 11 5	ATDFKFAMY	DB Search
ALASVVIHK	ALASVVIHK	44.35	936.576	9	100	9	-2.1198	0.93	3.7	469.299	2	45.0062	1900000	11000000	32958	Inaki_293_24_02_2022.raw	2	2	2	2	Q6PIW4|FIGL1_HUMAN	FIGNL1	TARGET			2 2 44 8 8 15 15 3 3	ALASVVIHK	DB Search
RPWSNSRGL	RPWSNSRGL	44.35	1071.56	9	66.7	9	2.5166	0.89	0.7	358.195	3	45.0482	253000	372000	30612	Inaki_293_24_02_2022_RESTOS.raw	3	3	2	2	Q9NRR8|C42S1_HUMAN	CDC42SE1	TARGET			5 15 25 37 42 0 0 0 5	RPWSNSRGL	DB Search
TPKM(+15.99)PGQSV	TPKMPGQSV	44.34	959.475	9	44.4	9	-7.4496	0.6	1.5	480.747	2	32.7335	236000	162000	17299	Inaki_293_24_02_2022.raw	5	5	1	1	Q8WYP5|ELYS_HUMAN	AHCTF1	TARGET	Oxidation (M)	M4:Oxidation (M):1000.00	5 32 16 24 0 0 0 0 0	TPKM(+15.99)PGQSV	DB Search
SPAAPSPLAL	SPAAPSPLAL	44.34	922.512	10	30	10	-1.1299	0.79	2.2	923.525	1	90.35	60900	648000	96341	Inaki_293_24_02_2022.raw	1	1	1	1	Q9P270|SLAI2_HUMAN	SLAIN2	TARGET			0 0 3 6 3 0 0 0 0 0	SPAAPSPLAL	DB Search
YQDPSVLYI	YQDPSVLYI	44.33	1096.54	9	55.6	9	1.2775	0.8	1.7	549.282	2	105.019	535000	3590000	116789	Inaki_293_24_02_2022.raw	2	2	2	2	Q8WUI4|HDAC7_HUMAN	HDAC7	TARGET			0 0 5 0 0 2 6 14 5	YQDPSVLYI	DB Search
TPDLGERIAL	TPDLGERIAL	44.32	1083.59	10	60	10	0.6566	0.76	2.3	542.807	2	79.5351	131000	676000	81173	Inaki_293_24_02_2022.raw	1	1	1	1	Q96SI1|KCD15_HUMAN	KCTD15	TARGET			5 56 72 72 0 0 0 0 5 5	TPDLGERIAL	DB Search
YTTDFIYQL	YTTDFIYQL	44.32	1162.55	9	22.2	9	3.5388	0.86	5.2	1163.57	1	116.499	52300	623000	133040	Inaki_293_24_02_2022.raw	1	1	1	1	Q01813|PFKAP_HUMAN	PFKP	TARGET			0 0 0 0 7 0 2 0 0	YTTDFIYQL	DB Search
KTTTIAVEV	KTTTIAVEV	44.31	960.549	9	66.7	9	-4.4099	0.87	4	481.286	2	57.4168	330000	1390000	50291	Inaki_293_24_02_2022.raw	1	1	1	1	Q00341|VIGLN_HUMAN	HDLBP	TARGET			5 0 0 0 3 12 29 6 5	KTTTIAVEV	DB Search
ALDKALTSV	ALDKALTSV	44.31	916.523	9	55.6	9	-0.1173	0.83	4.6	459.273	2	60.3931	4080000	18300000	54709	Inaki_293_24_02_2022.raw	1	1	1	1	Q13617|CUL2_HUMAN	CUL2	TARGET			0 0 1 1 3 2 2 2 2	ALDKALTSV	DB Search
SPGQRAVLL	SPGQRAVLL	44.3	939.55	9	77.8	9	-6.5736	0.71	0.6	470.784	2	56.4357	1650000	6330000	49093	Inaki_293_24_02_2022.raw	3	3	3	3	Q12772|SRBP2_HUMAN	SREBF2	TARGET			5 26 4 0 0 4 12 21 5	SPGQRAVLL	DB Search
GVSAATFLK	GVSAATFLK	44.3	892.502	9	77.8	9	-0.4365	0.97	1.5	447.261	2	65.9575	773000	3250000	62247	Inaki_293_24_02_2022.raw	1	1	1	1	Q99613|EIF3C_HUMAN:B5ME19|EIFCL_HUMAN	EIF3C:EIF3CL	TARGET			0 0 12 12 10 8 8 9 5	GVSAATFLK	DB Search
FLEKLLPPV	FLEKLLPPV	44.29	1054.64	9	22.2	9	7.8725	0.79	0.6	528.331	2	111.809	3550000	8020000	116239	Inaki_293_24_02_2022_RESTOS.raw	5	5	2	2	O95372|LYPA2_HUMAN	LYPLA2	TARGET			0 0 0 0 0 5 23 0 0	FLEKLLPPV	DB Search
RPVQKLIRL	RPVQKLIRL	44.29	1121.74	9	100	9	5.6803	0.84	1.1	374.922	3	54.4717	1160000	1180000	46108	Inaki_293_24_02_2022.raw	4	4	1	1	Q5W0V3|FHI2A_HUMAN	FHIP2A	TARGET			5 5 21 12 12 42 13 12 5	RPVQKLIRL	DB Search
RPVQKLLRL	RPVQKLLRL	44.29	1121.74	9	100	9	1.9542	0.84	1.1	374.922	3	54.4717	1160000	1180000	46108	Inaki_293_24_02_2022.raw	4	4	1	1	Q86V87|FHI2B_HUMAN	FHIP2B	TARGET			5 5 21 12 12 42 13 12 5	RPVQKLLRL	DB Search
SPYKPGQTVF	SPYKPGQTVF	44.28	1122.57	10	50	10	0.1032	0.75	0.5	562.295	2	60.0462	608000	2640000	54242	Inaki_293_24_02_2022.raw	2	2	1	1	Q96F45|ZN503_HUMAN	ZNF503	TARGET			0 0 10 10 0 0 0 12 5 5	SPYKPGQTVF	DB Search
RVLELVSITANK	RVLELVSITANK	44.28	1341.8	12	50	12	0.0067	0.74	-1.4	671.908	2	69.4453	96400	720000	67141	Inaki_293_24_02_2022.raw	1	1	1	1	P34897|GLYM_HUMAN	SHMT2	TARGET			0 0 0 0 0 0 13 16 15 13 19 5	RVLELVSITANK	DB Search
RLDETIQAI	RLDETIQAI	44.27	1057.58	9	77.8	9	1.9968	0.88	5.4	529.801	2	69.648	499000	2960000	67447	Inaki_293_24_02_2022.raw	3	3	2	2	Q15650|TRIP4_HUMAN	TRIP4	TARGET			0 0 3 11 16 90 90 26 5	RLDETIQAI	DB Search
KPAASATPFAL	KPAASATPFAL	44.26	1072.59	11	45.5	11	-5.1966	0.75	5.9	537.308	2	72.9179			72000	Inaki_293_24_02_2022.raw	1	1	0	0	Q9BVL2|NUP58_HUMAN	NUP58	TARGET			5 5 0 0 0 0 5 0 0 12 5	KPAASATPFAL	DB Search
RQIPYTM(+15.99)M(+15.99)K	RQIPYTMMK	44.25	1198.58	9	100	9	-3.8852	0.89	0.6	400.537	3	36.2979	851000	2190000	20309	Inaki_293_24_02_2022.raw	8	8	5	5	Q00325|S25A3_HUMAN	SLC25A3	TARGET	Oxidation (M);Oxidation (M)	M7:Oxidation (M):1000.00;M8:Oxidation (M):1000.00	5 5 74 16 16 6 6 2 2	RQIPYTM(+15.99)M(+15.99)K	DB Search
ATSVITIVK	ATSVITIVK	44.24	930.575	9	55.6	9	-3.208	0.83	2.8	466.298	2	61.611	2990000	9950000	52378	Inaki_293_24_02_2022_RESTOS.raw	4	4	2	2	O15525|MAFG_HUMAN	MAFG	TARGET			0 0 22 22 33 0 0 15 5	ATSVITIVK	DB Search
KLIDIVSSQK	KLIDIVSSQK	44.24	1129.67	10	80	10	0.0794	0.92	1.5	377.566	3	57.3908	467000	787000	46815	Inaki_293_24_02_2022_RESTOS.raw	1	1	1	1	O14757|CHK1_HUMAN	CHEK1	TARGET			5 0 0 13 48 13 13 8 8 5	KLIDIVSSQK	DB Search
QPKLPM(+15.99)RTL	QPKLPMRTL	44.24	1098.62	9	77.8	9	-1.9634	0.56	1.8	367.217	3	42.8257	28700000	70900000	29971	Inaki_293_24_02_2022.raw	11	11	8	8	O43432|IF4G3_HUMAN	EIF4G3	TARGET	Oxidation (M)	M6:Oxidation (M):1000.00	0 0 3 4 18 18 3 7 5	QPKLPM(+15.99)RTL	DB Search
NPDIM(+15.99)RQTL	NPDIMRQTL	44.24	1102.54	9	77.8	9	-0.607	0.31	0.7	552.282	2	47.0381	1250000	3860000	36077	Inaki_293_24_02_2022.raw	4	4	3	3	Q9UHD9|UBQL2_HUMAN:Q9UMX0|UBQL1_HUMAN	UBQLN2:UBQLN1	TARGET	Oxidation (M)	M5:Oxidation (M):1000.00	5 7 7 4 4 0 0 4 5	NPDIM(+15.99)RQTL	DB Search
FLHDISDVQL	FLHDISDVQL	44.23	1185.6	10	70	10	2.3877	0.87	-1.2	593.81	2	91.1825	145000	953000	97511	Inaki_293_24_02_2022.raw	1	1	1	1	P27544|CERS1_HUMAN	CERS1	TARGET			0 0 0 16 19 10 10 9 5 5	FLHDISDVQL	DB Search
KSTAISLFY	KSTAISLFY	44.22	1028.55	9	55.6	9	-9.0767	0.82	-1.1	515.286	2	85.0554	552000	1830000	82306	Inaki_293_24_02_2022_RESTOS.raw	2	2	1	1	P13639|EF2_HUMAN	EEF2	TARGET			5 0 0 0 0 3 5 6 5	KSTAISLFY	DB Search
APRQPGLMAQ	APRQPGLMAQ	44.18	1067.55	10	40	10	-0.008	0.73	2.4	534.788	2	42.8442	206000	994000	30004	Inaki_293_24_02_2022.raw	2	2	2	2	Q9Y6H1|CHCH2_HUMAN:Q5T1J5|CHCH9_HUMAN	CHCHD2:CHCHD2P9	TARGET			0 0 0 0 0 0 5 15 11 5	APRQPGLMAQ	DB Search
SPM(+15.99)EGTGISL	SPMEGTGISL	44.18	1006.46	10	40	10	0.1961	0.7	4.1	1007.48	1	73.503	210000	1100000	72859	Inaki_293_24_02_2022.raw	1	1	1	1	Q15788|NCOA1_HUMAN	NCOA1	TARGET	Oxidation (M)	M3:Oxidation (M):1000.00	0 0 0 0 27 18 18 28 0 0	SPM(+15.99)EGTGISL	DB Search
RPRTEVSLSAF	RPRTEVSLSAF	44.17	1261.68	11	63.6	11	-4.7848	0.24	3.4	421.57	3	61.6281	2250000	4810000	56477	Inaki_293_24_02_2022.raw	3	3	1	1	Q8IUR0|TPPC5_HUMAN	TRAPPC5	TARGET			2 1 0 0 0 5 5 35 35 17 5	RPRTEVSLSAF	DB Search
ALSTPVVEK	ALSTPVVEK	44.16	942.539	9	100	9	-1.921	0.85	3	472.28	2	45.464	415000	1420000	30983	Inaki_293_24_02_2022_RESTOS.raw	3	3	3	3	P29084|T2EB_HUMAN	GTF2E2	TARGET			3 3 14 14 4 4 9 7 5	ALSTPVVEK	DB Search
SPDATIRIW	SPDATIRIW	44.13	1057.56	9	55.6	9	-4.1017	0.75	-2.3	529.786	2	84.5065	1340000	6220000	81439	Inaki_293_24_02_2022_RESTOS.raw	3	3	2	2	Q9UMS4|PRP19_HUMAN	PRPF19	TARGET			5 21 62 46 16 0 0 0 0	SPDATIRIW	DB Search
LM(+15.99)YGPPGTGK	LMYGPPGTGK	44.13	1035.51	10	40	10	0.5817	0.79	1.8	518.763	2	45.1542	685000	1650000	33272	Inaki_293_24_02_2022.raw	3	3	2	2	Q9NVI7|ATD3A_HUMAN:P17980|PRS6A_HUMAN	ATAD3A:PSMC3	TARGET	Oxidation (M)	M2:Oxidation (M):1000.00	0 0 65 65 15 4 0 0 0 0	LM(+15.99)YGPPGTGK	DB Search
RQPDSGISSI	RQPDSGISSI	44.13	1058.54	10	80	10	-3.5242	0.84	3.5	530.279	2	48.5701	146000	394000	34901	Inaki_293_24_02_2022_RESTOS.raw	2	2	1	1	P04843|RPN1_HUMAN	RPN1	TARGET			5 9 0 0 7 7 67 36 34 5	RQPDSGISSI	DB Search
SPAKIHVF	SPAKIHVF	44.11	897.507	8	75	8	-5.2536	0.64	1.7	449.763	2	48.6452	990000	3390000	38019	Inaki_293_24_02_2022.raw	6	6	2	2	Q7KZF4|SND1_HUMAN	SND1	TARGET			5 22 6 0 0 7 15 5	SPAKIHVF	DB Search
ALAEGLDIKL	ALAEGLDIKL	44.11	1041.61	10	50	10	-2.349	0.9	4.2	521.815	2	92.9468	54500	507000	99986	Inaki_293_24_02_2022.raw	1	1	1	1	O60341|KDM1A_HUMAN	KDM1A	TARGET			0 0 3 3 0 0 0 4 6 5	ALAEGLDIKL	DB Search
LLYQGPHNTL	LLYQGPHNTL	44.1	1154.61	10	70	10	-1.0576	0.83	-10	578.308	2	64.5665			60326	Inaki_293_24_02_2022.raw	2	2	0	0	P13612|ITA4_HUMAN	ITGA4	TARGET			4 4 4 4 4 4 0 0 0 3	LLYQGPHNTL	DB Search
SRYEGVNIL	SRYEGVNIL	44.1	1049.55	9	55.6	9	-3.6436	0.87	0.8	525.785	2	70.6822	2280000	11600000	68926	Inaki_293_24_02_2022.raw	3	3	2	2	P30926|ACHB4_HUMAN	CHRNB4	TARGET			0 0 1 1 5 17 21 6 5	SRYEGVNIL	DB Search
APRQVLDLEDL	APRQVLDLEDL	44.09	1267.68	11	54.5	11	-0.8754	0.7	2.6	634.85	2	91.4598	243000	1720000	97819	Inaki_293_24_02_2022.raw	1	1	1	1	O75643|U520_HUMAN	SNRNP200	TARGET			0 0 0 0 0 8 14 18 18 13 5	APRQVLDLEDL	DB Search
IIFGPPGTGK	IIFGPPGTGK	44.07	985.56	10	70	10	1.2891	0.86	0.6	493.789	2	67.3474	1600000	4160000	64048	Inaki_293_24_02_2022.raw	4	4	3	3	Q9HCE1|MOV10_HUMAN	MOV10	TARGET			5 19 51 51 21 0 0 0 4 5	IIFGPPGTGK	DB Search
ILFGPPGTGK	ILFGPPGTGK	44.07	985.56	10	70	10	0.0664	0.88	0.6	493.789	2	67.3474	1600000	4160000	64048	Inaki_293_24_02_2022.raw	4	4	3	3	Q9BXT6|M10L1_HUMAN	MOV10L1	TARGET			5 19 51 51 21 0 0 0 4 5	ILFGPPGTGK	DB Search
LLFGPPGTGK	LLFGPPGTGK	44.07	985.56	10	70	10	-6.6435	0.87	0.6	493.789	2	67.3474	1600000	4160000	64048	Inaki_293_24_02_2022.raw	4	4	3	3	Q9UN37|VPS4A_HUMAN:Q6PIW4|FIGL1_HUMAN:O75351|VPS4B_HUMAN:P35998|PRS7_HUMAN	VPS4A:FIGNL1:VPS4B:PSMC2	TARGET			5 19 51 51 21 0 0 0 4 5	LLFGPPGTGK	DB Search
VINDVRDIFL	VINDVRDIFL	44.06	1202.67	10	80	10	-7.6691	0.77	-0.2	602.342	2	102.447	489000	2350000	113202	Inaki_293_24_02_2022.raw	1	1	1	1	P52655|TF2AA_HUMAN	GTF2A1	TARGET			5 10 13 13 6 0 0 23 10 5	VINDVRDIFL	DB Search
TLTSKLYSL	TLTSKLYSL	44.06	1024.58	9	55.6	9	-2.1148	0.83	1.6	1025.59	1	75.9367	4770000	11500000	76761	Inaki_293_24_02_2022.raw	5	5	3	3	Q9UDW1|QCR9_HUMAN	UQCR10	TARGET			0 0 25 0 0 43 25 25 5	TLTSKLYSL	DB Search
QLSEVFIQL	QLSEVFIQL	44.06	1075.59	9	66.7	9	2.5362	0.5	4.3	538.807	2	120.832	496000	3000000	139178	Inaki_293_24_02_2022.raw	1	1	1	1	P51531|SMCA2_HUMAN:P51532|SMCA4_HUMAN	SMARCA2:SMARCA4	TARGET			5 10 0 0 14 19 0 16 5	QLSEVFIQL	DB Search
EPAFPHTDL	EPAFPHTDL	44.05	1025.48	9	55.6	9	-1.9877	0.93	-1.2	513.75	2	70.1489	9230000	28800000	68355	Inaki_293_24_02_2022.raw	4	4	2	2	Q93008|USP9X_HUMAN	USP9X	TARGET			0 0 9 9 27 2 2 0 0	EPAFPHTDL	DB Search
QLTNVILHL	QLTNVILHL	44.03	1049.62	9	100	9	-7.6679	0.88	3.5	525.823	2	95.2661	315000	2070000	103262	Inaki_293_24_02_2022.raw	3	3	1	1	Q9NQG6|MID51_HUMAN	MIEF1	TARGET			5 8 7 7 12 17 29 16 5	QLTNVILHL	DB Search
VVYVGGILTK	VVYVGGILTK	44.03	1047.63	10	80	10	-1.7879	0.94	0.5	524.826	2	74.8586	1630000	8640000	74905	Inaki_293_24_02_2022.raw	1	1	1	1	Q16880|CGT_HUMAN	UGT8	TARGET			5 5 35 35 7 0 0 13 13 5	VVYVGGILTK	DB Search
SLYGPGTNRTTVNK	SLYGPGTNRTTVNK	44.02	1506.78	14	50	14	-1.7138	0.06	1.9	503.27	3	38.6112	165000	692000	24096	Inaki_293_24_02_2022.raw	1	1	1	1	Q9UMY1|NOL7_HUMAN	NOL7	TARGET			0 0 39 66 11 3 0 0 0 0 0 3 10 5	SLYGPGTNRTTVNK	DB Search
APSLKQFSL	APSLKQFSL	44.02	989.555	9	77.8	9	-4.3189	0.45	2.7	495.788	2	79.2208	1430000	7240000	80700	Inaki_293_24_02_2022.raw	1	1	1	1	Q9UGJ1|GCP4_HUMAN	TUBGCP4	TARGET			5 20 6 6 0 0 3 14 5	APSLKQFSL	DB Search
VLVESEHQV	VLVESEHQV	44	1038.53	9	33.3	9	1.1528	0.85	1	520.277	2	44.1319	398000	2450000	31579	Inaki_293_24_02_2022.raw	1	1	1	1	P23458|JAK1_HUMAN	JAK1	TARGET			0 0 28 28 0 0 8 0 0	VLVESEHQV	DB Search
VLDPYLLKY	VLDPYLLKY	44	1122.63	9	77.8	9	-1.5264	0.79	1.8	562.327	2	91.851	230000	2120000	98489	Inaki_293_24_02_2022.raw	2	2	1	1	Q9Y2R5|RT17_HUMAN	MRPS17	TARGET			0 0 18 12 12 13 17 6 5	VLDPYLLKY	DB Search
ILMEHIHKL	ILMEHIHKL	43.98	1132.64	9	77.8	9	9.7456	0.4	1.9	378.557	3	63.0446	2150000	2560000	58142	Inaki_293_24_02_2022.raw	3	3	1	1	P84098|RL19_HUMAN	RPL19	TARGET			0 0 41 35 14 14 26 24 5	ILMEHIHKL	DB Search
SLIGHLQTL	SLIGHLQTL	43.98	980.565	9	55.6	9	-2.7058	0.82	2.6	491.293	2	81.6391	217000	1280000	84151	Inaki_293_24_02_2022.raw	1	1	1	1	Q16690|DUS5_HUMAN	DUSP5	TARGET			0 0 5 0 0 8 8 10 5	SLIGHLQTL	DB Search
RVYIASSSGSTAIK	RVYIASSSGSTAIK	43.98	1438.78	14	50	14	-1.1517	0.87	2.1	480.603	3	40.9264	355000	2020000	27149	Inaki_293_24_02_2022.raw	1	1	1	1	O75368|SH3L1_HUMAN	SH3BGRL	TARGET			0 0 0 15 19 5 4 12 3 0 0 0 0 4	RVYIASSSGSTAIK	DB Search
GVANFQLAR	GVANFQLAR	43.97	974.53	9	77.8	9	1.5145	0.85	1.4	488.275	2	61.6466	306000	1200000	56111	Inaki_293_24_02_2022.raw	3	3	2	2	Q86UR1|NOXA1_HUMAN	NOXA1	TARGET			0 0 39 39 38 14 8 8 5	GVANFQLAR	DB Search
MRSLLRTPF	MRSLLRTPF	43.96	1119.62	9	77.8	9	-0.3231	0.16	0.2	374.216	3	74.3434	1500000	5840000	73788	Inaki_293_24_02_2022.raw	1	1	1	1	Q8NI22|MCFD2_HUMAN	MCFD2	TARGET			0 0 4 13 10 3 23 8 5	MRSLLRTPF	DB Search
Q(-17.03)PEPRTGL	QPEPRTGL	43.95	879.445	8	50	8	6.2668	0.71	2.9	440.733	2	60.4798	232000	832000	54516	Inaki_293_24_02_2022.raw	1	1	1	1	O14757|CHK1_HUMAN	CHEK1	TARGET	Pyro-glu from Q	Q1:Pyro-glu from Q:1000.00	0 0 6 10 0 0 6 5	Q(-17.03)PEPRTGL	DB Search
AVFEETLEK	AVFEETLEK	43.95	1064.54	9	77.8	9	-0.6511	0.88	0	533.279	2	59.3549	518000	2320000	52999	Inaki_293_24_02_2022.raw	1	1	1	1	Q8IUX1|T126B_HUMAN	TMEM126B	TARGET			0 0 50 37 12 11 7 7 5	AVFEETLEK	DB Search
MPQKERESI	MPQKERESI	43.94	1116.56	9	77.8	9	-6.3995	0.5	-0.7	373.195	3	30.6571	191000	410000	13931	Inaki_293_24_02_2022_RESTOS.raw	2	2	1	1	P38919|IF4A3_HUMAN	EIF4A3	TARGET			5 25 25 9 4 0 0 2 3	MPQKERESI	DB Search
RPRDALPRLL	RPRDALPRLL	43.93	1205.74	10	30	10	0.5559	0.46	0	402.921	3	65.6203	7410000	7720000	62454	Inaki_293_24_02_2022.raw	6	6	2	2	Q86Y56|DAAF5_HUMAN	DNAAF5	TARGET			5 1 0 2 1 1 1 1 1 2	RPRDALPRLL	DB Search
LPVGGVEL	LPVGGVEL	43.93	782.454	8	87.5	8	0.5342	0.91	2.7	783.466	1	92.8175	512000	2630000	99705	Inaki_293_24_02_2022.raw	3	3	2	2	Q24JP5|T132A_HUMAN	TMEM132A	TARGET			5 0 10 10 13 21 28 5	LPVGGVEL	DB Search
LPPPPPHAL	LPPPPPHAL	43.93	937.538	9	77.8	9	-1.294	0.85	1.5	469.779	2	59.1218	1280000	2430000	52552	Inaki_293_24_02_2022.raw	4	4	3	3	Q9H1B7|I2BPL_HUMAN	IRF2BPL	TARGET			5 21 71 60 8 8 0 0 5	LPPPPPHAL	DB Search
SPGPRLQEL	SPGPRLQEL	43.91	995.54	9	88.9	9	-2.2447	0.66	1.3	498.78	2	57.8874	437000	1770000	51147	Inaki_293_24_02_2022.raw	1	1	1	1	O14978|ZN263_HUMAN	ZNF263	TARGET			5 50 25 2 0 2 4 13 5	SPGPRLQEL	DB Search
APAPAPAPAL	APAPAPAPAL	43.91	874.491	10	30	10	6.4426	0.3	4.6	875.506	1	73.5358			72869	Inaki_293_24_02_2022.raw	1	1	0	0	Q9Y3L3|3BP1_HUMAN:Q6ZT62|BGIN_HUMAN	SH3BP1:BARGIN	TARGET			0 0 0 0 23 23 24 0 0 0	APAPAPAPAL	DB Search
NRLLETVEY	NRLLETVEY	43.91	1135.59	9	55.6	9	0.5188	0.79	1.2	568.804	2	72.465	191000	1470000	71273	Inaki_293_24_02_2022.raw	1	1	1	1	P24821|TENA_HUMAN	TNC	TARGET			0 0 0 0 6 14 25 25 5	NRLLETVEY	DB Search
SPSWRSTTVL	SPSWRSTTVL	43.89	1132.59	10	60	10	-2.6735	0.74	-2.9	567.302	2	68.071	259000	1510000	65213	Inaki_293_24_02_2022.raw	1	1	1	1	O00159|MYO1C_HUMAN	MYO1C	TARGET			0 0 20 0 0 6 14 14 29 5	SPSWRSTTVL	DB Search
KMGLIFEV	KMGLIFEV	43.88	935.515	8	62.5	8	-6.6584	0.85	2.8	468.768	2	97.9046	2110000	11700000	106781	Inaki_293_24_02_2022.raw	1	1	1	1	Q15363|TMED2_HUMAN	TMED2	TARGET			5 0 0 0 11 29 7 5	KMGLIFEV	DB Search
GEPRFIAVGYVDDTQF	GEPRFIAVGYVDDTQF	43.88	1812.87	16	25	16	2.8946	0.65	2	907.447	2	102.668	208000	1300000	113499	Inaki_293_24_02_2022.raw	2	2	1	1	P04439|HLAA_HUMAN	HLA-A	TARGET			0 0 0 0 0 0 0 4 2 2 4 0 0 0 0 0	GEPRFIAVGYVDDTQF	DB Search
NLDAATYQV	NLDAATYQV	43.88	993.477	9	22.2	9	6.2689	0.73	5.3	994.493	1	72.4557			71353	Inaki_293_24_02_2022.raw	2	2	0	0	Q9Y2D2|S35A3_HUMAN	SLC35A3	TARGET			0 0 38 38 0 0 0 0 0	NLDAATYQV	DB Search
RLAEVIKNR	RLAEVIKNR	43.86	1097.67	9	66.7	9	3.7736	0.87	2.8	366.899	3	40.6441	402000	832000	24798	Inaki_293_24_02_2022_RESTOS.raw	2	2	1	1	O94966|UBP19_HUMAN	USP19	TARGET			0 0 0 16 31 44 18 15 5	RLAEVIKNR	DB Search
SPRM(+15.99)SGLLSQT	SPRMSGLLSQT	43.84	1191.59	11	54.5	11	-0.9098	0.83	2.5	596.807	2	45.7116	1430000	7780000	34077	Inaki_293_24_02_2022.raw	3	3	3	3	Q9NYJ7|DLL3_HUMAN	DLL3	TARGET	Oxidation (M)	M4:Oxidation (M):1000.00	0 0 0 0 0 4 14 70 38 6 5	SPRM(+15.99)SGLLSQT	DB Search
RLLPPVGTGR	RLLPPVGTGR	43.84	1064.65	10	50	10	2.4866	0.86	2	355.891	3	50.6259	1050000	2110000	40346	Inaki_293_24_02_2022.raw	2	2	2	2	Q9NWZ5|UCKL1_HUMAN	UCKL1	TARGET			1 1 2 7 4 4 0 0 1 2	RLLPPVGTGR	DB Search
SVTSEGIKAV	SVTSEGIKAV	43.83	989.539	10	40	10	-1.0455	0.87	1.4	495.78	2	47.7765	336000	1690000	36794	Inaki_293_24_02_2022.raw	1	1	1	1	Q8IY45|AMN1_HUMAN	AMN1	TARGET			0 0 10 9 6 0 0 4 0 0	SVTSEGIKAV	DB Search
KILPDLNTV	KILPDLNTV	43.83	1011.6	9	55.6	9	2.7438	0.85	4.9	506.81	2	81.4915	484000	3570000	83923	Inaki_293_24_02_2022.raw	1	1	1	1	O60287|NPA1P_HUMAN	URB1	TARGET			5 3 3 0 0 18 18 0 0	KILPDLNTV	DB Search
APEEHPVL	APEEHPVL	43.81	890.45	8	75	8	-1.8975	0.42	1.4	446.235	2	45.6273	1880000	4250000	31346	Inaki_293_24_02_2022_RESTOS.raw	3	3	2	2	P60709|ACTB_HUMAN:A5A3E0|POTEF_HUMAN:P63261|ACTG_HUMAN	ACTB:POTEF:ACTG1	TARGET			5 13 3 1 1 2 2 4	APEEHPVL	DB Search
RLALFNPDV	RLALFNPDV	43.79	1043.58	9	33.3	9	-2.8278	0.86	0.7	522.798	2	86.8621	448000	3100000	91454	Inaki_293_24_02_2022.raw	1	1	1	1	O00483|NDUA4_HUMAN	NDUFA4	TARGET			0 0 0 2 5 11 0 0 0	RLALFNPDV	DB Search
GTFDPDNLEK	GTFDPDNLEK	43.77	1134.52	10	50	10	1.3339	0.86	2.4	568.271	2	59.3576	153000	728000	52946	Inaki_293_24_02_2022.raw	1	1	1	1	Q8IXM3|RM41_HUMAN	MRPL41	TARGET			0 0 3 5 2 2 0 0 0 5	GTFDPDNLEK	DB Search
TLAETIQGL	TLAETIQGL	43.76	944.518	9	55.6	9	3.0076	0.73	1.9	473.269	2	94.04	769000	3000000	101826	Inaki_293_24_02_2022.raw	6	6	3	3	Q8TEX9|IPO4_HUMAN	IPO4	TARGET			0 0 4 3 2 0 0 14 5	TLAETIQGL	DB Search
GQISEVVVV	GQISEVVVV	43.75	928.523	9	55.6	9	2.9203	0.82	2.7	929.536	1	86.9657	6850000	30800000	91471	Inaki_293_24_02_2022.raw	5	5	3	3	Q14011|CIRBP_HUMAN	CIRBP	TARGET			0 0 43 17 17 32 60 0 0	GQISEVVVV	DB Search
KTIDYIQFLHK	KTIDYIQFLHK	43.75	1404.78	11	63.6	11	-1.5678	0.82	-0.1	469.268	3	70.4418	150000	805000	68525	Inaki_293_24_02_2022.raw	1	1	1	1	Q9UH92|MLX_HUMAN	MLX	TARGET			5 0 0 0 17 0 19 15 15 42 5	KTIDYIQFLHK	DB Search
KPYFPPRIL	KPYFPPRIL	43.75	1129.66	9	66.7	9	-3.1057	0.88	1.7	377.564	3	73.5408	8860000	23300000	71222	Inaki_293_24_02_2022.raw	16	16	8	8	Q92508|PIEZ1_HUMAN	PIEZO1	TARGET			5 3 3 6 8 1 0 0 3	KPYFPPRIL	DB Search
SPSPATDGKVF	SPSPATDGKVF	43.74	1104.55	11	63.6	11	-1.5541	0.75	0.1	553.282	2	52.8209	569000	2370000	43818	Inaki_293_24_02_2022.raw	1	1	1	1	A8MW92|P20L1_HUMAN	PHF20L1	TARGET			0 0 32 26 11 5 5 0 0 11 5	SPSPATDGKVF	DB Search
LPWGGGTAL	LPWGGGTAL	43.74	870.46	9	44.4	9	-0.3722	0.73	2.1	871.472	1	98.3109	124000	756000	107418	Inaki_293_24_02_2022.raw	1	1	1	1	Q587I9|SFT2C_HUMAN	SFT2D3	TARGET			5 0 15 15 0 0 0 0 5	LPWGGGTAL	DB Search
QLDPTLLQM	QLDPTLLQM	43.73	1057.55	9	66.7	9	-1.4999	0.82	1.4	529.784	2	109.076			122608	Inaki_293_24_02_2022.raw	1	1	0	0	P49711|CTCF_HUMAN	CTCF	TARGET			5 5 5 0 0 5 0 3 5	QLDPTLLQM	DB Search
GVYSFQFNK	GVYSFQFNK	43.72	1088.53	9	77.8	9	-0.8949	0.85	2.9	545.276	2	71.1465	797000	4000000	69368	Inaki_293_24_02_2022.raw	1	1	1	1	Q15434|RBMS2_HUMAN	RBMS2	TARGET			0 0 29 21 10 10 12 12 5	GVYSFQFNK	DB Search
STLPKSLLK	STLPKSLLK	43.7	985.617	9	77.8	9	-7.4355	0.93	1.5	493.819	2	48.9625	5160000	8920000	38493	Inaki_293_24_02_2022.raw	4	4	2	2	Q14008|CKAP5_HUMAN	CKAP5	TARGET			0 0 23 6 6 2 2 3 5	STLPKSLLK	DB Search
MIRAAPPPL	MIRAAPPPL	43.7	964.553	9	22.2	9	1.2766	0.35	-0.9	483.285	2	67.5953	2160000	6780000	64786	Inaki_293_24_02_2022.raw	9	9	1	1	P10619|PPGB_HUMAN	CTSA	TARGET			0 0 0 1 1 3 4 0 0	MIRAAPPPL	DB Search
RPSPPVQSV	RPSPPVQSV	43.7	965.529	9	33.3	9	-0.902	0.75	1.9	483.775	2	40.4926	2450000	7060000	26959	Inaki_293_24_02_2022.raw	3	3	3	3	Q5VV67|PPRC1_HUMAN	PPRC1	TARGET			5 7 0 0 0 0 57 0 0	RPSPPVQSV	DB Search
RLLGNTFVAL	RLLGNTFVAL	43.69	1102.65	10	50	10	-4.0216	0.79	0.2	552.334	2	96.0266	268000	1710000	104188	Inaki_293_24_02_2022.raw	2	2	1	1	P46379|BAG6_HUMAN	BAG6	TARGET			0 0 0 0 0 8 40 23 16 5	RLLGNTFVAL	DB Search
TPFPFRTGL	TPFPFRTGL	43.69	1034.55	9	77.8	9	-3.4834	0.91	1.9	518.288	2	88.5933	955000	5620000	93836	Inaki_293_24_02_2022.raw	4	4	2	2	Q9H8K7|PAAT_HUMAN:Q499Y3|YJ016_HUMAN	PAAT	TARGET			3 3 33 9 2 0 0 2 2	TPFPFRTGL	DB Search
FLNLLPVEA	FLNLLPVEA	43.68	1014.58	9	55.6	9	0.1017	0.92	-0.3	1015.59	1	126.731	505000	3100000	147311	Inaki_293_24_02_2022.raw	3	3	2	2	O43567|RNF13_HUMAN	RNF13	TARGET			0 0 14 35 5 3 3 0 0	FLNLLPVEA	DB Search
FRMPVLREY	FRMPVLREY	43.68	1209.63	9	55.6	9	-0.3292	0.88	1.5	404.22	3	75.4083	3400000	13100000	75733	Inaki_293_24_02_2022.raw	1	1	1	1	Q96PD7|DGAT2_HUMAN	DGAT2	TARGET			0 0 44 13 19 19 0 0 2	FRMPVLREY	DB Search
TYGERVVAF	TYGERVVAF	43.67	1040.53	9	66.7	9	-3.4713	0.72	1.7	521.275	2	68.0895	434000	1810000	65205	Inaki_293_24_02_2022.raw	2	2	1	1	P31350|RIR2_HUMAN	RRM2	TARGET			3 3 0 0 0 3 5 11 5	TYGERVVAF	DB Search
KPKTPSLTVF	KPKTPSLTVF	43.66	1116.65	10	50	10	-4.4679	0.92	2	373.228	3	62.4293	22600000	53700000	57439	Inaki_293_24_02_2022.raw	11	11	7	7	P24928|RPB1_HUMAN	POLR2A	TARGET			5 4 0 0 0 0 3 9 0 5	KPKTPSLTVF	DB Search
GAALPLLTK	GAALPLLTK	43.66	882.554	9	77.8	9	-0.5423	0.63	-0.3	442.286	2	73.5866	36500	475000	72952	Inaki_293_24_02_2022.raw	1	1	1	1	Q9BQG0|MBB1A_HUMAN	MYBBP1A	TARGET			0 0 12 4 3 3 12 6 5	GAALPLLTK	DB Search
RVQPGLLQWVK	RVQPGLLQWVK	43.66	1322.78	11	54.5	11	-0.7332	0.86	0.3	662.401	2	77.6541	356000	1950000	78648	Inaki_293_24_02_2022.raw	1	1	1	1	Q6E0U4|DMKN_HUMAN	DMKN	TARGET			0 0 0 0 0 3 18 24 16 16 5	RVQPGLLQWVK	DB Search
SPSLPNISL	SPSLPNISL	43.66	926.507	9	77.8	9	0.2334	0.6	0.2	464.263	2	102.892	570000	2770000	113850	Inaki_293_24_02_2022.raw	1	1	1	1	Q9UQL6|HDAC5_HUMAN	HDAC5	TARGET			0 0 19 19 9 9 12 64 5	SPSLPNISL	DB Search
RLWDLTTGTTT	RLWDLTTGTTT	43.65	1263.65	11	63.6	11	2.5988	0.8	3.5	632.835	2	80.8812	292000	1760000	83058	Inaki_293_24_02_2022.raw	1	1	1	1	P63244|RACK1_HUMAN	RACK1	TARGET			0 0 0 0 29 29 12 12 20 18 5	RLWDLTTGTTT	DB Search
RLKDIGPEVVK	RLKDIGPEVVK	43.64	1252.75	11	81.8	11	2.2311	0.62	2.5	418.593	3	44.9563	368000	1920000	32803	Inaki_293_24_02_2022.raw	1	1	1	1	P51659|DHB4_HUMAN	HSD17B4	TARGET			5 5 5 6 0 21 3 0 20 6 5	RLKDIGPEVVK	DB Search
VLGPTLKNV	VLGPTLKNV	43.64	939.575	9	77.8	9	-2.8011	0.73	1.7	470.798	2	62.4337	907000	3740000	57466	Inaki_293_24_02_2022.raw	1	1	1	1	Q6AHZ1|Z518A_HUMAN	ZNF518A	TARGET			5 8 35 6 6 15 6 0 0	VLGPTLKNV	DB Search
LLDQGQLNKY	LLDQGQLNKY	43.63	1190.63	10	30	10	1.4557	0.76	0	596.324	2	61.966	132000	896000	56589	Inaki_293_24_02_2022.raw	1	1	1	1	Q00610|CLH1_HUMAN	CLTC	TARGET			0 0 4 3 0 0 0 5 0 0	LLDQGQLNKY	DB Search
ATAVAQLYK	ATAVAQLYK	43.62	963.539	9	77.8	9	-1.2597	0.72	0.7	482.779	2	49.2778	291000	1360000	39011	Inaki_293_24_02_2022.raw	2	2	1	1	Q14CZ0|HAPR1_HUMAN:A0A7P0TBJ1|HAPR2_HUMAN	HAPSTR1:HAPSTR2	TARGET			0 0 21 16 5 5 12 8 5	ATAVAQLYK	DB Search
SLYWLSTQK	SLYWLSTQK	43.62	1124.59	9	77.8	9	-0.3848	0.94	0.8	563.303	2	78.2543	631000	3590000	79353	Inaki_293_24_02_2022.raw	3	3	3	3	Q53T94|TAF1B_HUMAN	TAF1B	TARGET			0 0 49 52 42 15 7 7 5	SLYWLSTQK	DB Search
APAAAPSSL	APAAAPSSL	43.61	783.413	9	33.3	9	1.9983	0.9	1.8	784.424	1	53.541	683000	2990000	44671	Inaki_293_24_02_2022.raw	5	5	3	3	P0DMW3|SIML1_HUMAN	SMIM10L1	TARGET			0 0 24 49 53 0 0 0 0	APAAAPSSL	DB Search
SRNDYSYWL	SRNDYSYWL	43.6	1202.54	9	55.6	9	0.1325	0.83	0.8	602.278	2	85.8653	562000	3030000	90212	Inaki_293_24_02_2022.raw	3	3	2	2	P29400|CO4A5_HUMAN:Q01955|CO4A3_HUMAN:P02462|CO4A1_HUMAN	COL4A5:COL4A3:COL4A1	TARGET			0 0 1 1 8 8 35 8 5	SRNDYSYWL	DB Search
APAPQGVRL	APAPQGVRL	43.6	907.524	9	66.7	9	-4.3137	0.8	2.6	454.772	2	50.6444	994000	3320000	41166	Inaki_293_24_02_2022.raw	2	2	2	2	Q6PGN9|PSRC1_HUMAN	PSRC1	TARGET			5 12 29 9 8 0 0 0 3	APAPQGVRL	DB Search
VHAPPMQL	VHAPPMQL	43.6	891.464	8	75	8	-3.2257	0.62	3.6	446.742	2	61.8955			56583	Inaki_293_24_02_2022.raw	1	1	0	0	O95235|KI20A_HUMAN	KIF20A	TARGET			0 0 8 10 10 10 5 5	VHAPPMQL	DB Search
APNSRPALL	APNSRPALL	43.59	937.534	9	100	9	-3.0108	0.65	1.9	469.777	2	52.4667	1080000	3400000	43504	Inaki_293_24_02_2022.raw	1	1	1	1	P55011|S12A2_HUMAN	SLC12A2	TARGET			5 68 25 3 3 5 17 17 5	APNSRPALL	DB Search
QCLPETLSTL	QCLPETLSTL	43.58	1103.55	10	50	10	-5.8715	0.03	6.2	552.789	2	86.4752	38700	401000	90989	Inaki_293_24_02_2022.raw	1	1	1	1	Q96FN5|KIF12_HUMAN	KIF12	TARGET			0 0 8 8 4 2 0 0 0 2	QCLPETLSTL	DB Search
APQPGKYVI	APQPGKYVI	43.57	971.544	9	77.8	9	-3.4424	0.73	-3.7	486.779	2	56.1224	2490000	6670000	48937	Inaki_293_24_02_2022.raw	4	4	3	3	P21333|FLNA_HUMAN	FLNA	TARGET			5 0 5 5 5 0 5 16 5	APQPGKYVI	DB Search
VPYEKGFAL	VPYEKGFAL	43.57	1022.54	9	66.7	9	-2.0348	0.49	2.5	512.282	2	75.0661	1850000	9540000	75109	Inaki_293_24_02_2022.raw	1	1	1	1	P09960|LKHA4_HUMAN	LTA4H	TARGET			5 43 19 12 0 0 0 5 5	VPYEKGFAL	DB Search
ARVIFITEY	ARVIFITEY	43.57	1110.61	9	55.6	9	1.386	0.42	0.6	556.313	2	85.6757	1090000	6870000	90037	Inaki_293_24_02_2022.raw	4	4	1	1	Q9NSY0|NRBP2_HUMAN:Q9UHY1|NRBP_HUMAN	NRBP2:NRBP1	TARGET			0 0 0 0 9 31 13 13 5	ARVIFITEY	DB Search
APDSQRLKLL	APDSQRLKLL	43.56	1139.67	10	90	10	-7.244	0.44	1.6	570.844	2	57.9097	3240000	9530000	51062	Inaki_293_24_02_2022.raw	3	3	2	2	Q9UQE7|SMC3_HUMAN	SMC3	TARGET			5 36 10 3 3 0 3 3 28 5	APDSQRLKLL	DB Search
KLLDISELDMV	KLLDISELDMV	43.56	1274.68	11	72.7	11	-2.4833	0.85	0.3	638.35	2	112.677	161000	1220000	127593	Inaki_293_24_02_2022.raw	2	2	1	1	Q9H3P2|NELFA_HUMAN	NELFA	TARGET			5 0 0 0 10 5 5 5 5 8 5	KLLDISELDMV	DB Search
FLLLPGPSAA	FLLLPGPSAA	43.54	984.564	10	30	10	0.5615	0.88	2.5	493.293	2	118.594	226000	1460000	135935	Inaki_293_24_02_2022.raw	1	1	1	1	P23284|PPIB_HUMAN	PPIB	TARGET			0 0 48 0 6 6 0 0 0 0	FLLLPGPSAA	DB Search
RLPHFQLSR	RLPHFQLSR	43.52	1152.65	9	100	9	-1.1732	0.64	4.2	385.228	3	51.6658	324000	1430000	42187	Inaki_293_24_02_2022.raw	1	1	1	1	P57088|TMM33_HUMAN	TMEM33	TARGET			5 7 9 9 14 13 6 6 5	RLPHFQLSR	DB Search
NLMEKVRGL	NLMEKVRGL	43.51	1058.59	9	55.6	9	-8.6881	0.36	2.1	353.873	3	63.2264	404000	1410000	58509	Inaki_293_24_02_2022.raw	2	2	2	2	Q52LA3|LIN52_HUMAN	LIN52	TARGET			0 0 21 21 22 11 0 0 5	NLMEKVRGL	DB Search
KM(+15.99)YEEFLSKV	KMYEEFLSKV	43.51	1288.64	10	80	10	-1.0315	0.94	2.3	430.556	3	65.2495	775000	3610000	61239	Inaki_293_24_02_2022.raw	2	2	2	2	P10644|KAP0_HUMAN:P31321|KAP1_HUMAN	PRKAR1A:PRKAR1B	TARGET	Oxidation (M)	M2:Oxidation (M):1000.00	5 5 5 10 11 9 25 24 0 0	KM(+15.99)YEEFLSKV	DB Search
LPALRSIGL	LPALRSIGL	43.5	938.591	9	66.7	9	-3.5929	0.63	0.4	470.305	2	89.592	5070000	17800000	95445	Inaki_293_24_02_2022.raw	6	6	3	3	P19793|RXRA_HUMAN:P28702|RXRB_HUMAN:P48443|RXRG_HUMAN	RXRA:RXRB:RXRG	TARGET			5 64 22 5 0 0 1 4 4	LPALRSIGL	DB Search
M(+15.99)RSLLRTPF	MRSLLRTPF	43.49	1135.62	9	55.6	9	7.6474	0.46	-1.5	379.547	3	74.3617	313000	2750000	74026	Inaki_293_24_02_2022.raw	2	2	2	2	Q8NI22|MCFD2_HUMAN	MCFD2	TARGET	Oxidation (M)	M1:Oxidation (M):1000.00	0 0 0 6 9 5 0 3 3	M(+15.99)RSLLRTPF	DB Search
KLVEFDFLGA	KLVEFDFLGA	43.49	1137.61	10	60	10	-3.4813	0.58	2	569.814	2	109.255	4370000	24400000	122667	Inaki_293_24_02_2022.raw	2	2	2	2	Q9Y6A5|TACC3_HUMAN	TACC3	TARGET			5 0 0 2 2 4 28 6 0 0	KLVEFDFLGA	DB Search
SPGARLITI	SPGARLITI	43.48	926.555	9	66.7	9	-4.4907	0.64	0.3	464.287	2	72.5597	2890000	14700000	71303	Inaki_293_24_02_2022.raw	1	1	1	1	P21964|COMT_HUMAN	COMT	TARGET			5 21 6 0 0 0 9 17 5	SPGARLITI	DB Search
LLWAPPPSRA	LLWAPPPSRA	43.48	1106.62	10	40	10	0.1033	0.91	-0.1	554.321	2	75.9923	2370000	7940000	76490	Inaki_293_24_02_2022.raw	2	2	2	2	P20908|CO5A1_HUMAN	COL5A1	TARGET			0 0 16 20 18 5 0 0 0 0	LLWAPPPSRA	DB Search
KLFDAPLSI	KLFDAPLSI	43.48	1002.58	9	77.8	9	0.0017	0.83	1.4	502.297	2	100.187	454000	2830000	110056	Inaki_293_24_02_2022.raw	2	2	2	2	Q6VEQ5|WASH2_HUMAN:A8MWX3|WASH4_HUMAN:A8K0Z3|WASH1_HUMAN:C4AMC7|WASH3_HUMAN:Q9NQA3|WASH6_HUMAN	WASH2P:WASH4P:WASHC1:WASH3P:WASH6P	TARGET			5 6 0 0 14 13 13 8 5	KLFDAPLSI	DB Search
SLADSLQSL	SLADSLQSL	43.47	932.481	9	55.6	9	5.0806	0.87	6.6	933.499	1	98.1693	672000	3380000	107304	Inaki_293_24_02_2022.raw	2	2	1	1	Q52LW3|RHG29_HUMAN	ARHGAP29	TARGET			0 0 17 17 29 17 0 0 5	SLADSLQSL	DB Search
NPRDPPSWSV	NPRDPPSWSV	43.47	1153.55	10	20	10	-4.1207	0.78	1.8	577.786	2	61.7205	510000	2180000	56145	Inaki_293_24_02_2022.raw	1	1	1	1	Q9Y490|TLN1_HUMAN	TLN1	TARGET			0 0 0 0 25 0 0 35 0 0	NPRDPPSWSV	DB Search
APFLRNVEL	APFLRNVEL	43.46	1057.59	9	88.9	9	-1.3449	0.67	1.4	529.806	2	86.8617	2290000	7330000	84610	Inaki_293_24_02_2022_RESTOS.raw	3	3	2	2	A5YKK6|CNOT1_HUMAN	CNOT1	TARGET			5 44 35 22 1 4 13 13 5	APFLRNVEL	DB Search
EPSPPSRAL	EPSPPSRAL	43.46	952.498	9	44.4	9	-0.2865	0.62	1	477.259	2	42.426	296000	736000	29479	Inaki_293_24_02_2022.raw	1	1	1	1	Q13219|PAPP1_HUMAN	PAPPA	TARGET			0 0 38 75 7 0 0 0 5	EPSPPSRAL	DB Search
FPGTPLKK	FPGTPLKK	43.46	886.528	8	75	8	15.9694	0.51	1.5	444.274	2	59.249	3870000	12200000	53097	Inaki_293_24_02_2022.raw	3	3	2	2	Q86XN7|PRSR1_HUMAN	PROSER1	TARGET			5 29 4 4 0 0 5 5	FPGTPLKK	DB Search
AVFEWHITK	AVFEWHITK	43.45	1129.59	9	77.8	9	-1.8302	0.85	-1	565.805	2	70.719	553000	4100000	68883	Inaki_293_24_02_2022.raw	2	2	2	2	P51659|DHB4_HUMAN	HSD17B4	TARGET			0 0 27 17 14 5 5 9 5	AVFEWHITK	DB Search
YLPEDFIRV	YLPEDFIRV	43.43	1150.6	9	33.3	9	0.2013	0.86	0	576.311	2	100.187	2640000	6200000	110625	Inaki_293_24_02_2022.raw	4	4	2	2	O43187|IRAK2_HUMAN	IRAK2	TARGET			0 0 29 26 10 1 1 0 0	YLPEDFIRV	DB Search
KVNIIPIIAK	KVNIIPIIAK	43.41	1107.74	10	0	10	-2.9212	0.74	2.2	554.88	2	71.2203	694000	4860000	69537	Inaki_293_24_02_2022.raw	8	8	4	4	Q9NVA2|SEP11_HUMAN:Q14141|SEPT6_HUMAN:Q92599|SEPT8_HUMAN	SEPTIN11:SEPTIN6:SEPTIN8	TARGET			1 0 0 0 0 0 0 0 0 1	KVNIIPIIAK	DB Search
KVNIIPLIAK	KVNIIPLIAK	43.41	1107.74	10	0	10	-5.0727	0.74	2.2	554.88	2	71.2203	694000	4860000	69537	Inaki_293_24_02_2022.raw	8	8	4	4	Q6ZU15|SEP14_HUMAN:Q16181|SEPT7_HUMAN	SEPTIN14:SEPTIN7	TARGET			1 0 0 0 0 0 0 0 0 1	KVNIIPLIAK	DB Search
ATLNIIHSV	ATLNIIHSV	43.4	966.55	9	33.3	9	-2.741	0.56	0.5	484.284	2	73.0976	971000	5660000	72379	Inaki_293_24_02_2022.raw	2	2	1	1	Q9P1Q0|VPS54_HUMAN	VPS54	TARGET			0 0 3 0 0 23 8 0 0	ATLNIIHSV	DB Search
TIM(+15.99)PKDIQL	TIMPKDIQL	43.4	1073.58	9	44.4	9	-2.3691	0.82	3	537.801	2	69.4819	1510000	6280000	67189	Inaki_293_24_02_2022.raw	3	3	3	3	Q16695|H31T_HUMAN:P68431|H31_HUMAN:Q5TEC6|H37_HUMAN:Q6NXT2|H3C_HUMAN:P84243|H33_HUMAN:Q71DI3|H32_HUMAN	H3-4:H3C1:H3-7:H3-5:H3-3A:H3C15	TARGET	Oxidation (M)	M3:Oxidation (M):1000.00	0 0 5 2 0 0 0 2 5	TIM(+15.99)PKDIQL	DB Search
APQRPLSTF	APQRPLSTF	43.4	1015.54	9	66.7	9	-4.012	0.53	2.5	508.783	2	55.5843	1670000	5460000	47540	Inaki_293_24_02_2022.raw	2	2	1	1	Q9Y242|TCF19_HUMAN	TCF19	TARGET			5 59 16 0 0 0 21 26 5	APQRPLSTF	DB Search
ALDDMISTL	ALDDMISTL	43.39	977.474	9	11.1	9	1.4523	0.88	2.4	978.487	1	111.977	430000	2690000	126542	Inaki_293_24_02_2022.raw	1	1	1	1	P49368|TCPG_HUMAN	CCT3	TARGET			0 0 1 1 2 1 0 0 0	ALDDMISTL	DB Search
SPYGAPGTPRMNL	SPYGAPGTPRMNL	43.39	1359.66	13	38.5	13	0.5965	0.9	-1.2	680.839	2	69.8718			67756	Inaki_293_24_02_2022.raw	1	1	0	0	Q5UIP0|RIF1_HUMAN	RIF1	TARGET			0 0 12 7 7 4 0 0 0 0 0 0 2	SPYGAPGTPRMNL	DB Search
RLLPYALHK	RLLPYALHK	43.38	1109.67	9	44.4	9	6.8943	0.91	2	370.9	3	54.7735	4520000	11500000	46625	Inaki_293_24_02_2022.raw	4	4	2	2	Q9UL63|MKLN1_HUMAN	MKLN1	TARGET			2 2 6 0 4 0 0 0 0	RLLPYALHK	DB Search
SGAPAPLTGL	SGAPAPLTGL	43.38	882.481	10	10	10	-22.1537	0.51	3.8	883.495	1	61.6618	88400	492000	56264	Inaki_293_24_02_2022.raw	2	2	1	1	Q9BYE0|HES7_HUMAN	HES7	TARGET			0 0 0 0 21 0 0 0 0 0	SGAPAPLTGL	DB Search
HSLDDFYIGK	HSLDDFYIGK	43.38	1193.57	10	70	10	0.7703	0.73	-1.3	597.795	2	67.1266	301000	1940000	63795	Inaki_293_24_02_2022.raw	1	1	1	1	O94955|RHBT3_HUMAN	RHOBTB3	TARGET			5 8 0 0 0 6 20 7 18 5	HSLDDFYIGK	DB Search
ATAGFTIGR	ATAGFTIGR	43.37	892.477	9	100	9	-1.708	0.87	0.6	447.248	2	53.672	1100000	3380000	44999	Inaki_293_24_02_2022.raw	5	5	2	2	Q93074|MED12_HUMAN	MED12	TARGET			4 4 85 25 25 8 7 7 5	ATAGFTIGR	DB Search
APYGNPKNM	APYGNPKNM	43.37	990.459	9	55.6	9	-2.6261	0.75	-1.4	496.238	2	35.8417	108000	224000	18819	Inaki_293_24_02_2022_RESTOS.raw	1	1	1	1	Q92567|F168A_HUMAN	FAM168A	TARGET			5 17 13 0 0 0 0 3 3	APYGNPKNM	DB Search
SIDSNISLV	SIDSNISLV	43.36	946.497	9	55.6	9	3.215	0.81	0.3	947.508	1	90.6825	187000	1340000	96779	Inaki_293_24_02_2022.raw	2	2	1	1	Q9BVK8|TM147_HUMAN	TMEM147	TARGET			0 0 40 15 15 36 23 0 0	SIDSNISLV	DB Search
STFDTQITK	STFDTQITK	43.36	1039.52	9	55.6	9	-0.5602	0.93	2.7	520.77	2	47.9431	37200	404000	37065	Inaki_293_24_02_2022.raw	1	1	1	1	P78527|PRKDC_HUMAN	PRKDC	TARGET			0 0 38 21 0 0 5 8 5	STFDTQITK	DB Search
TIFGKIIRK	TIFGKIIRK	43.36	1074.69	9	100	9	3.7319	0.43	1.9	359.24	3	52.7073	3500000	11100000	44024	Inaki_293_24_02_2022.raw	3	3	2	2	P49773|HINT1_HUMAN	HINT1	TARGET			5 8 92 24 24 24 4 4 5	TIFGKIIRK	DB Search
YLDGHLITTV	YLDGHLITTV	43.35	1130.6	10	50	10	4.1217	0.82	0.4	566.308	2	83.0874	1350000	7600000	86160	Inaki_293_24_02_2022.raw	2	2	1	1	O95544|NADK_HUMAN	NADK	TARGET			0 0 0 0 0 32 32 14 5 5	YLDGHLITTV	DB Search
SLADDSVLERL	SLADDSVLERL	43.35	1216.63	11	63.6	11	-4.8088	0.86	5.3	609.328	2	91.6077	313000	1800000	90405	Inaki_293_24_02_2022_RESTOS.raw	5	5	1	1	Q9NU22|MDN1_HUMAN	MDN1	TARGET			0 0 21 14 14 4 4 3 2 0 0	SLADDSVLERL	DB Search
RLPPDTLLQQV	RLPPDTLLQQV	43.35	1278.73	11	54.5	11	-4.6767	0.87	1.5	640.376	2	84.9386	1750000	1740000	88764	Inaki_293_24_02_2022.raw	6	6	2	2	Q9Y644|RFNG_HUMAN	RFNG	TARGET			2 2 0 0 0 26 43 85 64 0 0	RLPPDTLLQQV	DB Search
ALLDTVVQA	ALLDTVVQA	43.34	928.523	9	22.2	9	3.3224	0.7	2.5	929.536	1	94.2803	33900	377000	101850	Inaki_293_24_02_2022.raw	1	1	1	1	O95180|CAC1H_HUMAN:Q9P0X4|CAC1I_HUMAN	CACNA1H:CACNA1I	TARGET			0 0 0 0 14 14 0 0 0	ALLDTVVQA	DB Search
ILFDGIPLEK	ILFDGIPLEK	43.34	1143.65	10	40	10	1.3537	0.82	1.7	572.838	2	99.1125	1330000	6640000	99973	Inaki_293_24_02_2022_RESTOS.raw	6	6	2	2	P22033|MUTA_HUMAN	MMUT	TARGET			0 0 6 4 0 0 0 0 2 5	ILFDGIPLEK	DB Search
SIFASPESV	SIFASPESV	43.34	935.46	9	33.3	9	2.7447	0.92	4	936.475	1	85.9405	163000	1020000	90142	Inaki_293_24_02_2022.raw	1	1	1	1	O75940|SPF30_HUMAN	SMNDC1	TARGET			0 0 17 11 23 0 0 0 0	SIFASPESV	DB Search
SPQAEQPSL	SPQAEQPSL	43.33	955.461	9	77.8	9	4.134	0.81	2	478.741	2	53.0787	579000	2630000	44069	Inaki_293_24_02_2022.raw	1	1	1	1	Q86WB0|ZC3C1_HUMAN	ZC3HC1	TARGET			0 0 4 4 6 10 5 5 5	SPQAEQPSL	DB Search
KLFADAVQEL	KLFADAVQEL	43.33	1132.61	10	70	10	-2.6638	0.79	0.4	567.316	2	86.0564			90402	Inaki_293_24_02_2022.raw	1	1	0	0	P33993|MCM7_HUMAN	MCM7	TARGET			5 0 0 2 2 6 15 9 1 5	KLFADAVQEL	DB Search
APAYSRAL	APAYSRAL	43.31	847.455	8	62.5	8	-0.9667	0.7	1.7	424.737	2	44.667	766000	1770000	30055	Inaki_293_24_02_2022_RESTOS.raw	4	4	2	2	P04792|HSPB1_HUMAN	HSPB1	TARGET			5 58 55 13 1 0 0 3	APAYSRAL	DB Search
FVDDYTVRV	FVDDYTVRV	43.31	1112.55	9	77.8	9	0.3969	0.9	-1.1	557.284	2	74.325	5210000	32100000	74069	Inaki_293_24_02_2022.raw	1	1	1	1	O00487|PSDE_HUMAN	PSMD14	TARGET			5 15 18 18 6 2 2 0 0	FVDDYTVRV	DB Search
SVHKGFAFV	SVHKGFAFV	43.31	990.529	9	77.8	9	-8.1416	0.74	1.6	496.274	2	56.9553	2180000	5600000	49926	Inaki_293_24_02_2022.raw	3	3	1	1	O60812|HNRC1_HUMAN:P07910|HNRPC_HUMAN:B2RXH8|HNRC2_HUMAN:B7ZW38|HNRC3_HUMAN:P0DMR1|HNRC4_HUMAN	HNRNPCL1:HNRNPC:HNRNPCL2:HNRNPCL3:HNRNPCL4	TARGET			0 0 13 4 4 7 10 12 5	SVHKGFAFV	DB Search
VIYVGSYSGTSQK	VIYVGSYSGTSQK	43.3	1387.7	13	30.8	13	-0.2496	0.78	1.4	694.86	2	54.2874	51300	459000	45917	Inaki_293_24_02_2022.raw	1	1	1	1	Q8NB50|ZFP62_HUMAN	ZFP62	TARGET			0 0 4 4 2 1 1 0 0 0 0 0 4	VIYVGSYSGTSQK	DB Search
NLDAAVYQV	NLDAAVYQV	43.3	991.497	9	44.4	9	7.9122	0.88	3.1	992.512	1	83.5488	711000	2960000	86830	Inaki_293_24_02_2022.raw	2	2	2	2	P78382|S35A1_HUMAN	SLC35A1	TARGET			0 0 28 28 44 31 0 0 0	NLDAAVYQV	DB Search
APARLFALL	APARLFALL	43.29	970.596	9	88.9	9	-11.7342	0.78	1.2	486.308	2	104.225	81800000	145000000	116026	Inaki_293_24_02_2022.raw	4	4	3	3	P31431|SDC4_HUMAN	SDC4	TARGET			5 7 2 0 3 3 53 31 5	APARLFALL	DB Search
RIKPPWVVK	RIKPPWVVK	43.28	1121.71	9	100	9	4.1127	0.42	0.9	374.911	3	56.8445	13800000	15100000	49821	Inaki_293_24_02_2022.raw	5	5	2	2	Q8IXJ9|ASXL1_HUMAN	ASXL1	TARGET			5 10 12 58 11 10 40 13 5	RIKPPWVVK	DB Search
VMAPRTLLL	VMAPRTLLL	43.27	1012.61	9	66.7	9	-6.3314	0.85	1.6	507.315	2	86.0326	2740000	16600000	90192	Inaki_293_24_02_2022.raw	2	2	2	2	P04439|HLAA_HUMAN	HLA-A	TARGET			5 27 37 0 0 0 3 13 5	VMAPRTLLL	DB Search
YPTIRKTL	YPTIRKTL	43.27	990.586	8	75	8	-1.9783	0.53	2.3	496.303	2	46.1609	430000	1290000	34675	Inaki_293_24_02_2022.raw	1	1	1	1	Q96AX1|VP33A_HUMAN	VPS33A	TARGET			5 49 7 3 0 0 2 5	YPTIRKTL	DB Search
GIYAYGFEK	GIYAYGFEK	43.26	1046.51	9	44.4	9	0.9389	0.78	-1	524.263	2	67.7083	1540000	7900000	59529	Inaki_293_24_02_2022_RESTOS.raw	3	3	2	2	P38919|IF4A3_HUMAN:P60842|IF4A1_HUMAN:Q14240|IF4A2_HUMAN	EIF4A3:EIF4A1:EIF4A2	TARGET			0 0 7 9 5 0 0 0 5	GIYAYGFEK	DB Search
ILNVSAVDK	ILNVSAVDK	43.23	957.549	9	100	9	-0.2641	0.85	-3.4	479.782	2	54.4349	158000	1270000	46184	Inaki_293_24_02_2022.raw	1	1	1	1	P11142|HSP7C_HUMAN	HSPA8	TARGET			5 48 19 19 13 13 15 16 5	ILNVSAVDK	DB Search
ILYENPNFTGK	ILYENPNFTGK	43.23	1294.66	11	45.5	11	1.2154	0.9	1	648.338	2	66.3122	176000	1180000	62673	Inaki_293_24_02_2022.raw	1	1	1	1	P43320|CRBB2_HUMAN	CRYBB2	TARGET			0 0 22 22 41 0 0 0 0 7 5	ILYENPNFTGK	DB Search
SSELFTLTY	SSELFTLTY	43.23	1059.51	9	44.4	9	0.4427	0.89	2.9	1060.53	1	111.479	405000	3000000	125860	Inaki_293_24_02_2022.raw	3	3	3	3	O43617|TPPC3_HUMAN	TRAPPC3	TARGET			0 0 8 44 11 8 0 0 0	SSELFTLTY	DB Search
RLLDTTITF	RLLDTTITF	43.22	1078.6	9	66.7	9	-0.4509	0.76	3.5	540.312	2	94.4618	574000	3840000	102021	Inaki_293_24_02_2022.raw	2	2	2	2	Q8N766|EMC1_HUMAN	EMC1	TARGET			0 0 0 4 10 10 56 51 5	RLLDTTITF	DB Search
RIVHGDVLTFK	RIVHGDVLTFK	43.21	1283.73	11	63.6	11	4.0708	0.15	0.2	428.921	3	53.1382			44338	Inaki_293_24_02_2022.raw	1	1	0	0	Q8WVM0|TFB1M_HUMAN	TFB1M	TARGET			5 0 0 11 6 6 32 0 0 5 5	RIVHGDVLTFK	DB Search
LLALGVERALA	LLALGVERALA	43.21	1124.69	11	36.4	11	-4.8192	0.71	4.4	563.358	2	90.0935	177000	1170000	96001	Inaki_293_24_02_2022.raw	1	1	1	1	Q6UW56|ARAID_HUMAN	ATRAID	TARGET			0 0 54 54 7 7 0 0 0 0 0	LLALGVERALA	DB Search
SVWFGPKEV	SVWFGPKEV	43.18	1047.54	9	44.4	9	0.6005	0.69	6.4	1048.56	1	79.479	167000	822000	81154	Inaki_293_24_02_2022.raw	2	2	2	2	Q9Y5Y0|FLVC1_HUMAN	FLVCR1	TARGET			0 0 22 22 27 15 0 0 0	SVWFGPKEV	DB Search
GPAAEADPL	GPAAEADPL	43.18	839.403	9	55.6	9	0.536	0.8	3.3	840.416	1	60.5105	298000	1360000	54507	Inaki_293_24_02_2022.raw	3	3	3	3	Q9Y508|RN114_HUMAN	RNF114	TARGET			0 0 10 30 26 25 25 0 0	GPAAEADPL	DB Search
LPRAVGTQTL	LPRAVGTQTL	43.17	1054.61	10	60	10	-0.6011	0.79	2.7	528.317	2	57.2327	49600	592000	50212	Inaki_293_24_02_2022.raw	1	1	1	1	Q13596|SNX1_HUMAN	SNX1	TARGET			0 0 3 0 0 6 8 18 10 5	LPRAVGTQTL	DB Search
VILPPLSPYFK	VILPPLSPYFK	43.16	1272.75	11	54.5	11	-4.0185	0.75	3.6	637.386	2	107.273	178000	1310000	119989	Inaki_293_24_02_2022.raw	1	1	1	1	O95167|NDUA3_HUMAN	NDUFA3	TARGET			0 0 0 46 4 4 6 0 0 3 5	VILPPLSPYFK	DB Search
SPAGGGAEAL	SPAGGGAEAL	43.16	828.398	10	30	10	-1.748	0.67	-0.1	829.409	1	47.2462	207000	531000	33553	Inaki_293_24_02_2022_RESTOS.raw	2	2	2	2	Q13263|TIF1B_HUMAN	TRIM28	TARGET			0 0 0 0 0 0 0 87 77 5	SPAGGGAEAL	DB Search
GPNERIGM(+15.99)V	GPNERIGMV	43.15	987.481	9	33.3	9	0.902	0.66	4.2	494.752	2	43.0329	164000	958000	30206	Inaki_293_24_02_2022.raw	5	5	1	1	P52292|IMA1_HUMAN	KPNA2	TARGET	Oxidation (M)	M8:Oxidation (M):1000.00	0 0 2 0 0 1 1 2 2	GPNERIGM(+15.99)V	DB Search
APAALPNRSL	APAALPNRSL	43.15	1008.57	10	70	10	-1.7113	0.79	2	505.296	2	52.4369			43355	Inaki_293_24_02_2022.raw	2	2	0	0	Q12796|PNRC1_HUMAN	PNRC1	TARGET			5 17 49 27 27 0 0 0 8 5	APAALPNRSL	DB Search
RVLPGQAVTGV	RVLPGQAVTGV	43.15	1095.64	11	45.5	11	0.1842	0.7	0.2	548.83	2	60.1587	230000	1320000	54090	Inaki_293_24_02_2022.raw	1	1	1	1	Q8TAT5|NEIL3_HUMAN	NEIL3	TARGET			0 0 0 0 0 3 34 30 11 0 5	RVLPGQAVTGV	DB Search
AVQKAIPMYK	AVQKAIPMYK	43.14	1147.64	10	30	10	-0.3177	0.7	6.2	574.834	2	42.6741	24700	202000	29745	Inaki_293_24_02_2022.raw	1	1	1	1	P36543|VATE1_HUMAN	ATP6V1E1	TARGET			0 0 0 9 0 0 0 0 7 5	AVQKAIPMYK	DB Search
KLSLVAAM(+15.99)L	KLSLVAAML	43.13	960.568	9	33.3	9	-4.4436	0.64	2.8	961.581	1	79.7786	3620000	18000000	81499	Inaki_293_24_02_2022.raw	5	5	4	4	P11021|BIP_HUMAN	HSPA5	TARGET	Oxidation (M)	M8:Oxidation (M):1000.00	5 0 0 0 0 36 36 0 0	KLSLVAAM(+15.99)L	DB Search
KTYGEIFEK	KTYGEIFEK	43.12	1113.57	9	100	9	-1.3643	0.92	4	372.201	3	48.5701	44700000	161000000	35896	Inaki_293_24_02_2022_RESTOS.raw	6	6	4	4	O95298|NDUC2_HUMAN	NDUFC2	TARGET			5 8 8 10 15 22 31 31 5	KTYGEIFEK	DB Search
NPRIPYTEL	NPRIPYTEL	43.11	1101.58	9	44.4	9	-0.0196	0.73	0.5	551.801	2	74.1596	20400000	73600000	73913	Inaki_293_24_02_2022.raw	5	5	2	2	Q92830|KAT2A_HUMAN	KAT2A	TARGET			0 0 0 16 0 0 43 43 5	NPRIPYTEL	DB Search
RPSSHPLIF	RPSSHPLIF	43.11	1052.58	9	66.7	9	-9.0024	0.82	0.8	527.298	2	56.5132	1490000	3630000	49069	Inaki_293_24_02_2022.raw	5	5	2	2	Q9HD45|TM9S3_HUMAN	TM9SF3	TARGET			2 0 0 0 4 20 20 2 2	RPSSHPLIF	DB Search
SPRPPLISV	SPRPPLISV	43.1	964.571	9	33.3	9	-4.6588	0.81	2.1	483.295	2	71.3312	15500000	57300000	70070	Inaki_293_24_02_2022.raw	7	7	3	3	Q9H0R1|AP5M1_HUMAN	AP5M1	TARGET			0 0 1 1 0 0 44 9 5	SPRPPLISV	DB Search
KVAPAPAVVK	KVAPAPAVVK	43.09	978.623	10	80	10	-4.3385	0.85	2.5	490.322	2	32.9197	376000	1060000	15956	Inaki_293_24_02_2022_RESTOS.raw	4	4	2	2	P62424|RL7A_HUMAN	RPL7A	TARGET			5 32 98 10 10 0 0 12 10 5	KVAPAPAVVK	DB Search
APSLVAPAL	APSLVAPAL	43.09	837.496	9	77.8	9	0.0449	0.82	3.3	419.758	2	94.2873	497000	1740000	101784	Inaki_293_24_02_2022.raw	3	3	2	2	Q15691|MARE1_HUMAN	MAPRE1	TARGET			0 0 12 9 9 32 10 10 5	APSLVAPAL	DB Search
ALWEDEGVRA	ALWEDEGVRA	43.08	1144.55	10	40	10	0.7132	0.87	1.7	573.286	2	69.2146	3810000	22100000	61489	Inaki_293_24_02_2022_RESTOS.raw	3	3	2	2	Q5JWF2|GNAS1_HUMAN:P63092|GNAS2_HUMAN	GNAS	TARGET			0 0 71 48 16 11 0 0 0 0	ALWEDEGVRA	DB Search
FQDPVPLTV	FQDPVPLTV	43.08	1014.54	9	55.6	9	4.5636	0.91	1.8	1015.55	1	104.924	9130000	41200000	116500	Inaki_293_24_02_2022.raw	3	3	2	2	O15164|TIF1A_HUMAN	TRIM24	TARGET			0 0 32 24 24 3 3 0 0	FQDPVPLTV	DB Search
SPDTESPVL	SPDTESPVL	43.05	943.45	9	33.3	9	1.2311	0.79	1.4	944.462	1	67.4179	855000	1640000	63782	Inaki_293_24_02_2022.raw	1	1	1	1	Q15154|PCM1_HUMAN	PCM1	TARGET			0 0 0 3 4 5 0 0 0	SPDTESPVL	DB Search
APAARFNNSQF	APAARFNNSQF	43.05	1221.59	11	36.4	11	-0.6814	0.7	0.8	611.805	2	53.5964	583000	3310000	44835	Inaki_293_24_02_2022.raw	1	1	1	1	Q99967|CITE2_HUMAN	CITED2	TARGET			0 0 12 0 0 0 0 19 56 0 5	APAARFNNSQF	DB Search
YPKRPLLGL	YPKRPLLGL	43.04	1055.65	9	44.4	9	-3.7812	0.38	-0.5	528.834	2	67.1266	173000000	208000000	63681	Inaki_293_24_02_2022.raw	32	32	4	4	Q9GZR7|DDX24_HUMAN	DDX24	TARGET			5 0 0 0 0 0 3 19 5	YPKRPLLGL	DB Search
TPARKEISL	TPARKEISL	43.03	1013.59	9	100	9	0.4433	0.57	2.3	507.804	2	43.6255	126000	332000	28798	Inaki_293_24_02_2022_RESTOS.raw	1	1	1	1	Q8NDZ2|SIMC1_HUMAN	SIMC1	TARGET			5 14 2 2 3 4 31 12 5	TPARKEISL	DB Search
APVSAGTIF	APVSAGTIF	43.02	861.46	9	33.3	9	-0.3738	0.76	-3.3	862.467	1	87.5724			92496	Inaki_293_24_02_2022.raw	1	1	0	0	Q07687|DLX2_HUMAN	DLX2	TARGET			0 0 14 14 16 0 0 0 0	APVSAGTIF	DB Search
ELDRTPPEV	ELDRTPPEV	43.02	1054.53	9	88.9	9	2.7503	0.62	0.1	528.274	2	51.9475	1970000	5380000	43009	Inaki_293_24_02_2022.raw	3	3	2	2	Q15393|SF3B3_HUMAN	SF3B3	TARGET			5 5 6 0 9 15 10 10 5	ELDRTPPEV	DB Search
APRVLQQTL	APRVLQQTL	43.01	1024.6	9	77.8	9	0.7406	0.84	5.3	513.313	2	59.9908	314000	1500000	53830	Inaki_293_24_02_2022.raw	1	1	1	1	O95373|IPO7_HUMAN	IPO7	TARGET			0 0 4 5 5 18 36 16 5	APRVLQQTL	DB Search
GLDPGKQIKL	GLDPGKQIKL	43	1067.63	10	90	10	-6.6895	0.77	0.9	534.827	2	58.3912	2940000	12200000	51693	Inaki_293_24_02_2022.raw	5	5	2	2	P43246|MSH2_HUMAN	MSH2	TARGET			2 2 14 8 2 2 1 4 4 4	GLDPGKQIKL	DB Search
APYPVIKEL	APYPVIKEL	42.99	1028.59	9	66.7	9	-1.0678	0.63	-4.3	1029.6	1	77.2566	42300	349000	77986	Inaki_293_24_02_2022.raw	1	1	1	1	Q8IZA0|K319L_HUMAN	KIAA0319L	TARGET			0 0 4 5 5 0 4 8 5	APYPVIKEL	DB Search
RSLSEDVRFYY	RSLSEDVRFYY	42.99	1433.69	11	63.6	11	4.1708	0.5	0	478.907	3	73.6094	151000	1890000	72909	Inaki_293_24_02_2022.raw	1	1	1	1	Q92545|TM131_HUMAN	TMEM131	TARGET			0 0 0 5 4 6 4 0 17 9 5	RSLSEDVRFYY	DB Search
AMASIINRL	AMASIINRL	42.99	987.553	9	55.6	9	-5.2621	0.82	-0.7	494.786	2	78.8689	79600	718000	80300	Inaki_293_24_02_2022.raw	1	1	1	1	Q96N67|DOCK7_HUMAN	DOCK7	TARGET			0 0 16 8 8 6 0 0 5	AMASIINRL	DB Search
VMAPRTVLL	VMAPRTVLL	42.98	998.595	9	77.8	9	-5.7554	0.86	2	500.308	2	76.8993	6280000	36400000	77718	Inaki_293_24_02_2022.raw	2	2	1	1	P01889|HLAB_HUMAN	HLA-B	TARGET			5 38 47 2 0 0 9 14 5	VMAPRTVLL	DB Search
KVLDVLWEL	KVLDVLWEL	42.98	1113.64	9	77.8	9	-2.3606	0.44	1	557.832	2	120.832	253000	2070000	139034	Inaki_293_24_02_2022.raw	2	2	1	1	Q9UPU5|UBP24_HUMAN	USP24	TARGET			5 0 0 3 8 11 8 27 5	KVLDVLWEL	DB Search
KPATSYVRTTI	KPATSYVRTTI	42.97	1235.69	11	54.5	11	-0.5824	0.53	0.8	412.905	3	45.4335	147000	878000	33531	Inaki_293_24_02_2022.raw	2	2	1	1	P46779|RL28_HUMAN	RPL28	TARGET			5 7 0 0 0 42 42 0 0 5 5	KPATSYVRTTI	DB Search
YKFDFPVSY	YKFDFPVSY	42.96	1164.55	9	77.8	9	-0.0995	0.9	2.4	583.286	2	96.9537	913000	4950000	105578	Inaki_293_24_02_2022.raw	1	1	1	1	Q9NXE4|NSMA3_HUMAN	SMPD4	TARGET			0 0 5 5 12 16 12 82 5	YKFDFPVSY	DB Search
LPRVPRFSSL	LPRVPRFSSL	42.95	1170.69	10	40	10	-0.0618	0.03	-0.8	391.238	3	80.1376	29200000	99600000	75909	Inaki_293_24_02_2022_RESTOS.raw	6	6	3	3	P10071|GLI3_HUMAN	GLI3	TARGET			5 0 0 2 0 0 0 0 16 5	LPRVPRFSSL	DB Search
VVRVPTATL	VVRVPTATL	42.94	954.586	9	44.4	9	-1.5759	0.89	0.8	478.303	2	65.5453	773000	3940000	61722	Inaki_293_24_02_2022.raw	2	2	1	1	Q9P2B2|FPRP_HUMAN	PTGFRN	TARGET			0 0 0 16 0 0 38 49 5	VVRVPTATL	DB Search
RMLPHAPGV	RMLPHAPGV	42.92	976.528	9	77.8	9	0.2051	0.69	0.6	489.273	2	48.3704	1560000	7580000	37429	Inaki_293_24_02_2022.raw	1	1	1	1	Q13547|HDAC1_HUMAN:Q92769|HDAC2_HUMAN	HDAC1:HDAC2	TARGET			4 2 2 19 19 95 3 0 0	RMLPHAPGV	DB Search
NQVEALNNL	NQVEALNNL	42.92	1013.51	9	77.8	9	-11.8353	0.65	2.3	507.768	2	61.7996	1870000	10200000	56395	Inaki_293_24_02_2022.raw	7	7	3	3	Q9NR09|BIRC6_HUMAN	BIRC6	TARGET			0 0 5 5 19 20 6 3 3	NQVEALNNL	DB Search
KSFKLSGFSFK	KSFKLSGFSFK	42.91	1274.7	11	81.8	11	-1.1197	0.87	-0.8	425.909	3	65.4628	1090000	3640000	61320	Inaki_293_24_02_2022.raw	2	2	1	1	P29966|MARCS_HUMAN	MARCKS	TARGET			5 0 0 8 27 11 4 4 6 10 5	KSFKLSGFSFK	DB Search
AQLDPEALGNI	AQLDPEALGNI	42.89	1139.58	11	27.3	11	4.9503	0.77	-0.6	570.8	2	97.2855	98500	1080000	105981	Inaki_293_24_02_2022.raw	1	1	1	1	Q53HL2|BOREA_HUMAN	CDCA8	TARGET			0 0 2 2 0 0 2 0 1 0 0	AQLDPEALGNI	DB Search
VRNNVIIVM	VRNNVIIVM	42.89	1056.61	9	55.6	9	-4.0127	0.89	0.4	529.315	2	74.844	211000	1210000	74722	Inaki_293_24_02_2022.raw	1	1	1	1	P42695|CNDD3_HUMAN	NCAPD3	TARGET			0 0 0 0 9 39 94 19 5	VRNNVIIVM	DB Search
GPLPRTVEL	GPLPRTVEL	42.89	980.565	9	44.4	9	-2.2633	0.9	2.7	491.293	2	71.8155	599000	2410000	70750	Inaki_293_24_02_2022.raw	6	6	2	2	Q9Y2Q3|GSTK1_HUMAN	GSTK1	TARGET			0 0 17 3 0 0 0 8 5	GPLPRTVEL	DB Search
RPANPPGVL	RPANPPGVL	42.89	919.524	9	55.6	9	-4.482	0.79	0.5	460.771	2	48.0355	1040000	3410000	36960	Inaki_293_24_02_2022.raw	2	2	2	2	P35580|MYH10_HUMAN	MYH10	TARGET			0 0 3 3 10 0 0 32 5	RPANPPGVL	DB Search
YPSLPTPLL	YPSLPTPLL	42.88	999.564	9	44.4	9	-0.8582	0.87	5	1000.58	1	120.185	46900	509000	138177	Inaki_293_24_02_2022.raw	1	1	1	1	Q96HA1|P121A_HUMAN:A8CG34|P121C_HUMAN	POM121:POM121C	TARGET			0 0 13 13 8 8 0 0 0	YPSLPTPLL	DB Search
QVRLPDGTSL	QVRLPDGTSL	42.88	1084.59	10	80	10	2.0077	0.56	0.7	543.304	2	74.0491	1690000	4790000	73787	Inaki_293_24_02_2022.raw	3	3	2	2	Q04323|UBXN1_HUMAN	UBXN1	TARGET			5 3 3 5 0 0 29 25 41 5	QVRLPDGTSL	DB Search
APRPPFSTM(+15.99)	APRPPFSTM	42.88	1018.49	9	33.3	9	3.4437	0.63	3.5	510.256	2	51.1669	77200	346000	41563	Inaki_293_24_02_2022.raw	2	2	1	1	P11940|PABP1_HUMAN	PABPC1	TARGET	Oxidation (M)	M9:Oxidation (M):1000.00	0 0 0 0 0 0 3 4 5	APRPPFSTM(+15.99)	DB Search
LLLPPQPALA	LLLPPQPALA	42.88	1031.64	10	30	10	-3.2561	0.83	3.9	516.83	2	107.218	1850000	2490000	119618	Inaki_293_24_02_2022.raw	5	5	2	2	P12821|ACE_HUMAN	ACE	TARGET			0 0 2 2 0 3 0 0 0 0	LLLPPQPALA	DB Search
KTLDEILQEK	KTLDEILQEK	42.88	1215.67	10	100	10	-2.5753	0.86	1.9	406.233	3	61.1436	811000	3660000	55633	Inaki_293_24_02_2022.raw	4	4	2	2	Q9UQ88|CD11A_HUMAN:P21127|CD11B_HUMAN	CDK11A:CDK11B	TARGET			5 6 6 13 28 13 23 23 17 5	KTLDEILQEK	DB Search
SLIEKPPIL	SLIEKPPIL	42.88	1008.62	9	55.6	9	-3.932	0.75	2.8	505.322	2	85.5341	839000	3490000	89422	Inaki_293_24_02_2022.raw	1	1	1	1	A0JLT2|MED19_HUMAN	MED19	TARGET			0 0 6 8 8 5 0 0 5	SLIEKPPIL	DB Search
SLADLYFRA	SLADLYFRA	42.87	1054.54	9	55.6	9	0.0299	0.87	5.7	528.285	2	92.3938	514000	3750000	99371	Inaki_293_24_02_2022.raw	1	1	1	1	Q9UJX3|APC7_HUMAN	ANAPC7	TARGET			0 0 45 38 21 7 2 0 0	SLADLYFRA	DB Search
RLDSYVRSL	RLDSYVRSL	42.86	1107.6	9	33.3	9	1.0077	0.64	2.9	370.211	3	61.0137	109000	668000	55441	Inaki_293_24_02_2022.raw	2	2	1	1	Q9Y5R8|TPPC1_HUMAN	TRAPPC1	TARGET			1 1 1 3 1 2 0 0 4	RLDSYVRSL	DB Search
PLYSSPIVK	PLYSSPIVK	42.86	1002.58	9	55.6	9	0.4704	0.54	2.3	502.298	2	61.1068	133000	723000	55442	Inaki_293_24_02_2022.raw	1	1	1	1	Q05469|LIPS_HUMAN	LIPE	TARGET			5 60 9 0 0 0 0 12 5	PLYSSPIVK	DB Search
APRPFPEVSL	APRPFPEVSL	42.86	1111.6	10	40	10	-0.4911	0.34	1.3	556.811	2	84.7911	1980000	10900000	88508	Inaki_293_24_02_2022.raw	3	3	1	1	Q96KV7|WDR90_HUMAN	WDR90	TARGET			0 0 0 3 3 0 0 0 54 5	APRPFPEVSL	DB Search
AILMELERV	AILMELERV	42.85	1072.6	9	33.3	9	-1.9533	0.8	1.3	537.308	2	90.4617	70900	968000	96591	Inaki_293_24_02_2022.raw	2	2	1	1	Q9NZS9|BFAR_HUMAN	BFAR	TARGET			0 0 11 8 2 1 1 0 0	AILMELERV	DB Search
QPTVRITEL	QPTVRITEL	42.85	1055.6	9	55.6	9	-1.0195	0.72	2.3	528.81	2	69.1518	21500000	78200000	61807	Inaki_293_24_02_2022_RESTOS.raw	3	3	2	2	P19387|RPB3_HUMAN	POLR2C	TARGET			2 2 3 3 0 0 1 1 5	QPTVRITEL	DB Search
KLYSVVSQL	KLYSVVSQL	42.84	1035.6	9	55.6	9	-2.0302	0.83	1.9	518.809	2	76.0843	267000	1690000	76362	Inaki_293_24_02_2022.raw	1	1	1	1	Q93008|USP9X_HUMAN:O00507|USP9Y_HUMAN	USP9X:USP9Y	TARGET			5 0 0 4 4 26 5 0 0	KLYSVVSQL	DB Search
SPQGRVM(+15.99)TI	SPQGRVMTI	42.83	1003.51	9	88.9	9	-2.8539	0.61	0.7	502.766	2	38.1532	1050000	2170000	21558	Inaki_293_24_02_2022_RESTOS.raw	2	2	2	2	Q15365|PCBP1_HUMAN	PCBP1	TARGET	Oxidation (M)	M7:Oxidation (M):1000.00	5 82 80 2 0 6 6 10 5	SPQGRVM(+15.99)TI	DB Search
ATIGELAQV	ATIGELAQV	42.82	900.492	9	55.6	9	-1.1867	0.83	-0.7	451.255	2	84.5233	2510000	13700000	81396	Inaki_293_24_02_2022_RESTOS.raw	3	3	2	2	P42345|MTOR_HUMAN	MTOR	TARGET			0 0 3 3 13 24 11 0 0	ATIGELAQV	DB Search
HPQSDLLGL	HPQSDLLGL	42.8	978.513	9	44.4	9	-6.3162	0.84	0.3	490.266	2	77.2694	273000	1490000	78231	Inaki_293_24_02_2022.raw	1	1	1	1	Q99816|TS101_HUMAN	TSG101	TARGET			0 0 0 0 0 2 3 7 5	HPQSDLLGL	DB Search
RPRPSSVLRTL	RPRPSSVLRTL	42.8	1280.77	11	9.1	11	6.4058	0.42	1.5	427.932	3	51.9701	28600000	23200000	42593	Inaki_293_24_02_2022.raw	6	6	2	2	Q9NTK1|DEPP1_HUMAN	DEPP1	TARGET			5 1 1 0 0 1 1 1 1 1 1	RPRPSSVLRTL	DB Search
SVLIPVYGV	SVLIPVYGV	42.78	945.553	9	33.3	9	-0.4334	0.89	1.2	946.566	1	115.685	115000	903000	131834	Inaki_293_24_02_2022.raw	1	1	1	1	O94955|RHBT3_HUMAN	RHOBTB3	TARGET			0 0 37 7 7 0 0 0 0	SVLIPVYGV	DB Search
GPIYPGHGM	GPIYPGHGM	42.78	927.427	9	44.4	9	1.4629	0.85	1.9	464.724	2	52.3354	1170000	3750000	43531	Inaki_293_24_02_2022.raw	3	3	2	2	Q9UHA3|RLP24_HUMAN	RSL24D1	TARGET			0 0 18 72 6 6 0 0 0	GPIYPGHGM	DB Search
RPVPPPPSL	RPVPPPPSL	42.77	958.56	9	55.6	9	-1.0111	0.43	1.2	480.29	2	56.9369	2510000	5640000	49849	Inaki_293_24_02_2022.raw	2	2	2	2	P13051|UNG_HUMAN	UNG	TARGET			1 1 5 45 50 11 1 1 5	RPVPPPPSL	DB Search
KPGTFPKAL	KPGTFPKAL	42.76	957.565	9	66.7	9	-3.0285	0.7	0.6	479.792	2	46.0696	214000	1220000	34250	Inaki_293_24_02_2022.raw	2	2	2	2	Q96QB1|RHG07_HUMAN:Q9Y3M8|STA13_HUMAN	DLC1:STARD13	TARGET			5 35 0 0 0 14 14 11 5	KPGTFPKAL	DB Search
QLIQKFISV	QLIQKFISV	42.76	1074.64	9	0	9	-1.3819	0.61	2.9	538.333	2	88.0096			93111	Inaki_293_24_02_2022.raw	1	1	0	0	O60306|AQR_HUMAN	AQR	TARGET			0 0 0 0 0 0 0 0 0	QLIQKFISV	DB Search
DIDIPMSV	DIDIPMSV	42.75	888.426	8	37.5	8	11.639	0.89	2.3	889.439	1	112.511	346000	2020000	127256	Inaki_293_24_02_2022.raw	1	1	1	1	Q12800|TFCP2_HUMAN	TFCP2	TARGET			0 0 3 0 5 3 0 0	DIDIPMSV	DB Search
DLDIPMSV	DLDIPMSV	42.75	888.426	8	37.5	8	8.2769	0.89	2.3	889.439	1	112.511	346000	2020000	127256	Inaki_293_24_02_2022.raw	1	1	1	1	Q9NZI7|UBIP1_HUMAN	UBP1	TARGET			0 0 3 0 5 3 0 0	DLDIPMSV	DB Search
GLHGWAFTL	GLHGWAFTL	42.74	1000.51	9	55.6	9	-7.1583	0.54	-0.4	501.266	2	103.316	708000	4150000	114323	Inaki_293_24_02_2022.raw	4	4	1	1	P13639|EF2_HUMAN	EEF2	TARGET			0 0 4 4 3 3 10 0 0	GLHGWAFTL	DB Search
LLAILPEAARA	LLAILPEAARA	42.74	1136.69	11	27.3	11	-3.9031	0.82	3.1	569.357	2	88.409	58300	483000	93661	Inaki_293_24_02_2022.raw	1	1	1	1	P57086|SCND1_HUMAN	SCAND1	TARGET			0 0 7 5 9 0 0 0 0 0 0	LLAILPEAARA	DB Search
KLGPAGTTI	KLGPAGTTI	42.74	856.502	9	55.6	9	-2.7301	0.42	3.1	429.261	2	50.0017	383000	1520000	40036	Inaki_293_24_02_2022.raw	5	5	2	2	Q3B7T1|EDRF1_HUMAN	EDRF1	TARGET			5 1 0 0 1 2 3 8 5	KLGPAGTTI	DB Search
IPALGGISL	IPALGGISL	42.71	839.512	9	88.9	9	-3.7516	0.86	5.4	840.527	1	114.122	169000	1170000	129492	Inaki_293_24_02_2022.raw	1	1	1	1	Q9H2H0|CXXC4_HUMAN	CXXC4	TARGET			5 0 16 12 8 8 23 10 5	IPALGGISL	DB Search
VPM(+15.99)PVRGGGGGAL	VPMPVRGGGGGAL	42.71	1182.62	13	53.8	13	0.5088	0.73	0	592.319	2	49.0901	1420000	7760000	38597	Inaki_293_24_02_2022.raw	3	3	3	3	P57073|SOX8_HUMAN	SOX8	TARGET	Oxidation (M)	M3:Oxidation (M):1000.00	5 11 11 2 2 1 1 0 0 0 0 3 5	VPM(+15.99)PVRGGGGGAL	DB Search
IPRTPLSPSPM	IPRTPLSPSPM	42.69	1194.64	11	36.4	11	3.5818	0.94	0.5	598.331	2	70.7591	1440000	6990000	68727	Inaki_293_24_02_2022.raw	1	1	1	1	Q69YQ0|CYTSA_HUMAN	SPECC1L	TARGET			5 0 0 0 0 0 5 3 3 0 0	IPRTPLSPSPM	DB Search
RVPDFILEK	RVPDFILEK	42.69	1115.63	9	55.6	9	-1.6537	0.71	-0.1	558.826	2	67.1081	418000	1920000	63703	Inaki_293_24_02_2022.raw	2	2	2	2	Q6P4F7|RHGBA_HUMAN	ARHGAP11A	TARGET			0 0 0 0 31 59 36 25 5	RVPDFILEK	DB Search
SVDFSRPQL	SVDFSRPQL	42.67	1047.53	9	55.6	9	-1.3348	0.78	-9.6	524.772	2	70.226			68228	Inaki_293_24_02_2022.raw	1	1	0	0	Q1KMD3|HNRL2_HUMAN	HNRNPUL2	TARGET			0 0 11 6 0 0 3 12 5	SVDFSRPQL	DB Search
NLDPAVHEV	NLDPAVHEV	42.66	992.493	9	44.4	9	-1.8096	0.77	1.1	497.256	2	52.9866	3120000	15400000	43972	Inaki_293_24_02_2022.raw	3	3	2	2	Q9HCN4|GPN1_HUMAN	GPN1	TARGET			0 0 8 3 3 7 0 0 0	NLDPAVHEV	DB Search
YGPGLTHGV	YGPGLTHGV	42.64	899.45	9	77.8	9	0.6489	0.49	3.2	450.736	2	50.8513	631000	3280000	40983	Inaki_293_24_02_2022.raw	1	1	1	1	P21333|FLNA_HUMAN	FLNA	TARGET			5 27 41 4 4 8 4 0 0	YGPGLTHGV	DB Search
GLFGGAGVGK	GLFGGAGVGK	42.63	861.471	10	80	10	-1.1154	0.81	2.5	862.484	1	59.7101	5410000	18100000	53476	Inaki_293_24_02_2022.raw	5	5	4	4	P06576|ATPB_HUMAN	ATP5F1B	TARGET			0 0 13 9 9 9 9 9 14 5	GLFGGAGVGK	DB Search
ALDPSLDNHQV	ALDPSLDNHQV	42.63	1207.58	11	54.5	11	2.5095	0.86	3.5	604.803	2	58.703	163000	1190000	52043	Inaki_293_24_02_2022.raw	1	1	1	1	O60508|PRP17_HUMAN	CDC40	TARGET			0 0 7 9 4 4 4 4 0 0 0	ALDPSLDNHQV	DB Search
GPARGLPSL	GPARGLPSL	42.63	866.497	9	55.6	9	-4.7001	0.76	2.2	434.259	2	62.3371	818000	2380000	57309	Inaki_293_24_02_2022.raw	1	1	1	1	Q5T8A7|PPR26_HUMAN	PPP1R26	TARGET			0 0 1 1 5 5 15 15 5	GPARGLPSL	DB Search
FLLPHSSRL	FLLPHSSRL	42.62	1068.61	9	44.4	9	-1.311	0.77	2.1	535.315	2	65.7542	2180000	10700000	62032	Inaki_293_24_02_2022.raw	5	5	2	2	Q9NR34|MA1C1_HUMAN	MAN1C1	TARGET			0 0 15 26 12 1 0 0 4	FLLPHSSRL	DB Search
KLSENAGIQSL	KLSENAGIQSL	42.59	1158.62	11	45.5	11	-4.6505	0.72	1.4	580.323	2	59.5414	675000	3040000	53150	Inaki_293_24_02_2022.raw	1	1	1	1	Q9P0K7|RAI14_HUMAN	RAI14	TARGET			5 0 0 0 0 0 0 25 10 13 5	KLSENAGIQSL	DB Search
KIIGIMEEV	KIIGIMEEV	42.58	1030.57	9	44.4	9	-0.6069	0.66	0	1031.58	1	83.604	27700	320000	87030	Inaki_293_24_02_2022.raw	1	1	1	1	P52701|MSH6_HUMAN	MSH6	TARGET			5 0 0 0 14 18 18 0 0	KIIGIMEEV	DB Search
GPESRTISL	GPESRTISL	42.58	958.508	9	33.3	9	-3.4644	0.45	-2.7	480.262	2	54.1995	77800	210000	42700	Inaki_293_24_02_2022_RESTOS.raw	2	2	1	1	Q5THK1|PR14L_HUMAN	PRR14L	TARGET			0 0 49 0 0 0 0 37 5	GPESRTISL	DB Search
RLAQPTSVL	RLAQPTSVL	42.56	983.576	9	55.6	9	-4.8966	0.87	2.5	492.799	2	60.2327	554000	2410000	54216	Inaki_293_24_02_2022.raw	1	1	1	1	Q9NTK1|DEPP1_HUMAN	DEPP1	TARGET			2 0 0 6 0 0 11 13 5	RLAQPTSVL	DB Search
RPASPPVVKL	RPASPPVVKL	42.56	1062.65	10	70	10	-4.8687	0.82	4.6	355.229	3	50.1542			40161	Inaki_293_24_02_2022.raw	1	1	0	0	Q9BX95|SGPP1_HUMAN	SGPP1	TARGET			3 3 3 3 0 0 0 4 5 5	RPASPPVVKL	DB Search
RPDLKRQSLL	RPDLKRQSLL	42.55	1224.73	10	70	10	0.9264	0.63	0.5	409.252	3	46.4192	1820000	4120000	34909	Inaki_293_24_02_2022.raw	2	2	1	1	Q15916|ZBTB6_HUMAN	ZBTB6	TARGET			2 2 5 0 0 0 3 4 14 5	RPDLKRQSLL	DB Search
KLDETGVAL	KLDETGVAL	42.55	944.518	9	77.8	9	-3.9546	0.76	2.9	473.269	2	61.1991	1170000	4670000	55468	Inaki_293_24_02_2022.raw	2	2	2	2	Q02880|TOP2B_HUMAN	TOP2B	TARGET			5 0 0 4 4 6 47 54 5	KLDETGVAL	DB Search
AYPEVRIVL	AYPEVRIVL	42.55	1058.61	9	44.4	9	-2.5214	0.81	3.3	530.317	2	90.3748	1770000	9200000	96459	Inaki_293_24_02_2022.raw	1	1	1	1	Q08211|DHX9_HUMAN	DHX9	TARGET			0 0 34 27 3 0 0 1 4	AYPEVRIVL	DB Search
AM(+15.99)GIAPPKV	AMGIAPPKV	42.55	898.495	9	44.4	9	-2.6102	0.83	2.3	450.257	2	52.2184	227000	774000	43249	Inaki_293_24_02_2022.raw	1	1	1	1	O43395|PRPF3_HUMAN	PRPF3	TARGET	Oxidation (M)	M2:Oxidation (M):1000.00	0 0 13 0 25 12 6 0 0	AM(+15.99)GIAPPKV	DB Search
ALYKKILKY	ALYKKILKY	42.55	1138.71	9	100	9	30.4017	0.32	2.1	380.58	3	78.4916	8280000	19700000	73474	Inaki_293_24_02_2022_RESTOS.raw	3	3	3	3	Q9NX57|RAB20_HUMAN	RAB20	TARGET			5 9 18 15 6 6 7 12 5	ALYKKILKY	DB Search
AQFEHTILL	AQFEHTILL	42.54	1070.58	9	11.1	9	-2.5704	0.51	-0.7	536.297	2	84.8832	3690000	18600000	82119	Inaki_293_24_02_2022_RESTOS.raw	3	3	2	2	P50579|MAP2_HUMAN	METAP2	TARGET			0 0 0 0 0 0 0 1 2	AQFEHTILL	DB Search
SQADVIPAV	SQADVIPAV	42.51	898.476	9	33.3	9	2.3789	0.83	3	899.49	1	80.9551	379000	1770000	83057	Inaki_293_24_02_2022.raw	2	2	2	2	Q96EN8|MOCOS_HUMAN	MOCOS	TARGET			0 0 3 3 42 0 0 0 0	SQADVIPAV	DB Search
SPRDPVLTL	SPRDPVLTL	42.48	996.56	9	77.8	9	-5.9242	0.84	2.2	499.291	2	72.4841	6890000	25700000	71135	Inaki_293_24_02_2022.raw	3	3	2	2	Q86XL3|ANKL2_HUMAN	ANKLE2	TARGET			0 0 3 3 20 20 99 21 5	SPRDPVLTL	DB Search
TLKDTITSV	TLKDTITSV	42.48	976.544	9	55.6	9	0.2318	0.78	2	489.282	2	60.7736	1190000	4490000	54869	Inaki_293_24_02_2022.raw	1	1	1	1	Q9UP83|COG5_HUMAN	COG5	TARGET			0 0 5 5 30 19 7 0 0	TLKDTITSV	DB Search
ISTEVNPKL	ISTEVNPKL	42.47	999.56	9	100	9	-2.4128	0.81	3.4	500.791	2	55.3068	550000	3140000	47327	Inaki_293_24_02_2022.raw	1	1	1	1	Q96RY5|CRML_HUMAN	CRAMP1	TARGET			5 52 20 20 20 21 7 7 5	ISTEVNPKL	DB Search
APAQGIVTF	APAQGIVTF	42.45	902.486	9	55.6	9	-1.4647	0.72	1.4	903.498	1	88.1506	85100	535000	93320	Inaki_293_24_02_2022.raw	1	1	1	1	Q9Y2P7|ZN256_HUMAN	ZNF256	TARGET			0 0 12 12 9 9 21 0 0	APAQGIVTF	DB Search
HVIETLIGKK	HVIETLIGKK	42.45	1136.69	10	60	10	1.9941	0.77	0.5	379.906	3	47.2164	919000	1920000	36859	Inaki_293_24_02_2022.raw	3	3	1	1	P48643|TCPE_HUMAN	CCT5	TARGET			0 0 18 18 0 0 40 13 13 5	HVIETLIGKK	DB Search
KVFSAFITV	KVFSAFITV	42.44	1010.58	9	77.8	9	-2.7774	0.8	0.4	506.3	2	93.7634	1360000	5420000	101134	Inaki_293_24_02_2022.raw	1	1	1	1	Q5SRE5|NU188_HUMAN	NUP188	TARGET			5 0 0 3 3 28 42 6 5	KVFSAFITV	DB Search
VLALAPGLPTARA	VLALAPGLPTARA	42.44	1248.76	13	30.8	13	0.5221	0.9	1	625.388	2	84.5674	379000	2660000	88198	Inaki_293_24_02_2022.raw	2	2	2	2	Q9UMX5|NENF_HUMAN	NENF	TARGET			0 0 15 6 27 4 0 0 0 0 0 0 0	VLALAPGLPTARA	DB Search
SISGPISTSK	SISGPISTSK	42.44	975.524	10	80	10	-2.6169	0.94	3.6	488.773	2	39.9855			23856	Inaki_293_24_02_2022_RESTOS.raw	1	1	0	0	Q69YQ0|CYTSA_HUMAN	SPECC1L	TARGET			0 0 9 9 2 2 4 2 2 2	SISGPISTSK	DB Search
APASAVSGL	APASAVSGL	42.44	771.413	9	88.9	9	0.2703	0.86	1.7	772.424	1	61.0328	2240000	7060000	55697	Inaki_293_24_02_2022.raw	7	7	3	3	Q99707|METH_HUMAN	MTR	TARGET			5 0 27 27 94 72 22 9 5	APASAVSGL	DB Search
GLFQGKTPLRK	GLFQGKTPLRK	42.44	1243.74	11	63.6	11	19.4196	0.54	2.9	415.59	3	64.2073	50800000	71500000	55326	Inaki_293_24_02_2022_RESTOS.raw	6	6	3	3	Q9ULW0|TPX2_HUMAN	TPX2	TARGET			0 0 4 4 11 11 37 7 2 1 1	GLFQGKTPLRK	DB Search
KVYYPKYLSK	KVYYPKYLSK	42.43	1287.72	10	80	10	-0.1375	0.75	1.9	430.251	3	44.7816	1090000	3500000	32961	Inaki_293_24_02_2022.raw	1	1	1	1	Q8NHP6|MSPD2_HUMAN	MOSPD2	TARGET			5 0 0 16 6 6 5 5 15 5	KVYYPKYLSK	DB Search
SLSEKTVLL	SLSEKTVLL	42.43	988.58	9	77.8	9	-9.4507	0.68	0.8	495.3	2	70.7767	8360000	21100000	64594	Inaki_293_24_02_2022_RESTOS.raw	6	6	3	3	P13987|CD59_HUMAN	CD59	TARGET			0 0 2 2 2 8 8 10 5	SLSEKTVLL	DB Search
APADYFRIL	APADYFRIL	42.42	1064.57	9	55.6	9	-6.7466	0.74	0.4	533.292	2	101.11	1370000	7050000	111228	Inaki_293_24_02_2022.raw	3	3	2	2	Q9BVL2|NUP58_HUMAN	NUP58	TARGET			5 13 16 13 5 1 0 0 1	APADYFRIL	DB Search
QLLDKVHGL	QLLDKVHGL	42.42	1021.59	9	100	9	-4.2801	0.79	4	511.807	2	62.561			57517	Inaki_293_24_02_2022.raw	1	1	0	0	Q9NT22|EMIL3_HUMAN	EMILIN3	TARGET			5 10 36 14 9 9 7 7 5	QLLDKVHGL	DB Search
LLFKEGVM(+15.99)V	LLFKEGVMV	42.41	1050.58	9	44.4	9	0.2201	0.87	-0.3	526.298	2	78.9242	533000	4450000	80466	Inaki_293_24_02_2022.raw	1	1	1	1	Q9NQ39|RS10L_HUMAN:P46783|RS10_HUMAN	RPS10P5:RPS10	TARGET	Oxidation (M)	M8:Oxidation (M):1000.00	5 7 5 2 1 1 1 0 0	LLFKEGVM(+15.99)V	DB Search
LPKATILDL	LPKATILDL	42.41	982.606	9	66.7	9	-7.8841	0.64	1.7	492.313	2	90.9619	2800000	14700000	97062	Inaki_293_24_02_2022.raw	3	3	2	2	Q96AG4|LRC59_HUMAN	LRRC59	TARGET			0 0 1 2 2 6 3 9 5	LPKATILDL	DB Search
YPRSLFPSL	YPRSLFPSL	42.41	1078.58	9	88.9	9	-5.5101	0.85	3.8	540.302	2	94.875	3300000	10900000	102359	Inaki_293_24_02_2022.raw	6	6	4	4	Q9NZJ4|SACS_HUMAN	SACS	TARGET			3 0 3 3 5 19 8 8 5	YPRSLFPSL	DB Search
AVYSGISLK	AVYSGISLK	42.41	936.528	9	77.8	9	1.6397	0.93	4.5	469.275	2	61.8349	1370000	6170000	56375	Inaki_293_24_02_2022.raw	1	1	1	1	Q14146|URB2_HUMAN	URB2	TARGET			3 3 45 16 0 0 4 4 5	AVYSGISLK	DB Search
TPSLVKSTSQL	TPSLVKSTSQL	42.4	1159.64	11	36.4	11	-1.233	0.84	1.7	580.833	2	58.5524	1800000	8690000	51750	Inaki_293_24_02_2022.raw	2	2	1	1	Q06055|AT5G2_HUMAN	ATP5MC2	TARGET			0 0 19 19 32 0 0 0 0 0 5	TPSLVKSTSQL	DB Search
NPMVTGTSVL	NPMVTGTSVL	42.4	1017.52	10	70	10	0.5095	0.12	3.1	509.769	2	83.7734	160000	1140000	87101	Inaki_293_24_02_2022.raw	1	1	1	1	P28070|PSB4_HUMAN	PSMB4	TARGET			5 0 5 8 2 2 2 0 0 5	NPMVTGTSVL	DB Search
RPYGSDKPWPSL	RPYGSDKPWPSL	42.4	1401.7	12	66.7	12	-3.2397	0.31	2.2	468.245	3	68.5161	1290000	4130000	65580	Inaki_293_24_02_2022.raw	4	4	1	1	Q8N5F7|NKAP_HUMAN	NKAP	TARGET			1 1 2 2 0 0 10 3 3 3 3 5	RPYGSDKPWPSL	DB Search
FPRPVVAF	FPRPVVAF	42.4	931.528	8	50	8	-3.8617	0.8	2.5	466.774	2	85.9773	274000	1900000	90151	Inaki_293_24_02_2022.raw	1	1	1	1	Q8WXG6|MADD_HUMAN	MADD	TARGET			5 0 0 0 0 26 21 5	FPRPVVAF	DB Search
ALLQQVHSA	ALLQQVHSA	42.39	965.529	9	44.4	9	-3.5862	0.88	-1.2	483.773	2	49.092	211000	1210000	38599	Inaki_293_24_02_2022.raw	1	1	1	1	Q86XN7|PRSR1_HUMAN	PROSER1	TARGET			0 0 8 6 5 5 0 0 0	ALLQQVHSA	DB Search
SLFGGTSGL	SLFGGTSGL	42.38	837.423	9	77.8	9	-3.3727	0.79	2.4	838.436	1	95.6363	1340000	6550000	103605	Inaki_293_24_02_2022.raw	2	2	2	2	Q9Y4D8|HECD4_HUMAN	HECTD4	TARGET			0 0 9 7 7 9 9 6 5	SLFGGTSGL	DB Search
SLHPDLIYNV	SLHPDLIYNV	42.37	1169.61	10	60	10	0.65	0.88	0.3	585.814	2	84.6954	1690000	9650000	88372	Inaki_293_24_02_2022.raw	2	2	2	2	Q9BR76|COR1B_HUMAN	CORO1B	TARGET			0 0 6 0 0 21 78 18 6 5	SLHPDLIYNV	DB Search
TLLEDGTFKV	TLLEDGTFKV	42.37	1121.6	10	60	10	0.3213	0.91	2.1	561.809	2	86.054			90398	Inaki_293_24_02_2022.raw	1	1	0	0	Q9HBL8|NMRL1_HUMAN	NMRAL1	TARGET			0 0 22 16 8 2 2 5 0 0	TLLEDGTFKV	DB Search
TIAEGLTLAQV	TIAEGLTLAQV	42.36	1114.62	11	27.3	11	2.1114	0.65	0.6	558.321	2	101.947	1160000	5080000	112450	Inaki_293_24_02_2022.raw	3	3	2	2	Q49A26|GLYR1_HUMAN	GLYR1	TARGET			0 0 6 0 0 4 7 0 0 0 0	TIAEGLTLAQV	DB Search
SLWDRLIFH	SLWDRLIFH	42.36	1185.63	9	55.6	9	-4.4066	0.87	2.3	593.826	2	105.863	406000	1770000	117981	Inaki_293_24_02_2022.raw	1	1	1	1	P33121|ACSL1_HUMAN	ACSL1	TARGET			0 0 2 0 0 6 6 8 5	SLWDRLIFH	DB Search
NLAPAPLNA	NLAPAPLNA	42.36	879.481	9	55.6	9	6.1605	0.92	-4.6	880.488	1	73.2537			72471	Inaki_293_24_02_2022.raw	1	1	0	0	P10646|TFPI1_HUMAN	TFPI	TARGET			0 0 16 8 8 5 5 0 0	NLAPAPLNA	DB Search
RPSVGVQSL	RPSVGVQSL	42.36	941.529	9	100	9	-1.2847	0.8	2.5	471.775	2	52.4808	528000	2700000	43478	Inaki_293_24_02_2022.raw	1	1	1	1	Q96AQ1|CC74A_HUMAN:Q96LY2|CC74B_HUMAN	CCDC74A:CCDC74B	TARGET			5 5 3 3 8 59 79 38 5	RPSVGVQSL	DB Search
RPAILHSL	RPAILHSL	42.35	905.545	8	100	8	-3.1119	0.69	1.9	453.782	2	51.6843	300000	848000	42624	Inaki_293_24_02_2022.raw	2	2	1	1	Q9Y2K9|STB5L_HUMAN:Q5T5C0|STXB5_HUMAN	STXBP5L:STXBP5	TARGET			3 2 2 2 6 24 12 5	RPAILHSL	DB Search
TPAPVPTSL	TPAPVPTSL	42.35	881.486	9	100	9	3.0781	0.91	1.8	882.498	1	77.6594	1950000	9190000	78645	Inaki_293_24_02_2022.raw	4	4	2	2	Q9H7N4|SFR19_HUMAN	SCAF1	TARGET			5 6 20 20 23 3 3 3 3	TPAPVPTSL	DB Search
ALLEPGGVLTI	ALLEPGGVLTI	42.34	1081.64	11	27.3	11	0.7735	0.72	1.5	541.829	2	122.294	1140000	5020000	141065	Inaki_293_24_02_2022.raw	1	1	1	1	Q9NU22|MDN1_HUMAN	MDN1	TARGET			0 0 8 2 0 0 0 5 0 0 0	ALLEPGGVLTI	DB Search
QLDPQTVGV	QLDPQTVGV	42.34	955.497	9	44.4	9	6.5006	0.91	1.1	478.758	2	73.3137			72557	Inaki_293_24_02_2022.raw	1	1	0	0	O00267|SPT5H_HUMAN	SUPT5H	TARGET			2 2 2 1 1 2 1 0 0	QLDPQTVGV	DB Search
ELAKELPQV	ELAKELPQV	42.34	1025.58	9	77.8	9	1.9096	0.71	2	513.798	2	68.39			60622	Inaki_293_24_02_2022_RESTOS.raw	1	1	0	0	O76003|GLRX3_HUMAN	GLRX3	TARGET			0 0 9 4 8 8 5 4 5	ELAKELPQV	DB Search
KPATGFTL	KPATGFTL	42.33	833.465	8	87.5	8	-10.279	0.83	1.9	417.742	2	60.7921	877000	2070000	55333	Inaki_293_24_02_2022.raw	4	4	2	2	Q9BVL2|NUP58_HUMAN	NUP58	TARGET			5 6 0 2 4 18 50 5	KPATGFTL	DB Search
YLGQVTTI	YLGQVTTI	42.33	893.486	8	75	8	4.6718	0.83	0.7	894.497	1	83.143	944000	5320000	86188	Inaki_293_24_02_2022.raw	2	2	2	2	Q9UBT2|SAE2_HUMAN	UBA2	TARGET			0 0 15 15 30 10 3 3	YLGQVTTI	DB Search
APAAPGLSL	APAAPGLSL	42.32	795.449	9	77.8	9	-0.9382	0.82	3.6	398.735	2	84.0131	1390000	6040000	87710	Inaki_293_24_02_2022.raw	4	4	3	3	Q9UNY4|TTF2_HUMAN	TTF2	TARGET			0 0 18 22 6 6 23 73 5	APAAPGLSL	DB Search
NLAEDIMRL	NLAEDIMRL	42.31	1073.55	9	44.4	9	-6.5561	0.81	1.2	537.787	2	104.225	6950000	36700000	116161	Inaki_293_24_02_2022.raw	4	4	2	2	P08670|VIME_HUMAN	VIM	TARGET			0 0 16 7 7 2 1 0 0	NLAEDIMRL	DB Search
VISPPTVPK	VISPPTVPK	42.31	936.564	9	77.8	9	0.4421	0.81	0.7	469.292	2	54.7523	15700000	35100000	46441	Inaki_293_24_02_2022.raw	5	5	2	2	Q9H9Y6|RPA2_HUMAN	POLR1B	TARGET			5 6 52 22 0 0 3 3 3	VISPPTVPK	DB Search
SPHSGSTISI	SPHSGSTISI	42.31	984.488	10	80	10	-9.2378	0.91	0.3	493.253	2	47.4002	270000	424000	34029	Inaki_293_24_02_2022_RESTOS.raw	2	2	1	1	Q68CZ2|TENS3_HUMAN	TNS3	TARGET			0 0 3 3 3 3 3 9 35 5	SPHSGSTISI	DB Search
ATLLIFANK	ATLLIFANK	42.3	989.591	9	44.4	9	1.4658	0.38	-0.8	495.804	2	85.8107	122000	932000	90010	Inaki_293_24_02_2022.raw	2	2	1	1	P36404|ARL2_HUMAN	ARL2	TARGET			0 0 0 0 0 10 10 13 5	ATLLIFANK	DB Search
AVQDLRQQL	AVQDLRQQL	42.3	1069.59	9	55.6	9	-1.3081	0.78	1	535.804	2	56.0117	188000	1150000	48291	Inaki_293_24_02_2022.raw	1	1	1	1	Q9BV73|CP250_HUMAN	CEP250	TARGET			0 0 53 42 14 9 0 0 5	AVQDLRQQL	DB Search
RILDPTKLGPR	RILDPTKLGPR	42.29	1264.76	11	81.8	11	0.725	0.71	2.8	422.597	3	53.6908	156000	947000	45118	Inaki_293_24_02_2022.raw	1	1	1	1	Q13308|PTK7_HUMAN	PTK7	TARGET			4 4 0 0 21 21 25 19 3 3 5	RILDPTKLGPR	DB Search
KISTEVGITNV	KISTEVGITNV	42.29	1159.64	11	45.5	11	-1.3157	0.7	0.6	580.832	2	64.4712	387000	2360000	60076	Inaki_293_24_02_2022.raw	1	1	1	1	P04844|RPN2_HUMAN	RPN2	TARGET			5 0 0 0 0 14 16 30 11 0 0	KISTEVGITNV	DB Search
RLSNIFVIGK	RLSNIFVIGK	42.29	1145.69	10	80	10	-1.7163	0.88	5.2	382.908	3	72.262	771000	3990000	70941	Inaki_293_24_02_2022.raw	4	4	2	2	P62701|RS4X_HUMAN	RPS4X	TARGET			0 0 3 3 11 6 11 14 22 5	RLSNIFVIGK	DB Search
ASPKSPTAAL	ASPKSPTAAL	42.28	941.518	10	50	10	-4.5734	0.51	4.7	471.77	2	42.1489	1370000	6160000	28856	Inaki_293_24_02_2022.raw	6	6	3	3	Q53EZ4|CEP55_HUMAN	CEP55	TARGET			0 0 10 0 8 0 0 26 56 5	ASPKSPTAAL	DB Search
YLDPNQRDL	YLDPNQRDL	42.28	1132.55	9	55.6	9	0.1308	0.85	1.3	567.286	2	55.4181	2850000	15600000	47332	Inaki_293_24_02_2022.raw	2	2	2	2	Q86YE8|ZN573_HUMAN	ZNF573	TARGET			5 5 25 5 2 1 0 0 0	YLDPNQRDL	DB Search
AVRIPGGPA	AVRIPGGPA	42.27	836.487	9	44.4	9	0.7269	0.78	0.9	419.253	2	49.6103	7700000	25700000	39663	Inaki_293_24_02_2022.raw	5	5	2	2	P09958|FURIN_HUMAN	FURIN	TARGET			2 2 0 8 1 1 10 0 0	AVRIPGGPA	DB Search
SPVYDIREL	SPVYDIREL	42.26	1090.57	9	77.8	9	0.3549	0.88	-1.4	546.292	2	78.6792	313000	2080000	79975	Inaki_293_24_02_2022.raw	3	3	2	2	Q9C0B0|UNK_HUMAN	UNK	TARGET			0 0 61 31 31 8 8 7 5	SPVYDIREL	DB Search
SPNSYFM(+15.99)DV	SPNSYFMDV	42.26	1074.43	9	0	9	4.0463	0.75	2.4	538.227	2	80.8443	402000	1760000	82913	Inaki_293_24_02_2022.raw	1	1	1	1	Q71UM5|RS27L_HUMAN:P42677|RS27_HUMAN	RPS27L:RPS27	TARGET	Oxidation (M)	M7:Oxidation (M):1000.00	0 0 1 1 1 1 0 0 0	SPNSYFM(+15.99)DV	DB Search
ALFSSKDFAGK	ALFSSKDFAGK	42.25	1169.61	11	45.5	11	-2.2577	0.57	0.7	390.878	3	57.6222	77500	524000	50577	Inaki_293_24_02_2022.raw	1	1	1	1	P08842|STS_HUMAN	STS	TARGET			0 0 14 8 0 0 0 0 5 5 5	ALFSSKDFAGK	DB Search
SPPPEGPVL	SPPPEGPVL	42.24	891.47	9	55.6	9	0.0556	0.42	0.4	446.744	2	71.4531	460000	689000	69969	Inaki_293_24_02_2022.raw	2	2	1	1	O00255|MEN1_HUMAN	MEN1	TARGET			0 0 6 0 0 6 10 10 5	SPPPEGPVL	DB Search
GPRTAALGL	GPRTAALGL	42.23	854.497	9	44.4	9	-5.708	0.78	1	428.258	2	59.2916	30900000	88500000	49248	Inaki_293_24_02_2022_RESTOS.raw	6	6	2	2	Q14257|RCN2_HUMAN	RCN2	TARGET			0 0 0 0 1 7 79 69 5	GPRTAALGL	DB Search
SPKNIGGSHSVL	SPKNIGGSHSVL	42.23	1194.64	12	41.7	12	-2.3331	0.56	1.5	399.221	3	40.2906	236000	1660000	26315	Inaki_293_24_02_2022.raw	1	1	1	1	Q6ZNA5|FRRS1_HUMAN	FRRS1	TARGET			0 0 4 5 0 6 0 0 0 18 0 5	SPKNIGGSHSVL	DB Search
GPKQQFSTL	GPKQQFSTL	42.22	1004.53	9	55.6	9	-5.6505	0.81	0.7	503.274	2	49.6103	1670000	4590000	39612	Inaki_293_24_02_2022.raw	2	2	2	2	Q2KHR3|QSER1_HUMAN	QSER1	TARGET			0 0 0 0 8 18 15 17 5	GPKQQFSTL	DB Search
QPDQTRIVAL	QPDQTRIVAL	42.21	1139.63	10	60	10	-2.9534	0.66	-1.3	570.824	2	65.9808	42200000	138000000	57732	Inaki_293_24_02_2022_RESTOS.raw	6	6	2	2	P22087|FBRL_HUMAN	FBL	TARGET			2 2 5 4 1 0 0 1 7 5	QPDQTRIVAL	DB Search
KEISGSLIP	KEISGSLIP	42.19	942.539	9	55.6	9	-12.497	0.38	3.8	943.553	1	59.4492	46400	304000	53262	Inaki_293_24_02_2022.raw	2	2	1	1	Q7Z407|CSMD3_HUMAN	CSMD3	TARGET			5 8 0 0 14 18 28 0 0	KEISGSLIP	DB Search
SPAPQGVTV	SPAPQGVTV	42.18	854.45	9	55.6	9	1.7101	0.79	0.6	855.461	1	56.2147	1260000	5860000	48533	Inaki_293_24_02_2022.raw	2	2	2	2	O75386|TULP3_HUMAN	TULP3	TARGET			0 0 8 0 0 4 4 6 5	SPAPQGVTV	DB Search
RLPPPFPGL	RLPPPFPGL	42.17	992.581	9	77.8	9	-6.701	0.86	2.4	497.301	2	93.3347	5500000	4520000	100587	Inaki_293_24_02_2022.raw	4	4	2	2	Q13596|SNX1_HUMAN	SNX1	TARGET			1 1 5 5 7 7 3 3 5	RLPPPFPGL	DB Search
GPRAPGPSL	GPRAPGPSL	42.17	850.466	9	55.6	9	-2.8177	0.71	1.1	426.242	2	44.4092	1030000	4780000	32256	Inaki_293_24_02_2022.raw	3	3	2	2	O00746|NDKM_HUMAN	NME4	TARGET			0 0 2 0 0 3 12 10 5	GPRAPGPSL	DB Search
ALRAVPASL	ALRAVPASL	42.16	896.544	9	33.3	9	-2.0725	0.45	2.4	449.282	2	63.0893	2990000	7990000	57374	Inaki_293_24_02_2022.raw	1	1	1	1	P10588|NR2F6_HUMAN	NR2F6	TARGET			0 0 13 0 0 0 0 35 5	ALRAVPASL	DB Search
SLADFQIEK	SLADFQIEK	42.15	1049.54	9	77.8	9	-0.2421	0.93	0.9	525.779	2	71.9262	919000	4180000	70514	Inaki_293_24_02_2022.raw	2	2	2	2	Q9HC98|NEK6_HUMAN	NEK6	TARGET			0 0 18 14 4 4 8 6 5	SLADFQIEK	DB Search
KLNGQVLVF	KLNGQVLVF	42.15	1016.6	9	55.6	9	-5.3959	0.76	4.4	509.312	2	82.14	170000	1360000	84770	Inaki_293_24_02_2022.raw	2	2	1	1	Q15459|SF3A1_HUMAN	SF3A1	TARGET			5 0 0 0 0 15 60 10 5	KLNGQVLVF	DB Search
SLEELLHYV	SLEELLHYV	42.14	1101.57	9	55.6	9	-4.3389	0.9	1.7	551.796	2	113.713	4170000	23100000	128916	Inaki_293_24_02_2022.raw	2	2	1	1	Q96G75|RMD5B_HUMAN	RMND5B	TARGET			0 0 8 4 4 6 4 0 0	SLEELLHYV	DB Search
GSPRDPVLTL	GSPRDPVLTL	42.14	1053.58	10	40	10	-5.7866	0.84	2.1	527.801	2	72.3279	793000	3460000	71189	Inaki_293_24_02_2022.raw	3	3	3	3	Q86XL3|ANKL2_HUMAN	ANKLE2	TARGET			0 0 0 0 8 0 0 65 38 5	GSPRDPVLTL	DB Search
YIADIGNIVV	YIADIGNIVV	42.14	1075.59	10	60	10	2.4807	0.79	1.8	538.806	2	114.896	517000	2960000	130713	Inaki_293_24_02_2022.raw	1	1	1	1	Q99767|APBA2_HUMAN:Q02410|APBA1_HUMAN	APBA2:APBA1	TARGET			0 0 2 2 4 4 5 7 0 0	YIADIGNIVV	DB Search
MPSSAVRVL	MPSSAVRVL	42.14	958.527	9	66.7	9	-3.836	0.85	2.9	480.274	2	62.8407	359000	1970000	57731	Inaki_293_24_02_2022.raw	2	2	1	1	Q8N0X2|SPG16_HUMAN	SPAG16	TARGET			5 97 43 7 6 0 0 0 5	MPSSAVRVL	DB Search
KLDETGNSL	KLDETGNSL	42.13	975.487	9	100	9	-2.1517	0.8	1.9	488.754	2	41.0402	275000	492000	25197	Inaki_293_24_02_2022_RESTOS.raw	3	3	2	2	P11388|TOP2A_HUMAN	TOP2A	TARGET			5 7 7 7 7 18 57 59 5	KLDETGNSL	DB Search
SLLPTEQPRL	SLLPTEQPRL	42.12	1152.65	10	50	10	-0.5735	0.78	1.5	577.336	2	77.9187	565000	3500000	78884	Inaki_293_24_02_2022.raw	1	1	1	1	Q96AP0|ACD_HUMAN	ACD	TARGET			0 0 7 19 7 5 2 0 0 1	SLLPTEQPRL	DB Search
TLGDLLKEV	TLGDLLKEV	42.12	986.565	9	33.3	9	-3.1375	0.88	2	494.293	2	101.261	927000	4150000	111590	Inaki_293_24_02_2022.raw	1	1	1	1	Q9H1Y0|ATG5_HUMAN	ATG5	TARGET			0 0 1 1 2 4 1 0 2	TLGDLLKEV	DB Search
LLDENGVLKL	LLDENGVLKL	42.11	1112.64	10	50	10	-2.2742	0.88	3.9	557.334	2	90.7182	281000	2570000	96856	Inaki_293_24_02_2022.raw	1	1	1	1	P50613|CDK7_HUMAN	CDK7	TARGET			4 4 1 1 0 0 0 2 2 2	LLDENGVLKL	DB Search
RPAERLDYL	RPAERLDYL	42.1	1131.6	9	22.2	9	-1.2905	0.04	1.4	378.21	3	54.1028	8690000	16400000	45713	Inaki_293_24_02_2022.raw	6	6	2	2	Q9H0A0|NAT10_HUMAN	NAT10	TARGET			1 1 0 0 1 1 1 3 5	RPAERLDYL	DB Search
SPKLPSEDL	SPKLPSEDL	42.1	984.513	9	66.7	9	-1.6449	0.64	-0.5	493.265	2	58.7078			52139	Inaki_293_24_02_2022.raw	1	1	0	0	O43909|EXTL3_HUMAN	EXTL3	TARGET			0 0 17 17 10 10 0 42 5	SPKLPSEDL	DB Search
VPENKGISL	VPENKGISL	42.09	955.534	9	66.7	9	-3.6057	0.43	1.5	478.777	2	53.933	856000	1660000	41659	Inaki_293_24_02_2022_RESTOS.raw	2	2	1	1	P46013|KI67_HUMAN	MKI67	TARGET			5 16 9 3 0 0 1 8 5	VPENKGISL	DB Search
TPRLPQRNL	TPRLPQRNL	42.09	1093.64	9	77.8	9	-0.9598	0.13	1.8	365.555	3	41.9686	4110000	19100000	28804	Inaki_293_24_02_2022.raw	1	1	1	1	O43516|WIPF1_HUMAN	WIPF1	TARGET			5 11 3 3 5 2 1 1 2	TPRLPQRNL	DB Search
DAYIRIVL	DAYIRIVL	42.09	961.56	8	75	8	0.9889	0.74	1	481.789	2	101.224	92500	632000	111568	Inaki_293_24_02_2022.raw	1	1	1	1	Q92556|ELMO1_HUMAN	ELMO1	TARGET			0 0 44 12 11 9 9 5	DAYIRIVL	DB Search
RVMAPRALL	RVMAPRALL	42.09	1025.62	9	22.2	9	-1.0294	0.8	1.4	513.818	2	59.3549	4420000	11200000	53254	Inaki_293_24_02_2022.raw	1	1	1	1	P10321|HLAC_HUMAN	HLA-C	TARGET			3 3 0 0 0 0 1 0 1	RVMAPRALL	DB Search
GILGIQPPSV	GILGIQPPSV	42.08	979.57	10	40	10	7.2445	0.85	2.3	490.795	2	108.942	1120000	2720000	122162	Inaki_293_24_02_2022.raw	4	4	1	1	Q9UPN6|SCAF8_HUMAN	SCAF8	TARGET			0 0 5 5 1 1 10 3 0 0	GILGIQPPSV	DB Search
AISWPLLQK	AISWPLLQK	42.08	1054.62	9	33.3	9	-2.8399	0.91	2	528.319	2	92.6475	613000	2550000	99509	Inaki_293_24_02_2022.raw	2	2	2	2	O75717|WDHD1_HUMAN	WDHD1	TARGET			0 0 0 0 0 0 5 5 5	AISWPLLQK	DB Search
MPFPNIRSAEL	MPFPNIRSAEL	42.08	1273.65	11	54.5	11	-0.637	0.88	-0.2	637.834	2	91.778	104000	826000	98324	Inaki_293_24_02_2022.raw	1	1	1	1	Q92771|DDX12_HUMAN:Q96FC9|DDX11_HUMAN:A8MPP1|D11L8_HUMAN	DDX12P:DDX11:DDX11L8	TARGET			5 17 38 10 0 0 0 0 0 3 5	MPFPNIRSAEL	DB Search
ALKPDLVNV	ALKPDLVNV	42.07	967.57	9	55.6	9	-2.7584	0.84	-0.8	484.794	2	70.2206	8830000	41800000	68085	Inaki_293_24_02_2022.raw	6	6	2	2	P09884|DPOLA_HUMAN	POLA1	TARGET			0 0 12 0 0 12 72 10 5	ALKPDLVNV	DB Search
APRQPGLM(+15.99)A	APRQPGLMA	42.06	955.491	9	88.9	9	-2.6109	0.75	-0.4	478.754	2	37.6869	22900000	31000000	21078	Inaki_293_24_02_2022.raw	5	5	3	3	Q9Y6H1|CHCH2_HUMAN:Q5T1J5|CHCH9_HUMAN	CHCHD2:CHCHD2P9	TARGET	Oxidation (M)	M8:Oxidation (M):1000.00	2 2 1 11 2 2 52 8 5	APRQPGLM(+15.99)A	DB Search
SVISSPLLK	SVISSPLLK	42.06	942.575	9	55.6	9	-3.2157	0.9	-0.5	472.296	2	70.7626			68979	Inaki_293_24_02_2022.raw	1	1	0	0	P25440|BRD2_HUMAN	BRD2	TARGET			0 0 31 8 8 0 0 3 5	SVISSPLLK	DB Search
SLYGGTITI	SLYGGTITI	42.03	923.496	9	77.8	9	0.4915	0.83	2.8	924.51	1	98.0336	23200000	121000000	107454	Inaki_293_24_02_2022.raw	5	5	2	2	Q5VTR2|BRE1A_HUMAN	RNF20	TARGET			0 0 23 10 10 10 6 5 5	SLYGGTITI	DB Search
SAFPFPVTV	SAFPFPVTV	42.03	963.506	9	33.3	9	3.2472	0.92	1.8	964.519	1	124.051	523000	3500000	143516	Inaki_293_24_02_2022.raw	2	2	1	1	Q96K37|S35E1_HUMAN	SLC35E1	TARGET			0 0 6 10 8 0 0 0 0	SAFPFPVTV	DB Search
QIFKPIISK	QIFKPIISK	42	1072.66	9	77.8	9	0.2515	0.79	0.7	537.342	2	57.3429	335000	1480000	50243	Inaki_293_24_02_2022.raw	3	3	1	1	Q92769|HDAC2_HUMAN	HDAC2	TARGET			5 8 11 11 0 0 12 18 5	QIFKPIISK	DB Search
APSPPLSGL	APSPPLSGL	41.98	837.46	9	77.8	9	-0.746	0.97	3.3	838.473	1	83.1614	9280000	25700000	86393	Inaki_293_24_02_2022.raw	3	3	3	3	Q96GQ5|RUSF1_HUMAN	RUSF1	TARGET			3 3 6 10 1 1 6 2 2	APSPPLSGL	DB Search
FIRVVGSEF	FIRVVGSEF	41.97	1052.57	9	77.8	9	-0.7863	0.81	2.2	527.293	2	81.4175	90900	687000	83865	Inaki_293_24_02_2022.raw	1	1	1	1	P43686|PRS6B_HUMAN	PSMC4	TARGET			0 0 2 5 6 6 12 23 5	FIRVVGSEF	DB Search
RTIATALEY	RTIATALEY	41.96	1036.56	9	55.6	9	-1.8343	0.85	0.9	519.287	2	64.88	739000	3900000	60617	Inaki_293_24_02_2022.raw	2	2	2	2	P78537|BL1S1_HUMAN	BLOC1S1	TARGET			0 0 0 0 4 10 69 49 5	RTIATALEY	DB Search
ALVVQVAEA	ALVVQVAEA	41.95	898.512	9	55.6	9	2.8909	0.69	1.7	450.266	2	79.1839	17200000	80200000	81115	Inaki_293_24_02_2022.raw	4	4	2	2	P07686|HEXB_HUMAN	HEXB	TARGET			0 0 48 23 23 21 3 0 0	ALVVQVAEA	DB Search
VVFTTYTQK	VVFTTYTQK	41.95	1085.58	9	100	9	-0.1345	0.89	0.1	543.797	2	54.4349	641000	3200000	46156	Inaki_293_24_02_2022.raw	2	2	1	1	Q7L5D6|GET4_HUMAN	GET4	TARGET			5 10 38 20 14 14 10 9 5	VVFTTYTQK	DB Search
GTLSGWILSK	GTLSGWILSK	41.95	1060.59	10	60	10	-0.7511	0.85	-1.4	531.304	2	86.7165			91308	Inaki_293_24_02_2022.raw	1	1	0	0	P27824|CALX_HUMAN	CANX	TARGET			0 0 4 7 0 0 3 5 5 5	GTLSGWILSK	DB Search
YTSDLHFQV	YTSDLHFQV	41.95	1108.52	9	44.4	9	0.1165	0.76	2.2	555.27	2	77.0659	153000	1280000	77792	Inaki_293_24_02_2022.raw	1	1	1	1	Q1KMD3|HNRL2_HUMAN	HNRNPUL2	TARGET			5 9 0 0 3 3 0 0 0	YTSDLHFQV	DB Search
TLAKYLM(+15.99)EL	TLAKYLMEL	41.94	1096.58	9	55.6	9	-2.1825	0.83	3.4	549.303	2	90.1296	9970000	15400000	96250	Inaki_293_24_02_2022.raw	1	1	1	1	P14635|CCNB1_HUMAN:O95067|CCNB2_HUMAN	CCNB1:CCNB2	TARGET	Oxidation (M)	M7:Oxidation (M):1000.00	0 0 5 1 1 4 3 2 5	TLAKYLM(+15.99)EL	DB Search
APRELGLGLGL	APRELGLGLGL	41.94	1094.64	11	63.6	11	-5.05	0.71	1.9	548.333	2	91.778	302000	1730000	98408	Inaki_293_24_02_2022.raw	1	1	1	1	Q9BTD8|RBM42_HUMAN	RBM42	TARGET			0 0 0 1 2 2 11 28 27 19 5	APRELGLGLGL	DB Search
SPRLDLTGSSGHSL	SPRLDLTGSSGHSL	41.94	1425.72	14	57.1	14	-0.9854	0.84	2.2	476.251	3	58.7999	222000	1410000	52151	Inaki_293_24_02_2022.raw	1	1	1	1	Q5T4B2|GT253_HUMAN	CERCAM	TARGET			0 0 0 0 0 25 0 4 4 4 4 4 4 5	SPRLDLTGSSGHSL	DB Search
LPASWRPVTL	LPASWRPVTL	41.93	1138.65	10	80	10	-3.668	0.73	3.2	570.336	2	87.1407			91886	Inaki_293_24_02_2022.raw	1	1	0	0	Q86YN1|DOPP1_HUMAN	DOLPP1	TARGET			5 73 62 13 5 2 0 0 5 5	LPASWRPVTL	DB Search
LPSRKLVAL	LPSRKLVAL	41.92	995.649	9	66.7	9	-0.8856	0.48	4.6	498.836	2	59.1519	1270000	1680000	52681	Inaki_293_24_02_2022.raw	3	3	1	1	Q969U7|PSMG2_HUMAN	PSMG2	TARGET			5 14 0 0 0 7 13 12 5	LPSRKLVAL	DB Search
FYQEHPDL	FYQEHPDL	41.91	1047.47	8	75	8	-0.7121	0.77	0.2	524.742	2	57.1216	9990000	47400000	50263	Inaki_293_24_02_2022.raw	2	2	2	2	P17844|DDX5_HUMAN	DDX5	TARGET			5 20 5 5 9 1 1 3	FYQEHPDL	DB Search
SVFTFVAEV	SVFTFVAEV	41.91	997.512	9	55.6	9	1.1215	0.31	1.2	998.524	1	123.001	338000	2710000	142081	Inaki_293_24_02_2022.raw	1	1	1	1	Q7Z429|LFG1_HUMAN	GRINA	TARGET			0 0 5 5 2 2 2 0 0	SVFTFVAEV	DB Search
TAAAVGAVF	TAAAVGAVF	41.9	805.433	9	77.8	9	-0.9604	0.96	1.6	806.445	1	81.6943	2300000	7440000	84549	Inaki_293_24_02_2022.raw	3	3	2	2	Q86Y39|NDUAB_HUMAN	NDUFA11	TARGET			0 0 19 65 26 26 41 5 5	TAAAVGAVF	DB Search
FPNKPPLTF	FPNKPPLTF	41.9	1059.58	9	77.8	9	-0.1203	0.61	6	530.8	2	84.1019	791000	3540000	87719	Inaki_293_24_02_2022.raw	1	1	1	1	Q86U86|PB1_HUMAN	PBRM1	TARGET			5 32 13 13 6 0 0 29 5	FPNKPPLTF	DB Search
KPIFSKIVSL	KPIFSKIVSL	41.89	1130.71	10	70	10	1.263	0.72	2	377.912	3	80.1851	3570000	6710000	82155	Inaki_293_24_02_2022.raw	2	2	2	2	P41091|IF2G_HUMAN	EIF2S3	TARGET			5 12 12 0 0 18 7 0 13 5	KPIFSKIVSL	DB Search
SPSLPQPGL	SPSLPQPGL	41.88	894.481	9	33.3	9	2.1603	0.8	2.8	448.251	2	80.2958	1460000	4330000	82156	Inaki_293_24_02_2022.raw	1	1	1	1	O15027|SC16A_HUMAN	SEC16A	TARGET			0 0 2 3 1 1 1 1 5	SPSLPQPGL	DB Search
RPRIPSPIGF	RPRIPSPIGF	41.87	1138.66	10	30	10	-1.5365	0.3	-0.9	380.562	3	73.3003	1330000	2590000	72880	Inaki_293_24_02_2022.raw	1	1	1	1	Q9NRA8|4ET_HUMAN	EIF4ENIF1	TARGET			4 0 0 0 0 0 0 0 23 5	RPRIPSPIGF	DB Search
AVRLLLPGK	AVRLLLPGK	41.87	965.639	9	44.4	9	-3.422	0.83	4.3	483.831	2	61.6262	79500	554000	56188	Inaki_293_24_02_2022.raw	2	2	2	2	P0C1H6|H2BFM_HUMAN	H2BW2	TARGET			0 0 0 0 0 4 3 3 5	AVRLLLPGK	DB Search
FLSDTPVGV	FLSDTPVGV	41.85	933.481	9	22.2	9	5.582	0.92	3.8	934.495	1	89.982	144000	1140000	95875	Inaki_293_24_02_2022.raw	2	2	2	2	Q5JU85|IQEC2_HUMAN	IQSEC2	TARGET			0 0 0 0 15 8 0 0 0	FLSDTPVGV	DB Search
ALPEDLVEV	ALPEDLVEV	41.85	983.518	9	55.6	9	4.8354	0.65	1.2	984.53	1	104.684	73800000	93100000	116364	Inaki_293_24_02_2022.raw	5	5	2	2	P13797|PLST_HUMAN:P13796|PLSL_HUMAN	PLS3:LCP1	TARGET			0 0 2 2 0 0 6 2 2	ALPEDLVEV	DB Search
SPLGSGEGL	SPLGSGEGL	41.85	815.403	9	66.7	9	0.8206	0.68	-0.6	816.412	1	67.3842	114000	637000	64335	Inaki_293_24_02_2022.raw	2	2	2	2	Q8IY67|RAVR1_HUMAN	RAVER1	TARGET			5 12 12 8 9 0 0 0 5	SPLGSGEGL	DB Search
KPAEAPRLQL	KPAEAPRLQL	41.85	1121.66	10	60	10	-4.0161	0.64	4	374.895	3	52.4842	1430000	3690000	43494	Inaki_293_24_02_2022.raw	6	6	3	3	Q14690|RRP5_HUMAN	PDCD11	TARGET			5 4 4 7 4 0 0 0 0 5	KPAEAPRLQL	DB Search
RPYPQVQML	RPYPQVQML	41.83	1130.59	9	55.6	9	-1.9338	0.85	0.7	566.305	2	72.0571	1100000	4650000	70891	Inaki_293_24_02_2022.raw	5	5	2	2	Q9H0E3|SP130_HUMAN	SAP130	TARGET			0 0 14 0 0 28 28 11 5	RPYPQVQML	DB Search
APVSSSLSV	APVSSSLSV	41.81	845.449	9	77.8	9	0.8725	0.87	1.7	846.461	1	66.1236	686000	2640000	62333	Inaki_293_24_02_2022.raw	1	1	1	1	P07196|NFL_HUMAN	NEFL	TARGET			0 0 50 50 27 26 23 20 5	APVSSSLSV	DB Search
ALFSKVLER	ALFSKVLER	41.8	1061.62	9	77.8	9	-1.5307	0.7	0.2	531.821	2	64.6373	578000	2480000	60718	Inaki_293_24_02_2022.raw	2	2	1	1	Q03001|DYST_HUMAN	DST	TARGET			5 13 53 12 12 7 0 0 5	ALFSKVLER	DB Search
ALMPVLNQV	ALMPVLNQV	41.8	983.547	9	0	9	1.3919	0.86	1.9	492.784	2	105.626	5220000	27500000	117520	Inaki_293_24_02_2022.raw	2	2	2	2	Q5RKV6|EXOS6_HUMAN	EXOSC6	TARGET			0 0 1 1 0 0 1 0 0	ALMPVLNQV	DB Search
KAWENSPNV	KAWENSPNV	41.79	1043.5	9	66.7	9	-2.3724	0.83	1.1	522.762	2	45.2468	250000	1660000	33271	Inaki_293_24_02_2022.raw	1	1	1	1	Q9Y520|PRC2C_HUMAN	PRRC2C	TARGET			5 0 0 19 18 18 12 0 5	KAWENSPNV	DB Search
KVRYPDRITL	KVRYPDRITL	41.78	1259.73	10	80	10	-1.6097	0.07	1	420.921	3	53.6908	3250000	9440000	45376	Inaki_293_24_02_2022.raw	2	2	1	1	P60510|PP4C_HUMAN	PPP4C	TARGET			5 15 4 4 2 2 0 0 2 5	KVRYPDRITL	DB Search
ILADLNLSV	ILADLNLSV	41.77	956.554	9	55.6	9	-0.0009	0.71	-0.3	957.565	1	111.904	724000	3310000	126571	Inaki_293_24_02_2022.raw	1	1	1	1	Q96P70|IPO9_HUMAN	IPO9	TARGET			0 0 2 2 2 2 8 0 0	ILADLNLSV	DB Search
RLYPEGLAQL	RLYPEGLAQL	41.76	1158.64	10	60	10	-0.3823	0.85	1.5	580.33	2	84.3485	859000	5250000	87882	Inaki_293_24_02_2022.raw	2	2	2	2	P61421|VA0D1_HUMAN	ATP6V0D1	TARGET			1 1 3 0 0 15 88 68 17 5	RLYPEGLAQL	DB Search
TLVDEVFRI	TLVDEVFRI	41.75	1090.6	9	77.8	9	-5.087	0.88	-1.1	546.31	2	110.792	4110000	19600000	124804	Inaki_293_24_02_2022.raw	6	6	2	2	P15927|RFA2_HUMAN	RPA2	TARGET			2 2 61 27 10 7 1 1 4	TLVDEVFRI	DB Search
[truncated: 2,676 more rows]
