# Supplementary material for: Specific Instability of HLA-A*03:01 Expression in HEK-293 Cells
Source: Int J Mol Sci. 2025 Nov 24;26(23):11357. doi: 10.3390/ijms262311357 (PMC12692271; doi:10.3390/ijms262311357)
Supplement: Supplementary file 1 [file ijms-26-11357-s001.zip › Area et al Table S3.xlsx]

## Sheet: IA_180324_293_B5i_O_E5
Peptide	Sequence	-10LgP	Mass	Tag Length	CAA (%)	Length	Delta RT	MS2 Correlation	ppm	m/z	z	RT	Area IA_180324_293_B5i_O_E5	Intensity IA_180324_293_B5i_O_E5	Scan	Source File	#Spec	#Spec IA_180324_293_B5i_O_E5	#Feature	#Feature IA_180324_293_B5i_O_E5	Accession	Gene	Database	PTM	AScore	Positional Confidence	tag(>=0.0%)	Found By
APRPASGPIRPIV	APRPASGPIRPIV	69.57	1329.79	13	100	13	7.4864	0.47	-0.1	444.27	3	80.3309	5970000	21800000	91495	IA_180324_293_B5i_O-E5.raw	3	3	1	1	P26373|RL13_HUMAN	RPL13	TARGET			5 12 8 4 4 10 22 57 26 4 11 11 5	APRPASGPIRPIV	DB Search
RIIDVVYNA	RIIDVVYNA	69.07	1061.59	9	66.7	9	4.9547	0.84	-0.3	531.801	2	96.4672	3630000	13500000	112854	IA_180324_293_B5i_O-E5.raw	2	2	1	1	P62241|RS8_HUMAN	RPS8	TARGET			1 0 0 2 51 79 33 2 2	RIIDVVYNA	DB Search
SPYQNIKIL	SPYQNIKIL	68.13	1074.61	9	100	9	-2.6988	0.71	-1.2	538.31	2	98.3158	8120000	31300000	115355	IA_180324_293_B5i_O-E5.raw	1	1	1	1	P52788|SPSY_HUMAN	SMS	TARGET			5 17 11 10 10 33 17 12 5	SPYQNIKIL	DB Search
YPASAGTSL	YPASAGTSL	67.82	865.418	9	88.9	9	-4.0545	0.83	-0.1	866.425	1	69.7916	141000	413000	77376	IA_180324_293_B5i_O-E5.raw	1	1	1	1	Q6NTF9|RHBD2_HUMAN	RHBDD2	TARGET			5 0 28 28 17 8 6 2 2	YPASAGTSL	DB Search
RVDPNGSRYLL	RVDPNGSRYLL	66.86	1288.69	11	90.9	11	4.8735	0.78	-0.8	430.57	3	82.5669	1380000	4900000	94532	IA_180324_293_B5i_O-E5.raw	2	2	2	2	Q16531|DDB1_HUMAN	DDB1	TARGET			4 4 9 21 12 7 6 5 0 3 5	RVDPNGSRYLL	DB Search
YLDPAQRGV	YLDPAQRGV	66.64	1017.52	9	55.6	9	0.3218	0.85	1.9	509.77	2	66.0853	1730000	6940000	72260	IA_180324_293_B5i_O-E5.raw	1	1	1	1	Q96S19|MTL26_HUMAN	METTL26	TARGET			4 4 21 7 4 1 0 0 0	YLDPAQRGV	DB Search
NPAENFRVL	NPAENFRVL	66.49	1058.55	9	66.7	9	-7.9799	0.68	0	530.283	2	92.2108	1700000	7100000	107132	IA_180324_293_B5i_O-E5.raw	2	2	1	1	P13010|XRCC5_HUMAN	XRCC5	TARGET			5 59 94 35 14 0 0 0 5	NPAENFRVL	DB Search
SPRLPVGGF	SPRLPVGGF	65.91	928.513	9	100	9	-3.6493	0.86	-0.4	465.264	2	97.0589	7140000	28000000	113117	IA_180324_293_B5i_O-E5.raw	2	2	1	1	Q14669|TRIPC_HUMAN	TRIP12	TARGET			3 3 2 16 18 18 49 49 5	SPRLPVGGF	DB Search
TLDENHPSI	TLDENHPSI	65.63	1024.48	9	100	9	-0.9925	0.91	1.3	513.249	2	64.1805	162000	590000	69675	IA_180324_293_B5i_O-E5.raw	1	1	1	1	Q9P0W8|SPAT7_HUMAN	SPATA7	TARGET			3 3 3 3 2 2 5 5 5	TLDENHPSI	DB Search
APEEHPVLL	APEEHPVLL	65.48	1003.53	9	77.8	9	1.9899	0.73	1	502.775	2	87.0009	2260000	9790000	100369	IA_180324_293_B5i_O-E5.raw	2	2	1	1	P60709|ACTB_HUMAN:A5A3E0|POTEF_HUMAN:P63261|ACTG_HUMAN	ACTB:POTEF:ACTG1	TARGET			5 6 2 2 2 0 0 15 5	APEEHPVLL	DB Search
RPDGEKKAYVRL	RPDGEKKAYVRL	65.39	1430.8	12	83.3	12	14.1741	0.8	-0.3	358.707	4	64.5737	2750000	4030000	70526	IA_180324_293_B5i_O-E5.raw	6	6	1	1	P62750|RL23A_HUMAN	RPL23A	TARGET			5 8 40 18 0 0 39 64 64 29 7 5	RPDGEKKAYVRL	DB Search
KLLPEYPGV	KLLPEYPGV	65.14	1014.58	9	66.7	9	0.5964	0.85	0	508.295	2	101.157	140000	654000	118749	IA_180324_293_B5i_O-E5.raw	1	1	1	1	Q86XF0|DYR2_HUMAN:P00374|DYR_HUMAN	DHFR2:DHFR	TARGET			5 3 3 0 0 9 2 0 4	KLLPEYPGV	DB Search
GPREAFRQL	GPREAFRQL	65.05	1072.58	9	66.7	9	5.3535	0.57	0.4	358.533	3	70.646	62500000	87300000	78446	IA_180324_293_B5i_O-E5.raw	9	9	2	2	P57086|SCND1_HUMAN	SCAND1	TARGET			0 0 4 12 19 33 0 41 5	GPREAFRQL	DB Search
Q(-17.03)PAPPREAHF	QPAPPREAHF	64.52	1131.55	10	50	10	2.208	0.33	-0.2	566.78	2	72.6894			81032	IA_180324_293_B5i_O-E5.raw	1	1	0	0	P46778|RL21_HUMAN	RPL21	TARGET	Pyro-glu from Q	Q1:Pyro-glu from Q:1000.00	0 0 6 10 1 0 1 14 9 5	Q(-17.03)PAPPREAHF	DB Search
KLDVGNAEV	KLDVGNAEV	62.77	943.497	9	100	9	-0.003	0.87	-1.7	472.755	2	68.9729	6580000	26000000	76480	IA_180324_293_B5i_O-E5.raw	3	3	2	2	P51572|BAP31_HUMAN	BCAP31	TARGET			5 6 6 19 21 21 81 42 5	KLDVGNAEV	DB Search
M(+15.99)PQSGTGVSV	MPQSGTGVSV	62.35	977.449	10	100	10	-4.3049	0.77	2.1	978.458	1	56.2747	473000	1120000	58731	IA_180324_293_B5i_O-E5.raw	1	1	1	1	O00487|PSDE_HUMAN	PSMD14	TARGET	Oxidation (M)	M1:Oxidation (M):1000.00	5 7 29 28 20 20 24 29 8 5	M(+15.99)PQSGTGVSV	DB Search
SPNAEIHIL	SPNAEIHIL	62.29	992.529	9	100	9	-6.2917	0.69	-1	497.271	2	93.9835	3770000	15400000	109478	IA_180324_293_B5i_O-E5.raw	2	2	1	1	Q14807|KIF22_HUMAN	KIF22	TARGET			5 39 37 10 10 24 24 8 5	SPNAEIHIL	DB Search
GSHSM(+15.99)RYFYTSVSRPGR	GSHSMRYFYTSVSRPGR	62.24	2002.94	17	29.4	17	18.0793	0.09	0	401.596	5	70.2812	2390000	4360000	77848	IA_180324_293_B5i_O-E5.raw	4	4	4	4	P01889|HLAB_HUMAN	HLA-B	TARGET	Oxidation (M)	M5:Oxidation (M):1000.00	0 0 0 0 0 0 0 21 0 42 46 40 0 0 0 0 5	GSHSM(+15.99)RYFYTSVSRPGR	DB Search
KTASINQNV	KTASINQNV	61.86	973.519	9	100	9	-6.4477	0.74	2	487.768	2	44.1986	120000	695000	42185	IA_180324_293_B5i_O-E5.raw	1	1	1	1	Q8NI77|KI18A_HUMAN	KIF18A	TARGET			5 12 12 16 54 86 53 13 5	KTASINQNV	DB Search
Q(-17.03)PHVGDYRQL	QPHVGDYRQL	61.83	1194.58	10	50	10	3.1693	0.59	1	598.297	2	79.1542	384000	2150000	89824	IA_180324_293_B5i_O-E5.raw	1	1	1	1	Q06323|PSME1_HUMAN	PSME1	TARGET	Pyro-glu from Q	Q1:Pyro-glu from Q:1000.00	0 0 21 58 10 10 7 0 0 0	Q(-17.03)PHVGDYRQL	DB Search
RPNGTSAM(+15.99)L	RPNGTSAML	61.73	961.465	9	44.4	9	-4.2773	0.78	0.4	481.74	2	46.0837	1030000	2090000	44759	IA_180324_293_B5i_O-E5.raw	1	1	1	1	Q6P2C8|MED27_HUMAN	MED27	TARGET	Oxidation (M)	M8:Oxidation (M):1000.00	1 1 1 0 0 3 22 22 5	RPNGTSAM(+15.99)L	DB Search
SPQDFGLVL	SPQDFGLVL	61.67	974.507	9	77.8	9	-1.832	0.72	-0.5	975.514	1	129.021	692000	4220000	156826	IA_180324_293_B5i_O-E5.raw	4	4	2	2	Q15345|LRC41_HUMAN	LRRC41	TARGET			0 0 2 2 8 8 11 17 5	SPQDFGLVL	DB Search
GPDELRPM(+15.99)L	GPDELRPML	61.61	1042.51	9	77.8	9	-1.5778	0.64	0.6	522.263	2	81.9561	147000	875000	93437	IA_180324_293_B5i_O-E5.raw	1	1	1	1	Q8NEZ3|WDR19_HUMAN	WDR19	TARGET	Oxidation (M)	M8:Oxidation (M):1000.00	5 8 12 12 9 6 1 1 2	GPDELRPM(+15.99)L	DB Search
TPSEPHPVL	TPSEPHPVL	61.61	975.503	9	100	9	0.9449	0.57	-2.5	488.757	2	71.4262	1050000	3910000	79713	IA_180324_293_B5i_O-E5.raw	2	2	1	1	Q9Y5A9|YTHD2_HUMAN	YTHDF2	TARGET			5 85 7 7 6 6 11 11 5	TPSEPHPVL	DB Search
FPNIPGKSL	FPNIPGKSL	61.58	971.544	9	100	9	-8.0563	0.82	-0.8	486.779	2	92.335	2170000	5400000	107039	IA_180324_293_B5i_O-E5.raw	3	3	2	2	O15121|DEGS1_HUMAN	DEGS1	TARGET			5 11 11 14 7 7 7 7 5	FPNIPGKSL	DB Search
APSPAPKQSF	APSPAPKQSF	61.36	1028.53	10	60	10	-0.5966	0.75	0	515.272	2	54.0056	93800	396000	55538	IA_180324_293_B5i_O-E5.raw	1	1	1	1	Q96HA1|P121A_HUMAN:A8CG34|P121C_HUMAN:A6NF01|P121B_HUMAN	POM121:POM121C:POM121B	TARGET			0 0 19 21 21 0 0 13 13 5	APSPAPKQSF	DB Search
GPNERIGM(+15.99)V	GPNERIGMV	61.36	987.481	9	100	9	-0.259	0.69	0.8	494.748	2	55.7135	2850000	7460000	57951	IA_180324_293_B5i_O-E5.raw	3	3	1	1	P52292|IMA1_HUMAN	KPNA2	TARGET	Oxidation (M)	M8:Oxidation (M):1000.00	5 24 34 7 3 14 14 20 5	GPNERIGM(+15.99)V	DB Search
SPEQSRNVL	SPEQSRNVL	61.33	1028.53	9	77.8	9	-0.7008	0.7	1.7	515.271	2	53.4604	178000	646000	54935	IA_180324_293_B5i_O-E5.raw	1	1	1	1	Q96JM3|CHAP1_HUMAN	CHAMP1	TARGET			5 31 47 19 1 0 3 12 5	SPEQSRNVL	DB Search
RPSGPGPEL	RPSGPGPEL	61.23	908.472	9	55.6	9	0.3508	0.81	0.6	455.243	2	61.3772	1120000	3090000	66154	IA_180324_293_B5i_O-E5.raw	3	3	1	1	P51531|SMCA2_HUMAN	SMARCA2	TARGET			1 1 2 2 1 1 9 9 5	RPSGPGPEL	DB Search
FLDKELTGL	FLDKELTGL	61.16	1034.56	9	100	9	-0.1154	0.86	1	518.29	2	106.582	905000	3840000	125844	IA_180324_293_B5i_O-E5.raw	1	1	1	1	P04035|HMDH_HUMAN	HMGCR	TARGET			5 5 6 2 2 5 5 24 5	FLDKELTGL	DB Search
APRGPGAEL	APRGPGAEL	61.11	866.461	9	77.8	9	-2.4765	0.85	-0.1	434.238	2	57.556	9060000	25700000	60889	IA_180324_293_B5i_O-E5.raw	7	7	3	3	Q96FS4|SIPA1_HUMAN	SIPA1	TARGET			5 6 2 3 0 0 55 97 5	APRGPGAEL	DB Search
LPRALGSGF	LPRALGSGF	60.88	916.513	9	88.9	9	-0.2504	0.71	-1	459.263	2	92.3247	585000	3090000	106920	IA_180324_293_B5i_O-E5.raw	1	1	1	1	Q96CX6|LRC58_HUMAN	LRRC58	TARGET			5 16 0 7 9 10 34 46 5	LPRALGSGF	DB Search
SPM(+15.99)SADRVVAF	SPMSADRVVAF	60.86	1194.57	11	90.9	11	-1.5318	0.69	-0.9	598.292	2	81.9047	351000	1230000	93255	IA_180324_293_B5i_O-E5.raw	1	1	1	1	P24468|COT2_HUMAN:P10589|COT1_HUMAN	NR2F2:NR2F1	TARGET	Oxidation (M)	M3:Oxidation (M):1000.00	5 30 31 26 14 10 0 29 24 16 5	SPM(+15.99)SADRVVAF	DB Search
KTLEGEFSV	KTLEGEFSV	60.48	1008.51	9	100	9	0.1027	0.89	-0.6	505.263	2	86.5646	575000	1850000	99519	IA_180324_293_B5i_O-E5.raw	1	1	1	1	P25490|TYY1_HUMAN:O15391|TYY2_HUMAN	YY1:YY2	TARGET			5 5 4 4 8 8 52 22 5	KTLEGEFSV	DB Search
APRPASGPIRP	APRPASGPIRP	60.42	1117.64	11	81.8	11	2.0926	0.4	-1.1	373.552	3	52.4922	39900000	98500000	53770	IA_180324_293_B5i_O-E5.raw	4	4	1	1	P26373|RL13_HUMAN	RPL13	TARGET			5 21 21 7 12 9 20 31 6 0 0	APRPASGPIRP	DB Search
SQVEILQRV	SQVEILQRV	60.35	1070.61	9	33.3	9	1.8668	0.84	-0.5	536.311	2	88.0114	133000	676000	101215	IA_180324_293_B5i_O-E5.raw	1	1	1	1	Q02535|ID3_HUMAN	ID3	TARGET			0 0 7 2 2 1 1 0 0	SQVEILQRV	DB Search
VPRSSSM(+15.99)VL	VPRSSSMVL	60.34	990.517	9	55.6	9	-0.1237	0.86	0.9	496.266	2	59.7379	1770000	2900000	63752	IA_180324_293_B5i_O-E5.raw	2	2	1	1	Q9H992|MARH7_HUMAN	MARCHF7	TARGET	Oxidation (M)	M7:Oxidation (M):1000.00	5 0 1 0 0 2 25 11 5	VPRSSSM(+15.99)VL	DB Search
YPTISLHAL	YPTISLHAL	60.25	1013.55	9	100	9	3.0675	0.69	2.1	507.786	2	109.913	41500	299000	130330	IA_180324_293_B5i_O-E5.raw	1	1	1	1	P54105|ICLN_HUMAN	CLNS1A	TARGET			5 40 15 15 4 4 7 7 5	YPTISLHAL	DB Search
SPNQSLRLGL	SPNQSLRLGL	60.16	1083.6	10	100	10	-7.8867	0.71	-1	542.809	2	92.399	2210000	9830000	107402	IA_180324_293_B5i_O-E5.raw	2	2	2	2	Q96B01|R51A1_HUMAN	RAD51AP1	TARGET			5 42 68 68 24 14 2 2 6 5	SPNQSLRLGL	DB Search
SPRLPVGGFR	SPRLPVGGFR	60.12	1084.61	10	90	10	5.2349	0.81	0.9	362.546	3	80.8995	581000	1980000	92230	IA_180324_293_B5i_O-E5.raw	8	8	1	1	Q14669|TRIPC_HUMAN	TRIP12	TARGET			5 0 6 18 17 10 3 3 4 5	SPRLPVGGFR	DB Search
LPKSPPYTAF	LPKSPPYTAF	60.02	1119.6	10	80	10	0.2744	0.84	-0.8	560.805	2	93.9121	4060000	13300000	109164	IA_180324_293_B5i_O-E5.raw	1	1	1	1	P23588|IF4B_HUMAN	EIF4B	TARGET			5 8 5 5 7 0 0 18 50 5	LPKSPPYTAF	DB Search
APRAPPGPAGL	APRAPPGPAGL	59.97	1002.56	11	63.6	11	1.4979	0.64	-0.8	502.287	2	71.6218	5810000	12200000	79788	IA_180324_293_B5i_O-E5.raw	3	3	2	2	Q9NRL3|STRN4_HUMAN	STRN4	TARGET			0 0 4 4 5 1 1 26 20 18 5	APRAPPGPAGL	DB Search
YLEDTDRNL	YLEDTDRNL	59.89	1137.53	9	66.7	9	-4.1237	0.9	-2.2	569.771	2	66.8052	47900	292000	73272	IA_180324_293_B5i_O-E5.raw	1	1	1	1	Q9Y4A8|NF2L3_HUMAN	NFE2L3	TARGET			5 19 34 21 3 3 0 0 0	YLEDTDRNL	DB Search
ALLDRIVSV	ALLDRIVSV	59.61	984.597	9	33.3	9	2.2821	0.71	0	493.306	2	115.399	1060000	5130000	138059	IA_180324_293_B5i_O-E5.raw	1	1	1	1	Q92621|NU205_HUMAN	NUP205	TARGET			0 0 18 0 0 18 18 0 0	ALLDRIVSV	DB Search
AARPATSTL	AARPATSTL	59.43	886.487	9	55.6	9	-4.1061	0.65	-1.2	444.25	2	47.5161	29600000	44300000	46953	IA_180324_293_B5i_O-E5.raw	4	4	1	1	Q04637|IF4G1_HUMAN	EIF4G1	TARGET			0 0 14 0 0 37 65 58 5	AARPATSTL	DB Search
Q(-17.03)PKRDLTRF	QPKRDLTRF	59.29	1142.62	9	77.8	9	3.1244	0.39	-0.5	381.88	3	68.6561	1290000	4940000	76026	IA_180324_293_B5i_O-E5.raw	1	1	1	1	P62424|RL7A_HUMAN	RPL7A	TARGET	Pyro-glu from Q	Q1:Pyro-glu from Q:1000.00	0 0 15 5 16 22 4 2 5	Q(-17.03)PKRDLTRF	DB Search
SPAFSTRVL	SPAFSTRVL	59.06	976.534	9	77.8	9	-3.1332	0.76	-0.6	489.274	2	89.0434	1240000	5520000	102437	IA_180324_293_B5i_O-E5.raw	2	2	2	2	Q7KZF4|SND1_HUMAN	SND1	TARGET			5 20 88 47 8 0 0 2 5	SPAFSTRVL	DB Search
NLIPYSPDV	NLIPYSPDV	59.02	1016.52	9	33.3	9	4.2379	0.91	0.7	1017.53	1	114.203	150000	1030000	136001	IA_180324_293_B5i_O-E5.raw	3	3	2	2	Q8N766|EMC1_HUMAN	EMC1	TARGET			0 0 38 0 0 69 15 0 0	NLIPYSPDV	DB Search
APRPTIINA	APRPTIINA	58.92	951.55	9	44.4	9	1.4091	0.88	0.5	476.783	2	70.385	1260000	3700000	77873	IA_180324_293_B5i_O-E5.raw	2	2	1	1	Q5JSZ5|PRC2B_HUMAN	PRRC2B	TARGET			0 0 1 0 0 20 46 3 3	APRPTIINA	DB Search
KLVEFDFLGA	KLVEFDFLGA	58.82	1137.61	10	60	10	1.8343	0.55	0.1	569.811	2	130.853	496000	3530000	159257	IA_180324_293_B5i_O-E5.raw	1	1	1	1	Q9Y6A5|TACC3_HUMAN	TACC3	TARGET			5 1 1 2 2 6 27 3 0 0	KLVEFDFLGA	DB Search
NRPGTVSSL	NRPGTVSSL	58.78	929.493	9	44.4	9	-3.9857	0.81	0.6	465.754	2	55.8075	5010000	15500000	58446	IA_180324_293_B5i_O-E5.raw	3	3	1	1	P35659|DEK_HUMAN	DEK	TARGET			0 0 0 0 0 85 78 75 5	NRPGTVSSL	DB Search
GPM(+15.99)NLRAAF	GPMNLRAAF	58.61	991.491	9	88.9	9	-1.734	0.64	-0.2	496.753	2	78.3491	720000	1870000	89018	IA_180324_293_B5i_O-E5.raw	2	2	1	1	Q53S58|TM177_HUMAN	TMEM177	TARGET	Oxidation (M)	M3:Oxidation (M):1000.00	5 35 48 23 23 0 11 6 5	GPM(+15.99)NLRAAF	DB Search
EPRPPHGEL	EPRPPHGEL	58.57	1030.52	9	100	9	0.9515	0.33	1.6	516.268	2	51.5565	5020000	9030000	52582	IA_180324_293_B5i_O-E5.raw	3	3	1	1	P04818|TYSY_HUMAN	TYMS	TARGET			5 7 7 6 4 2 35 29 5	EPRPPHGEL	DB Search
GLDPNKPPEL	GLDPNKPPEL	58.55	1078.57	10	60	10	-0.6764	0.83	0.3	540.29	2	80.5575	273000	992000	91386	IA_180324_293_B5i_O-E5.raw	1	1	1	1	Q9ULL5|PRR12_HUMAN	PRR12	TARGET			0 0 11 23 14 14 10 0 0 5	GLDPNKPPEL	DB Search
LPHAPGVQM(+15.99)	LPHAPGVQM	58.37	964.48	9	55.6	9	2.4603	0.83	1.3	483.248	2	60.5595	373000	1210000	64480	IA_180324_293_B5i_O-E5.raw	1	1	1	1	Q13547|HDAC1_HUMAN:Q92769|HDAC2_HUMAN	HDAC1:HDAC2	TARGET	Oxidation (M)	M9:Oxidation (M):1000.00	0 0 4 17 0 0 18 17 5	LPHAPGVQM(+15.99)	DB Search
NVRPPNTAL	NVRPPNTAL	58.37	980.54	9	77.8	9	-0.4519	0.73	1.9	491.278	2	65.3019	2730000	6660000	71640	IA_180324_293_B5i_O-E5.raw	2	2	2	2	Q17RS7|GEN_HUMAN	GEN1	TARGET			5 6 22 6 0 0 93 27 5	NVRPPNTAL	DB Search
SPRSPSTTYL	SPRSPSTTYL	58.32	1107.56	10	60	10	-3.3835	0.85	0.1	554.785	2	67.8652	1260000	3530000	74567	IA_180324_293_B5i_O-E5.raw	2	2	1	1	Q13111|CAF1A_HUMAN	CHAF1A	TARGET			0 0 2 2 0 0 5 8 9 5	SPRSPSTTYL	DB Search
SPRLPVGGFRSL	SPRLPVGGFRSL	58.25	1284.73	12	66.7	12	-0.3984	0.72	-0.7	429.25	3	99.7817	1190000	5070000	116791	IA_180324_293_B5i_O-E5.raw	2	2	1	1	Q14669|TRIPC_HUMAN	TRIP12	TARGET			0 0 2 12 22 8 8 6 4 0 0 3	SPRLPVGGFRSL	DB Search
FPAGPPSHSL	FPAGPPSHSL	58.24	1008.5	10	100	10	2.8	0.71	0.2	505.259	2	77.9607	434000	925000	87936	IA_180324_293_B5i_O-E5.raw	1	1	1	1	Q96AY3|FKB10_HUMAN	FKBP10	TARGET			5 92 75 75 32 4 4 13 10 5	FPAGPPSHSL	DB Search
SPAGGGAEAL	SPAGGGAEAL	57.86	828.398	10	70	10	-7.5133	0.79	1.7	829.406	1	58.0767	418000	1050000	61540	IA_180324_293_B5i_O-E5.raw	4	4	2	2	Q13263|TIF1B_HUMAN	TRIM28	TARGET			5 0 17 17 0 0 34 57 24 5	SPAGGGAEAL	DB Search
APHGVVFL	APHGVVFL	57.78	838.47	8	50	8	2.3852	0.22	-1	420.242	2	104.097	373000	1580000	122579	IA_180324_293_B5i_O-E5.raw	6	6	1	1	xp|P00001|SPIKE_SARS		TARGET			0 0 8 8 0 0 8 5	APHGVVFL	DB Search
TPDPSRSVF	TPDPSRSVF	57.77	1004.49	9	55.6	9	0.0186	0.83	0.9	503.254	2	73.0234	1260000	4890000	81820	IA_180324_293_B5i_O-E5.raw	1	1	1	1	Q96FV2|SCRN2_HUMAN	SCRN2	TARGET			5 13 25 2 0 0 0 0 5	TPDPSRSVF	DB Search
HPHSGSGRSVL	HPHSGSGRSVL	57.67	1132.57	11	45.5	11	3.3211	0.84	-0.9	378.531	3	47.3364	1730000	5610000	46319	IA_180324_293_B5i_O-E5.raw	3	3	1	1	Q12772|SRBP2_HUMAN	SREBF2	TARGET			0 0 17 39 36 17 0 0 0 0 5	HPHSGSGRSVL	DB Search
NPASKVIAL	NPASKVIAL	57.66	911.544	9	33.3	9	-0.493	0.73	0.9	912.552	1	85.0837	37200	236000	97388	IA_180324_293_B5i_O-E5.raw	1	1	1	1	Q00610|CLH1_HUMAN:P53675|CLH2_HUMAN	CLTC:CLTCL1	TARGET			0 0 0 0 46 63 74 0 0	NPASKVIAL	DB Search
LLDVPTAAV	LLDVPTAAV	57.43	897.517	9	55.6	9	-0.9035	0.82	-0.4	898.524	1	109.237	69100000	187000000	130105	IA_180324_293_B5i_O-E5.raw	8	8	3	3	P13284|GILT_HUMAN	IFI30	TARGET			0 0 14 5 3 3 4 0 0	LLDVPTAAV	DB Search
SPIENIQRV	SPIENIQRV	57.42	1054.58	9	77.8	9	0.6703	0.82	0.7	528.296	2	74.276	812000	3540000	82959	IA_180324_293_B5i_O-E5.raw	1	1	1	1	P35222|CTNB1_HUMAN	CTNNB1	TARGET			5 13 63 39 5 5 3 0 0	SPIENIQRV	DB Search
APAKNIATSL	APAKNIATSL	57.2	984.56	10	100	10	-1.0734	0.8	-0.7	493.287	2	69.7916	1610000	4860000	77157	IA_180324_293_B5i_O-E5.raw	2	2	1	1	O00213|APBB1_HUMAN	APBB1	TARGET			5 6 5 5 7 17 36 35 65 5	APAKNIATSL	DB Search
SPASTKTGQAGSL	SPASTKTGQAGSL	57.1	1203.61	13	61.5	13	-6.2085	0.75	2.3	602.813	2	44.1801	308000	1780000	42289	IA_180324_293_B5i_O-E5.raw	1	1	1	1	Q9ULU4|ZMYD8_HUMAN	ZMYND8	TARGET			5 21 69 23 21 0 0 0 0 0 12 36 5	SPASTKTGQAGSL	DB Search
NPDIM(+15.99)RQTL	NPDIMRQTL	57.06	1102.54	9	77.8	9	-3.0555	0.64	0.3	552.279	2	61.6595	581000	1230000	66223	IA_180324_293_B5i_O-E5.raw	1	1	1	1	Q9UHD9|UBQL2_HUMAN:Q9UMX0|UBQL1_HUMAN	UBQLN2:UBQLN1	TARGET	Oxidation (M)	M5:Oxidation (M):1000.00	5 66 54 54 27 0 0 10 5	NPDIM(+15.99)RQTL	DB Search
RILDIDIPM(+15.99)SV	RILDIDIPMSV	57.05	1286.69	11	27.3	11	0.2059	0.79	-2.6	644.351	2	121.488	971000	4690000	146058	IA_180324_293_B5i_O-E5.raw	2	2	2	2	Q12800|TFCP2_HUMAN	TFCP2	TARGET	Oxidation (M)	M9:Oxidation (M):1000.00	0 0 0 1 1 1 45 2 2 0 0	RILDIDIPM(+15.99)SV	DB Search
RLLDLDIPM(+15.99)SV	RLLDLDIPMSV	57.05	1286.69	11	27.3	11	-0.8964	0.77	-2.6	644.351	2	121.488	971000	4690000	146058	IA_180324_293_B5i_O-E5.raw	2	2	2	2	Q9NZI7|UBIP1_HUMAN	UBP1	TARGET	Oxidation (M)	M9:Oxidation (M):1000.00	0 0 0 1 1 1 45 2 2 0 0	RLLDLDIPM(+15.99)SV	DB Search
SVKSPNQSL	SVKSPNQSL	57.02	958.508	9	77.8	9	-3.9165	0.82	1.3	480.262	2	46.6059	1470000	4250000	45794	IA_180324_293_B5i_O-E5.raw	2	2	1	1	Q96B01|R51A1_HUMAN	RAD51AP1	TARGET			0 0 5 5 2 2 5 21 5	SVKSPNQSL	DB Search
KPLPPNVGF	KPLPPNVGF	56.9	967.549	9	100	9	-2.6915	0.71	-1.7	484.781	2	88.3709	683000	1050000	101962	IA_180324_293_B5i_O-E5.raw	2	2	1	1	Q9Y3S1|WNK2_HUMAN	WNK2	TARGET			5 12 26 14 5 5 25 36 5	KPLPPNVGF	DB Search
NPM(+15.99)VTGTSV	NPMVTGTSV	56.55	920.427	9	22.2	9	-3.8006	0.77	1.7	921.436	1	56.779	1390000	4950000	59176	IA_180324_293_B5i_O-E5.raw	2	2	2	2	P28070|PSB4_HUMAN	PSMB4	TARGET	Oxidation (M)	M3:Oxidation (M):1000.00	0 0 53 46 0 0 0 0 0	NPM(+15.99)VTGTSV	DB Search
SPANPAHIL	SPANPAHIL	56.52	918.492	9	55.6	9	-1.1225	0.84	2.9	460.255	2	78.6409	367000	1300000	88934	IA_180324_293_B5i_O-E5.raw	1	1	1	1	Q9H967|WDR76_HUMAN	WDR76	TARGET			0 0 26 25 0 0 19 7 5	SPANPAHIL	DB Search
YM(+15.99)IAHITGL	YMIAHITGL	56.51	1033.53	9	100	9	-1.6092	0.68	-1.6	517.77	2	99.2681	1670000	5630000	116662	IA_180324_293_B5i_O-E5.raw	2	2	1	1	P04818|TYSY_HUMAN	TYMS	TARGET	Oxidation (M)	M2:Oxidation (M):1000.00	3 3 2 2 2 2 4 7 5	YM(+15.99)IAHITGL	DB Search
HLYFETVTI	HLYFETVTI	56.42	1121.58	9	66.7	9	8.3471	0.76	0.6	561.795	2	119.405	240000	1280000	143141	IA_180324_293_B5i_O-E5.raw	1	1	1	1	P69849|NOMO3_HUMAN:Q15155|NOMO1_HUMAN:Q5JPE7|NOMO2_HUMAN	NOMO3:NOMO1:NOMO2	TARGET			0 0 8 8 8 5 0 10 5	HLYFETVTI	DB Search
RPQAPATVGL	RPQAPATVGL	56.19	1008.57	10	80	10	0.0899	0.7	0.8	505.293	2	73.6155	6700000	26500000	82569	IA_180324_293_B5i_O-E5.raw	2	2	1	1	Q15370|ELOB_HUMAN	ELOB	TARGET			4 2 2 2 0 0 26 37 27 5	RPQAPATVGL	DB Search
SPSSVTGNAL	SPSSVTGNAL	56.11	931.461	10	80	10	-6.3334	0.87	0.1	932.468	1	66.5512	226000	936000	73186	IA_180324_293_B5i_O-E5.raw	2	2	1	1	Q9NYB0|TE2IP_HUMAN	TERF2IP	TARGET			0 0 31 31 42 30 17 17 28 5	SPSSVTGNAL	DB Search
ALLESSLRQA	ALLESSLRQA	55.96	1086.6	10	50	10	0.3919	0.83	0.5	544.309	2	80.9865	198000	1030000	92153	IA_180324_293_B5i_O-E5.raw	4	4	1	1	P24385|CCND1_HUMAN	CCND1	TARGET			0 0 79 89 11 4 4 0 0 0	ALLESSLRQA	DB Search
NPASPPLSL	NPASPPLSL	55.92	894.481	9	22.2	9	-2.9111	0.92	0.9	895.489	1	99.6464	340000	1520000	116566	IA_180324_293_B5i_O-E5.raw	3	3	2	2	Q13155|AIMP2_HUMAN	AIMP2	TARGET			0 0 5 0 11 0 0 0 0	NPASPPLSL	DB Search
APSSPGSPRPAL	APSSPGSPRPAL	55.87	1135.6	12	58.3	12	-1.2687	0.84	0.5	568.807	2	62.2158	459000	2010000	66915	IA_180324_293_B5i_O-E5.raw	2	2	1	1	Q9H211|CDT1_HUMAN	CDT1	TARGET			5 8 27 27 14 4 4 0 0 0 0 0	APSSPGSPRPAL	DB Search
ILDDSPKEI	ILDDSPKEI	55.86	1028.54	9	77.8	9	-1.3439	0.86	0.4	515.277	2	73.7771	271000	1510000	82432	IA_180324_293_B5i_O-E5.raw	2	2	1	1	Q9NRD0|FBX8_HUMAN	FBXO8	TARGET			5 35 14 14 17 11 0 0 5	ILDDSPKEI	DB Search
VPAENKSVL	VPAENKSVL	55.83	955.534	9	88.9	9	-0.1685	0.39	2.2	478.775	2	60.0008	3440000	9230000	64246	IA_180324_293_B5i_O-E5.raw	2	2	2	2	A2RUB6|CCD66_HUMAN	CCDC66	TARGET			5 26 10 5 3 0 2 4 5	VPAENKSVL	DB Search
IPAGGVLTL	IPAGGVLTL	55.76	839.512	9	88.9	9	-6.1492	0.91	-0.4	840.519	1	118.497	2390000	7030000	142183	IA_180324_293_B5i_O-E5.raw	2	2	1	1	Q15758|AAAT_HUMAN	SLC1A5	TARGET			5 0 6 5 5 19 22 12 5	IPAGGVLTL	DB Search
SPAQVKTSV	SPAQVKTSV	55.49	915.503	9	77.8	9	-4.6893	0.55	-0.4	458.758	2	45.8041	538000	4090000	44213	IA_180324_293_B5i_O-E5.raw	1	1	1	1	Q13428|TCOF_HUMAN	TCOF1	TARGET			5 69 31 31 36 7 7 0 0	SPAQVKTSV	DB Search
GPAATSGAVL	GPAATSGAVL	55.45	842.45	10	80	10	-5.289	0.84	0.2	843.457	1	73.8989	853000	3010000	83004	IA_180324_293_B5i_O-E5.raw	4	4	2	2	P48556|PSMD8_HUMAN	PSMD8	TARGET			0 0 16 38 38 14 14 22 34 5	GPAATSGAVL	DB Search
APRESAQAI	APRESAQAI	55.15	941.493	9	44.4	9	-5.4729	0.84	1.5	471.754	2	44.9598	97800	492000	43045	IA_180324_293_B5i_O-E5.raw	1	1	1	1	P46013|KI67_HUMAN	MKI67	TARGET			0 0 0 0 0 11 26 16 5	APRESAQAI	DB Search
AASKERSGVSL	AASKERSGVSL	54.92	1103.59	11	90.9	11	-3.2836	0.65	-1.6	552.803	2	47.1712	84300000	289000000	45748	IA_180324_293_B5i_O-E5.raw	3	3	2	2	P16402|H13_HUMAN:P16403|H12_HUMAN:P10412|H14_HUMAN	H1-3:H1-2:H1-4	TARGET			5 25 38 38 15 0 2 2 11 25 5	AASKERSGVSL	DB Search
SPRIPPSQF	SPRIPPSQF	54.88	1027.55	9	55.6	9	-1.4263	0.59	-0.9	514.779	2	77.8256	1640000	2640000	88146	IA_180324_293_B5i_O-E5.raw	11	11	4	4	Q15596|NCOA2_HUMAN	NCOA2	TARGET			0 0 9 29 83 0 0 25 5	SPRIPPSQF	DB Search
SIREAGGAF	SIREAGGAF	54.69	906.456	9	66.7	9	-0.6294	0.77	-0.7	454.235	2	64.6034	4630000	12500000	70678	IA_180324_293_B5i_O-E5.raw	3	3	1	1	Q9UII2|ATIF1_HUMAN	ATP5IF1	TARGET			0 0 1 3 3 3 7 46 5	SIREAGGAF	DB Search
APRTIFQRV	APRTIFQRV	54.67	1086.63	9	77.8	9	9.1235	0.39	-0.2	363.217	3	80.3722			91297	IA_180324_293_B5i_O-E5.raw	2	2	0	0	Q9UBB4|ATX10_HUMAN	ATXN10	TARGET			5 5 4 3 15 31 5 0 0	APRTIFQRV	DB Search
SPM(+15.99)EGTGISL	SPMEGTGISL	54.66	1006.46	10	90	10	-8.9168	0.82	-0.5	1007.47	1	85.9141	145000	786000	98607	IA_180324_293_B5i_O-E5.raw	1	1	1	1	Q15788|NCOA1_HUMAN	NCOA1	TARGET	Oxidation (M)	M3:Oxidation (M):1000.00	5 0 7 7 15 11 11 17 6 5	SPM(+15.99)EGTGISL	DB Search
SPRPTGSDL	SPRPTGSDL	54.58	928.461	9	55.6	9	-4.3811	0.69	0.9	465.238	2	46.513	382000	1140000	45305	IA_180324_293_B5i_O-E5.raw	1	1	1	1	Q8N1F8|S11IP_HUMAN	STK11IP	TARGET			0 0 2 0 0 7 17 26 5	SPRPTGSDL	DB Search
SPNSKVNTL	SPNSKVNTL	54.58	958.508	9	88.9	9	-4.0671	0.49	-0.8	480.261	2	47.2814	1550000	3990000	46347	IA_180324_293_B5i_O-E5.raw	2	2	1	1	P40939|ECHA_HUMAN	HADHA	TARGET			5 35 26 6 0 4 4 17 5	SPNSKVNTL	DB Search
GPNERIGM(+15.99)VV	GPNERIGMVV	54.54	1086.55	10	90	10	0.3565	0.73	-0.9	544.281	2	69.7916	1810000	4140000	77169	IA_180324_293_B5i_O-E5.raw	2	2	1	1	P52292|IMA1_HUMAN	KPNA2	TARGET	Oxidation (M)	M8:Oxidation (M):1000.00	5 7 10 6 0 7 7 15 6 5	GPNERIGM(+15.99)VV	DB Search
SRSGGGGGGGLGSGGSIR	SRSGGGGGGGLGSGGSIR	54.51	1474.72	18	44.4	18	-3.0879	0.88	1.9	492.583	3	43.331	171000	968000	40989	IA_180324_293_B5i_O-E5.raw	1	1	1	1	P35527|K1C9_HUMAN	KRT9	TARGET			0 0 0 0 0 0 0 4 15 17 3 19 19 5 0 0 1 5	SRSGGGGGGGLGSGGSIR	DB Search
RLDIIETNV	RLDIIETNV	54.51	1071.59	9	66.7	9	-3.5748	0.92	-0.4	536.803	2	96.7426	410000	1970000	112979	IA_180324_293_B5i_O-E5.raw	4	4	1	1	O95163|ELP1_HUMAN	ELP1	TARGET			0 0 0 39 92 99 27 21 5	RLDIIETNV	DB Search
RVAEHHVATL	RVAEHHVATL	54.44	1131.61	10	70	10	8.9317	0.31	0.3	378.212	3	57.0197	1370000	3170000	59979	IA_180324_293_B5i_O-E5.raw	5	5	2	2	Q12834|CDC20_HUMAN	CDC20	TARGET			0 0 0 2 10 80 29 17 5 5	RVAEHHVATL	DB Search
IARLPSSTL	IARLPSSTL	54.35	956.565	9	77.8	9	-0.9436	0.64	0.3	479.29	2	81.9329	3290000	20000000	93218	IA_180324_293_B5i_O-E5.raw	2	2	1	1	Q86Y91|KI18B_HUMAN	KIF18B	TARGET			5 10 2 11 0 0 21 26 5	IARLPSSTL	DB Search
GPDNVHVAL	GPDNVHVAL	54.27	920.472	9	44.4	9	-1.9404	0.68	-0.6	461.243	2	77.1836	328000	2020000	87055	IA_180324_293_B5i_O-E5.raw	1	1	1	1	O95347|SMC2_HUMAN	SMC2	TARGET			0 0 22 0 0 0 16 18 5	GPDNVHVAL	DB Search
LPRPPPPEM(+15.99)	LPRPPPPEM	54.22	1048.54	9	100	9	-0.5892	0.62	0.2	525.276	2	57.9208	2470000	3930000	60759	IA_180324_293_B5i_O-E5.raw	3	3	1	1	Q00325|MPCP_HUMAN	SLC25A3	TARGET	Oxidation (M)	M9:Oxidation (M):1000.00	5 12 12 23 40 39 3 3 5	LPRPPPPEM(+15.99)	DB Search
GPRAPGPSLL	GPRAPGPSLL	54.09	963.55	10	60	10	1.0798	0.35	-1.4	482.782	2	85.9966	882000	5320000	98734	IA_180324_293_B5i_O-E5.raw	4	4	2	2	O00746|NDKM_HUMAN	NME4	TARGET			0 0 22 38 15 0 0 41 39 5	GPRAPGPSLL	DB Search
ALAPGLPTA	ALAPGLPTA	54.07	809.465	9	33.3	9	-6.2167	0.92	-0.4	810.472	1	94.1746	2960000	12000000	109727	IA_180324_293_B5i_O-E5.raw	1	1	1	1	Q9UMX5|NENF_HUMAN	NENF	TARGET			0 0 8 1 1 19 8 0 0	ALAPGLPTA	DB Search
SPASIRTTDF	SPASIRTTDF	54	1093.54	10	70	10	-0.5511	0.73	0.5	547.778	2	73.6155	953000	5180000	82462	IA_180324_293_B5i_O-E5.raw	1	1	1	1	Q9H4H8|FA83D_HUMAN	FAM83D	TARGET			5 23 73 16 9 0 0 0 3 5	SPASIRTTDF	DB Search
QPKRDLTRF	QPKRDLTRF	53.96	1159.65	9	77.8	9	8.2885	0.07	0.3	387.556	3	59.2652	586000	1620000	63086	IA_180324_293_B5i_O-E5.raw	1	1	1	1	P62424|RL7A_HUMAN	RPL7A	TARGET			5 13 14 4 4 10 0 0 5	QPKRDLTRF	DB Search
LPQGIVREL	LPQGIVREL	53.95	1023.61	9	66.7	9	-3.3207	0.63	-0.8	512.811	2	97.5777	9540000	39200000	114399	IA_180324_293_B5i_O-E5.raw	5	5	1	1	P63272|SPT4H_HUMAN	SUPT4H1	TARGET			5 77 77 5 5 8 0 0 1	LPQGIVREL	DB Search
AVM(+15.99)DDFAAFVEK	AVMDDFAAFVEK	53.93	1357.62	12	41.7	12	-4.375	0.67	-0.7	679.818	2	103.507	117000	841000	121842	IA_180324_293_B5i_O-E5.raw	2	2	2	2	P02768|ALBU_HUMAN	ALB	TARGET	Oxidation (M)	M3:Oxidation (M):1000.00	0 0 0 0 0 3 3 0 0 2 2 5	AVM(+15.99)DDFAAFVEK	DB Search
LPSQVSRVV	LPSQVSRVV	53.9	983.576	9	66.7	9	2.3501	0.72	1.3	492.796	2	76.2764	728000	3930000	85807	IA_180324_293_B5i_O-E5.raw	1	1	1	1	P35606|COPB2_HUMAN	COPB2	TARGET			5 78 27 24 15 2 0 0 0	LPSQVSRVV	DB Search
ALDEKLLNI	ALDEKLLNI	53.82	1027.59	9	77.8	9	-0.79	0.81	-0.3	514.803	2	108.21	742000	3700000	128099	IA_180324_293_B5i_O-E5.raw	6	6	2	2	Q10570|CPSF1_HUMAN	CPSF1	TARGET			0 0 7 7 4 4 13 11 5	ALDEKLLNI	DB Search
SQIEADFRL	SQIEADFRL	53.77	1077.55	9	77.8	9	-0.7829	0.88	-0.4	539.78	2	100.591	160000	783000	118126	IA_180324_293_B5i_O-E5.raw	1	1	1	1	P11387|TOP1_HUMAN	TOP1	TARGET			0 0 95 35 8 8 2 2 3	SQIEADFRL	DB Search
SPASLVGL	SPASLVGL	53.77	742.423	8	50	8	-1.8241	0.79	5.3	743.434	1	108.141	1170000	5180000	127953	IA_180324_293_B5i_O-E5.raw	3	3	1	1	O00560|SDCB1_HUMAN	SDCBP	TARGET			0 0 3 6 7 3 0 0	SPASLVGL	DB Search
TM(+15.99)LELINQL	TMLELINQL	53.7	1089.57	9	33.3	9	-3.5725	0.9	1.5	1090.58	1	120.796	1830000	9610000	145040	IA_180324_293_B5i_O-E5.raw	4	4	3	3	P35998|PRS7_HUMAN	PSMC2	TARGET	Oxidation (M)	M2:Oxidation (M):1000.00	0 0 57 57 61 0 0 0 0	TM(+15.99)LELINQL	DB Search
TM(+15.99)LELLNQL	TMLELLNQL	53.7	1089.57	9	33.3	9	-7.9997	0.88	1.5	1090.58	1	120.796	1830000	9610000	145040	IA_180324_293_B5i_O-E5.raw	4	4	3	3	P62191|PRS4_HUMAN:P62195|PRS8_HUMAN:P17980|PRS6A_HUMAN	PSMC1:PSMC5:PSMC3	TARGET	Oxidation (M)	M2:Oxidation (M):1000.00	0 0 57 57 61 0 0 0 0	TM(+15.99)LELLNQL	DB Search
ALATLIHQV	ALATLIHQV	53.68	964.571	9	55.6	9	-1.7303	0.82	0.3	483.293	2	98.8829	639000	3410000	115629	IA_180324_293_B5i_O-E5.raw	1	1	1	1	Q9UBW8|CSN7A_HUMAN	COPS7A	TARGET			0 0 10 10 7 7 10 0 0	ALATLIHQV	DB Search
ILTDITKGV	ILTDITKGV	53.62	958.57	9	77.8	9	-2.8021	0.83	0.1	480.292	2	89.1089	7740000	31300000	103060	IA_180324_293_B5i_O-E5.raw	4	4	2	2	P13639|EF2_HUMAN	EEF2	TARGET			5 14 21 17 17 33 4 0 0	ILTDITKGV	DB Search
LLLPGPSAA	LLLPGPSAA	53.59	837.496	9	33.3	9	-3.2851	0.97	-1.4	838.502	1	104.399	3470000	13500000	123339	IA_180324_293_B5i_O-E5.raw	2	2	1	1	P23284|PPIB_HUMAN	PPIB	TARGET			0 0 13 10 10 1 1 0 0	LLLPGPSAA	DB Search
APSRNGM(+15.99)VL	APSRNGMVL	53.48	959.486	9	66.7	9	0.6414	0.75	-0.8	480.75	2	52.4089	42500000	80200000	54337	IA_180324_293_B5i_O-E5.raw	3	3	1	1	P26373|RL13_HUMAN	RPL13	TARGET	Oxidation (M)	M7:Oxidation (M):1000.00	5 19 2 0 0 0 10 10 5	APSRNGM(+15.99)VL	DB Search
SPTKLNDL	SPTKLNDL	53.4	886.476	8	100	8	-2.1049	0.56	-1	444.245	2	64.6392	971000	2740000	70224	IA_180324_293_B5i_O-E5.raw	2	2	1	1	xp|P00001|SPIKE_SARS		TARGET			5 54 14 5 5 8 11 5	SPTKLNDL	DB Search
SPASLARTL	SPASLARTL	53.35	914.519	9	77.8	9	-0.3238	0.75	-0.1	458.266	2	78.117	189000	874000	88388	IA_180324_293_B5i_O-E5.raw	1	1	1	1	Q96NM4|TOX2_HUMAN	TOX2	TARGET			5 18 49 12 11 2 1 1 3	SPASLARTL	DB Search
SPGQRSISL	SPGQRSISL	53.21	943.509	9	88.9	9	-2.3355	0.6	-1.9	472.761	2	67.444	449000	1320000	74007	IA_180324_293_B5i_O-E5.raw	2	2	1	1	P00519|ABL1_HUMAN	ABL1	TARGET			5 62 12 5 0 5 14 23 5	SPGQRSISL	DB Search
IPAKPPVSF	IPAKPPVSF	53.19	954.554	9	77.8	9	0.6227	0.66	-0.7	478.284	2	90.2573	827000	2050000	104435	IA_180324_293_B5i_O-E5.raw	1	1	1	1	Q6PKC3|TXD11_HUMAN	TXNDC11	TARGET			5 32 15 15 3 0 0 18 5	IPAKPPVSF	DB Search
APAYLPRSL	APAYLPRSL	53.07	986.555	9	66.7	9	-1.531	0.75	-3.1	494.283	2	90.6456	919000	5150000	104734	IA_180324_293_B5i_O-E5.raw	3	3	1	1	Q8IW35|CEP97_HUMAN	CEP97	TARGET			5 13 24 10 10 0 0 0 4	APAYLPRSL	DB Search
NPRNTEAVTL	NPRNTEAVTL	53.01	1113.58	10	50	10	-2.3605	0.68	1.6	557.797	2	65.5823	1570000	4450000	72000	IA_180324_293_B5i_O-E5.raw	2	2	1	1	Q9UKF6|CPSF3_HUMAN	CPSF3	TARGET			0 0 0 0 0 3 51 53 10 5	NPRNTEAVTL	DB Search
HPGPVNSEL	HPGPVNSEL	52.96	948.466	9	44.4	9	1.1153	0.59	-0.5	475.24	2	61.5923	286000	667000	66319	IA_180324_293_B5i_O-E5.raw	2	2	1	1	Q6UX07|DHR13_HUMAN	DHRS13	TARGET			0 0 0 0 34 40 57 0 5	HPGPVNSEL	DB Search
GPSPNPLIL	GPSPNPLIL	52.89	906.518	9	22.2	9	-6.5525	0.78	-0.2	907.525	1	115.782	795000	3880000	138585	IA_180324_293_B5i_O-E5.raw	5	5	3	3	O75448|MED24_HUMAN	MED24	TARGET			0 0 1 1 1 1 1 8 5	GPSPNPLIL	DB Search
SPRVPLSAY	SPRVPLSAY	52.86	988.534	9	44.4	9	0.9625	0.88	0.7	495.275	2	80.9816	385000	1850000	92255	IA_180324_293_B5i_O-E5.raw	1	1	1	1	Q9UQ35|SRRM2_HUMAN	SRRM2	TARGET			0 0 0 14 0 0 41 49 5	SPRVPLSAY	DB Search
APIQGSRNL	APIQGSRNL	52.79	954.525	9	66.7	9	0.3073	0.8	3.1	478.271	2	53.2125	325000	1380000	54339	IA_180324_293_B5i_O-E5.raw	2	2	1	1	Q16665|HIF1A_HUMAN	HIF1A	TARGET			5 21 64 49 3 0 0 0 5	APIQGSRNL	DB Search
LLDPSVFHV	LLDPSVFHV	52.66	1025.55	9	55.6	9	-0.8041	0.83	1.1	513.785	2	118.096	341000	2130000	141384	IA_180324_293_B5i_O-E5.raw	1	1	1	1	Q9BVI4|NOC4L_HUMAN	NOC4L	TARGET			0 0 22 12 4 4 23 0 0	LLDPSVFHV	DB Search
KPRVPPATAF	KPRVPPATAF	52.65	1082.62	10	80	10	11.7512	0.61	0.8	361.882	3	72.8491	4200000	3160000	81151	IA_180324_293_B5i_O-E5.raw	7	7	2	2	Q99707|METH_HUMAN	MTR	TARGET			5 0 0 2 2 14 14 16 4 5	KPRVPPATAF	DB Search
VPRPPQTSL	VPRPPQTSL	52.6	993.561	9	66.7	9	1.1096	0.73	-1.5	497.787	2	69.1672	700000	1970000	76413	IA_180324_293_B5i_O-E5.raw	1	1	1	1	O95785|WIZ_HUMAN	WIZ	TARGET			5 6 6 1 0 0 7 7 5	VPRPPQTSL	DB Search
IPVTSSEL	IPVTSSEL	52.49	844.454	8	62.5	8	-6.8537	0.82	0.8	845.462	1	78.9115			89338	IA_180324_293_B5i_O-E5.raw	1	1	0	0	A0AVK6|E2F8_HUMAN	E2F8	TARGET			5 0 37 37 27 0 0 5	IPVTSSEL	DB Search
SM(+15.99)GFIVAV	SMGFIVAV	52.46	838.426	8	37.5	8	-6.4277	0.89	-0.7	839.433	1	114.575	226000	1330000	136502	IA_180324_293_B5i_O-E5.raw	1	1	1	1	Q7L5N7|PCAT2_HUMAN	LPCAT2	TARGET	Oxidation (M)	M2:Oxidation (M):1000.00	0 0 47 58 26 0 0 0	SM(+15.99)GFIVAV	DB Search
SM(+15.99)GFLVAV	SMGFLVAV	52.46	838.426	8	37.5	8	-8.068	0.87	-0.7	839.433	1	114.575	226000	1330000	136502	IA_180324_293_B5i_O-E5.raw	1	1	1	1	Q8N6P7|I22R1_HUMAN	IL22RA1	TARGET	Oxidation (M)	M2:Oxidation (M):1000.00	0 0 47 58 26 0 0 0	SM(+15.99)GFLVAV	DB Search
KPFAEVRIL	KPFAEVRIL	52.46	1071.64	9	77.8	9	2.2924	0.8	-0.1	358.222	3	99.6773	194000	1260000	116774	IA_180324_293_B5i_O-E5.raw	2	2	2	2	Q13427|PPIG_HUMAN	PPIG	TARGET			5 57 47 42 31 59 23 0 0	KPFAEVRIL	DB Search
SPRTDPYSAA	SPRTDPYSAA	52.46	1063.49	10	20	10	-4.3697	0.71	0.4	532.754	2	46.0465	118000	370000	45100	IA_180324_293_B5i_O-E5.raw	2	2	1	1	O95409|ZIC2_HUMAN	ZIC2	TARGET			0 0 0 0 0 56 56 0 0 0	SPRTDPYSAA	DB Search
ALDANIARL	ALDANIARL	52.2	955.545	9	77.8	9	-6.3362	0.86	-6.2	478.777	2	91.9501			106459	IA_180324_293_B5i_O-E5.raw	1	1	0	0	Q49A88|CCD14_HUMAN	CCDC14	TARGET			5 8 38 16 6 6 0 0 5	ALDANIARL	DB Search
KPSESIYSAL	KPSESIYSAL	52.16	1093.57	10	70	10	0.9377	0.73	0.8	547.79	2	86.9237	1520000	4840000	99675	IA_180324_293_B5i_O-E5.raw	3	3	2	2	Q6SJ93|F111B_HUMAN	FAM111B	TARGET			5 0 0 0 7 29 61 61 40 5	KPSESIYSAL	DB Search
NPDAALRAL	NPDAALRAL	52.09	939.514	9	77.8	9	-1.8773	0.73	1.4	470.765	2	82.8509	638000	2960000	94399	IA_180324_293_B5i_O-E5.raw	2	2	1	1	O14579|COPE_HUMAN	COPE	TARGET			5 36 85 46 46 15 0 0 5	NPDAALRAL	DB Search
GLAPQIHDL	GLAPQIHDL	51.98	962.519	9	77.8	9	-7.6692	0.9	0.1	482.267	2	90.1664	122000	716000	104158	IA_180324_293_B5i_O-E5.raw	5	5	1	1	Q86VI3|IQGA3_HUMAN	IQGAP3	TARGET			0 0 12 11 11 20 5 5 5	GLAPQIHDL	DB Search
Q(-17.03)PTESIVRF	QPTESIVRF	51.98	1058.54	9	77.8	9	2.7097	0.62	-1.6	530.276	2	113.05	140000	890000	134507	IA_180324_293_B5i_O-E5.raw	1	1	1	1	xp|P00001|SPIKE_SARS		TARGET	Pyro-glu from Q	Q1:Pyro-glu from Q:1000.00	0 0 16 16 22 22 27 6 5	Q(-17.03)PTESIVRF	DB Search
SPRPPAEGF	SPRPPAEGF	51.92	956.472	9	77.8	9	-1.097	0.88	0	479.243	2	64.7147	1900000	3740000	70808	IA_180324_293_B5i_O-E5.raw	3	3	1	1	Q9BWN1|PRR14_HUMAN	PRR14	TARGET			2 2 10 6 0 0 63 63 5	SPRPPAEGF	DB Search
NPRIPYTEL	NPRIPYTEL	51.91	1101.58	9	55.6	9	-5.0033	0.84	-1.2	551.798	2	94.0342	3960000	17300000	109527	IA_180324_293_B5i_O-E5.raw	1	1	1	1	Q92830|KAT2A_HUMAN	KAT2A	TARGET			0 0 5 43 0 0 67 67 5	NPRIPYTEL	DB Search
ALNELLQHV	ALNELLQHV	51.89	1035.57	9	33.3	9	0.9576	0.82	-2.6	518.792	2	106.317			125544	IA_180324_293_B5i_O-E5.raw	1	1	0	0	Q9Y490|TLN1_HUMAN	TLN1	TARGET			0 0 7 7 8 0 0 0 0	ALNELLQHV	DB Search
VLLAAGPSAA	VLLAAGPSAA	51.87	868.502	10	20	10	-2.2721	0.74	-1	869.508	1	86.0934	195000	1070000	98634	IA_180324_293_B5i_O-E5.raw	1	1	1	1	Q8TEM1|PO210_HUMAN	NUP210	TARGET			0 0 54 0 0 95 0 0 0 0	VLLAAGPSAA	DB Search
RPQASHQLL	RPQASHQLL	51.86	1048.58	9	11.1	9	8.6525	0.36	1.9	350.534	3	60.6524	1170000	2830000	64550	IA_180324_293_B5i_O-E5.raw	8	8	2	2	P06132|DCUP_HUMAN	UROD	TARGET			0 0 0 0 0 1 4 0 1	RPQASHQLL	DB Search
RPPPIGAEV	RPPPIGAEV	51.69	934.524	9	77.8	9	3.1781	0.84	-2.5	468.268	2	71.3505	3570000	6080000	79206	IA_180324_293_B5i_O-E5.raw	3	3	1	1	Q07820|MCL1_HUMAN	MCL1	TARGET			0 0 4 4 17 27 96 88 5	RPPPIGAEV	DB Search
NPNQNKNVAL	NPNQNKNVAL	51.62	1110.58	10	80	10	-3.5954	0.56	0.9	556.297	2	49.6839	1880000	4240000	49802	IA_180324_293_B5i_O-E5.raw	2	2	1	1	Q15717|ELAV1_HUMAN	ELAVL1	TARGET			0 0 7 7 10 11 65 16 73 5	NPNQNKNVAL	DB Search
Q(-17.03)PDQTRIVAL	QPDQTRIVAL	51.6	1122.6	10	10	10	2.4746	0.72	-1.5	1123.61	1	103.88	6290000	28300000	122342	IA_180324_293_B5i_O-E5.raw	3	3	2	2	P22087|FBRL_HUMAN	FBL	TARGET	Pyro-glu from Q	Q1:Pyro-glu from Q:1000.00	0 0 1 0 1 2 0 0 1 1	Q(-17.03)PDQTRIVAL	DB Search
SPRM(+15.99)PSSGF	SPRMPSSGF	51.51	980.438	9	100	9	-2.2427	0.75	-0.7	491.226	2	50.3812	431000	1570000	50602	IA_180324_293_B5i_O-E5.raw	1	1	1	1	Q15018|ABRX2_HUMAN	ABRAXAS2	TARGET	Oxidation (M)	M4:Oxidation (M):1000.00	5 5 4 11 4 4 22 49 5	SPRM(+15.99)PSSGF	DB Search
SPSKTRGQIQV	SPSKTRGQIQV	51.46	1199.66	11	72.7	11	-3.0834	0.67	-0.5	600.838	2	47.2997	2910000	22500000	46351	IA_180324_293_B5i_O-E5.raw	4	4	3	3	P04183|KITH_HUMAN	TK1	TARGET			5 23 35 35 7 0 0 0 61 63 5	SPSKTRGQIQV	DB Search
TPNGGSTTL	TPNGGSTTL	51.39	846.408	9	44.4	9	-4.9478	0.71	1.2	847.417	1	51.3441	2810000	6750000	52530	IA_180324_293_B5i_O-E5.raw	4	4	2	2	A0A0U1RRE5|NBDY_HUMAN	NBDY	TARGET			5 0 0 0 6 10 3 0 0	TPNGGSTTL	DB Search
QPRNPGREL	QPRNPGREL	51.24	1065.57	9	66.7	9	-2.894	0.65	4.7	356.198	3	43.6603	292000	745000	41431	IA_180324_293_B5i_O-E5.raw	1	1	1	1	Q9Y5X9|LIPE_HUMAN	LIPG	TARGET			5 3 4 0 26 3 0 0 5	QPRNPGREL	DB Search
Q(-17.03)PAGEKRSSL	QPAGEKRSSL	50.92	1054.54	10	40	10	-4.4614	0.71	-0.5	528.277	2	45.7285	65900	439000	44177	IA_180324_293_B5i_O-E5.raw	2	2	1	1	Q5TEA3|DAAF9_HUMAN	DNAAF9	TARGET	Pyro-glu from Q	Q1:Pyro-glu from Q:1000.00	0 0 7 5 5 6 0 0 0 0	Q(-17.03)PAGEKRSSL	DB Search
TLQDIVYKL	TLQDIVYKL	50.9	1091.62	9	77.8	9	-6.9937	0.8	0.2	546.819	2	114.79	673000	3460000	137049	IA_180324_293_B5i_O-E5.raw	3	3	1	1	P35226|BMI1_HUMAN:P35227|PCGF2_HUMAN	BMI1:PCGF2	TARGET			0 0 5 3 3 4 11 2 2	TLQDIVYKL	DB Search
RPAVGHSGL	RPAVGHSGL	50.77	892.488	9	100	9	-1.2171	0.71	-0.7	447.251	2	47.318	680000	3420000	46280	IA_180324_293_B5i_O-E5.raw	2	2	1	1	Q8IXZ2|ZC3H3_HUMAN	ZC3H3	TARGET			5 2 2 2 9 72 39 38 5	RPAVGHSGL	DB Search
M(+15.99)IRAAPPPL	MIRAAPPPL	50.61	980.548	9	33.3	9	6.6665	0.71	0.8	491.281	2	82.7582	651000	1200000	94554	IA_180324_293_B5i_O-E5.raw	3	3	1	1	P10619|PPGB_HUMAN	CTSA	TARGET	Oxidation (M)	M1:Oxidation (M):1000.00	0 0 0 1 2 37 9 1 1	M(+15.99)IRAAPPPL	DB Search
HPRIITEGF	HPRIITEGF	50.4	1068.57	9	77.8	9	13.477	0.84	-1.8	535.292	2	88.6774	904000	2420000	102144	IA_180324_293_B5i_O-E5.raw	1	1	1	1	P40227|TCPZ_HUMAN	CCT6A	TARGET			5 5 1 1 4 10 13 18 5	HPRIITEGF	DB Search
FRVPFIYGH	FRVPFIYGH	50.37	1134.6	9	55.6	9	10.5336	0.73	0.3	379.207	3	112.531	201000	1070000	133775	IA_180324_293_B5i_O-E5.raw	2	2	1	1	Q9NZ01|TECR_HUMAN	TECR	TARGET			0 0 16 0 0 6 16 27 5	FRVPFIYGH	DB Search
LPSKPSSTL	LPSKPSSTL	50.36	928.523	9	33.3	9	0.7197	0.6	0.1	465.269	2	61.4702	502000	2370000	65779	IA_180324_293_B5i_O-E5.raw	5	5	2	2	Q9UNF0|PACN2_HUMAN	PACSIN2	TARGET			5 3 1 1 0 0 0 1 2	LPSKPSSTL	DB Search
RLLEATSYL	RLLEATSYL	50.24	1064.59	9	66.7	9	5.4657	0.85	-3.3	533.299	2	106.713	294000	2320000	125989	IA_180324_293_B5i_O-E5.raw	1	1	1	1	O60341|KDM1A_HUMAN	KDM1A	TARGET			0 0 0 4 14 14 17 22 5	RLLEATSYL	DB Search
APEEHPTLL	APEEHPTLL	50.18	1005.51	9	33.3	9	-0.2305	0.48	0.4	503.764	2	79.7247	91100	664000	90533	IA_180324_293_B5i_O-E5.raw	1	1	1	1	P63267|ACTH_HUMAN:P68133|ACTS_HUMAN:P62736|ACTA_HUMAN:P68032|ACTC_HUMAN	ACTG2:ACTA1:ACTA2:ACTC1	TARGET			2 2 0 0 0 0 0 1 2	APEEHPTLL	DB Search
SPRQSDVM(+15.99)IV	SPRQSDVMIV	50.05	1146.57	10	70	10	-2.163	0.84	-1	574.292	2	67.5017	487000	1550000	74541	IA_180324_293_B5i_O-E5.raw	2	2	1	1	O75251|NDUS7_HUMAN	NDUFS7	TARGET	Oxidation (M)	M8:Oxidation (M):1000.00	0 0 1 2 2 2 81 94 3 3	SPRQSDVM(+15.99)IV	DB Search
GPAPVGRFF	GPAPVGRFF	49.99	946.502	9	33.3	9	-1.6509	0.86	0.8	474.259	2	99.6278	1460000	6360000	116678	IA_180324_293_B5i_O-E5.raw	3	3	1	1	Q8TDP1|RNH2C_HUMAN	RNASEH2C	TARGET			0 0 30 28 21 0 0 1 1	GPAPVGRFF	DB Search
RPNPGFSM(+15.99)L	RPNPGFSML	49.96	1033.5	9	44.4	9	-0.7038	0.63	0.3	517.758	2	78.4202	154000	529000	88444	IA_180324_293_B5i_O-E5.raw	1	1	1	1	Q9HDC9|APMAP_HUMAN	APMAP	TARGET	Oxidation (M)	M8:Oxidation (M):1000.00	0 0 4 0 0 8 10 0 4	RPNPGFSM(+15.99)L	DB Search
LPRDQNNGL	LPRDQNNGL	49.94	1025.53	9	77.8	9	0.0995	0.79	1.5	513.771	2	53.0047	633000	1410000	54338	IA_180324_293_B5i_O-E5.raw	1	1	1	1	Q9ULH0|KDIS_HUMAN	KIDINS220	TARGET			5 3 0 0 5 5 6 6 5	LPRDQNNGL	DB Search
APASFGKSF	APASFGKSF	49.91	910.455	9	100	9	-0.6212	0.64	0	456.235	2	73.9439	2210000	8540000	82978	IA_180324_293_B5i_O-E5.raw	3	3	1	1	Q96EY5|MB12A_HUMAN	MVB12A	TARGET			5 81 51 16 16 13 13 20 5	APASFGKSF	DB Search
HINDSAPEV	HINDSAPEV	49.85	980.456	9	22.2	9	-1.0684	0.86	0.5	491.236	2	57.1677	335000	1440000	59824	IA_180324_293_B5i_O-E5.raw	1	1	1	1	Q14008|CKAP5_HUMAN	CKAP5	TARGET			0 0 0 0 2 3 1 0 1	HINDSAPEV	DB Search
SPKPPSQQL	SPKPPSQQL	49.84	980.529	9	77.8	9	-1.1359	0.87	0.1	491.272	2	50.9802	194000	507000	51542	IA_180324_293_B5i_O-E5.raw	1	1	1	1	Q8IZD2|KMT2E_HUMAN	KMT2E	TARGET			0 0 27 9 6 6 37 14 5	SPKPPSQQL	DB Search
GPPGTGKTSL	GPPGTGKTSL	49.83	913.487	10	80	10	-0.9803	0.9	-1	457.75	2	50.2856	274000	1850000	50499	IA_180324_293_B5i_O-E5.raw	1	1	1	1	Q15645|PCH2_HUMAN	TRIP13	TARGET			5 7 6 5 5 3 0 0 2 4	GPPGTGKTSL	DB Search
GPRPPSARDL	GPRPPSARDL	49.78	1064.57	10	80	10	4.3632	0.66	1.1	355.865	3	56.1307	567000	1350000	58497	IA_180324_293_B5i_O-E5.raw	2	2	1	1	Q14CS0|UBX2B_HUMAN	UBXN2B	TARGET			5 20 9 22 25 33 5 0 0 5	GPRPPSARDL	DB Search
LIRPVSASF	LIRPVSASF	49.58	988.571	9	55.6	9	-1.2713	0.84	2	495.294	2	91.7023	89200	527000	106096	IA_180324_293_B5i_O-E5.raw	1	1	1	1	P05496|AT5G1_HUMAN	ATP5MC1	TARGET			0 0 11 0 0 17 44 44 5	LIRPVSASF	DB Search
GPTQPPLSL	GPTQPPLSL	49.57	908.497	9	55.6	9	-6.8477	0.73	-1.6	455.255	2	99.214	373000	1620000	116024	IA_180324_293_B5i_O-E5.raw	2	2	2	2	O15027|SC16A_HUMAN	SEC16A	TARGET			0 0 10 10 10 0 0 32 5	GPTQPPLSL	DB Search
SPRPSGPGPSSF	SPRPSGPGPSSF	49.55	1171.56	12	66.7	12	-1.7378	0.72	-0.5	586.788	2	63.6444	1290000	5040000	69339	IA_180324_293_B5i_O-E5.raw	2	2	1	1	Q96T58|MINT_HUMAN	SPEN	TARGET			0 0 6 0 0 6 7 7 12 12 16 5	SPRPSGPGPSSF	DB Search
RPYEPINSI	RPYEPINSI	49.53	1087.57	9	100	9	-1.071	0.87	1.3	544.791	2	81.6974	214000	1050000	92912	IA_180324_293_B5i_O-E5.raw	1	1	1	1	Q8WUA4|TF3C2_HUMAN	GTF3C2	TARGET			3 3 8 9 37 37 65 23 5	RPYEPINSI	DB Search
EGPEGLKLI	EGPEGLKLI	49.48	954.539	9	77.8	9	-11.1777	0.21	0.9	478.277	2	92.127	360000	1550000	106620	IA_180324_293_B5i_O-E5.raw	1	1	1	1	Q8N335|GPD1L_HUMAN	GPD1L	TARGET			0 0 7 9 9 10 10 42 5	EGPEGLKLI	DB Search
AYHELAQVY	AYHELAQVY	49.41	1092.52	9	44.4	9	0.7333	0.88	1.9	1093.53	1	78.3199	874000	4780000	88487	IA_180324_293_B5i_O-E5.raw	2	2	2	2	Q9UNS2|CSN3_HUMAN	COPS3	TARGET			0 0 0 46 42 42 40 0 0	AYHELAQVY	DB Search
SLIDADPYL	SLIDADPYL	49.37	1005.5	9	33.3	9	-1.364	0.8	-1.4	1006.51	1	121.912	87300	526000	146553	IA_180324_293_B5i_O-E5.raw	1	1	1	1	P20248|CCNA2_HUMAN	CCNA2	TARGET			0 0 29 29 0 0 54 0 0	SLIDADPYL	DB Search
SM(+15.99)TLAIHEI	SMTLAIHEI	49.26	1029.52	9	77.8	9	1.5271	0.86	0.1	515.766	2	85.3288	989000	2740000	97793	IA_180324_293_B5i_O-E5.raw	1	1	1	1	O15121|DEGS1_HUMAN	DEGS1	TARGET	Oxidation (M)	M2:Oxidation (M):1000.00	0 0 20 20 10 10 4 3 3	SM(+15.99)TLAIHEI	DB Search
VHPPPTTTY	VHPPPTTTY	49.11	1011.5	9	55.6	9	0.9999	0.89	0.7	506.759	2	56.1419	3200000	5740000	58263	IA_180324_293_B5i_O-E5.raw	6	6	2	2	Q969N2|PIGT_HUMAN	PIGT	TARGET			0 0 10 9 0 0 4 61 5	VHPPPTTTY	DB Search
RPKDPNNLL	RPKDPNNLL	49.11	1065.59	9	100	9	3.4669	0.51	-0.5	533.804	2	64.5737	14000000	23000000	70187	IA_180324_293_B5i_O-E5.raw	16	16	2	2	O00232|PSD12_HUMAN	PSMD12	TARGET			4 4 5 5 3 3 71 43 5	RPKDPNNLL	DB Search
LLDRFLATV	LLDRFLATV	49.09	1046.61	9	100	9	1.5547	0.84	-0.3	524.313	2	123.288	2280000	12100000	148461	IA_180324_293_B5i_O-E5.raw	1	1	1	1	Q14094|CCNI_HUMAN	CCNI	TARGET			5 17 7 3 12 32 53 20 5	LLDRFLATV	DB Search
HIIENIVAV	HIIENIVAV	49.03	1006.58	9	55.6	9	5.5142	0.9	0.3	1007.59	1	106.814	9650000	27100000	126055	IA_180324_293_B5i_O-E5.raw	7	7	3	3	O76021|RL1D1_HUMAN	RSL1D1	TARGET			0 0 30 30 34 69 46 0 0	HIIENIVAV	DB Search
IPRITIEM(+15.99)	IPRITIEM	48.89	987.542	8	87.5	8	1.4632	0.8	-1.4	494.778	2	85.8249	2190000	12100000	98450	IA_180324_293_B5i_O-E5.raw	3	3	2	2	P11388|TOP2A_HUMAN	TOP2A	TARGET	Oxidation (M)	M8:Oxidation (M):1000.00	5 6 0 4 4 64 64 5	IPRITIEM(+15.99)	DB Search
LPAGWILSH	LPAGWILSH	48.89	992.544	9	55.6	9	-0.1865	0.75	0.2	497.28	2	110.029	37400	308000	130465	IA_180324_293_B5i_O-E5.raw	1	1	1	1	P10176|COX8A_HUMAN	COX8A	TARGET			0 0 21 0 0 16 48 48 5	LPAGWILSH	DB Search
ALDTSNVM(+15.99)V	ALDTSNVMV	48.87	964.454	9	33.3	9	-4.5607	0.9	0.1	483.234	2	76.2257	711000	2110000	86135	IA_180324_293_B5i_O-E5.raw	2	2	2	2	Q27J81|INF2_HUMAN	INF2	TARGET	Oxidation (M)	M8:Oxidation (M):1000.00	0 0 5 3 0 0 10 0 0	ALDTSNVM(+15.99)V	DB Search
APGPRFLVT	APGPRFLVT	48.83	956.544	9	77.8	9	-1.7439	0.63	-0.7	479.279	2	91.8939	535000	1760000	106333	IA_180324_293_B5i_O-E5.raw	5	5	2	2	Q6YHK3|CD109_HUMAN	CD109	TARGET			5 15 6 0 0 9 9 11 5	APGPRFLVT	DB Search
VRTPYTM(+15.99)SY	VRTPYTMSY	48.8	1132.52	9	77.8	9	2.3793	0.8	0.4	567.269	2	63.3521	2230000	4330000	68549	IA_180324_293_B5i_O-E5.raw	2	2	1	1	Q9BWF3|RBM4_HUMAN	RBM4	TARGET	Oxidation (M)	M7:Oxidation (M):1000.00	0 0 13 3 3 62 40 49 5	VRTPYTM(+15.99)SY	DB Search
RPPPPNSVI	RPPPPNSVI	48.79	975.55	9	66.7	9	0.5468	0.83	2.6	488.784	2	66.2139	1770000	2560000	72182	IA_180324_293_B5i_O-E5.raw	6	6	2	2	Q14186|TFDP1_HUMAN	TFDP1	TARGET			0 0 2 0 10 10 36 17 5	RPPPPNSVI	DB Search
SIYPSPTGV	SIYPSPTGV	48.71	919.465	9	44.4	9	-6.5492	0.87	-0.3	920.472	1	88.2817	1820000	6900000	101871	IA_180324_293_B5i_O-E5.raw	5	5	2	2	Q6P2Q9|PRP8_HUMAN	PRPF8	TARGET			0 0 29 19 19 8 1 0 0	SIYPSPTGV	DB Search
NLAENISRV	NLAENISRV	48.66	1014.55	9	66.7	9	-0.1665	0.93	-0.7	508.28	2	79.7247	3690000	18600000	90781	IA_180324_293_B5i_O-E5.raw	3	3	1	1	P11217|PYGM_HUMAN:P11216|PYGB_HUMAN:P06737|PYGL_HUMAN	PYGM:PYGB:PYGL	TARGET			2 2 36 20 4 4 1 0 0	NLAENISRV	DB Search
PDQTRIVAL	PDQTRIVAL	48.41	1011.57	9	66.7	9	-1.7191	0.59	-1.5	506.792	2	84.9014	47000	360000	97371	IA_180324_293_B5i_O-E5.raw	1	1	1	1	P22087|FBRL_HUMAN	FBL	TARGET			5 6 1 0 0 6 2 2 3	PDQTRIVAL	DB Search
LLDVQPHTV	LLDVQPHTV	48.35	1020.56	9	22.2	9	-1.0708	0.83	3.6	511.289	2	81.7615	37400	272000	93136	IA_180324_293_B5i_O-E5.raw	1	1	1	1	Q5T2T1|MPP7_HUMAN	MPP7	TARGET			0 0 22 0 0 19 0 0 0	LLDVQPHTV	DB Search
APARGLLLF	APARGLLLF	48.28	956.581	9	33.3	9	-3.1578	0.8	-0.5	479.297	2	123.931	538000	2950000	149376	IA_180324_293_B5i_O-E5.raw	1	1	1	1	Q9UBP0|SPAST_HUMAN	SPAST	TARGET			0 0 0 0 0 0 23 23 5	APARGLLLF	DB Search
APRTPGRHGL	APRTPGRHGL	48.07	1060.59	10	80	10	2.107	0.22	0.5	354.537	3	46.1223	663000	1830000	44941	IA_180324_293_B5i_O-E5.raw	1	1	1	1	Q96M96|FGD4_HUMAN	FGD4	TARGET			5 4 4 6 4 0 0 2 3 3	APRTPGRHGL	DB Search
YYTEFPTVL	YYTEFPTVL	48.07	1131.55	9	22.2	9	0.0475	0.79	4.4	1132.56	1	130.322	122000	775000	158467	IA_180324_293_B5i_O-E5.raw	1	1	1	1	O14929|HAT1_HUMAN	HAT1	TARGET			0 0 26 26 0 0 0 0 0	YYTEFPTVL	DB Search
RPQGGQDIL	RPQGGQDIL	48.04	982.52	9	55.6	9	-3.1064	0.85	0.2	492.267	2	64.0571	1490000	4370000	69882	IA_180324_293_B5i_O-E5.raw	2	2	1	1	Q9Y265|RUVB1_HUMAN	RUVBL1	TARGET			1 1 4 1 1 3 7 8 5	RPQGGQDIL	DB Search
VLLKARLVPA	VLLKARLVPA	48.02	1078.72	10	70	10	9.9559	0.63	-0.8	540.368	2	92.7882	8060000	23900000	107589	IA_180324_293_B5i_O-E5.raw	6	6	2	2	Q6P995|F171B_HUMAN	FAM171B	TARGET			5 16 73 33 3 0 36 36 0 0	VLLKARLVPA	DB Search
TIAEGLTLAQV	TIAEGLTLAQV	48.01	1114.62	11	63.6	11	-5.048	0.78	0.4	558.319	2	116.401	2270000	9820000	139432	IA_180324_293_B5i_O-E5.raw	1	1	1	1	Q49A26|GLYR1_HUMAN	GLYR1	TARGET			0 0 9 3 3 12 11 2 3 0 0	TIAEGLTLAQV	DB Search
SPQEARNM(+15.99)L	SPQEARNML	47.97	1060.5	9	77.8	9	-6.5118	0.66	4.8	531.258	2	43.6173	347000	1280000	41223	IA_180324_293_B5i_O-E5.raw	1	1	1	1	P33240|CSTF2_HUMAN	CSTF2	TARGET	Oxidation (M)	M8:Oxidation (M):1000.00	5 74 94 48 7 0 4 0 3	SPQEARNM(+15.99)L	DB Search
GPNTNGSQF	GPNTNGSQF	47.93	920.399	9	22.2	9	-8.9052	0.36	-1.3	921.405	1	50.5119	1750000	5460000	50553	IA_180324_293_B5i_O-E5.raw	2	2	2	2	A0A0B4J2A2|PAL4C_HUMAN:F5H284|PAL4D_HUMAN:Q9UNP9|PPIE_HUMAN:Q9Y536|PAL4A_HUMAN:P0DN26|PAL4F_HUMAN:A0A075B759|PAL4E_HUMAN:Q9H2H8|PPIL3_HUMAN:P0DN37|PAL4G_HUMAN:P30405|PPIF_HUMAN:P62937|PPIA_HUMAN	PPIAL4C:PPIAL4D:PPIE:PPIAL4A:PPIAL4F:PPIAL4E:PPIL3:PPIAL4G:PPIF:PPIA	TARGET			0 0 7 0 0 0 0 0 5	GPNTNGSQF	DB Search
VPQSGVPAL	VPQSGVPAL	47.8	866.486	9	66.7	9	-11.5727	0.88	-0.5	867.493	1	87.9155	1560000	5060000	101417	IA_180324_293_B5i_O-E5.raw	5	5	2	2	Q8WWM7|ATX2L_HUMAN	ATXN2L	TARGET			5 0 9 7 7 77 1 1 4	VPQSGVPAL	DB Search
ARVSIVNQY	ARVSIVNQY	47.79	1048.57	9	44.4	9	0.7276	0.75	0.9	525.291	2	73.0914	37100	250000	81487	IA_180324_293_B5i_O-E5.raw	1	1	1	1	Q9GZR2|REXO4_HUMAN	REXO4	TARGET			0 0 0 0 0 6 4 4 5	ARVSIVNQY	DB Search
GPRAPGPSL	GPRAPGPSL	47.79	850.466	9	66.7	9	-1.3516	0.71	0.9	426.241	2	62.3087	203000	1020000	66991	IA_180324_293_B5i_O-E5.raw	3	3	1	1	O00746|NDKM_HUMAN	NME4	TARGET			0 0 0 6 8 8 27 9 5	GPRAPGPSL	DB Search
RLPDDDPTAV	RLPDDDPTAV	47.75	1097.54	10	60	10	-0.2977	0.86	0.4	549.775	2	67.2013	1770000	6050000	74057	IA_180324_293_B5i_O-E5.raw	1	1	1	1	Q9UBF2|COPG2_HUMAN	COPG2	TARGET			0 0 0 0 5 16 4 4 5 5	RLPDDDPTAV	DB Search
TPDTGRILSKL	TPDTGRILSKL	47.74	1199.69	11	81.8	11	5.3324	0.44	-0.1	600.851	2	89.3776	6520000	21600000	103166	IA_180324_293_B5i_O-E5.raw	4	4	2	2	P55036|PSMD4_HUMAN:A2A3N6|PIPSL_HUMAN	PSMD4:PIPSL	TARGET			5 67 45 14 0 0 2 3 16 16 5	TPDTGRILSKL	DB Search
SLLPEGPPAI	SLLPEGPPAI	47.69	992.554	10	60	10	-0.7877	0.79	-4.4	497.282	2	122.594	98200	1180000	147628	IA_180324_293_B5i_O-E5.raw	1	1	1	1	Q15011|HERP1_HUMAN	HERPUD1	TARGET			0 0 5 0 0 7 8 8 12 5	SLLPEGPPAI	DB Search
Q(-17.03)LDDLKVEL	QLDDLKVEL	47.67	1054.55	9	77.8	9	1.4898	0.59	1.3	1055.56	1	129.315	4510000	24800000	156975	IA_180324_293_B5i_O-E5.raw	3	3	2	2	P42766|RL35_HUMAN	RPL35	TARGET	Pyro-glu from Q	Q1:Pyro-glu from Q:1000.00	0 0 5 11 21 4 4 21 5	Q(-17.03)LDDLKVEL	DB Search
AARAPPQAL	AARAPPQAL	47.6	893.508	9	77.8	9	1.2825	0.49	2.7	447.763	2	55.2232	256000	532000	57171	IA_180324_293_B5i_O-E5.raw	4	4	1	1	Q9BTV7|CABL2_HUMAN	CABLES2	TARGET			0 0 2 7 12 38 38 14 5	AARAPPQAL	DB Search
IPKNNPPTL	IPKNNPPTL	47.54	992.565	9	66.7	9	-0.1101	0.74	1.7	497.291	2	65.4702	373000	859000	71667	IA_180324_293_B5i_O-E5.raw	1	1	1	1	Q9Y6E0|STK24_HUMAN:Q9P289|STK26_HUMAN	STK24:STK26	TARGET			5 10 0 0 0 15 9 9 5	IPKNNPPTL	DB Search
LPKNNPPTI	LPKNNPPTI	47.54	992.565	9	66.7	9	-0.2644	0.62	1.7	497.291	2	65.4702	373000	859000	71667	IA_180324_293_B5i_O-E5.raw	1	1	1	1	O60784|TOM1_HUMAN	TOM1	TARGET			5 10 0 0 0 15 9 9 5	LPKNNPPTI	DB Search
TPSAGKAM(+15.99)L	TPSAGKAML	47.48	890.453	9	100	9	-1.8217	0.58	1.3	446.234	2	48.5724	625000	1760000	48164	IA_180324_293_B5i_O-E5.raw	1	1	1	1	P46013|KI67_HUMAN	MKI67	TARGET	Oxidation (M)	M8:Oxidation (M):1000.00	5 87 37 29 5 5 5 4 4	TPSAGKAM(+15.99)L	DB Search
TPRVHISSV	TPRVHISSV	47.44	994.556	9	66.7	9	4.3473	0.75	-0.3	498.285	2	64.6875	2010000	4590000	70783	IA_180324_293_B5i_O-E5.raw	2	2	1	1	P07196|NFL_HUMAN	NEFL	TARGET			0 0 0 2 2 20 20 6 5	TPRVHISSV	DB Search
APATVGLAF	APATVGLAF	47.32	845.465	9	0	9	-8.7149	0.81	0	846.472	1	112.768	1280000	5330000	134528	IA_180324_293_B5i_O-E5.raw	1	1	1	1	Q15370|ELOB_HUMAN	ELOB	TARGET			0 0 1 1 1 1 1 0 0	APATVGLAF	DB Search
APVYM(+15.99)AAVI	APVYMAAVI	47.28	949.494	9	55.6	9	-2.6612	0.84	-0.1	475.754	2	98.7231	296000	1190000	115542	IA_180324_293_B5i_O-E5.raw	3	3	2	2	Q9P0M6|H2AW_HUMAN	MACROH2A2	TARGET	Oxidation (M)	M5:Oxidation (M):1000.00	0 0 0 0 11 58 26 16 5	APVYM(+15.99)AAVI	DB Search
APVYM(+15.99)AAVL	APVYMAAVL	47.28	949.494	9	55.6	9	-2.9147	0.59	-0.1	475.754	2	98.7231	296000	1190000	115542	IA_180324_293_B5i_O-E5.raw	3	3	2	2	O75367|H2AY_HUMAN:Q16777|H2A2C_HUMAN:Q6FI13|H2A2A_HUMAN	MACROH2A1:H2AC20:H2AC18	TARGET	Oxidation (M)	M5:Oxidation (M):1000.00	0 0 0 0 11 58 26 16 5	APVYM(+15.99)AAVL	DB Search
LLSDVRFVL	LLSDVRFVL	47.26	1060.63	9	66.7	9	-0.0007	0.87	0.1	531.321	2	128.6	282000	2140000	156087	IA_180324_293_B5i_O-E5.raw	1	1	1	1	Q9H0C5|BTBD1_HUMAN	BTBD1	TARGET			5 24 9 9 2 0 0 0 3	LLSDVRFVL	DB Search
DPM(+15.99)KARVVL	DPMKARVVL	47.26	1043.58	9	77.8	9	2.9803	0.76	-0.6	522.797	2	64.531	2620000	6540000	70502	IA_180324_293_B5i_O-E5.raw	2	2	1	1	P49458|SRP09_HUMAN	SRP9	TARGET	Oxidation (M)	M3:Oxidation (M):1000.00	5 32 32 34 4 0 0 6 5	DPM(+15.99)KARVVL	DB Search
APPQEQKQM(+15.99)L	APPQEQKQML	47.19	1184.59	10	50	10	-6.982	0.63	0.8	593.301	2	42.9502	875000	1880000	40444	IA_180324_293_B5i_O-E5.raw	1	1	1	1	P11940|PABP1_HUMAN:Q13310|PABP4_HUMAN	PABPC1:PABPC4	TARGET	Oxidation (M)	M9:Oxidation (M):1000.00	5 67 2 0 7 7 0 0 0 0	APPQEQKQM(+15.99)L	DB Search
SPHIPYKLL	SPHIPYKLL	47.11	1066.62	9	44.4	9	-0.2465	0.78	-0.6	534.316	2	99.6924	198000	1870000	116794	IA_180324_293_B5i_O-E5.raw	2	2	1	1	Q9UPT9|UBP22_HUMAN	USP22	TARGET			0 0 0 20 0 0 7 7 5	SPHIPYKLL	DB Search
LPNHAIREL	LPNHAIREL	47.08	1061.6	9	77.8	9	7.0865	0.46	1.9	354.874	3	72.5883	1530000	5610000	80742	IA_180324_293_B5i_O-E5.raw	3	3	2	2	Q9UHL9|GT2D1_HUMAN	GTF2IRD1	TARGET			5 13 24 28 12 4 0 0 3	LPNHAIREL	DB Search
GLAHFVNEI	GLAHFVNEI	47.01	998.519	9	44.4	9	3.005	0.4	-2.7	500.265	2	104.432	72600	551000	123003	IA_180324_293_B5i_O-E5.raw	1	1	1	1	Q9UBW7|ZMYM2_HUMAN	ZMYM2	TARGET			0 0 0 0 18 0 10 10 5	GLAHFVNEI	DB Search
SPTKGNISF	SPTKGNISF	46.95	949.487	9	33.3	9	-5.6789	0.8	-0.2	475.751	2	67.8467	338000	1270000	75110	IA_180324_293_B5i_O-E5.raw	1	1	1	1	Q14188|TFDP2_HUMAN	TFDP2	TARGET			0 0 0 0 0 0 47 44 5	SPTKGNISF	DB Search
SPSSGGNPL	SPSSGGNPL	46.89	814.382	9	88.9	9	-6.1819	0.95	2.5	815.391	1	55.0172	191000	460000	57041	IA_180324_293_B5i_O-E5.raw	2	2	1	1	Q9NRR6|INP5E_HUMAN	INPP5E	TARGET			5 0 11 8 8 9 16 4 4	SPSSGGNPL	DB Search
YPEELKPVL	YPEELKPVL	46.89	1086.6	9	100	9	-2.8742	0.44	-1	544.305	2	98.0876	442000	2900000	114721	IA_180324_293_B5i_O-E5.raw	1	1	1	1	Q5UIP0|RIF1_HUMAN	RIF1	TARGET			5 35 16 7 7 14 3 3 5	YPEELKPVL	DB Search
SPAPTHNSL	SPAPTHNSL	46.87	922.451	9	100	9	-5.2912	0.85	0.7	462.233	2	44.998	644000	2880000	43303	IA_180324_293_B5i_O-E5.raw	1	1	1	1	P49327|FAS_HUMAN	FASN	TARGET			5 22 48 9 9 3 3 4 4	SPAPTHNSL	DB Search
TPVAGSQSL	TPVAGSQSL	46.82	858.445	9	77.8	9	-3.4854	0.79	-0.3	430.229	2	62.1624	2490000	10100000	67301	IA_180324_293_B5i_O-E5.raw	2	2	2	2	Q9UQ35|SRRM2_HUMAN	SRRM2	TARGET			0 0 26 27 19 19 16 55 5	TPVAGSQSL	DB Search
IPDHFRPPL	IPDHFRPPL	46.79	1090.59	9	44.4	9	8.8573	0.59	0.3	364.538	3	93.073	225000	737000	108096	IA_180324_293_B5i_O-E5.raw	1	1	1	1	Q9HAH7|FBRS_HUMAN	FBRS	TARGET			0 0 7 7 6 5 0 0 0	IPDHFRPPL	DB Search
APRQPGLM(+15.99)AQM(+15.99)	APRQPGLMAQM	46.77	1230.58	11	72.7	11	-3.8552	0.72	-0.5	616.299	2	46.2905	3140000	7910000	45071	IA_180324_293_B5i_O-E5.raw	2	2	1	1	Q9Y6H1|CHCH2_HUMAN:Q5T1J5|CHCH9_HUMAN	CHCHD2:CHCHD2P9	TARGET	Oxidation (M);Oxidation (M)	M8:Oxidation (M):1000.00;M11:Oxidation (M):1000.00	0 0 0 18 3 3 21 77 54 27 5	APRQPGLM(+15.99)AQM(+15.99)	DB Search
ASKERSGVSL	ASKERSGVSL	46.77	1032.56	10	70	10	-3.2581	0.7	-2.5	517.284	2	47.1857	130000	616000	45996	IA_180324_293_B5i_O-E5.raw	2	2	1	1	P16402|H13_HUMAN:P16403|H12_HUMAN:P10412|H14_HUMAN	H1-3:H1-2:H1-4	TARGET			5 37 37 10 0 0 0 16 24 5	ASKERSGVSL	DB Search
YPDDRTARTL	YPDDRTARTL	46.67	1206.6	10	70	10	1.1164	0	1.7	403.208	3	55.1674	570000	1560000	57275	IA_180324_293_B5i_O-E5.raw	1	1	1	1	Q5VWQ8|DAB2P_HUMAN	DAB2IP	TARGET			5 31 31 15 3 2 0 0 0 3	YPDDRTARTL	DB Search
VLNEYFHNV	VLNEYFHNV	46.66	1133.55	9	77.8	9	1.4271	0.85	-6.7	567.779	2	92.6481			107376	IA_180324_293_B5i_O-E5.raw	2	2	0	0	P53680|AP2S1_HUMAN	AP2S1	TARGET			4 4 5 5 7 7 4 0 0	VLNEYFHNV	DB Search
APEEHPVL	APEEHPVL	46.56	890.45	8	100	8	-1.5868	0.41	-0.3	446.232	2	63.7058	4980000	14500000	69486	IA_180324_293_B5i_O-E5.raw	1	1	1	1	P60709|ACTB_HUMAN:A5A3E0|POTEF_HUMAN:P63261|ACTG_HUMAN	ACTB:POTEF:ACTG1	TARGET			5 15 3 2 2 3 3 4	APEEHPVL	DB Search
TPTQGSVL	TPTQGSVL	46.55	801.423	8	87.5	8	-5.275	0.84	-0.9	802.43	1	67.4894	806000	2320000	74516	IA_180324_293_B5i_O-E5.raw	1	1	1	1	Q16531|DDB1_HUMAN	DDB1	TARGET			5 0 21 21 35 34 18 5	TPTQGSVL	DB Search
GLDPTQFRV	GLDPTQFRV	46.55	1031.54	9	55.6	9	-2.4797	0.88	-1.3	516.777	2	98.4926	287000	1330000	115107	IA_180324_293_B5i_O-E5.raw	1	1	1	1	P09884|DPOLA_HUMAN	POLA1	TARGET			0 0 17 25 14 5 3 0 0	GLDPTQFRV	DB Search
TLDEYTTRV	TLDEYTTRV	46.51	1096.54	9	33.3	9	-1.8623	0.88	-0.5	549.277	2	71.5832	348000	1780000	79457	IA_180324_293_B5i_O-E5.raw	4	4	1	1	Q16656|NRF1_HUMAN	NRF1	TARGET			0 0 27 21 9 0 0 0 0	TLDEYTTRV	DB Search
RPAFPVKKL	RPAFPVKKL	46.36	1054.66	9	100	9	14.5045	0.81	0.9	352.563	3	74.4003	1300000	4080000	83564	IA_180324_293_B5i_O-E5.raw	2	2	1	1	Q13111|CAF1A_HUMAN	CHAF1A	TARGET			2 2 8 41 6 6 17 5 5	RPAFPVKKL	DB Search
LPRGSIPRSL	LPRGSIPRSL	46.33	1094.66	10	30	10	6.635	0.75	0.2	548.335	2	77.7558	15500000	37700000	87619	IA_180324_293_B5i_O-E5.raw	8	8	2	2	Q14566|MCM6_HUMAN	MCM6	TARGET			5 2 2 0 0 1 0 0 1 1	LPRGSIPRSL	DB Search
RPAQVSQPF	RPAQVSQPF	46.31	1028.54	9	77.8	9	0.951	0.92	1.3	515.278	2	67.1078	513000	1460000	73462	IA_180324_293_B5i_O-E5.raw	1	1	1	1	Q9Y520|PRC2C_HUMAN	PRRC2C	TARGET			5 5 0 0 7 7 17 9 5	RPAQVSQPF	DB Search
TM(+15.99)ADQIVTV	TMADQIVTV	46.3	992.485	9	44.4	9	-0.3326	0.91	1.1	993.493	1	84.3956	1050000	4390000	96633	IA_180324_293_B5i_O-E5.raw	2	2	2	2	O00186|STXB3_HUMAN	STXBP3	TARGET	Oxidation (M)	M2:Oxidation (M):1000.00	0 0 41 41 63 60 0 0 0	TM(+15.99)ADQIVTV	DB Search
IPNEIIHAL	IPNEIIHAL	46.19	1018.58	9	100	9	-1.0907	0.82	-2	510.297	2	104.971	972000	6220000	123629	IA_180324_293_B5i_O-E5.raw	1	1	1	1	P52272|HNRPM_HUMAN	HNRNPM	TARGET			5 17 15 6 30 15 11 10 5	IPNEIIHAL	DB Search
ALDKATVLL	ALDKATVLL	46.17	942.575	9	55.6	9	-3.3892	0.83	-0.4	943.582	1	97.974	4240000	17300000	114410	IA_180324_293_B5i_O-E5.raw	2	2	2	2	Q53EL6|PDCD4_HUMAN	PDCD4	TARGET			0 0 0 0 17 40 40 41 5	ALDKATVLL	DB Search
ALADIAQSQL	ALADIAQSQL	46.16	1028.55	10	70	10	-3.4341	0.85	0.1	515.282	2	98.172	326000	2080000	114794	IA_180324_293_B5i_O-E5.raw	1	1	1	1	Q13503|MED21_HUMAN	MED21	TARGET			0 0 10 10 16 7 0 5 5 5	ALADIAQSQL	DB Search
RPSSKKTYSL	RPSSKKTYSL	46.15	1165.65	10	70	10	0.6333	0.51	1.1	389.556	3	48.7213	974000	1800000	48346	IA_180324_293_B5i_O-E5.raw	2	2	1	1	Q96Q89|KI20B_HUMAN	KIF20B	TARGET			5 8 0 0 25 27 16 0 34 5	RPSSKKTYSL	DB Search
SPTFLRAL	SPTFLRAL	46	903.518	8	62.5	8	-0.2225	0.8	-0.6	452.766	2	106.771	218000	1070000	126154	IA_180324_293_B5i_O-E5.raw	2	2	1	1	O43432|IF4G3_HUMAN	EIF4G3	TARGET			5 10 49 29 8 0 0 0	SPTFLRAL	DB Search
RPAEVGGM(+15.99)QL	RPAEVGGMQL	45.96	1072.53	10	80	10	0.4773	0.78	0.4	537.274	2	58.3026	1710000	6020000	61825	IA_180324_293_B5i_O-E5.raw	1	1	1	1	P33316|DUT_HUMAN	DUT	TARGET	Oxidation (M)	M8:Oxidation (M):1000.00	0 0 2 2 18 18 26 54 14 5	RPAEVGGM(+15.99)QL	DB Search
SPDLKM(+15.99)GNL	SPDLKMGNL	45.89	989.485	9	77.8	9	-3.8922	0.62	1.3	495.75	2	61.1911	236000	571000	65649	IA_180324_293_B5i_O-E5.raw	1	1	1	1	Q15596|NCOA2_HUMAN	NCOA2	TARGET	Oxidation (M)	M6:Oxidation (M):1000.00	5 16 13 5 2 0 0 2 5	SPDLKM(+15.99)GNL	DB Search
APAGTTSSRVL	APAGTTSSRVL	45.78	1058.57	11	63.6	11	-2.9245	0.74	0.7	530.294	2	56.8345	287000	1290000	59538	IA_180324_293_B5i_O-E5.raw	1	1	1	1	Q96JP5|ZFP91_HUMAN	ZFP91	TARGET			5 38 70 16 16 11 2 0 0 0 0	APAGTTSSRVL	DB Search
VRPPVQVY	VRPPVQVY	45.75	956.544	8	75	8	3.8446	0.76	0.1	479.28	2	78.0512	1770000	6560000	88286	IA_180324_293_B5i_O-E5.raw	1	1	1	1	P48047|ATPO_HUMAN	ATP5PO	TARGET			0 0 4 4 8 51 11 5	VRPPVQVY	DB Search
RPSASTQAL	RPSASTQAL	45.74	929.493	9	100	9	-3.667	0.88	0.1	465.754	2	46.8099	2030000	8800000	45592	IA_180324_293_B5i_O-E5.raw	2	2	1	1	Q16531|DDB1_HUMAN	DDB1	TARGET			5 6 6 12 12 18 36 61 5	RPSASTQAL	DB Search
LARPPPASA	LARPPPASA	45.69	878.497	9	100	9	-4.5801	0.64	0.5	440.256	2	45.4497	3140000	5540000	43563	IA_180324_293_B5i_O-E5.raw	3	3	1	1	Q9HCN3|PGAP6_HUMAN	PGAP6	TARGET			5 7 7 31 31 25 25 6 5	LARPPPASA	DB Search
SPYPKRKQI	SPYPKRKQI	45.54	1115.65	9	66.7	9	0.8594	0.34	1.1	372.889	3	45.1116	386000	967000	43511	IA_180324_293_B5i_O-E5.raw	1	1	1	1	Q9H2K2|TNKS2_HUMAN	TNKS2	TARGET			5 21 36 10 2 0 0 0 2	SPYPKRKQI	DB Search
NLAGVYSEV	NLAGVYSEV	45.52	950.471	9	33.3	9	-6.406	0.91	1.4	951.479	1	94.26	975000	4320000	109351	IA_180324_293_B5i_O-E5.raw	3	3	2	2	Q9Y295|DRG1_HUMAN	DRG1	TARGET			0 0 44 44 39 0 0 0 0	NLAGVYSEV	DB Search
HPNGNITEL	HPNGNITEL	45.51	993.488	9	77.8	9	-0.8887	0.69	0.7	497.752	2	67.9724	1160000	2440000	75314	IA_180324_293_B5i_O-E5.raw	1	1	1	1	Q7KZF4|SND1_HUMAN	SND1	TARGET			2 2 0 0 2 16 6 6 5	HPNGNITEL	DB Search
SPTIGKQL	SPTIGKQL	45.5	842.486	8	50	8	-3.86	0.89	0	422.25	2	61.5222	759000	3350000	65859	IA_180324_293_B5i_O-E5.raw	2	2	1	1	P42285|MTREX_HUMAN	MTREX	TARGET			0 0 19 19 0 0 11 5	SPTIGKQL	DB Search
TPKNTSVSL	TPKNTSVSL	45.44	945.513	9	88.9	9	-3.2225	0.81	-0.6	473.764	2	57.6306	1220000	4410000	60941	IA_180324_293_B5i_O-E5.raw	2	2	1	1	Q96TA2|YMEL1_HUMAN	YME1L1	TARGET			4 0 5 6 5 5 44 82 5	TPKNTSVSL	DB Search
LPDERTISL	LPDERTISL	45.42	1042.57	9	77.8	9	-9.9227	0.67	-0.3	522.29	2	90.1664	2030000	10700000	104030	IA_180324_293_B5i_O-E5.raw	2	2	1	1	Q05048|CSTF1_HUMAN	CSTF1	TARGET			5 55 29 3 0 0 2 9 5	LPDERTISL	DB Search
LPDATSSHRTV	LPDATSSHRTV	45.38	1182.6	11	45.5	11	-1.7015	0.62	0.9	395.207	3	48.6098	111000	588000	48087	IA_180324_293_B5i_O-E5.raw	1	1	1	1	P51610|HCFC1_HUMAN	HCFC1	TARGET			0 0 11 8 8 11 5 0 0 0 0	LPDATSSHRTV	DB Search
APRLPLPYGF	APRLPLPYGF	45.36	1129.63	10	60	10	0.3522	0.78	0.3	565.822	2	126.249	105000	622000	152689	IA_180324_293_B5i_O-E5.raw	2	2	1	1	O15355|PPM1G_HUMAN	PPM1G	TARGET			0 0 5 6 0 0 5 5 14 5	APRLPLPYGF	DB Search
VLAEVPTQL	VLAEVPTQL	45.36	968.554	9	22.2	9	-0.5315	0.88	-2.6	969.559	1	105.906	25300	426000	125011	IA_180324_293_B5i_O-E5.raw	3	3	2	2	Q99829|CPNE1_HUMAN	CPNE1	TARGET			0 0 14 14 0 0 0 0 0	VLAEVPTQL	DB Search
KILDLETQL	KILDLETQL	45.35	1071.62	9	100	9	3.2357	0.9	-0.7	536.816	2	109.736	827000	5230000	130030	IA_180324_293_B5i_O-E5.raw	1	1	1	1	Q5BJF6|ODFP2_HUMAN	ODF2	TARGET			5 8 8 28 46 76 36 20 5	KILDLETQL	DB Search
TLDSKTQSL	TLDSKTQSL	45.35	991.519	9	55.6	9	-2.9671	0.92	2	496.768	2	53.5165	285000	1050000	54753	IA_180324_293_B5i_O-E5.raw	1	1	1	1	xp|P00001|SPIKE_SARS		TARGET			0 0 9 4 2 0 0 5 5	TLDSKTQSL	DB Search
SAAFPGASL	SAAFPGASL	45.34	819.413	9	55.6	9	-4.2512	0.95	-0.7	820.419	1	97.5592	558000	1630000	114223	IA_180324_293_B5i_O-E5.raw	2	2	1	1	Q15038|DAZP2_HUMAN	DAZAP2	TARGET			0 0 11 9 2 2 3 1 1	SAAFPGASL	DB Search
VYKVPPFTF	VYKVPPFTF	45.33	1096.6	9	33.3	9	-1.2476	0.69	1.7	549.306	2	120.736	570000	1140000	144791	IA_180324_293_B5i_O-E5.raw	4	4	2	2	Q6NZI2|CAVN1_HUMAN	CAVIN1	TARGET			0 0 0 0 11 0 0 28 5	VYKVPPFTF	DB Search
SVAAQLTGV	SVAAQLTGV	45.31	844.465	9	77.8	9	-9.1155	0.93	1.2	845.474	1	87.0675	229000	1120000	100101	IA_180324_293_B5i_O-E5.raw	1	1	1	1	Q9NUD5|ZCHC3_HUMAN	ZCCHC3	TARGET			0 0 43 61 44 37 8 5 5	SVAAQLTGV	DB Search
SPQSGNFRQL	SPQSGNFRQL	45.31	1132.56	10	80	10	-1.5985	0.75	-0.8	567.288	2	64.3067	1080000	3160000	70265	IA_180324_293_B5i_O-E5.raw	2	2	1	1	Q9H074|PAIP1_HUMAN	PAIP1	TARGET			5 37 60 32 4 4 3 0 0 2	SPQSGNFRQL	DB Search
SLAEGRLYL	SLAEGRLYL	45.28	1020.56	9	55.6	9	-1.4687	0.87	1.5	511.288	2	99.5564	446000	2470000	116712	IA_180324_293_B5i_O-E5.raw	1	1	1	1	Q7Z3E5|ARMC9_HUMAN	ARMC9	TARGET			0 0 29 25 0 0 2 2 3	SLAEGRLYL	DB Search
VPNNKITVV	VPNNKITVV	45.25	982.581	9	66.7	9	-0.589	0.49	-4.4	492.296	2	71.2991	1410000	3900000	79296	IA_180324_293_B5i_O-E5.raw	1	1	1	1	P07195|LDHB_HUMAN	LDHB	TARGET			5 10 4 2 0 9 9 0 0	VPNNKITVV	DB Search
ALDKALTSV	ALDKALTSV	45.24	916.523	9	55.6	9	0.1182	0.82	-1.2	459.268	2	79.0929	346000	1790000	89451	IA_180324_293_B5i_O-E5.raw	2	2	1	1	Q13617|CUL2_HUMAN	CUL2	TARGET			0 0 5 5 13 13 9 0 0	ALDKALTSV	DB Search
HPRVPSLTTV	HPRVPSLTTV	45.24	1105.62	10	80	10	7.7988	0.74	0.3	553.82	2	82.5227	1200000	2480000	94334	IA_180324_293_B5i_O-E5.raw	2	2	1	1	Q9BW19|KIFC1_HUMAN	KIFC1	TARGET			5 8 2 2 0 0 24 57 13 5	HPRVPSLTTV	DB Search
RLDEARQM(+15.99)L	RLDEARQML	45.2	1146.58	9	66.7	9	4.7462	0.09	1.2	383.202	3	56.2523	136000	694000	58708	IA_180324_293_B5i_O-E5.raw	2	2	1	1	Q9BW27|NUP85_HUMAN	NUP85	TARGET	Oxidation (M)	M8:Oxidation (M):1000.00	0 0 6 21 5 5 95 0 5	RLDEARQM(+15.99)L	DB Search
SLLENLEKI	SLLENLEKI	45.1	1057.6	9	77.8	9	-0.1701	0.83	-0.2	529.808	2	122.473	413000	2240000	147319	IA_180324_293_B5i_O-E5.raw	1	1	1	1	O60812|HNRC1_HUMAN:P07910|HNRPC_HUMAN:B2RXH8|HNRC2_HUMAN:B7ZW38|HNRC3_HUMAN:P0DMR1|HNRC4_HUMAN	HNRNPCL1:HNRNPC:HNRNPCL2:HNRNPCL3:HNRNPCL4	TARGET			0 0 25 9 5 5 8 11 5	SLLENLEKI	DB Search
SLHEFLVNL	SLHEFLVNL	45.06	1070.58	9	66.7	9	1.4015	0.59	-0.1	536.295	2	126.603	250000	1660000	153413	IA_180324_293_B5i_O-E5.raw	3	3	1	1	Q6UW02|CP20A_HUMAN	CYP20A1	TARGET			0 0 16 16 22 42 0 9 5	SLHEFLVNL	DB Search
KRNDYVHAL	KRNDYVHAL	45.02	1114.59	9	55.6	9	11.2242	0.57	-0.7	372.536	3	63.6793	2220000	4490000	69464	IA_180324_293_B5i_O-E5.raw	1	1	1	1	Q99873|ANM1_HUMAN	PRMT1	TARGET			5 0 0 0 0 9 27 15 5	KRNDYVHAL	DB Search
IPTSSVLSL	IPTSSVLSL	45	915.528	9	66.7	9	-11.8719	0.9	-0.3	916.535	1	110.346			130917	IA_180324_293_B5i_O-E5.raw	1	1	0	0	O15027|SC16A_HUMAN	SEC16A	TARGET			5 0 6 6 8 12 12 0 0	IPTSSVLSL	DB Search
APAPIHNQF	APAPIHNQF	44.76	993.503	9	77.8	9	-0.4914	0.81	-1.5	497.758	2	66.5882	527000	1700000	73347	IA_180324_293_B5i_O-E5.raw	2	2	1	1	Q15011|HERP1_HUMAN	HERPUD1	TARGET			5 34 35 7 7 4 0 0 5	APAPIHNQF	DB Search
SPEVGRLSL	SPEVGRLSL	44.68	956.529	9	55.6	9	-1.5618	0.65	1.2	479.272	2	88.0728	43800	314000	101340	IA_180324_293_B5i_O-E5.raw	4	4	1	1	Q8NF91|SYNE1_HUMAN	SYNE1	TARGET			5 17 26 12 0 0 0 0 4	SPEVGRLSL	DB Search
NLLEIAPHL	NLLEIAPHL	44.66	1018.58	9	44.4	9	-0.3875	0.83	-1.7	510.297	2	121.98	80500	692000	146756	IA_180324_293_B5i_O-E5.raw	4	4	1	1	P43304|GPDM_HUMAN	GPD2	TARGET			0 0 15 0 10 10 26 0 0	NLLEIAPHL	DB Search
SRAPVFLQF	SRAPVFLQF	44.66	1063.58	9	55.6	9	-1.3694	0.84	-0.5	532.798	2	120.865	1480000	7210000	145192	IA_180324_293_B5i_O-E5.raw	2	2	1	1	Q4ZIN3|MBRL_HUMAN	TMEM259	TARGET			0 0 2 0 0 33 40 15 5	SRAPVFLQF	DB Search
HLDEAIHVL	HLDEAIHVL	44.63	1045.56	9	22.2	9	7.6188	0.68	0	523.785	2	93.2897	347000	1220000	108061	IA_180324_293_B5i_O-E5.raw	2	2	1	1	P15923|TFE2_HUMAN	TCF3	TARGET			0 0 0 0 0 54 65 0 0	HLDEAIHVL	DB Search
VPRGQGSQF	VPRGQGSQF	44.63	974.493	9	100	9	-3.8977	0.82	1	488.254	2	46.513	3280000	6680000	45409	IA_180324_293_B5i_O-E5.raw	1	1	1	1	O75807|PR15A_HUMAN	PPP1R15A	TARGET			5 9 4 6 6 25 45 70 5	VPRGQGSQF	DB Search
RVSDINFTL	RVSDINFTL	44.62	1063.57	9	55.6	9	0.0887	0.86	-0.2	532.79	2	107.181	9020000	32400000	127080	IA_180324_293_B5i_O-E5.raw	4	4	1	1	Q5H9R7|PP6R3_HUMAN	PPP6R3	TARGET			0 0 1 1 25 25 31 11 5	RVSDINFTL	DB Search
SPNSYFRVL	SPNSYFRVL	44.62	1081.56	9	44.4	9	-1.5654	0.74	-0.8	541.785	2	104.455	64800	459000	122961	IA_180324_293_B5i_O-E5.raw	1	1	1	1	Q9Y5F0|PCDBD_HUMAN:Q9UN66|PCDB8_HUMAN	PCDHB13:PCDHB8	TARGET			0 0 55 20 20 0 0 0 5	SPNSYFRVL	DB Search
QPDQTRIVAL	QPDQTRIVAL	44.6	1139.63	10	70	10	-0.5649	0.64	-0.6	570.822	2	84.8232	8990000	30400000	97514	IA_180324_293_B5i_O-E5.raw	3	3	1	1	P22087|FBRL_HUMAN	FBL	TARGET			3 3 6 5 2 0 0 0 9 5	QPDQTRIVAL	DB Search
RPQPGRENF	RPQPGRENF	44.58	1099.55	9	77.8	9	-1.8921	0.83	-0.2	367.525	3	46.2518	5560000	16300000	45279	IA_180324_293_B5i_O-E5.raw	2	2	1	1	P37802|TAGL2_HUMAN	TAGLN2	TARGET			5 6 17 15 0 2 7 0 5	RPQPGRENF	DB Search
SPRIATTTAS	SPRIATTTAS	44.53	1003.53	10	50	10	-4.3923	0.73	3.3	502.774	2	44.1986	42700	267000	42081	IA_180324_293_B5i_O-E5.raw	1	1	1	1	Q14980|NUMA1_HUMAN	NUMA1	TARGET			5 0 0 0 5 18 20 21 0 0	SPRIATTTAS	DB Search
SM(+15.99)SADVPLV	SMSADVPLV	44.5	933.448	9	77.8	9	-9.9238	0.88	0.3	934.455	1	91.1225	2280000	7220000	105618	IA_180324_293_B5i_O-E5.raw	4	4	2	2	P12004|PCNA_HUMAN	PCNA	TARGET	Oxidation (M)	M2:Oxidation (M):1000.00	0 0 22 15 15 26 10 2 5	SM(+15.99)SADVPLV	DB Search
KPRPPPSQL	KPRPPPSQL	44.45	1018.59	9	22.2	9	-2.1665	0.33	-2	510.302	2	47.8909	801000	606000	48972	IA_180324_293_B5i_O-E5.raw	5	5	1	1	A6NKF1|SAC31_HUMAN	SAC3D1	TARGET			5 0 0 0 0 0 40 0 0	KPRPPPSQL	DB Search
SPRDPVLTL	SPRDPVLTL	44.44	996.56	9	66.7	9	-6.0531	0.8	0.8	499.288	2	94.9192	914000	2840000	110720	IA_180324_293_B5i_O-E5.raw	2	2	1	1	Q86XL3|ANKL2_HUMAN	ANKLE2	TARGET			0 0 0 4 23 23 85 36 5	SPRDPVLTL	DB Search
APVGGSPGL	APVGGSPGL	44.43	753.402	9	100	9	-4.582	0.83	1.2	754.41	1	69.4644	430000	1200000	76717	IA_180324_293_B5i_O-E5.raw	2	2	1	1	Q6ZRS2|SRCAP_HUMAN	SRCAP	TARGET			5 3 11 11 12 18 3 3 4	APVGGSPGL	DB Search
ALM(+15.99)HALTDL	ALMHALTDL	44.2	999.506	9	77.8	9	-4.2417	0.78	0.1	500.76	2	87.4036	303000	1420000	100467	IA_180324_293_B5i_O-E5.raw	2	2	2	2	Q14527|HLTF_HUMAN	HLTF	TARGET	Oxidation (M)	M3:Oxidation (M):1000.00	0 0 7 7 32 34 5 37 5	ALM(+15.99)HALTDL	DB Search
Q(-17.03)PKLPM(+15.99)RTL	QPKLPMRTL	44.15	1081.6	9	33.3	9	5.0762	0.6	0.4	541.805	2	80.5943	3270000	17100000	91788	IA_180324_293_B5i_O-E5.raw	2	2	2	2	O43432|IF4G3_HUMAN	EIF4G3	TARGET	Pyro-glu from Q;Oxidation (M)	Q1:Pyro-glu from Q:1000.00;M6:Oxidation (M):1000.00	0 0 10 12 1 1 1 1 2	Q(-17.03)PKLPM(+15.99)RTL	DB Search
APGLLKEL	APGLLKEL	44.12	839.512	8	100	8	-1.4125	0.31	-0.4	420.763	2	99.7817	299000	1620000	117040	IA_180324_293_B5i_O-E5.raw	7	7	2	2	Q12778|FOXO1_HUMAN	FOXO1	TARGET			5 39 8 8 12 8 8 5	APGLLKEL	DB Search
SPRPNHSYIF	SPRPNHSYIF	44.11	1216.6	10	40	10	6.6025	0.24	1.4	406.541	3	79.2868	336000	1370000	89759	IA_180324_293_B5i_O-E5.raw	2	2	1	1	Q9C073|F117A_HUMAN	FAM117A	TARGET			0 0 0 0 0 20 48 13 0 5	SPRPNHSYIF	DB Search
SPDLKVRPEL	SPDLKVRPEL	44.1	1152.65	10	60	10	2.5614	0.59	0.9	385.224	3	81.109	220000	859000	92176	IA_180324_293_B5i_O-E5.raw	2	2	1	1	Q9UPZ3|HPS5_HUMAN	HPS5	TARGET			0 0 7 8 23 9 4 0 0 5	SPDLKVRPEL	DB Search
FLLEKGYEV	FLLEKGYEV	44.09	1096.58	9	44.4	9	2.2431	0.83	-1.3	549.297	2	103.564	425000	2260000	121882	IA_180324_293_B5i_O-E5.raw	1	1	1	1	O60547|GMDS_HUMAN	GMDS	TARGET			4 4 14 14 0 0 0 0 0	FLLEKGYEV	DB Search
SLIPTSPQV	SLIPTSPQV	44.01	940.523	9	11.1	9	0.8081	0.85	1.2	941.531	1	102.266	251000	1170000	120080	IA_180324_293_B5i_O-E5.raw	3	3	2	2	Q5PRF9|SMAG2_HUMAN	SAMD4B	TARGET			0 0 0 0 0 39 0 0 0	SLIPTSPQV	DB Search
APM(+15.99)QEKVTL	APMQEKVTL	43.97	1031.53	9	55.6	9	-3.5928	0.73	-1.1	516.773	2	61.7595			66354	IA_180324_293_B5i_O-E5.raw	1	1	0	0	Q96RY5|CRML_HUMAN	CRAMP1	TARGET	Oxidation (M)	M3:Oxidation (M):1000.00	0 0 10 8 0 8 0 23 5	APM(+15.99)QEKVTL	DB Search
SPQSAAAEL	SPQSAAAEL	43.96	872.424	9	66.7	9	-5.595	0.8	1.9	873.433	1	65.9734	1200000	4250000	72048	IA_180324_293_B5i_O-E5.raw	2	2	2	2	Q12948|FOXC1_HUMAN	FOXC1	TARGET			0 0 0 25 20 20 19 17 5	SPQSAAAEL	DB Search
APSPPLSGL	APSPPLSGL	43.95	837.46	9	77.8	9	-4.9416	0.97	0	838.467	1	97.4292	1440000	4030000	114020	IA_180324_293_B5i_O-E5.raw	5	5	2	2	Q96GQ5|RUSF1_HUMAN	RUSF1	TARGET			3 3 4 10 2 2 6 1 1	APSPPLSGL	DB Search
RPPVTKASSF	RPPVTKASSF	43.94	1088.6	10	50	10	0.4056	0.61	0.9	545.307	2	51.0106	537000	2050000	51156	IA_180324_293_B5i_O-E5.raw	2	2	1	1	Q9Y2K5|R3HD2_HUMAN	R3HDM2	TARGET			0 0 0 0 20 19 19 0 26 5	RPPVTKASSF	DB Search
ALDSGASLLHL	ALDSGASLLHL	43.89	1095.59	11	27.3	11	-6.9097	0.8	0.9	548.804	2	114.656	101000	690000	136769	IA_180324_293_B5i_O-E5.raw	2	2	1	1	P57078|RIPK4_HUMAN	RIPK4	TARGET			0 0 11 11 0 0 0 0 13 0 0	ALDSGASLLHL	DB Search
QRVAQSPHTK	QRVAQSPHTK	43.86	1150.62	10	20	10	3.5245	0.26	-1.2	384.547	3	47.5398	1860000	8950000	47045	IA_180324_293_B5i_O-E5.raw	2	2	1	1	Q9H0H5|RGAP1_HUMAN	RACGAP1	TARGET			0 0 1 0 0 2 2 0 0 1	QRVAQSPHTK	DB Search
GVRPVSGDL	GVRPVSGDL	43.77	898.487	9	55.6	9	0.3018	0.69	1.4	450.252	2	65.415	385000	1290000	71793	IA_180324_293_B5i_O-E5.raw	1	1	1	1	Q9Y2U8|MAN1_HUMAN	LEMD3	TARGET			0 0 3 0 0 13 13 22 5	GVRPVSGDL	DB Search
Q(-17.03)PHLSRQDL	QPHLSRQDL	43.74	1075.54	9	66.7	9	4.3531	0.58	0.6	538.778	2	73.6734	5050000	21900000	82820	IA_180324_293_B5i_O-E5.raw	3	3	3	3	Q2VIR3|IF2GL_HUMAN:P41091|IF2G_HUMAN	EIF2S3B:EIF2S3	TARGET	Pyro-glu from Q	Q1:Pyro-glu from Q:1000.00	0 0 77 77 11 3 0 3 5	Q(-17.03)PHLSRQDL	DB Search
LLFEGEKITI	LLFEGEKITI	43.71	1161.66	10	60	10	-0.4188	0.86	0.8	581.84	2	122.049	5850000	24900000	146674	IA_180324_293_B5i_O-E5.raw	2	2	1	1	Q9H1A7|RPB1C_HUMAN:Q9GZM3|RPB1B_HUMAN	POLR2J3:POLR2J2	TARGET			0 0 17 17 0 0 4 8 13 5	LLFEGEKITI	DB Search
Q(-17.03)PRNPATSV	QPRNPATSV	43.71	951.477	9	44.4	9	1.1187	0.32	0.1	476.746	2	62.1808	172000	609000	66917	IA_180324_293_B5i_O-E5.raw	1	1	1	1	Q9C0C7|AMRA1_HUMAN	AMBRA1	TARGET	Pyro-glu from Q	Q1:Pyro-glu from Q:1000.00	0 0 0 7 4 4 20 0 0	Q(-17.03)PRNPATSV	DB Search
YPDDRTSRTL	YPDDRTSRTL	43.7	1222.59	10	60	10	-0.0105	0	1.1	408.539	3	51.4084	1310000	3580000	52400	IA_180324_293_B5i_O-E5.raw	1	1	1	1	Q9UJF2|NGAP_HUMAN	RASAL2	TARGET			5 31 31 12 4 1 0 0 1 2	YPDDRTSRTL	DB Search
TPHQTFVRL	TPHQTFVRL	43.69	1097.6	9	77.8	9	7.0638	0.52	0.7	366.874	3	80.7897	1840000	5430000	91748	IA_180324_293_B5i_O-E5.raw	2	2	1	1	P04844|RPN2_HUMAN	RPN2	TARGET			5 25 74 45 42 42 10 0 0	TPHQTFVRL	DB Search
SLADLQNDEV	SLADLQNDEV	43.63	1102.51	10	50	10	-3.9712	0.71	-1	552.264	2	88.4711	322000	1670000	101897	IA_180324_293_B5i_O-E5.raw	1	1	1	1	P61247|RS3A_HUMAN	RPS3A	TARGET			0 0 9 9 8 6 2 0 0 0	SLADLQNDEV	DB Search
RLDDAIHVL	RLDDAIHVL	43.58	1050.58	9	55.6	9	-0.2764	0.83	1.7	526.299	2	97.5592	184000	1820000	113887	IA_180324_293_B5i_O-E5.raw	2	2	1	1	Q99081|HTF4_HUMAN:P15884|ITF2_HUMAN	TCF12:TCF4	TARGET			0 0 0 3 14 21 41 0 4	RLDDAIHVL	DB Search
LPSKVPTTL	LPSKVPTTL	43.57	954.575	9	100	9	0.9212	0.51	1.1	478.295	2	83.0502	113000	663000	94825	IA_180324_293_B5i_O-E5.raw	2	2	1	1	Q7Z434|MAVS_HUMAN	MAVS	TARGET			5 28 5 3 5 3 3 22 5	LPSKVPTTL	DB Search
TVM(+15.99)GAEIRHV	TVMGAEIRHV	43.53	1127.58	10	50	10	0.6649	0.75	0.4	376.866	3	51.3938	222000	1710000	51907	IA_180324_293_B5i_O-E5.raw	1	1	1	1	P60660|MYL6_HUMAN	MYL6	TARGET	Oxidation (M)	M3:Oxidation (M):1000.00	0 0 0 14 14 29 12 8 0 0	TVM(+15.99)GAEIRHV	DB Search
TVM(+15.99)GAELRHV	TVMGAELRHV	43.53	1127.58	10	50	10	-0.8081	0.76	0.4	376.866	3	51.3938	222000	1710000	51907	IA_180324_293_B5i_O-E5.raw	1	1	1	1	P05976|MYL1_HUMAN:P08590|MYL3_HUMAN:P12829|MYL4_HUMAN	MYL1:MYL3:MYL4	TARGET	Oxidation (M)	M3:Oxidation (M):1000.00	0 0 0 14 14 29 12 8 0 0	TVM(+15.99)GAELRHV	DB Search
RPRPSSVLR	RPRPSSVLR	43.47	1066.64	9	77.8	9	8.5837	0.37	1.2	356.553	3	53.987	564000	1440000	55533	IA_180324_293_B5i_O-E5.raw	1	1	1	1	Q9NTK1|DEPP1_HUMAN	DEPP1	TARGET			5 0 0 5 5 3 3 4 5	RPRPSSVLR	DB Search
YPFKPPKVAF	YPFKPPKVAF	43.33	1192.66	10	80	10	2.5448	0.8	-1.6	398.561	3	103.105	4430000	9140000	121686	IA_180324_293_B5i_O-E5.raw	2	2	1	1	Q9Y2X8|UB2D4_HUMAN:P61077|UB2D3_HUMAN:P62837|UB2D2_HUMAN	UBE2D4:UBE2D3:UBE2D2	TARGET			5 5 5 9 10 2 0 0 3 5	YPFKPPKVAF	DB Search
SPYGGGHAL	SPYGGGHAL	43.31	857.403	9	100	9	0.1167	0.73	2.8	429.71	2	55.4504	2210000	6860000	57977	IA_180324_293_B5i_O-E5.raw	2	2	1	1	Q96NU1|SAM11_HUMAN	SAMD11	TARGET			5 58 79 12 3 3 10 10 5	SPYGGGHAL	DB Search
TPAPVPTSL	TPAPVPTSL	43.24	881.486	9	55.6	9	-9.2804	0.92	-0.9	882.492	1	90.6585			104751	IA_180324_293_B5i_O-E5.raw	1	1	0	0	Q9H7N4|SFR19_HUMAN	SCAF1	TARGET			0 0 22 22 22 4 4 0 0	TPAPVPTSL	DB Search
QPTESIVRF	QPTESIVRF	43.23	1075.57	9	22.2	9	-4.688	0.12	-0.8	538.79	2	90.1429	410000	2110000	104074	IA_180324_293_B5i_O-E5.raw	2	2	1	1	xp|P00001|SPIKE_SARS		TARGET			0 0 0 0 0 2 1 0 5	QPTESIVRF	DB Search
SLDALLSQV	SLDALLSQV	43.21	944.518	9	55.6	9	-1.1357	0.9	0.4	945.525	1	127.465	1330000	7740000	154378	IA_180324_293_B5i_O-E5.raw	2	2	2	2	Q96G25|MED8_HUMAN	MED8	TARGET			0 0 24 58 62 13 6 0 0	SLDALLSQV	DB Search
FQDPVPLTV	FQDPVPLTV	43.18	1014.54	9	11.1	9	-2.2318	0.87	-0.1	1015.55	1	119.919	1800000	7930000	143680	IA_180324_293_B5i_O-E5.raw	3	3	2	2	O15164|TIF1A_HUMAN	TRIM24	TARGET			0 0 37 0 0 0 0 0 0	FQDPVPLTV	DB Search
FRSEPALYF	FRSEPALYF	43.17	1128.56	9	55.6	9	2.9272	0.79	0.2	565.288	2	111.006	1170000	4090000	132094	IA_180324_293_B5i_O-E5.raw	2	2	1	1	Q4KMQ1|TPRN_HUMAN	TPRN	TARGET			0 0 0 0 7 7 53 15 5	FRSEPALYF	DB Search
YLVPELDGV	YLVPELDGV	43.13	1003.52	9	11.1	9	-2.4466	0.91	2.5	1004.53	1	124.643	221000	1330000	150388	IA_180324_293_B5i_O-E5.raw	2	2	1	1	Q9H269|VPS16_HUMAN	VPS16	TARGET			0 0 6 0 0 0 0 0 0	YLVPELDGV	DB Search
VLQQESNFL	VLQQESNFL	43.12	1076.55	9	55.6	9	-2.0886	0.5	2.1	539.284	2	99.359	187000	718000	116427	IA_180324_293_B5i_O-E5.raw	1	1	1	1	Q9HAW4|CLSPN_HUMAN	CLSPN	TARGET			0 0 9 9 0 0 12 12 5	VLQQESNFL	DB Search
APGPSGQSV	APGPSGQSV	43.08	798.387	9	100	9	-6.2878	0.82	2.8	799.397	1	44.1615	309000	923000	42211	IA_180324_293_B5i_O-E5.raw	1	1	1	1	Q13432|U119A_HUMAN	UNC119	TARGET			5 44 44 2 5 6 7 13 5	APGPSGQSV	DB Search
APRVPVQAL	APRVPVQAL	43.07	949.571	9	55.6	9	1.4554	0.79	-0.2	475.793	2	83.968	1720000	9920000	95855	IA_180324_293_B5i_O-E5.raw	2	2	1	1	O75179|ANR17_HUMAN	ANKRD17	TARGET			0 0 11 11 0 0 77 29 5	APRVPVQAL	DB Search
LLGPPPVGV	LLGPPPVGV	43.02	847.517	9	33.3	9	0.0562	0.96	4	848.527	1	110.896	603000	2030000	131986	IA_180324_293_B5i_O-E5.raw	2	2	2	2	Q9ULV3|CIZ1_HUMAN	CIZ1	TARGET			0 0 5 17 2 0 0 0 0	LLGPPPVGV	DB Search
EPQRPARSL	EPQRPARSL	42.99	1052.57	9	100	9	-3.0673	0.44	0.4	351.865	3	42.8777	232000	857000	40391	IA_180324_293_B5i_O-E5.raw	1	1	1	1	A4GXA9|EME2_HUMAN	EME2	TARGET			5 22 39 89 14 3 2 2 2	EPQRPARSL	DB Search
NLAEKLIGV	NLAEKLIGV	42.98	955.57	9	55.6	9	4.0312	0.89	0.3	956.578	1	110.148	68900	453000	130560	IA_180324_293_B5i_O-E5.raw	1	1	1	1	Q86X10|RLGPB_HUMAN	RALGAPB	TARGET			0 0 21 21 21 21 36 0 0	NLAEKLIGV	DB Search
PRPSTGPHKL	PRPSTGPHKL	42.88	1088.61	10	10	10	-0.0042	0.59	2.8	363.878	3	44.0111	528000	1870000	41668	IA_180324_293_B5i_O-E5.raw	1	1	1	1	Q8TD47|RS4Y2_HUMAN:P62701|RS4X_HUMAN:P22090|RS4Y1_HUMAN	RPS4Y2:RPS4X:RPS4Y1	TARGET			0 0 0 0 0 0 0 0 0 5	PRPSTGPHKL	DB Search
RPAIVQNITF	RPAIVQNITF	42.88	1157.66	10	50	10	-1.4128	0.61	-0.7	579.835	2	104.621	128000	637000	123140	IA_180324_293_B5i_O-E5.raw	1	1	1	1	Q9UL63|MKLN1_HUMAN	MKLN1	TARGET			0 0 0 0 2 3 4 0 2 2	RPAIVQNITF	DB Search
GPKQQFSTL	GPKQQFSTL	42.87	1004.53	9	66.7	9	-3.9303	0.6	-1.6	503.271	2	69.2347	490000	1490000	76234	IA_180324_293_B5i_O-E5.raw	1	1	1	1	Q2KHR3|QSER1_HUMAN	QSER1	TARGET			0 0 20 20 23 29 0 57 5	GPKQQFSTL	DB Search
RLLGEEVVRV	RLLGEEVVRV	42.86	1168.69	10	60	10	12.0459	0.94	1.2	390.572	3	95.4337	97200	625000	111037	IA_180324_293_B5i_O-E5.raw	1	1	1	1	Q9Y4R8|TELO2_HUMAN	TELO2	TARGET			0 0 10 10 23 18 20 13 0 0	RLLGEEVVRV	DB Search
RPRPSSVLRTL	RPRPSSVLRTL	42.84	1280.77	11	45.5	11	26.5185	0.4	-0.1	427.93	3	87.5717	3010000	4930000	101573	IA_180324_293_B5i_O-E5.raw	1	1	1	1	Q9NTK1|DEPP1_HUMAN	DEPP1	TARGET			5 0 0 1 1 2 2 1 3 1 2	RPRPSSVLRTL	DB Search
RPDDRSQGAII	RPDDRSQGAII	42.81	1226.64	11	27.3	11	0.4598	0.04	0.4	409.886	3	60.8	1170000	3520000	64770	IA_180324_293_B5i_O-E5.raw	2	2	1	1	Q04637|IF4G1_HUMAN	EIF4G1	TARGET			0 0 0 0 0 0 0 0 21 5 5	RPDDRSQGAII	DB Search
IPRDPSQQEL	IPRDPSQQEL	42.8	1181.6	10	80	10	-1.8033	0.77	1.1	591.81	2	62.7359	932000	2880000	67925	IA_180324_293_B5i_O-E5.raw	1	1	1	1	P49327|FAS_HUMAN	FASN	TARGET			5 13 2 4 0 0 23 62 27 5	IPRDPSQQEL	DB Search
KIFEM(+15.99)GPVFTL	KIFEMGPVFTL	42.7	1296.68	11	81.8	11	3.222	0.77	0.6	649.347	2	126.656	3230000	15900000	153174	IA_180324_293_B5i_O-E5.raw	2	2	1	1	P00403|COX2_HUMAN	MT-CO2	TARGET	Oxidation (M)	M5:Oxidation (M):1000.00	5 3 3 5 5 5 0 0 31 21 5	KIFEM(+15.99)GPVFTL	DB Search
APRQPPRHL	APRQPPRHL	42.67	1070.61	9	77.8	9	-1.4919	0.19	0.3	357.877	3	42.5234	2520000	3950000	40445	IA_180324_293_B5i_O-E5.raw	2	2	2	2	Q9P2P1|NYNRI_HUMAN	NYNRIN	TARGET			5 0 0 8 23 9 9 23 5	APRQPPRHL	DB Search
AQIEVVPSA	AQIEVVPSA	42.64	912.492	9	11.1	9	-0.4219	0.74	1.9	913.501	1	83.7207	69700	446000	95605	IA_180324_293_B5i_O-E5.raw	2	2	2	2	P30050|RL12_HUMAN	RPL12	TARGET			0 0 0 0 72 0 0 0 0	AQIEVVPSA	DB Search
TPAPPTHAL	TPAPPTHAL	42.62	903.481	9	100	9	2.8081	0.81	1.2	452.748	2	62.5329	1140000	4250000	67821	IA_180324_293_B5i_O-E5.raw	2	2	1	1	Q5SXM2|SNPC4_HUMAN	SNAPC4	TARGET			5 5 11 16 2 2 2 2 2	TPAPPTHAL	DB Search
VVVDPIQSV	VVVDPIQSV	42.62	954.539	9	22.2	9	-2.4279	0.82	-0.7	478.276	2	101.624	850000	4230000	119269	IA_180324_293_B5i_O-E5.raw	3	3	2	2	O00487|PSDE_HUMAN	PSMD14	TARGET			0 0 0 0 21 13 0 0 0	VVVDPIQSV	DB Search
APNVLRDGF	APNVLRDGF	42.6	987.514	9	44.4	9	-2.4798	0.73	-0.4	494.764	2	88.2653			101643	IA_180324_293_B5i_O-E5.raw	1	1	0	0	Q13228|SBP1_HUMAN	SELENBP1	TARGET			0 0 26 26 20 0 0 0 5	APNVLRDGF	DB Search
ILDDTAKNLRV	ILDDTAKNLRV	42.57	1256.71	11	27.3	11	1.903	0.35	-0.1	419.91	3	79.9167	91100	680000	90633	IA_180324_293_B5i_O-E5.raw	1	1	1	1	Q5JRA6|TGO1_HUMAN	MIA3	TARGET			0 0 0 0 28 41 41 0 0 0 0	ILDDTAKNLRV	DB Search
YLADIFTKL	YLADIFTKL	42.5	1082.6	9	77.8	9	1.226	0.87	1.2	542.309	2	130.597	1040000	6410000	158966	IA_180324_293_B5i_O-E5.raw	4	4	1	1	Q49AG3|ZBED5_HUMAN	ZBED5	TARGET			5 8 5 5 6 10 10 0 0	YLADIFTKL	DB Search
NPRLIASSL	NPRLIASSL	42.48	969.561	9	88.9	9	3.1309	0.84	-1.3	485.787	2	88.9904	127000	532000	102516	IA_180324_293_B5i_O-E5.raw	1	1	1	1	Q14C86|GAPD1_HUMAN	GAPVD1	TARGET			5 0 6 17 22 56 52 57 5	NPRLIASSL	DB Search
KLDPTKTTL	KLDPTKTTL	42.46	1015.59	9	77.8	9	5.0183	0.91	-0.7	508.803	2	64.6748	851000	2340000	70731	IA_180324_293_B5i_O-E5.raw	2	2	1	1	Q92597|NDRG1_HUMAN	NDRG1	TARGET			5 7 16 0 0 5 4 8 5	KLDPTKTTL	DB Search
GLDISSPGM(+15.99)	GLDISSPGM	42.45	891.401	9	44.4	9	-2.5724	0.9	1.6	892.409	1	72.5883	43200	200000	80779	IA_180324_293_B5i_O-E5.raw	1	1	1	1	Q15545|TAF7_HUMAN	TAF7	TARGET	Oxidation (M)	M9:Oxidation (M):1000.00	0 0 0 0 0 31 12 12 5	GLDISSPGM(+15.99)	DB Search
RLAYINPDL	RLAYINPDL	42.44	1073.59	9	33.3	9	-0.8604	0.78	1.2	537.801	2	99.9324	70900	397000	117068	IA_180324_293_B5i_O-E5.raw	1	1	1	1	P31948|STIP1_HUMAN	STIP1	TARGET			0 0 0 0 34 34 0 0 5	RLAYINPDL	DB Search
VPEEARPAL	VPEEARPAL	42.36	980.529	9	55.6	9	0.2621	0.56	2.9	491.273	2	65.8424	726000	3220000	72052	IA_180324_293_B5i_O-E5.raw	2	2	2	2	Q66K64|DCA15_HUMAN	DCAF15	TARGET			5 65 37 14 1 1 1 1 2	VPEEARPAL	DB Search
VPKTTGEGTSL	VPKTTGEGTSL	42.33	1088.57	11	72.7	11	-3.1213	0.81	2.9	545.294	2	53.554	1120000	4120000	55195	IA_180324_293_B5i_O-E5.raw	2	2	2	2	Q14566|MCM6_HUMAN	MCM6	TARGET			5 25 6 5 0 0 0 10 21 69 5	VPKTTGEGTSL	DB Search
APRAPGTQF	APRAPGTQF	42.31	943.487	9	33.3	9	-0.5218	0.7	1.5	472.752	2	60.5225	1090000	3880000	65027	IA_180324_293_B5i_O-E5.raw	2	2	1	1	Q6P597|KLC3_HUMAN	KLC3	TARGET			0 0 0 0 0 0 59 38 5	APRAPGTQF	DB Search
APGQGGLL	APGQGGLL	42.31	711.391	8	100	8	-6.0789	0.86	2.7	712.401	1	79.3092	583000	1570000	90027	IA_180324_293_B5i_O-E5.raw	2	2	1	1	P43308|SSRB_HUMAN	SSR2	TARGET			5 5 9 9 12 12 21 5	APGQGGLL	DB Search
KPAPQTLTGL	KPAPQTLTGL	42.24	1024.59	10	50	10	-1.7727	0.15	2.4	513.304	2	78.2464	165000	593000	88364	IA_180324_293_B5i_O-E5.raw	2	2	1	1	Q96T58|MINT_HUMAN	SPEN	TARGET			5 8 8 0 0 0 0 0 38 5	KPAPQTLTGL	DB Search
YRAQPSVSL	YRAQPSVSL	42.2	1019.54	9	55.6	9	-1.0713	0.72	1.1	510.778	2	74.3674	1030000	3900000	83614	IA_180324_293_B5i_O-E5.raw	2	2	1	1	Q96PK6|RBM14_HUMAN	RBM14	TARGET			0 0 4 4 0 0 36 33 5	YRAQPSVSL	DB Search
ALEEQLQQIR	ALEEQLQQIR	42.19	1226.66	10	50	10	-3.7708	0.75	2.1	614.339	2	78.7418	107000	670000	88947	IA_180324_293_B5i_O-E5.raw	1	1	1	1	P13645|K1C10_HUMAN	KRT10	TARGET			0 0 61 54 54 47 0 0 0 5	ALEEQLQQIR	DB Search
FIDDANYSV	FIDDANYSV	42.16	1042.46	9	55.6	9	-5.4254	0.9	0	522.238	2	91.2083	392000	1940000	105639	IA_180324_293_B5i_O-E5.raw	1	1	1	1	O14977|AZIN1_HUMAN	AZIN1	TARGET			0 0 5 5 6 6 3 0 0	FIDDANYSV	DB Search
SPKSPTAAL	SPKSPTAAL	42.14	870.481	9	55.6	9	-2.6777	0.81	1	436.248	2	58.3398	4810000	14300000	62060	IA_180324_293_B5i_O-E5.raw	2	2	2	2	Q53EZ4|CEP55_HUMAN	CEP55	TARGET			0 0 0 0 3 3 22 39 5	SPKSPTAAL	DB Search
NRGDFFM(+15.99)TL	NRGDFFMTL	42.06	1115.51	9	55.6	9	-3.5443	0.75	-0.5	558.76	2	105.5	416000	1840000	124365	IA_180324_293_B5i_O-E5.raw	1	1	1	1	Q9H269|VPS16_HUMAN	VPS16	TARGET	Oxidation (M)	M7:Oxidation (M):1000.00	0 0 0 0 5 11 4 2 2	NRGDFFM(+15.99)TL	DB Search
HPRSPTPTL	HPRSPTPTL	42	1004.54	9	77.8	9	6.9866	0.85	0.7	503.278	2	58.8994	835000	2310000	62630	IA_180324_293_B5i_O-E5.raw	1	1	1	1	Q96HE9|PRR11_HUMAN	PRR11	TARGET			5 11 2 2 0 0 6 6 5	HPRSPTPTL	DB Search
APADYFRIL	APADYFRIL	41.89	1064.57	9	77.8	9	-2.5452	0.74	3.2	533.292	2	121.962	393000	2480000	146780	IA_180324_293_B5i_O-E5.raw	4	4	1	1	Q9BVL2|NUP58_HUMAN	NUP58	TARGET			5 36 54 42 11 2 0 0 5	APADYFRIL	DB Search
TPRSTVGVAVL	TPRSTVGVAVL	41.79	1098.64	11	45.5	11	-1.4146	0.87	-0.5	550.327	2	89.0132	1630000	6840000	102908	IA_180324_293_B5i_O-E5.raw	2	2	1	1	Q96PQ7|KLHL5_HUMAN	KLHL5	TARGET			0 0 0 0 0 0 3 38 52 7 5	TPRSTVGVAVL	DB Search
APRPASGPIRPI	APRPASGPIRPI	41.78	1230.72	12	25	12	4.1752	0.6	-0.3	411.247	3	69.0661	149000	858000	76156	IA_180324_293_B5i_O-E5.raw	1	1	1	1	P26373|RL13_HUMAN	RPL13	TARGET			0 0 0 0 0 0 0 17 0 0 6 5	APRPASGPIRPI	DB Search
RLVPSVNGV	RLVPSVNGV	41.76	939.55	9	22.2	9	6.0547	0.77	-0.2	470.782	2	86.3935	71000	366000	99085	IA_180324_293_B5i_O-E5.raw	1	1	1	1	P11586|C1TC_HUMAN	MTHFD1	TARGET			0 0 0 0 0 21 13 0 0	RLVPSVNGV	DB Search
APAGGAGAL	APAGGAGAL	41.73	683.36	9	100	9	-4.9827	0.87	0.2	684.368	1	55.9187	4430000	9700000	58393	IA_180324_293_B5i_O-E5.raw	2	2	1	1	Q5T953|IER5L_HUMAN	IER5L	TARGET			5 5 10 10 12 48 48 44 5	APAGGAGAL	DB Search
Q(-17.03)PSAPGHSV	QPSAPGHSV	41.59	861.398	9	44.4	9	-3.968	0.52	2.7	862.408	1	53.3461	287000	1270000	54698	IA_180324_293_B5i_O-E5.raw	3	3	2	2	Q9ULH7|MRTFB_HUMAN	MRTFB	TARGET	Pyro-glu from Q	Q1:Pyro-glu from Q:1000.00	0 0 0 14 0 0 11 21 5	Q(-17.03)PSAPGHSV	DB Search
Q(-17.03)PTGGKARL	QPTGGKARL	41.53	909.503	9	77.8	9	1.8872	0.65	-2.5	455.758	2	52.4922	2060000	9960000	53843	IA_180324_293_B5i_O-E5.raw	1	1	1	1	Q71UM5|RS27L_HUMAN:P42677|RS27_HUMAN	RPS27L:RPS27	TARGET	Pyro-glu from Q	Q1:Pyro-glu from Q:1000.00	0 0 32 19 12 12 6 6 5	Q(-17.03)PTGGKARL	DB Search
GM(+15.99)IGLVTSL	GMIGLVTSL	41.42	905.489	9	44.4	9	-7.0515	0.82	-0.9	906.496	1	114.949	268000	1030000	136913	IA_180324_293_B5i_O-E5.raw	1	1	1	1	Q16531|DDB1_HUMAN	DDB1	TARGET	Oxidation (M)	M2:Oxidation (M):1000.00	0 0 2 2 4 2 0 0 0	GM(+15.99)IGLVTSL	DB Search
APAAGSKVL	APAAGSKVL	41.41	812.476	9	100	9	-1.1575	0.58	1	407.245	2	54.304	710000	2300000	56132	IA_180324_293_B5i_O-E5.raw	1	1	1	1	Q9Y2U8|MAN1_HUMAN	LEMD3	TARGET			5 61 39 13 5 5 5 8 5	APAAGSKVL	DB Search
GPTKPPSQL	GPTKPPSQL	41.36	923.508	9	22.2	9	-1.7902	0.52	-0.9	462.761	2	53.0963	90000	173000	54132	IA_180324_293_B5i_O-E5.raw	1	1	1	1	Q9Y6V0|PCLO_HUMAN	PCLO	TARGET			0 0 0 0 0 0 0 30 5	GPTKPPSQL	DB Search
ITTDVLYTI	ITTDVLYTI	41.36	1037.56	9	33.3	9	-2.3157	0.74	-0.5	519.789	2	123.025	143000	1010000	148188	IA_180324_293_B5i_O-E5.raw	2	2	1	1	P14866|HNRPL_HUMAN	HNRNPL	TARGET			0 0 0 0 20 0 0 83 5	ITTDVLYTI	DB Search
VPAPVPLM(+15.99)SL	VPAPVPLMSL	41.35	1038.58	10	80	10	-6.7136	0.76	3	520.298	2	116.931	511000	2900000	139837	IA_180324_293_B5i_O-E5.raw	2	2	2	2	Q9UQ35|SRRM2_HUMAN	SRRM2	TARGET	Oxidation (M)	M8:Oxidation (M):1000.00	0 0 12 12 35 26 26 11 26 5	VPAPVPLM(+15.99)SL	DB Search
M(+15.99)LLSLDFPGQA	MLLSLDFPGQA	41.26	1206.6	11	9.1	11	-1.5359	0.5	0.8	604.305	2	128.831	1250000	4090000	156737	IA_180324_293_B5i_O-E5.raw	2	2	1	1	P51654|GPC3_HUMAN	GPC3	TARGET	Oxidation (M)	M1:Oxidation (M):1000.00	0 0 5 1 0 0 0 0 0 0 0	M(+15.99)LLSLDFPGQA	DB Search
SLHDAIM(+15.99)IV	SLHDAIMIV	41.24	1013.52	9	66.7	9	-2.5611	0.82	-0.3	1014.53	1	98.7598	9360	90700	115403	IA_180324_293_B5i_O-E5.raw	1	1	1	1	Q99832|TCPH_HUMAN	CCT7	TARGET	Oxidation (M)	M7:Oxidation (M):1000.00	0 0 0 28 55 45 45 21 5	SLHDAIM(+15.99)IV	DB Search
SRPPLVVF	SRPPLVVF	41.21	913.538	8	37.5	8	2.3526	0.83	0.8	457.777	2	110.777	1240000	2230000	131423	IA_180324_293_B5i_O-E5.raw	2	2	1	1	Q9NWD8|TM248_HUMAN	TMEM248	TARGET			0 0 0 0 0 42 20 5	SRPPLVVF	DB Search
QLRLPGQQL	QLRLPGQQL	41.17	1051.61	9	44.4	9	-3.5544	0.63	0.2	526.814	2	90.2249	102000	578000	104155	IA_180324_293_B5i_O-E5.raw	1	1	1	1	Q15036|SNX17_HUMAN	SNX17	TARGET			0 0 12 12 0 0 21 0 5	QLRLPGQQL	DB Search
LLLAAPAQA	LLLAAPAQA	41.14	866.523	9	44.4	9	-2.7326	0.92	-0.6	867.529	1	98.5355	1340000	6360000	115072	IA_180324_293_B5i_O-E5.raw	4	4	2	2	P17900|SAP3_HUMAN	GM2A	TARGET			0 0 15 0 16 8 8 0 0	LLLAAPAQA	DB Search
QAALPGHPL	QAALPGHPL	41.12	902.497	9	11.1	9	-1.9254	0.68	6.3	452.259	2	71.6403	25800	165000	79571	IA_180324_293_B5i_O-E5.raw	1	1	1	1	Q9H7S9|ZN703_HUMAN	ZNF703	TARGET			0 0 0 0 0 0 16 0 0	QAALPGHPL	DB Search
AM(+15.99)IELVERL	AMIELVERL	41.1	1088.59	9	55.6	9	-0.3772	0.84	-0.8	545.302	2	102.18	793000	2750000	119869	IA_180324_293_B5i_O-E5.raw	2	2	1	1	Q96DX7|TRI44_HUMAN	TRIM44	TARGET	Oxidation (M)	M2:Oxidation (M):1000.00	0 0 90 25 16 10 9 0 0	AM(+15.99)IELVERL	DB Search
TPRNLNRSL	TPRNLNRSL	41.09	1069.6	9	77.8	9	2.0971	0.17	-0.7	357.54	3	52.3863	658000	2820000	53310	IA_180324_293_B5i_O-E5.raw	3	3	1	1	Q8NCN4|RN169_HUMAN	RNF169	TARGET			5 9 4 2 2 4 1 1 2	TPRNLNRSL	DB Search
APRGAGVSNF	APRGAGVSNF	41.06	974.493	10	40	10	-1.4355	0.76	1	488.254	2	59.448	735000	2600000	63492	IA_180324_293_B5i_O-E5.raw	2	2	1	1	Q92729|PTPRU_HUMAN	PTPRU	TARGET			0 0 0 0 0 0 3 3 2 2	APRGAGVSNF	DB Search
SPREALIRL	SPREALIRL	41.06	1053.63	9	44.4	9	6.3053	0.52	-0.3	352.217	3	90.034	526000	1600000	104265	IA_180324_293_B5i_O-E5.raw	2	2	1	1	O95125|ZN202_HUMAN	ZNF202	TARGET			5 0 0 0 7 11 12 0 0	SPREALIRL	DB Search
GPAGPILSL	GPAGPILSL	41.04	823.48	9	55.6	9	-8.8088	0.73	-5	824.483	1	119.171	348000	2050000	143097	IA_180324_293_B5i_O-E5.raw	2	2	1	1	Q9BYG3|MK67I_HUMAN	NIFK	TARGET			0 0 8 5 5 5 8 0 0	GPAGPILSL	DB Search
SM(+15.99)M(+15.99)DPNHFL	SMMDPNHFL	41.04	1122.45	9	55.6	9	-3.9783	0.85	0.1	562.231	2	75.7851	324000	985000	84966	IA_180324_293_B5i_O-E5.raw	2	2	1	1	Q8IWV8|UBR2_HUMAN	UBR2	TARGET	Oxidation (M);Oxidation (M)	M2:Oxidation (M):1000.00;M3:Oxidation (M):1000.00	0 0 14 14 0 0 13 13 5	SM(+15.99)M(+15.99)DPNHFL	DB Search
SKERSGVSL	SKERSGVSL	41.03	961.519	9	66.7	9	-4.1215	0.73	-1.8	481.766	2	47.1857	948000	3240000	45795	IA_180324_293_B5i_O-E5.raw	1	1	1	1	P16402|H13_HUMAN:P16403|H12_HUMAN:P10412|H14_HUMAN	H1-3:H1-2:H1-4	TARGET			0 0 8 0 5 5 10 41 5	SKERSGVSL	DB Search
SPAIGPRGL	SPAIGPRGL	40.99	866.497	9	55.6	9	0.4077	0.74	0.2	434.256	2	75.0522	1490000	4510000	84416	IA_180324_293_B5i_O-E5.raw	2	2	2	2	O43462|MBTP2_HUMAN	MBTPS2	TARGET			5 26 69 69 15 0 0 0 1	SPAIGPRGL	DB Search
RPNTPKTLL	RPNTPKTLL	40.93	1038.62	9	44.4	9	8.4101	0.58	0.5	520.317	2	69.4008	297000	938000	76539	IA_180324_293_B5i_O-E5.raw	1	1	1	1	Q92973|TNPO1_HUMAN:O14787|TNPO2_HUMAN	TNPO1:TNPO2	TARGET			4 0 0 0 0 0 16 13 5	RPNTPKTLL	DB Search
APSPLQPAL	APSPLQPAL	40.9	892.502	9	66.7	9	-4.076	0.2	0.4	447.258	2	97.3294	319000	1050000	113671	IA_180324_293_B5i_O-E5.raw	3	3	1	1	Q9BW85|YJU2_HUMAN	YJU2	TARGET			0 0 11 11 14 0 6 6 5	APSPLQPAL	DB Search
APPEYHRKAV	APPEYHRKAV	40.77	1166.62	10	60	10	-2.3125	0.15	-0.8	389.88	3	41.7028	3150000	4180000	39198	IA_180324_293_B5i_O-E5.raw	3	3	1	1	Q9UBU8|MO4L1_HUMAN	MORF4L1	TARGET			5 26 23 23 14 5 0 0 0 0	APPEYHRKAV	DB Search
SPAGPILSI	SPAGPILSI	40.74	853.491	9	22.2	9	-7.2344	0.62	-3.6	854.495	1	115.217			137500	IA_180324_293_B5i_O-E5.raw	1	1	0	0	P11940|PABP1_HUMAN:Q9H361|PABP3_HUMAN:Q4VXU2|PAP1L_HUMAN:Q5JQF8|PAP1M_HUMAN	PABPC1:PABPC3:PABPC1L:PABPC1L2A	TARGET			0 0 14 0 0 0 32 0 0	SPAGPILSI	DB Search
ALLSLDPAAV	ALLSLDPAAV	40.73	968.554	10	20	10	-1.4537	0.78	1.9	485.285	2	127.593	473000	2690000	154699	IA_180324_293_B5i_O-E5.raw	2	2	2	2	P78527|PRKDC_HUMAN	PRKDC	TARGET			0 0 16 16 0 0 0 0 0 0	ALLSLDPAAV	DB Search
FLQPELVKL	FLQPELVKL	40.73	1085.65	9	77.8	9	-2.853	0.86	0.8	543.832	2	118.713	382000	2110000	142286	IA_180324_293_B5i_O-E5.raw	1	1	1	1	Q14997|PSME4_HUMAN	PSME4	TARGET			0 0 4 2 2 3 5 3 3	FLQPELVKL	DB Search
QRQDIAFAY	QRQDIAFAY	40.6	1110.55	9	77.8	9	1.181	0.76	-1.2	556.279	2	85.7207	1160000	4460000	98564	IA_180324_293_B5i_O-E5.raw	6	6	1	1	P07355|ANXA2_HUMAN	ANXA2	TARGET			0 0 2 3 27 27 49 20 5	QRQDIAFAY	DB Search
SLQANVQRL	SLQANVQRL	40.6	1027.58	9	55.6	9	0.2324	0.8	2.4	514.797	2	73.4375	140000	768000	82241	IA_180324_293_B5i_O-E5.raw	1	1	1	1	P26373|RL13_HUMAN	RPL13	TARGET			0 0 75 49 0 0 11 11 5	SLQANVQRL	DB Search
RPSGKGIVEF	RPSGKGIVEF	40.55	1088.6	10	50	10	4.0449	0.76	-0.3	545.306	2	78.0512	344000	843000	88431	IA_180324_293_B5i_O-E5.raw	1	1	1	1	Q15233|NONO_HUMAN	NONO	TARGET			0 0 0 0 0 7 7 14 5 5	RPSGKGIVEF	DB Search
ESVAILPQL	ESVAILPQL	40.54	968.554	9	44.4	9	-16.869	0.79	-0.6	969.561	1	113.081	170000	987000	134648	IA_180324_293_B5i_O-E5.raw	1	1	1	1	O43731|ERD23_HUMAN:P33947|ERD22_HUMAN:P24390|ERD21_HUMAN	KDELR3:KDELR2:KDELR1	TARGET			0 0 6 8 12 0 9 0 0	ESVAILPQL	DB Search
LPYKAGLSL	LPYKAGLSL	40.53	960.564	9	88.9	9	-3.5729	0.64	-1.9	481.289	2	97.2409	287000	1530000	113469	IA_180324_293_B5i_O-E5.raw	2	2	2	2	Q96P48|ARAP1_HUMAN	ARAP1	TARGET			5 44 20 5 5 0 2 23 5	LPYKAGLSL	DB Search
QM(+15.99)AEIAVNA	QMAEIAVNA	40.46	961.454	9	55.6	9	-5.8099	0.76	4.2	962.465	1	66.27	125000	527000	72539	IA_180324_293_B5i_O-E5.raw	3	3	1	1	P48643|TCPE_HUMAN	CCT5	TARGET	Oxidation (M)	M2:Oxidation (M):1000.00	0 0 7 7 22 22 11 0 0	QM(+15.99)AEIAVNA	DB Search
QPLAPSGLTL	QPLAPSGLTL	40.44	995.565	10	40	10	-3.8461	0.87	-0.1	498.79	2	113.214	162000	802000	134710	IA_180324_293_B5i_O-E5.raw	1	1	1	1	Q6NTF9|RHBD2_HUMAN	RHBDD2	TARGET			5 0 0 0 0 0 0 17 60 5	QPLAPSGLTL	DB Search
PRQPPM(+15.99)SL	PRQPPMSL	40.41	940.48	8	62.5	8	1.8292	0.5	0.5	471.248	2	52.9712	656000	1410000	53745	IA_180324_293_B5i_O-E5.raw	3	3	2	2	Q13045|FLII_HUMAN	FLII	TARGET	Oxidation (M)	M6:Oxidation (M):1000.00	0 0 60 44 28 0 58 5	PRQPPM(+15.99)SL	DB Search
VPAEPKLAF	VPAEPKLAF	40.38	970.549	9	11.1	9	-5.2262	0.71	2.5	971.558	1	95.4715	18800	94700	111121	IA_180324_293_B5i_O-E5.raw	1	1	1	1	P18124|RL7_HUMAN	RPL7	TARGET			0 0 0 0 0 0 40 0 0	VPAEPKLAF	DB Search
APKRPPSAFF	APKRPPSAFF	40.29	1116.61	10	30	10	4.1585	0.73	0.6	559.312	2	83.4104	142000	356000	95341	IA_180324_293_B5i_O-E5.raw	1	1	1	1	P09429|HMGB1_HUMAN:P26583|HMGB2_HUMAN:B2RPK0|HGB1A_HUMAN	HMGB1:HMGB2:HMGB1P1	TARGET			0 0 0 0 0 0 0 14 21 5	APKRPPSAFF	DB Search
SPSDRPLSL	SPSDRPLSL	40.24	970.508	9	77.8	9	-3.0803	0.71	-0.4	486.261	2	77.4503	124000	768000	87369	IA_180324_293_B5i_O-E5.raw	1	1	1	1	Q12769|NU160_HUMAN	NUP160	TARGET			5 42 15 9 2 0 0 10 5	SPSDRPLSL	DB Search
SPALQTPSL	SPALQTPSL	40.16	912.492	9	55.6	9	-7.7905	0.52	-0.9	457.253	2	92.7909	301000	1380000	107698	IA_180324_293_B5i_O-E5.raw	3	3	2	2	Q13029|PRDM2_HUMAN	PRDM2	TARGET			0 0 9 6 0 0 8 8 5	SPALQTPSL	DB Search
YRGPANGF	YRGPANGF	40.16	880.419	8	50	8	-0.119	0.71	0.6	441.217	2	62.6623	643000	2020000	67953	IA_180324_293_B5i_O-E5.raw	2	2	1	1	Q14444|CAPR1_HUMAN	CAPRIN1	TARGET			0 0 11 0 0 34 30 5	YRGPANGF	DB Search
RPAANPIQF	RPAANPIQF	40.15	1012.55	9	55.6	9	-2.5525	0.83	-0.1	507.28	2	85.1785	2570000	7210000	97931	IA_180324_293_B5i_O-E5.raw	1	1	1	1	P23921|RIR1_HUMAN	RRM1	TARGET			1 0 0 1 3 6 6 5 5	RPAANPIQF	DB Search
KLSEYEM(+15.99)SI	KLSEYEMSI	40.13	1114.52	9	55.6	9	-0.3256	0.78	-0.1	558.268	2	73.7608	332000	1000000	82586	IA_180324_293_B5i_O-E5.raw	2	2	1	1	Q8NBU5|ATAD1_HUMAN	ATAD1	TARGET	Oxidation (M)	M7:Oxidation (M):1000.00	5 1 1 1 1 3 2 4 4	KLSEYEM(+15.99)SI	DB Search
APRTVALTALL	APRTVALTALL	40.12	1124.69	11	54.5	11	-1.2954	0.76	0.9	563.354	2	121.98	166000	858000	146590	IA_180324_293_B5i_O-E5.raw	1	1	1	1	P04440|DPB1_HUMAN	HLA-DPB1	TARGET			0 0 0 0 0 19 19 35 45 12 5	APRTVALTALL	DB Search
AAAGPGAAL	AAAGPGAAL	40.1	697.376	9	77.8	9	-6.3517	0.81	2.2	698.385	1	65.1527	323000	683000	71328	IA_180324_293_B5i_O-E5.raw	1	1	1	1	Q8WUB8|PHF10_HUMAN	PHF10	TARGET			0 0 9 33 10 10 49 11 5	AAAGPGAAL	DB Search
NPRKYLRSV	NPRKYLRSV	40.09	1131.65	9	66.7	9	16.3211	0.32	2.5	378.225	3	65.415	1660000	2810000	71380	IA_180324_293_B5i_O-E5.raw	1	1	1	1	P67809|YBOX1_HUMAN:P16989|YBOX3_HUMAN	YBX1:YBX3	TARGET			5 4 3 3 6 4 1 0 0	NPRKYLRSV	DB Search
KLSEIPLTL	KLSEIPLTL	40.07	1012.62	9	77.8	9	-3.6649	0.8	0.9	507.316	2	117.668	459000	2600000	140701	IA_180324_293_B5i_O-E5.raw	1	1	1	1	Q9UIG0|BAZ1B_HUMAN	BAZ1B	TARGET			5 11 0 0 11 26 26 42 5	KLSEIPLTL	DB Search
PPACCLILL	PPACCLILL	40.03	941.508	9	22.2	9	-9.7489	0.15	-0.2	471.761	2	121.104	405000	1690000	145584	IA_180324_293_B5i_O-E5.raw	5	5	2	2	Q8TDW7|FAT3_HUMAN	FAT3	TARGET			0 0 0 0 0 13 2 0 0	PPACCLILL	DB Search
VLIDYQRNV	VLIDYQRNV	40.02	1118.61	9	55.6	9	-0.4364	0.86	1	560.312	2	81.4369	1860000	8190000	92933	IA_180324_293_B5i_O-E5.raw	2	2	1	1	O14980|XPO1_HUMAN	XPO1	TARGET			5 5 37 24 3 1 0 0 0	VLIDYQRNV	DB Search
SPRVPASET	SPRVPASET	39.98	942.477	9	55.6	9	-7.2439	0.79	-0.5	472.246	2	41.3471	503000	3030000	38009	IA_180324_293_B5i_O-E5.raw	1	1	1	1	Q9HD15|SRA1_HUMAN	SRA1	TARGET			0 0 24 38 0 0 92 62 5	SPRVPASET	DB Search
RLNKVIKSV	RLNKVIKSV	39.92	1055.68	9	77.8	9	18.6059	0.79	0.6	352.901	3	68.6744	559000	1620000	76084	IA_180324_293_B5i_O-E5.raw	1	1	1	1	Q16531|DDB1_HUMAN	DDB1	TARGET			5 6 10 20 7 8 9 0 0	RLNKVIKSV	DB Search
SPASPAPDL	SPASPAPDL	39.91	853.418	9	22.2	9	-5.7305	0.9	0.2	854.426	1	73.7771	408000	1420000	82238	IA_180324_293_B5i_O-E5.raw	4	4	2	2	Q504T8|MIDN_HUMAN	MIDN	TARGET			0 0 14 20 0 0 0 0 0	SPASPAPDL	DB Search
APRPASGPI	APRPASGPI	39.9	864.482	9	77.8	9	-0.6853	0.79	2	433.249	2	53.3656	317000	919000	55013	IA_180324_293_B5i_O-E5.raw	3	3	2	2	P26373|RL13_HUMAN	RPL13	TARGET			4 2 2 0 0 3 5 4 4	APRPASGPI	DB Search
QPPSIRNGL	QPPSIRNGL	39.89	980.54	9	44.4	9	1.388	0.89	2	491.278	2	68.8032			75953	IA_180324_293_B5i_O-E5.raw	1	1	0	0	Q96G46|DUS3L_HUMAN	DUS3L	TARGET			0 0 18 4 4 0 0 0 5	QPPSIRNGL	DB Search
M(+15.99)PRTGNGPM(+15.99)SV	MPRTGNGPMSV	39.89	1177.52	11	45.5	11	-6.2497	0.71	-0.3	589.768	2	39.2213	1680000	4390000	35246	IA_180324_293_B5i_O-E5.raw	1	1	1	1	O95793|STAU1_HUMAN	STAU1	TARGET	Oxidation (M);Oxidation (M)	M1:Oxidation (M):1000.00;M9:Oxidation (M):1000.00	0 0 3 0 0 2 19 22 13 0 0	M(+15.99)PRTGNGPM(+15.99)SV	DB Search
YLLDLHSYL	YLLDLHSYL	39.87	1135.59	9	77.8	9	0.9003	0.8	1	568.804	2	129.975	1340000	8240000	157932	IA_180324_293_B5i_O-E5.raw	1	1	1	1	O60337|MARH6_HUMAN	MARCHF6	TARGET			4 4 5 4 4 0 0 2 3	YLLDLHSYL	DB Search
SPRKPPLFL	SPRKPPLFL	39.83	1053.63	9	77.8	9	4.3835	0.37	-1.2	527.823	2	98.1628	3710000	5700000	115096	IA_180324_293_B5i_O-E5.raw	1	1	1	1	Q8IZC4|RTKN2_HUMAN	RTKN2	TARGET			0 0 3 8 20 25 23 7 5	SPRKPPLFL	DB Search
VPVSGTQGL	VPVSGTQGL	39.68	856.465	9	55.6	9	-3.3309	0.33	2.7	857.475	1	71.0753	103000	774000	78844	IA_180324_293_B5i_O-E5.raw	5	5	3	3	P23511|NFYA_HUMAN	NFYA	TARGET			5 0 4 4 4 0 0 0 5	VPVSGTQGL	DB Search
RPSSPGFSVL	RPSSPGFSVL	39.67	1045.56	10	40	10	-5.3697	0.77	-1	523.785	2	95.6343	104000	470000	111287	IA_180324_293_B5i_O-E5.raw	1	1	1	1	P55899|FCGRN_HUMAN	FCGRT	TARGET			0 0 0 0 0 0 28 28 17 5	RPSSPGFSVL	DB Search
GVDDAANFRTV	GVDDAANFRTV	39.66	1163.56	11	54.5	11	-1.7251	0.74	0.2	582.786	2	75.0073	49800	306000	84063	IA_180324_293_B5i_O-E5.raw	1	1	1	1	O43795|MYO1B_HUMAN	MYO1B	TARGET			0 0 17 17 18 18 11 7 0 0 0	GVDDAANFRTV	DB Search
KIQEILTQV	KIQEILTQV	39.65	1070.63	9	100	9	-3.8085	0.83	0	536.324	2	96.4244	939000	4150000	112449	IA_180324_293_B5i_O-E5.raw	4	4	2	2	O00425|IF2B3_HUMAN	IGF2BP3	TARGET			5 2 2 9 25 51 21 4 4	KIQEILTQV	DB Search
APDQHTRLL	APDQHTRLL	39.62	1049.56	9	33.3	9	5.5861	0.51	1.2	350.862	3	63.2744	702000	2070000	68758	IA_180324_293_B5i_O-E5.raw	1	1	1	1	O15360|FANCA_HUMAN	FANCA	TARGET			0 0 0 0 60 20 0 0 5	APDQHTRLL	DB Search
ALYVAVVNV	ALYVAVVNV	39.56	946.549	9	33.3	9	-2.2445	0.8	1.8	474.283	2	119.806	289000	1810000	143606	IA_180324_293_B5i_O-E5.raw	2	2	2	2	Q9BVK8|TM147_HUMAN	TMEM147	TARGET			0 0 45 28 28 0 0 0 0	ALYVAVVNV	DB Search
RPDGHIVSV	RPDGHIVSV	39.53	978.525	9	33.3	9	5.9669	0.76	0.9	490.27	2	63.0893	50500	207000	68162	IA_180324_293_B5i_O-E5.raw	1	1	1	1	Q8N122|RPTOR_HUMAN	RPTOR	TARGET			5 0 0 0 7 16 0 0 0	RPDGHIVSV	DB Search
SLM(+15.99)KLVSDL	SLMKLVSDL	39.53	1020.55	9	33.3	9	-1.5234	0.55	-1.1	511.283	2	104.58	71900	573000	123159	IA_180324_293_B5i_O-E5.raw	2	2	2	2	Q15528|MED22_HUMAN	MED22	TARGET	Oxidation (M)	M3:Oxidation (M):1000.00	0 0 12 0 0 0 0 18 5	SLM(+15.99)KLVSDL	DB Search
YRAQPSASL	YRAQPSASL	39.46	991.509	9	44.4	9	-1.3616	0.48	0.4	496.762	2	59.047	362000	1600000	62791	IA_180324_293_B5i_O-E5.raw	3	3	1	1	Q96PK6|RBM14_HUMAN	RBM14	TARGET			0 0 20 24 0 0 0 50 5	YRAQPSASL	DB Search
HLAPENFYI	HLAPENFYI	39.45	1102.54	9	55.6	9	4.0776	0.73	9.7	552.285	2	110.431	24000	251000	130961	IA_180324_293_B5i_O-E5.raw	2	2	1	1	P07686|HEXB_HUMAN	HEXB	TARGET			0 0 2 0 0 2 4 2 4	HLAPENFYI	DB Search
APQTHLGL	APQTHLGL	39.44	835.455	8	100	8	-1.6617	0.33	2.6	418.736	2	73.3005	1430000	3750000	81895	IA_180324_293_B5i_O-E5.raw	1	1	1	1	Q9BUP0|EFHD1_HUMAN:Q96C19|EFHD2_HUMAN	EFHD1:EFHD2	TARGET			5 24 16 10 2 2 6 5	APQTHLGL	DB Search
VPHGHITSL	VPHGHITSL	39.42	959.519	9	66.7	9	8.5834	0.62	1.8	480.768	2	65.0031	501000	1250000	70704	IA_180324_293_B5i_O-E5.raw	3	3	2	2	P41227|NAA10_HUMAN:Q9BSU3|NAA11_HUMAN	NAA10:NAA11	TARGET			5 11 3 0 0 0 3 10 5	VPHGHITSL	DB Search
SADTTILFV	SADTTILFV	39.42	965.507	9	33.3	9	-1.9494	0.78	2.6	966.517	1	127.538	112000	725000	154535	IA_180324_293_B5i_O-E5.raw	1	1	1	1	P43307|SSRA_HUMAN	SSR1	TARGET			0 0 0 7 7 6 0 0 0	SADTTILFV	DB Search
SILEDPPSI	SILEDPPSI	39.38	969.502	9	55.6	9	0.6202	0.98	-1.4	970.508	1	109.401	1120000	2870000	129777	IA_180324_293_B5i_O-E5.raw	7	7	2	2	Q9NVM9|INT13_HUMAN	INTS13	TARGET			0 0 3 2 3 19 3 1 1	SILEDPPSI	DB Search
SPALKTTRL	SPALKTTRL	39.35	985.592	9	33.3	9	2.8709	0.78	2	493.804	2	60.2854	227000	897000	64047	IA_180324_293_B5i_O-E5.raw	2	2	1	1	Q5SW79|CE170_HUMAN	CEP170	TARGET			0 0 50 58 25 0 0 0 0	SPALKTTRL	DB Search
GIGSLTSV	GIGSLTSV	39.34	732.402	8	37.5	8	-9.9653	0.75	0.1	733.409	1	90.4155	376000	1790000	104245	IA_180324_293_B5i_O-E5.raw	1	1	1	1	P08218|CEL2B_HUMAN	CELA2B	TARGET			0 0 25 25 0 25 0 0	GIGSLTSV	DB Search
GLGSITSV	GLGSITSV	39.34	732.402	8	37.5	8	-9.7752	0.79	0.1	733.409	1	90.4155	376000	1790000	104245	IA_180324_293_B5i_O-E5.raw	1	1	1	1	Q9Y4C1|KDM3A_HUMAN	KDM3A	TARGET			0 0 25 25 0 25 0 0	GLGSITSV	DB Search
SPHLTLEF	SPHLTLEF	39.33	942.481	8	50	8	1.6387	0.87	0.1	472.248	2	110.376	126000	847000	130871	IA_180324_293_B5i_O-E5.raw	1	1	1	1	Q96GM8|TOE1_HUMAN	TOE1	TARGET			0 0 0 7 7 5 0 5	SPHLTLEF	DB Search
SPHHALGL	SPHHALGL	39.32	830.44	8	75	8	7.1721	0.87	1.5	416.228	2	65.1343	669000	1270000	71432	IA_180324_293_B5i_O-E5.raw	2	2	1	1	Q96F45|ZN503_HUMAN	ZNF503	TARGET			0 0 12 12 43 26 96 5	SPHHALGL	DB Search
LLPEGPPAI	LLPEGPPAI	39.27	905.522	9	55.6	9	0.0596	0.41	-0.4	453.768	2	109.718	1150000	2870000	130057	IA_180324_293_B5i_O-E5.raw	2	2	2	2	Q15011|HERP1_HUMAN	HERPUD1	TARGET			0 0 0 0 15 16 12 12 5	LLPEGPPAI	DB Search
HPQSDLLGL	HPQSDLLGL	39.25	978.513	9	33.3	9	-2.5877	0.73	-0.6	490.264	2	99.0923	403000	1050000	115853	IA_180324_293_B5i_O-E5.raw	1	1	1	1	Q99816|TS101_HUMAN	TSG101	TARGET			0 0 0 0 0 45 0 79 5	HPQSDLLGL	DB Search
ALEEQLQQIRAE	ALEEQLQQIRAE	39.21	1426.74	12	25	12	-0.3785	0.67	0.1	714.378	2	84.5383	57100	375000	96707	IA_180324_293_B5i_O-E5.raw	1	1	1	1	P13645|K1C10_HUMAN	KRT10	TARGET			0 0 0 0 52 48 48 0 0 0 0 0	ALEEQLQQIRAE	DB Search
SPRPPLISV	SPRPPLISV	39.14	964.571	9	44.4	9	-6.4019	0.75	-0.4	483.292	2	93.9578	2990000	12400000	109389	IA_180324_293_B5i_O-E5.raw	1	1	1	1	Q9H0R1|AP5M1_HUMAN	AP5M1	TARGET			0 0 0 5 0 0 66 8 5	SPRPPLISV	DB Search
APSLVAPAL	APSLVAPAL	39.11	837.496	9	44.4	9	-0.6073	0.82	1.4	838.504	1	110.544	111000	551000	131001	IA_180324_293_B5i_O-E5.raw	2	2	1	1	Q15691|MARE1_HUMAN	MAPRE1	TARGET			0 0 25 25 41 58 0 0 0	APSLVAPAL	DB Search
SPASDTYIVF	SPASDTYIVF	39.09	1098.52	10	30	10	-3.0844	0.7	-2	1099.53	1	119.016	87600	634000	142616	IA_180324_293_B5i_O-E5.raw	2	2	2	2	Q13765|NACA_HUMAN:E9PAV3|NACAM_HUMAN	NACA	TARGET			0 0 35 0 0 42 42 0 0 0	SPASDTYIVF	DB Search
APRLPITGL	APRLPITGL	39	936.576	9	66.7	9	0.628	0.78	-0.1	469.295	2	107.474	12300000	45900000	127531	IA_180324_293_B5i_O-E5.raw	1	1	1	1	Q8TF50|ZN526_HUMAN	ZNF526	TARGET			1 0 0 2 6 8 6 9 5	APRLPITGL	DB Search
APGLPTARA	APGLPTARA	38.99	852.482	9	55.6	9	-0.1651	0.87	0.9	427.249	2	60.2435	528000	2030000	64610	IA_180324_293_B5i_O-E5.raw	3	3	1	1	Q9UMX5|NENF_HUMAN	NENF	TARGET			5 17 7 5 4 1 0 0 0	APGLPTARA	DB Search
RLDPSGGALLL	RLDPSGGALLL	38.96	1110.64	11	36.4	11	2.1891	0.9	0.9	556.328	2	113.341	40400	247000	134863	IA_180324_293_B5i_O-E5.raw	1	1	1	1	Q7Z449|CP2U1_HUMAN	CYP2U1	TARGET			0 0 0 0 0 0 0 23 76 21 5	RLDPSGGALLL	DB Search
RVQKLDTY	RVQKLDTY	38.91	1021.56	8	37.5	8	20.3846	0.04	-1.1	511.785	2	70.6352	88900	484000	78167	IA_180324_293_B5i_O-E5.raw	2	2	1	1	Q9BUB4|ADAT1_HUMAN	ADAT1	TARGET			4 0 0 6 11 0 0 0	RVQKLDTY	DB Search
KPSPIYGGL	KPSPIYGGL	38.81	930.518	9	77.8	9	1.1139	0.75	0.3	466.266	2	84.0391	452000	1550000	96288	IA_180324_293_B5i_O-E5.raw	1	1	1	1	P03923|NU6M_HUMAN	MT-ND6	TARGET			5 8 12 0 0 22 17 61 5	KPSPIYGGL	DB Search
GPGLNRTGV	GPGLNRTGV	38.71	869.472	9	77.8	9	0.0277	0.68	0.4	435.743	2	53.9684	1740000	5410000	55247	IA_180324_293_B5i_O-E5.raw	1	1	1	1	Q14315|FLNC_HUMAN	FLNC	TARGET			5 26 15 15 3 0 0 2 2	GPGLNRTGV	DB Search
VPQGSKLEL	VPQGSKLEL	38.7	969.549	9	77.8	9	-2.3524	0.3	3	485.783	2	76.8355	141000	477000	86498	IA_180324_293_B5i_O-E5.raw	1	1	1	1	Q9BRX5|PSF3_HUMAN	GINS3	TARGET			5 17 17 3 3 0 1 5 5	VPQGSKLEL	DB Search
TPRHIIVRF	TPRHIIVRF	38.63	1137.68	9	88.9	9	22.2599	0.64	-0.1	380.233	3	89.8583	12300000	10400000	104750	IA_180324_293_B5i_O-E5.raw	7	7	1	1	Q9UN81|LORF1_HUMAN	L1RE1	TARGET			5 8 5 13 21 44 4 0 5	TPRHIIVRF	DB Search
STLHLVLRL	STLHLVLRL	38.4	1050.65	9	44.4	9	9.077	0.45	-1.2	526.334	2	115.361	1430000	6130000	137704	IA_180324_293_B5i_O-E5.raw	4	4	2	2	P0CG48|UBC_HUMAN:P62979|RS27A_HUMAN:P0CG47|UBB_HUMAN:P62987|RL40_HUMAN	UBC:RPS27A:UBB:UBA52	TARGET			0 0 0 0 0 9 9 4 4	STLHLVLRL	DB Search
NLNSIVPSV	NLNSIVPSV	38.35	941.518	9	44.4	9	-1.705	0.8	-1	942.525	1	109.416	976000	3380000	129963	IA_180324_293_B5i_O-E5.raw	4	4	2	2	P48200|IREB2_HUMAN	IREB2	TARGET			0 0 32 32 32 21 0 0 0	NLNSIVPSV	DB Search
AM(+15.99)LLEIPYM(+15.99)	AMLLEIPYM	38.3	1111.53	9	11.1	9	-4.9329	0.73	4.9	1112.54	1	117.151			140111	IA_180324_293_B5i_O-E5.raw	1	1	0	0	Q99613|EIF3C_HUMAN:B5ME19|EIFCL_HUMAN	EIF3C:EIF3CL	TARGET	Oxidation (M);Oxidation (M)	M2:Oxidation (M):1000.00;M9:Oxidation (M):1000.00	0 0 9 0 0 0 0 0 0	AM(+15.99)LLEIPYM(+15.99)	DB Search
APSPRPLSL	APSPRPLSL	38.18	936.539	9	77.8	9	-0.8664	0.8	-1.5	469.276	2	82.4727	3240000	15100000	94172	IA_180324_293_B5i_O-E5.raw	1	1	1	1	Q6NUT3|MFS12_HUMAN	MFSD12	TARGET			5 42 95 2 2 0 0 9 5	APSPRPLSL	DB Search
QPATPTRTI	QPATPTRTI	38.17	983.54	9	44.4	9	-0.562	0.76	0.5	492.777	2	52.1181	163000	607000	52837	IA_180324_293_B5i_O-E5.raw	4	4	1	1	P14859|PO2F1_HUMAN	POU2F1	TARGET			0 0 6 6 7 0 0 0 5	QPATPTRTI	DB Search
RLPEAIEEV	RLPEAIEEV	38.14	1054.57	9	77.8	9	5.6642	0.93	0.5	528.29	2	90.3924	75800	410000	104508	IA_180324_293_B5i_O-E5.raw	1	1	1	1	Q9UBQ7|GRHPR_HUMAN	GRHPR	TARGET			3 3 0 0 20 72 72 45 5	RLPEAIEEV	DB Search
YPGQPHPAL	YPGQPHPAL	38.11	978.492	9	33.3	9	3.6724	0.78	-0.5	490.253	2	69.9131	238000	1270000	77469	IA_180324_293_B5i_O-E5.raw	2	2	1	1	Q14469|HES1_HUMAN	HES1	TARGET			5 5 0 0 1 1 0 0 2	YPGQPHPAL	DB Search
VM(+15.99)VDGKPVNL	VMVDGKPVNL	38.06	1086.57	10	40	10	3.0212	0.72	0.2	544.295	2	78.5393	340000	2220000	88837	IA_180324_293_B5i_O-E5.raw	2	2	2	2	P63000|RAC1_HUMAN:P60763|RAC3_HUMAN	RAC1:RAC3	TARGET	Oxidation (M)	M2:Oxidation (M):1000.00	0 0 26 10 0 0 0 0 6 5	VM(+15.99)VDGKPVNL	DB Search
RLLEVPVM(+15.99)L	RLLEVPVML	37.98	1084.63	9	55.6	9	2.6738	0.84	-0.8	543.323	2	124.023	2540000	12100000	149787	IA_180324_293_B5i_O-E5.raw	1	1	1	1	Q96AB3|ISOC2_HUMAN	ISOC2	TARGET	Oxidation (M)	M8:Oxidation (M):1000.00	0 0 0 0 40 12 12 4 4	RLLEVPVM(+15.99)L	DB Search
SPSSILSTL	SPSSILSTL	37.94	903.491	9	66.7	9	-6.3891	0.78	0.1	452.753	2	117.563	613000	3030000	140523	IA_180324_293_B5i_O-E5.raw	1	1	1	1	Q9NZH5|PTTG2_HUMAN:O95997|PTTG1_HUMAN	PTTG2:PTTG1	TARGET			0 0 17 15 15 9 0 27 5	SPSSILSTL	DB Search
VLM(+15.99)TEDIKL	VLMTEDIKL	37.79	1076.58	9	100	9	-7.5836	0.9	1	539.297	2	92.7761	1280000	7530000	107427	IA_180324_293_B5i_O-E5.raw	2	2	2	2	Q04637|IF4G1_HUMAN	EIF4G1	TARGET	Oxidation (M)	M3:Oxidation (M):1000.00	5 7 40 5 5 7 17 7 5	VLM(+15.99)TEDIKL	DB Search
SLYDYNPNL	SLYDYNPNL	37.77	1097.5	9	33.3	9	-1.824	0.91	0.5	1098.51	1	99.8455	1450000	7530000	116889	IA_180324_293_B5i_O-E5.raw	3	3	2	2	Q99613|EIF3C_HUMAN:B5ME19|EIFCL_HUMAN	EIF3C:EIF3CL	TARGET			0 0 0 0 11 16 20 0 0	SLYDYNPNL	DB Search
IIQSIRM(+15.99)GM(+15.99)	IIQSIRMGM	37.77	1079.55	9	66.7	9	1.0927	0.55	2.6	540.782	2	54.9232	590000	2490000	56807	IA_180324_293_B5i_O-E5.raw	1	1	1	1	Q9Y6X1|SERP1_HUMAN:Q8N6R1|SERP2_HUMAN	SERP1:SERP2	TARGET	Oxidation (M);Oxidation (M)	M7:Oxidation (M):1000.00;M9:Oxidation (M):1000.00	5 8 2 0 8 1 1 3 5	IIQSIRM(+15.99)GM(+15.99)	DB Search
SPLLSVTSF	SPLLSVTSF	37.77	949.512	9	33.3	9	-2.3337	0.92	1.5	950.521	1	126.267	68200	637000	152784	IA_180324_293_B5i_O-E5.raw	1	1	1	1	Q9NX18|SDHF2_HUMAN	SDHAF2	TARGET			0 0 17 43 23 0 0 0 0	SPLLSVTSF	DB Search
SPAGLKAVL	SPAGLKAVL	37.75	854.523	9	100	9	3.2708	0.6	-0.7	428.268	2	88.7532	277000	1310000	102100	IA_180324_293_B5i_O-E5.raw	2	2	2	2	Q6P9B9|INT5_HUMAN	INTS5	TARGET			5 30 14 3 3 5 7 8 5	SPAGLKAVL	DB Search
TLATDILM(+15.99)GV	TLATDILMGV	37.74	1048.55	10	10	10	0.1046	0.82	-4.8	1049.55	1	129.754	1980000	8920000	157754	IA_180324_293_B5i_O-E5.raw	2	2	2	2	O43143|DHX15_HUMAN	DHX15	TARGET	Oxidation (M)	M8:Oxidation (M):1000.00	0 0 1 0 0 2 1 0 0 0	TLATDILM(+15.99)GV	DB Search
KPVYPGQTL	KPVYPGQTL	37.72	1001.55	9	77.8	9	-0.1651	0.76	-2.8	501.783	2	71.3393	6690	72000	79239	IA_180324_293_B5i_O-E5.raw	2	2	1	1	P51659|DHB4_HUMAN	HSD17B4	TARGET			5 2 2 8 0 0 18 20 5	KPVYPGQTL	DB Search
APSPPRLLA	APSPPRLLA	37.69	920.544	9	33.3	9	1.3411	0.8	1.2	461.28	2	84.3149	821000	3610000	96264	IA_180324_293_B5i_O-E5.raw	2	2	1	1	Q8IZN3|ZDH14_HUMAN	ZDHHC14	TARGET			0 0 48 49 4 0 0 0 0	APSPPRLLA	DB Search
SPNTDREVL	SPNTDREVL	37.69	1029.51	9	44.4	9	-1.5232	0.72	0.2	515.762	2	57.2606	235000	918000	60345	IA_180324_293_B5i_O-E5.raw	1	1	1	1	Q14999|CUL7_HUMAN	CUL7	TARGET			0 0 32 9 9 0 0 0 5	SPNTDREVL	DB Search
ELDRTPPEV	ELDRTPPEV	37.66	1054.53	9	66.7	9	-0.0268	0.67	2.8	528.274	2	66.2139	420000	1060000	72747	IA_180324_293_B5i_O-E5.raw	1	1	1	1	Q15393|SF3B3_HUMAN	SF3B3	TARGET			3 3 5 0 14 22 0 0 5	ELDRTPPEV	DB Search
APPRTPLTAL	APPRTPLTAL	37.63	1035.61	10	70	10	-1.7984	0.86	0.9	518.812	2	93.0325	1680000	3960000	108047	IA_180324_293_B5i_O-E5.raw	2	2	1	1	P47928|ID4_HUMAN	ID4	TARGET			5 9 2 0 3 0 0 26 19 5	APPRTPLTAL	DB Search
LLPPPPRVGG	LLPPPPRVGG	37.61	1001.6	10	30	10	2.6449	0.86	-0.6	501.808	2	79.6976	1660000	7330000	90575	IA_180324_293_B5i_O-E5.raw	7	7	2	2	P08648|ITA5_HUMAN	ITGA5	TARGET			0 0 74 58 8 0 0 0 0 0	LLPPPPRVGG	DB Search
RPSAAGINL	RPSAAGINL	37.57	897.503	9	55.6	9	-0.8124	0.7	3	449.76	2	76.6674	4200000	12800000	86472	IA_180324_293_B5i_O-E5.raw	1	1	1	1	Q08211|DHX9_HUMAN	DHX9	TARGET			1 0 0 0 4 10 46 26 5	RPSAAGINL	DB Search
SPPSLQRHSL	SPPSLQRHSL	37.56	1120.6	10	80	10	5.926	0.34	1.2	374.541	3	59.7565	731000	2010000	63830	IA_180324_293_B5i_O-E5.raw	1	1	1	1	P35916|VGFR3_HUMAN	FLT4	TARGET			0 0 87 27 16 4 4 6 8 5	SPPSLQRHSL	DB Search
SLAGDVALQQL	SLAGDVALQQL	37.56	1113.6	11	27.3	11	-9.8038	0.68	0.6	557.809	2	111.595	987000	5230000	132440	IA_180324_293_B5i_O-E5.raw	1	1	1	1	Q15021|CND1_HUMAN	NCAPD2	TARGET			0 0 10 0 0 0 0 0 0 8 5	SLAGDVALQQL	DB Search
RPNDSRM(+15.99)LVA	RPNDSRMLVA	37.55	1173.59	10	60	10	-2.9632	0.05	-1.5	392.204	3	47.1936	180000	1220000	46168	IA_180324_293_B5i_O-E5.raw	1	1	1	1	Q9UJX2|CDC23_HUMAN	CDC23	TARGET	Oxidation (M)	M7:Oxidation (M):1000.00	2 2 6 6 0 0 57 33 0 0	RPNDSRM(+15.99)LVA	DB Search
KVDELTTEI	KVDELTTEI	37.48	1046.55	9	66.7	9	-1.5998	0.78	-2.2	524.281	2	82.275	175000	1080000	93765	IA_180324_293_B5i_O-E5.raw	1	1	1	1	P49454|CENPF_HUMAN	CENPF	TARGET			3 0 0 1 3 2 2 2 5	KVDELTTEI	DB Search
RPRPGTGLGRVM(+15.99)	RPRPGTGLGRVM	37.44	1311.72	12	16.7	12	8.1669	0.42	0.5	438.247	3	54.2473	5090000	7890000	56729	IA_180324_293_B5i_O-E5.raw	3	3	1	1	Q9BVK6|TMED9_HUMAN	TMED9	TARGET	Oxidation (M)	M12:Oxidation (M):1000.00	5 1 0 0 0 0 0 0 0 0 0 3	RPRPGTGLGRVM(+15.99)	DB Search
RPDSRLGKTEL	RPDSRLGKTEL	37.41	1270.7	11	63.6	11	8.5285	0.45	0.3	424.574	3	59.34	687000	2550000	63264	IA_180324_293_B5i_O-E5.raw	1	1	1	1	Q9BYW2|SETD2_HUMAN	SETD2	TARGET			5 8 11 0 0 0 0 46 12 12 5	RPDSRLGKTEL	DB Search
VPRPPATL	VPRPPATL	37.41	849.507	8	62.5	8	1.8911	0.69	-1.1	425.76	2	74.5353	539000	1510000	83540	IA_180324_293_B5i_O-E5.raw	1	1	1	1	Q8NBT0|POC1A_HUMAN	POC1A	TARGET			5 11 11 0 0 0 23 5	VPRPPATL	DB Search
GRFDEAYIY	GRFDEAYIY	37.39	1132.52	9	44.4	9	-2.9135	0.67	0.2	567.267	2	92.969			107807	IA_180324_293_B5i_O-E5.raw	1	1	0	0	Q6DKK2|TTC19_HUMAN	TTC19	TARGET			0 0 0 0 11 19 41 0 5	GRFDEAYIY	DB Search
GVRPFGVSL	GVRPFGVSL	37.33	930.529	9	44.4	9	-0.2714	0.61	-0.8	466.271	2	105.648	78100	524000	124527	IA_180324_293_B5i_O-E5.raw	1	1	1	1	P25787|PSA2_HUMAN	PSMA2	TARGET			0 0 0 18 0 0 27 39 5	GVRPFGVSL	DB Search
HLYDIHVTV	HLYDIHVTV	37.32	1095.57	9	22.2	9	8.0438	0.68	0	548.793	2	99.1062	333000	1170000	115840	IA_180324_293_B5i_O-E5.raw	1	1	1	1	A8MXV4|NUD19_HUMAN	NUDT19	TARGET			0 0 0 0 41 99 0 0 0	HLYDIHVTV	DB Search
APLPDGRSL	APLPDGRSL	37.28	924.503	9	44.4	9	-0.2056	0.92	0.9	463.259	2	73.1197	261000	829000	81463	IA_180324_293_B5i_O-E5.raw	3	3	1	1	Q15648|MED1_HUMAN	MED1	TARGET			0 0 15 7 7 0 0 0 5	APLPDGRSL	DB Search
VLNDIFSRL	VLNDIFSRL	37.2	1075.6	9	66.7	9	1.0582	0.85	-0.5	538.808	2	123.526	120000	977000	148834	IA_180324_293_B5i_O-E5.raw	2	2	1	1	xp|P00001|SPIKE_SARS		TARGET			5 20 25 24 24 0 0 0 5	VLNDIFSRL	DB Search
SIAEVVHQL	SIAEVVHQL	37.18	994.545	9	55.6	9	-3.6076	0.54	-0.9	498.279	2	98.0407	279000	1450000	114616	IA_180324_293_B5i_O-E5.raw	2	2	1	1	O14976|GAK_HUMAN	GAK	TARGET			0 0 4 0 0 2 4 4 5	SIAEVVHQL	DB Search
SPKLPVSSL	SPKLPVSSL	37.13	926.544	9	11.1	9	-1.4942	0.79	0.6	927.552	1	89.5682	2690000	10100000	103146	IA_180324_293_B5i_O-E5.raw	2	2	2	2	Q99856|ARI3A_HUMAN	ARID3A	TARGET			0 0 0 56 0 0 0 0 0	SPKLPVSSL	DB Search
TVTTVILEV	TVTTVILEV	37.11	973.569	9	44.4	9	-4.6688	0.86	-0.6	974.576	1	123.233	3240000	14100000	148287	IA_180324_293_B5i_O-E5.raw	2	2	2	2	Q9UKF6|CPSF3_HUMAN	CPSF3	TARGET			0 0 13 8 8 8 0 0 0	TVTTVILEV	DB Search
VPREPPVSL	VPREPPVSL	37.07	992.565	9	66.7	9	0.3217	0.62	8.9	497.294	2	83.6121			95583	IA_180324_293_B5i_O-E5.raw	1	1	0	0	Q8TEQ8|PIGO_HUMAN	PIGO	TARGET			5 0 0 0 8 12 12 17 5	VPREPPVSL	DB Search
LPSILNQL	LPSILNQL	37.06	896.533	8	62.5	8	-0.3066	0.9	-1.1	449.273	2	129.62	314000	1270000	157489	IA_180324_293_B5i_O-E5.raw	1	1	1	1	P20290|BTF3_HUMAN	BTF3	TARGET			0 0 2 7 2 2 0 4	LPSILNQL	DB Search
VYPERSTSY	VYPERSTSY	37.06	1100.51	9	66.7	9	-0.8424	0.94	1.4	551.265	2	51.5565	1000000	2490000	52296	IA_180324_293_B5i_O-E5.raw	1	1	1	1	Q13242|SRSF9_HUMAN	SRSF9	TARGET			2 2 8 5 0 0 0 2 5	VYPERSTSY	DB Search
QLLDLRQQV	QLLDLRQQV	37.03	1111.63	9	77.8	9	-5.5327	0.88	0.3	556.825	2	94.7847	103000	679000	110225	IA_180324_293_B5i_O-E5.raw	1	1	1	1	A6NM28|ZFP92_HUMAN	ZFP92	TARGET			5 15 71 71 18 2 0 0 5	QLLDLRQQV	DB Search
YVLEGLKSV	YVLEGLKSV	37.02	1006.57	9	22.2	9	-4.1937	0.6	2.1	504.293	2	96.1554	244000	1430000	111953	IA_180324_293_B5i_O-E5.raw	1	1	1	1	Q3B7T1|EDRF1_HUMAN	EDRF1	TARGET			0 0 14 12 0 0 0 0 0	YVLEGLKSV	DB Search
ALFQHITAL	ALFQHITAL	36.99	1012.57	9	66.7	9	5.9418	0.66	-0.5	507.292	2	116.376	620000	1650000	138972	IA_180324_293_B5i_O-E5.raw	3	3	3	3	Q9P055|JKAMP_HUMAN	JKAMP	TARGET			0 0 2 2 0 3 4 11 5	ALFQHITAL	DB Search
VLDDKLYVV	VLDDKLYVV	36.97	1062.6	9	77.8	9	0.859	0.64	-0.5	532.305	2	102.095	679000	3450000	119884	IA_180324_293_B5i_O-E5.raw	1	1	1	1	Q96PQ7|KLHL5_HUMAN	KLHL5	TARGET			5 6 6 4 4 17 28 0 0	VLDDKLYVV	DB Search
ATIGELAQV	ATIGELAQV	36.97	900.492	9	22.2	9	-3.8724	0.77	-2.2	451.252	2	97.8076	197000	1040000	114330	IA_180324_293_B5i_O-E5.raw	1	1	1	1	P42345|MTOR_HUMAN	MTOR	TARGET			0 0 0 0 12 20 0 0 0	ATIGELAQV	DB Search
SPARLSGL	SPARLSGL	36.93	799.455	8	100	8	-1.77	0.56	-0.4	400.735	2	69.6705	383000	1370000	77124	IA_180324_293_B5i_O-E5.raw	5	5	1	1	Q14296|FASTK_HUMAN	FASTK	TARGET			5 93 6 3 5 5 13 5	SPARLSGL	DB Search
TLDDLIAAV	TLDDLIAAV	36.92	929.507	9	44.4	9	-1.7128	0.86	0.9	930.515	1	129.094	1670000	7590000	156661	IA_180324_293_B5i_O-E5.raw	2	2	1	1	Q8IWZ3|ANKH1_HUMAN	ANKHD1	TARGET			0 0 29 29 60 14 0 0 0	TLDDLIAAV	DB Search
SPAVERLISSL	SPAVERLISSL	36.86	1170.66	11	63.6	11	-1.3746	0.67	-3.7	586.336	2	123.549	190000	926000	148802	IA_180324_293_B5i_O-E5.raw	1	1	1	1	Q9BQ52|RNZ2_HUMAN	ELAC2	TARGET			0 0 23 19 5 0 0 5 7 8 5	SPAVERLISSL	DB Search
KIGEGTYGV	KIGEGTYGV	36.86	922.476	9	55.6	9	1.3135	0.83	0.2	462.245	2	67.3026	1050000	3840000	74094	IA_180324_293_B5i_O-E5.raw	1	1	1	1	P24941|CDK2_HUMAN:Q00526|CDK3_HUMAN:P06493|CDK1_HUMAN	CDK2:CDK3:CDK1	TARGET			5 2 0 0 0 0 13 13 5	KIGEGTYGV	DB Search
RVEEVRALL	RVEEVRALL	36.8	1083.64	9	55.6	9	8.4806	0.04	-1.6	362.22	3	88.9473	598000	2350000	102644	IA_180324_293_B5i_O-E5.raw	2	2	2	2	P42771|CDN2A_HUMAN	CDKN2A	TARGET			0 0 0 1 5 4 36 15 5	RVEEVRALL	DB Search
AAPGAPAAV	AAPGAPAAV	36.75	723.391	9	77.8	9	-2.8278	0.8	1.3	724.4	1	58.1897	1210000	3710000	61617	IA_180324_293_B5i_O-E5.raw	3	3	2	2	Q8N726|ARF_HUMAN	CDKN2A	TARGET			0 0 2 22 21 21 5 3 3	AAPGAPAAV	DB Search
RPRGEAAEGPAAAAAAA	RPRGEAAEGPAAAAAAA	36.69	1535.78	17	41.2	17	3.1959	0.07	3.1	512.936	3	53.2312	446000	1080000	54727	IA_180324_293_B5i_O-E5.raw	2	2	1	1	O95390|GDF11_HUMAN	GDF11	TARGET			0 0 0 0 0 0 0 0 6 5 5 56 94 60 18 0 0	RPRGEAAEGPAAAAAAA	DB Search
KPPSEYFPI	KPPSEYFPI	36.67	1076.55	9	22.2	9	-26.9052	0.02	9.6	539.29	2	79.1565	228000	1140000	89667	IA_180324_293_B5i_O-E5.raw	6	6	3	3	Q14997|PSME4_HUMAN	PSME4	TARGET			3 0 0 0 0 0 0 0 3	KPPSEYFPI	DB Search
AVAELNYGL	AVAELNYGL	36.6	948.492	9	44.4	9	-1.9001	0.63	-1	475.253	2	104.342			122936	IA_180324_293_B5i_O-E5.raw	1	1	0	0	Q2TAL8|QRIC1_HUMAN	QRICH1	TARGET			0 0 2 2 0 0 0 5 5	AVAELNYGL	DB Search
AAAAPSPVL	AAAAPSPVL	36.52	795.449	9	11.1	9	-2.598	0.69	-0.2	796.456	1	82.9787			94745	IA_180324_293_B5i_O-E5.raw	1	1	0	0	Q9BWW4|SSBP3_HUMAN:P81877|SSBP2_HUMAN	SSBP3:SSBP2	TARGET			0 0 0 40 0 0 0 0 0	AAAAPSPVL	DB Search
APPSKPTVL	APPSKPTVL	36.51	908.533	9	77.8	9	-0.1884	0.77	1.4	455.274	2	65.2835	475000	997000	71588	IA_180324_293_B5i_O-E5.raw	2	2	1	1	Q15554|TERF2_HUMAN	TERF2	TARGET			5 41 6 6 6 0 0 4 5	APPSKPTVL	DB Search
TPGPAGSRL	TPGPAGSRL	36.51	854.461	9	66.7	9	0.555	0.73	2.3	428.239	2	53.5165	1440000	4480000	55143	IA_180324_293_B5i_O-E5.raw	3	3	2	2	P57086|SCND1_HUMAN	SCAND1	TARGET			5 46 83 28 17 1 0 0 4	TPGPAGSRL	DB Search
APRVLQQTL	APRVLQQTL	36.43	1024.6	9	66.7	9	7.0029	0.81	1.4	513.309	2	82.4813	74100	561000	93985	IA_180324_293_B5i_O-E5.raw	1	1	1	1	O95373|IPO7_HUMAN	IPO7	TARGET			0 0 0 16 19 36 75 21 5	APRVLQQTL	DB Search
RPSSVLRTL	RPSSVLRTL	36.34	1027.61	9	22.2	9	11.7451	0.75	0.9	514.815	2	78.5731	5730000	12700000	89823	IA_180324_293_B5i_O-E5.raw	3	3	1	1	Q9NTK1|DEPP1_HUMAN	DEPP1	TARGET			5 2 1 1 1 1 1 1 1	RPSSVLRTL	DB Search
SPM(+15.99)SDVVSREL	SPMSDVVSREL	36.34	1234.59	11	36.4	11	-2.2243	0.78	-0.2	618.3	2	71.6218	401000	2560000	79412	IA_180324_293_B5i_O-E5.raw	3	3	2	2	Q15051|IQCB1_HUMAN	IQCB1	TARGET	Oxidation (M)	M3:Oxidation (M):1000.00	0 0 0 12 12 13 9 0 0 0 0	SPM(+15.99)SDVVSREL	DB Search
RPAVGYEL	RPAVGYEL	36.34	903.481	8	75	8	-0.6283	0.75	-1.5	452.747	2	78.5596			88860	IA_180324_293_B5i_O-E5.raw	1	1	0	0	Q9BQD7|ANKMT_HUMAN	ANTKMT	TARGET			5 10 0 0 14 45 47 5	RPAVGYEL	DB Search
RPLSKTVRF	RPLSKTVRF	36.34	1102.66	9	77.8	9	17.8108	0.92	0.1	368.561	3	70.5754	841000	2190000	78518	IA_180324_293_B5i_O-E5.raw	1	1	1	1	P62280|RS11_HUMAN	RPS11	TARGET			3 3 24 24 19 40 11 0 0	RPLSKTVRF	DB Search
SPRSPTTTL	SPRSPTTTL	36.26	958.508	9	11.1	9	-12.1699	0.04	-0.8	480.261	2	47.2814	1550000	3990000	47471	IA_180324_293_B5i_O-E5.raw	1	1	1	1	Q9UKN1|MUC12_HUMAN	MUC12	TARGET			0 0 0 0 0 0 0 0 3	SPRSPTTTL	DB Search
NKTDVVLIL	NKTDVVLIL	36.25	1013.61	9	77.8	9	-4.0322	0.82	0	507.813	2	113.29	509000	2310000	134836	IA_180324_293_B5i_O-E5.raw	1	1	1	1	O43293|DAPK3_HUMAN	DAPK3	TARGET			0 0 4 4 13 48 77 26 5	NKTDVVLIL	DB Search
SPVVRVAV	SPVVRVAV	36.21	825.507	8	50	8	2.5203	0.77	-0.2	413.761	2	78.0384	1560000	6900000	88442	IA_180324_293_B5i_O-E5.raw	2	2	1	1	P13639|EF2_HUMAN	EEF2	TARGET			5 44 90 7 0 0 0 0	SPVVRVAV	DB Search
GLAATLYSL	GLAATLYSL	36.1	907.501	9	44.4	9	-2.0052	0.79	0.4	908.509	1	126.986	111000	762000	153825	IA_180324_293_B5i_O-E5.raw	1	1	1	1	Q01581|HMCS1_HUMAN	HMGCS1	TARGET			0 0 6 6 6 0 3 0 0	GLAATLYSL	DB Search
SINAQRNAL	SINAQRNAL	36.08	985.53	9	44.4	9	0.8552	0.84	0	493.772	2	54.0242	414000	1700000	55769	IA_180324_293_B5i_O-E5.raw	2	2	2	2	Q14669|TRIPC_HUMAN	TRIP12	TARGET			0 0 22 10 4 0 0 0 5	SINAQRNAL	DB Search
KPKAPPPSL	KPKAPPPSL	36.05	933.565	9	77.8	9	0.2148	0.36	0.9	467.79	2	51.3567	453000	766000	51829	IA_180324_293_B5i_O-E5.raw	2	2	1	1	Q9NZZ3|CHMP5_HUMAN	CHMP5	TARGET			5 8 0 0 13 26 29 12 5	KPKAPPPSL	DB Search
VPATDRNAL	VPATDRNAL	36.01	955.509	9	66.7	9	-0.1152	0.7	0.3	478.762	2	52.8181	868000	2120000	53973	IA_180324_293_B5i_O-E5.raw	2	2	1	1	P60228|EIF3E_HUMAN	EIF3E	TARGET			5 92 57 7 7 0 0 1 4	VPATDRNAL	DB Search
Q(-17.03)LRLPGQQL	QLRLPGQQL	35.97	1034.59	9	33.3	9	3.0919	0.41	-0.4	518.301	2	112.267	77600	362000	133482	IA_180324_293_B5i_O-E5.raw	1	1	1	1	Q15036|SNX17_HUMAN	SNX17	TARGET	Pyro-glu from Q	Q1:Pyro-glu from Q:1000.00	0 0 0 14 0 0 48 0 5	Q(-17.03)LRLPGQQL	DB Search
TM(+15.99)QELIGLYV	TMQELIGLYV	35.96	1181.6	10	30	10	-2.7494	0.87	0.3	591.808	2	126.784	86600	564000	153467	IA_180324_293_B5i_O-E5.raw	1	1	1	1	Q9H9E3|COG4_HUMAN	COG4	TARGET	Oxidation (M)	M2:Oxidation (M):1000.00	0 0 4 5 8 0 0 0 0 0	TM(+15.99)QELIGLYV	DB Search
SRVAFFEEL	SRVAFFEEL	35.94	1096.56	9	55.6	9	-2.4176	0.75	-4.7	549.282	2	118.982	189000	1280000	142500	IA_180324_293_B5i_O-E5.raw	2	2	1	1	P35240|MERL_HUMAN	NF2	TARGET			0 0 0 0 7 43 50 25 5	SRVAFFEEL	DB Search
SPALHIRSV	SPALHIRSV	35.88	978.561	9	44.4	9	5.8364	0.7	-2.4	490.287	2	70.1999	36200	321000	77685	IA_180324_293_B5i_O-E5.raw	1	1	1	1	Q9Y5F0|PCDBD_HUMAN	PCDHB13	TARGET			0 0 45 45 21 8 0 0 0	SPALHIRSV	DB Search
SPSSKYVKL	SPSSKYVKL	35.86	1007.57	9	33.3	9	1.8034	0.54	1.2	504.79	2	62.383	399000	1310000	67643	IA_180324_293_B5i_O-E5.raw	2	2	1	1	Q9H3F6|BACD3_HUMAN	KCTD10	TARGET			5 23 0 0 0 0 25 0 0	SPSSKYVKL	DB Search
LPEAKKPRL	LPEAKKPRL	35.85	1050.65	9	55.6	9	8.3076	0.33	1.3	351.226	3	58.6575	360000	1080000	62398	IA_180324_293_B5i_O-E5.raw	2	2	1	1	Q5TA45|INT11_HUMAN	INTS11	TARGET			5 0 0 7 7 10 0 0 5	LPEAKKPRL	DB Search
RPRPSTDVRAL	RPRPSTDVRAL	35.77	1266.72	11	36.4	11	10.184	0.38	1.6	423.246	3	60.5781	770000	2120000	64974	IA_180324_293_B5i_O-E5.raw	1	1	1	1	Q96A09|TET5B_HUMAN	TENT5B	TARGET			5 0 0 2 0 0 0 0 0 2 4	RPRPSTDVRAL	DB Search
YM(+15.99)AELIERL	YMAELIERL	35.72	1152.58	9	77.8	9	-0.5212	0.87	-1	577.299	2	100.874	243000	1170000	118302	IA_180324_293_B5i_O-E5.raw	1	1	1	1	O75496|GEMI_HUMAN	GMNN	TARGET	Oxidation (M)	M2:Oxidation (M):1000.00	0 0 19 19 9 7 4 3 3	YM(+15.99)AELIERL	DB Search
GPKPGGGPGL	GPKPGGGPGL	35.7	835.455	10	50	10	-1.2978	0.72	0.1	418.735	2	51.2417	1110000	3690000	52062	IA_180324_293_B5i_O-E5.raw	1	1	1	1	P23246|SFPQ_HUMAN	SFPQ	TARGET			0 0 11 6 0 7 7 0 0 5	GPKPGGGPGL	DB Search
SLVDLYSQL	SLVDLYSQL	35.65	1036.54	9	55.6	9	-2.5224	0.87	1.4	1037.55	1	127.243	141000	1020000	154184	IA_180324_293_B5i_O-E5.raw	1	1	1	1	P42226|STAT6_HUMAN	STAT6	TARGET			0 0 23 23 26 5 7 0 0	SLVDLYSQL	DB Search
SPKGKFSLF	SPKGKFSLF	35.6	1009.56	9	100	9	0.0136	0.62	0.3	505.787	2	94.8445	1050000	2480000	110556	IA_180324_293_B5i_O-E5.raw	1	1	1	1	Q09666|AHNK_HUMAN	AHNAK	TARGET			5 58 44 4 4 9 27 46 5	SPKGKFSLF	DB Search
ALAGVSFEI	ALAGVSFEI	35.6	905.486	9	22.2	9	-1.9779	0.69	0.7	906.494	1	126.818	771000	4550000	153383	IA_180324_293_B5i_O-E5.raw	1	1	1	1	P69849|NOMO3_HUMAN:Q15155|NOMO1_HUMAN:Q5JPE7|NOMO2_HUMAN	NOMO3:NOMO1:NOMO2	TARGET			0 0 4 4 0 0 0 0 0	ALAGVSFEI	DB Search
TLGPVPEI	TLGPVPEI	35.56	824.464	8	50	8	-0.0075	0.96	-8.7	825.464	1	110.489	873000	3500000	131117	IA_180324_293_B5i_O-E5.raw	2	2	1	1	Q99848|EBP2_HUMAN	EBNA1BP2	TARGET			0 0 6 4 4 4 0 0	TLGPVPEI	DB Search
RPRGEAAEGPAAAA	RPRGEAAEGPAAAA	35.56	1322.67	14	35.7	14	-2.5735	0.02	-0.4	441.897	3	41.4418	849000	2710000	38548	IA_180324_293_B5i_O-E5.raw	1	1	1	1	O95390|GDF11_HUMAN	GDF11	TARGET			1 1 0 0 0 0 0 4 15 27 27 35 0 0	RPRGEAAEGPAAAA	DB Search
RVLPPSALQSV	RVLPPSALQSV	35.54	1165.68	11	18.2	11	7.7475	0.69	1	583.849	2	94.6853	280000	330000	109532	IA_180324_293_B5i_O-E5.raw	3	3	1	1	Q96GD4|AURKB_HUMAN	AURKB	TARGET			0 0 0 0 0 0 8 17 0 0 0	RVLPPSALQSV	DB Search
ARPPGYEF	ARPPGYEF	35.54	935.45	8	50	8	-3.7699	0.86	-0.4	468.732	2	73.9235	1720000	4560000	82718	IA_180324_293_B5i_O-E5.raw	2	2	1	1	Q8IU81|I2BP1_HUMAN	IRF2BP1	TARGET			0 0 2 0 0 44 71 5	ARPPGYEF	DB Search
RPTDKPLRL	RPTDKPLRL	35.5	1094.66	9	66.7	9	10.5117	0.8	-0.3	365.893	3	64.3422	304000	757000	70306	IA_180324_293_B5i_O-E5.raw	2	2	1	1	Q5VTE0|EF1A3_HUMAN:Q05639|EF1A2_HUMAN:P68104|EF1A1_HUMAN	EEF1A1P5:EEF1A2:EEF1A1	TARGET			5 13 8 8 0 13 0 0 5	RPTDKPLRL	DB Search
RGLDDIKDLKV	RGLDDIKDLKV	35.5	1270.72	11	54.5	11	8.7025	0.69	-0.2	424.582	3	91.579	60900	344000	105979	IA_180324_293_B5i_O-E5.raw	1	1	1	1	Q9HCE1|MOV10_HUMAN	MOV10	TARGET			0 0 0 2 10 5 3 3 5 0 0	RGLDDIKDLKV	DB Search
SPRYIFTM(+15.99)L	SPRYIFTML	35.42	1142.58	9	77.8	9	1.7456	0.85	0.7	572.297	2	111.097	3720000	15300000	131797	IA_180324_293_B5i_O-E5.raw	2	2	1	1	Q02880|TOP2B_HUMAN:P11388|TOP2A_HUMAN	TOP2B:TOP2A	TARGET	Oxidation (M)	M8:Oxidation (M):1000.00	0 0 2 9 10 47 47 10 5	SPRYIFTM(+15.99)L	DB Search
SLLEKSLGL	SLLEKSLGL	35.42	958.57	9	44.4	9	4.1756	0.9	0.6	480.292	2	111.663	1730000	7280000	132556	IA_180324_293_B5i_O-E5.raw	2	2	1	1	O43324|MCA3_HUMAN	EEF1E1	TARGET			0 0 21 16 0 0 0 8 5	SLLEKSLGL	DB Search
RPREAEVRFL	RPREAEVRFL	35.41	1271.71	10	50	10	15.9737	0.38	-0.1	424.911	3	85.7532	713000	1210000	98504	IA_180324_293_B5i_O-E5.raw	2	2	1	1	Q13438|OS9_HUMAN	OS9	TARGET			5 0 0 2 3 3 1 1 1 3	RPREAEVRFL	DB Search
RSGGGGGGGLGSGGSIR	RSGGGGGGGLGSGGSIR	35.41	1387.69	17	23.5	17	-4.3038	0.87	2.8	463.572	3	43.4693	51100	303000	41000	IA_180324_293_B5i_O-E5.raw	1	1	1	1	P35527|K1C9_HUMAN	KRT9	TARGET			0 0 0 0 0 0 0 0 0 16 20 20 14 0 0 0 0	RSGGGGGGGLGSGGSIR	DB Search
ALIEKLVEL	ALIEKLVEL	35.3	1026.63	9	55.6	9	-1.8774	0.82	-0.4	514.323	2	125.56	1020000	6370000	151678	IA_180324_293_B5i_O-E5.raw	1	1	1	1	Q14181|DPOA2_HUMAN	POLA2	TARGET			0 0 22 10 0 0 4 3 5	ALIEKLVEL	DB Search
Q(-17.03)PANKGFRAL	QPANKGFRAL	35.3	1083.58	10	30	10	5.9453	0.53	0.2	542.799	2	78.4693	828000	3900000	88529	IA_180324_293_B5i_O-E5.raw	2	2	1	1	Q9Y2R4|DDX52_HUMAN	DDX52	TARGET	Pyro-glu from Q	Q1:Pyro-glu from Q:1000.00	0 0 0 0 58 26 17 0 0 0	Q(-17.03)PANKGFRAL	DB Search
APAGRKVGL	APAGRKVGL	35.27	867.529	9	55.6	9	-1.6769	0.35	1.1	434.772	2	48.5351	1780000	3510000	48866	IA_180324_293_B5i_O-E5.raw	3	3	1	1	P62917|RL8_HUMAN	RPL8	TARGET			5 50 13 0 0 0 1 2 2	APAGRKVGL	DB Search
SISDVIAQV	SISDVIAQV	35.24	930.502	9	44.4	9	-1.3209	0.79	-0.3	931.509	1	109.3	977000	3400000	129405	IA_180324_293_B5i_O-E5.raw	2	2	1	1	Q9HCJ1|ANKH_HUMAN	ANKH	TARGET			0 0 6 6 32 8 0 0 0	SISDVIAQV	DB Search
SIAAFIQRL	SIAAFIQRL	35.22	1017.6	9	55.6	9	0.2728	0.83	3.1	509.807	2	127.285	183000	710000	154266	IA_180324_293_B5i_O-E5.raw	1	1	1	1	P46379|BAG6_HUMAN	BAG6	TARGET			0 0 16 16 7 7 0 0 5	SIAAFIQRL	DB Search
SPRGPPPPRL	SPRGPPPPRL	35.21	1072.61	10	80	10	5.898	0.53	2.2	358.546	3	60.1694	386000	606000	64454	IA_180324_293_B5i_O-E5.raw	3	3	1	1	Q9H4L4|SENP3_HUMAN	SENP3	TARGET			0 0 4 9 43 31 48 3 3 5	SPRGPPPPRL	DB Search
ILDEQAVQGL	ILDEQAVQGL	35.17	1084.58	10	70	10	-2.4093	0.89	0.4	543.296	2	99.0806	310000	1750000	116097	IA_180324_293_B5i_O-E5.raw	2	2	1	1	P58107|EPIPL_HUMAN	EPPK1	TARGET			0 0 10 10 11 21 0 19 82 5	ILDEQAVQGL	DB Search
RPADVIFATV	RPADVIFATV	35.14	1087.6	10	60	10	3.0625	0.86	-0.6	544.808	2	109.249	620000	2630000	129438	IA_180324_293_B5i_O-E5.raw	1	1	1	1	P33993|MCM7_HUMAN	MCM7	TARGET			0 0 0 0 23 39 73 56 6 5	RPADVIFATV	DB Search
SPAALAGL	SPAALAGL	35.12	698.396	8	50	8	-5.2259	0.82	1	699.404	1	96.3274	21500	167000	112270	IA_180324_293_B5i_O-E5.raw	2	2	1	1	Q9H8Y8|GORS2_HUMAN:Q9BQQ3|GORS1_HUMAN	GORASP2:GORASP1	TARGET			0 0 2 6 4 2 0 1	SPAALAGL	DB Search
APRQPGLM(+15.99)AQ	APRQPGLMAQ	35.09	1083.55	10	40	10	-4.9571	0.5	0.4	542.782	2	45.2052	304000	951000	43798	IA_180324_293_B5i_O-E5.raw	2	2	1	1	Q9Y6H1|CHCH2_HUMAN:Q5T1J5|CHCH9_HUMAN	CHCHD2:CHCHD2P9	TARGET	Oxidation (M)	M8:Oxidation (M):1000.00	0 0 0 0 0 0 66 70 42 5	APRQPGLM(+15.99)AQ	DB Search
ILNKVAPQA	ILNKVAPQA	35.03	952.571	9	22.2	9	2.7632	0.73	1	477.293	2	63.035	156000	765000	68119	IA_180324_293_B5i_O-E5.raw	1	1	1	1	O94813|SLIT2_HUMAN	SLIT2	TARGET			0 0 7 0 0 7 0 0 0	ILNKVAPQA	DB Search
ARGPIQIL	ARGPIQIL	34.97	866.534	8	37.5	8	-3.3858	0.84	-0.2	434.274	2	97.6288	1480000	5150000	113939	IA_180324_293_B5i_O-E5.raw	2	2	1	1	P30876|RPB2_HUMAN	POLR2B	TARGET			0 0 1 0 0 38 11 5	ARGPIQIL	DB Search
SRFGNAFHL	SRFGNAFHL	34.93	1047.53	9	44.4	9	10.8214	0.67	-0.4	350.182	3	96.3981	1130000	2760000	112814	IA_180324_293_B5i_O-E5.raw	3	3	2	2	Q6P2Q9|PRP8_HUMAN	PRPF8	TARGET			0 0 0 0 7 0 8 4 4	SRFGNAFHL	DB Search
SPQSTVTVF	SPQSTVTVF	34.83	964.487	9	77.8	9	-7.591	0.84	2.7	483.252	2	93.1489	300000	1030000	108202	IA_180324_293_B5i_O-E5.raw	1	1	1	1	Q16665|HIF1A_HUMAN	HIF1A	TARGET			0 0 4 10 10 8 8 9 5	SPQSTVTVF	DB Search
SILADRILL	SILADRILL	34.75	1012.63	9	55.6	9	-1.7632	0.81	2.2	507.322	2	124.828	174000	1100000	150697	IA_180324_293_B5i_O-E5.raw	1	1	1	1	Q15436|SC23A_HUMAN:Q15437|SC23B_HUMAN	SEC23A:SEC23B	TARGET			0 0 40 9 6 0 4 0 4	SILADRILL	DB Search
GPHPGTSDL	GPHPGTSDL	34.75	879.409	9	55.6	9	-2.6458	0.83	4.2	440.713	2	48.9474	498000	1960000	48840	IA_180324_293_B5i_O-E5.raw	1	1	1	1	Q86XN7|PRSR1_HUMAN	PROSER1	TARGET			0 0 2 0 0 2 3 6 5	GPHPGTSDL	DB Search
TPSPARPAL	TPSPARPAL	34.74	908.508	9	77.8	9	1.618	0.83	0.7	455.262	2	62.6623	1620000	6100000	67951	IA_180324_293_B5i_O-E5.raw	2	2	2	2	Q9H211|CDT1_HUMAN	CDT1	TARGET			5 20 58 10 3 2 0 0 2	TPSPARPAL	DB Search
RLNKVISEL	RLNKVISEL	34.73	1070.64	9	66.7	9	15.9146	0.82	1.2	536.33	2	91.2342	384000	1140000	105694	IA_180324_293_B5i_O-E5.raw	1	1	1	1	P05387|RLA2_HUMAN	RPLP2	TARGET			0 0 0 3 10 16 3 3 5	RLNKVISEL	DB Search
KPSPPPVKEL	KPSPPPVKEL	34.69	1090.64	10	80	10	4.4248	0.79	0.8	364.554	3	61.8393	835000	1950000	66686	IA_180324_293_B5i_O-E5.raw	2	2	2	2	Q8IYI6|EXOC8_HUMAN	EXOC8	TARGET			5 17 13 13 6 4 4 0 0 3	KPSPPPVKEL	DB Search
ALLSAVTRL	ALLSAVTRL	34.65	942.586	9	55.6	9	2.8763	0.83	5.2	472.303	2	111.92	123000	966000	133086	IA_180324_293_B5i_O-E5.raw	2	2	1	1	P26232|CTNA2_HUMAN	CTNNA2	TARGET			0 0 54 23 12 5 0 0 3	ALLSAVTRL	DB Search
KLEEIIHQI	KLEEIIHQI	34.62	1121.64	9	66.7	9	6.9453	0.75	-0.1	374.889	3	95.1522	339000	1320000	110692	IA_180324_293_B5i_O-E5.raw	2	2	1	1	Q15042|RB3GP_HUMAN	RAB3GAP1	TARGET			5 20 0 0 0 20 18 14 5	KLEEIIHQI	DB Search
NRPPSSTEL	NRPPSSTEL	34.62	999.499	9	22.2	9	-4.808	0.78	0.5	500.757	2	49.6839	147000	303000	49622	IA_180324_293_B5i_O-E5.raw	1	1	1	1	O14686|KMT2D_HUMAN	KMT2D	TARGET			0 0 0 0 0 0 0 14 5	NRPPSSTEL	DB Search
AVIDVGINRV	AVIDVGINRV	34.61	1054.61	10	50	10	-6.4675	0.82	1.2	528.315	2	93.7548	300000	1880000	108796	IA_180324_293_B5i_O-E5.raw	1	1	1	1	P13995|MTDC_HUMAN	MTHFD2	TARGET			0 0 73 80 79 8 7 1 0 0	AVIDVGINRV	DB Search
SVLGSLSSV	SVLGSLSSV	34.59	847.465	9	0	9	-0.8786	0.84	-0.4	848.472	1	108.165	588000	3970000	127935	IA_180324_293_B5i_O-E5.raw	1	1	1	1	Q9UKX7|NUP50_HUMAN	NUP50	TARGET			0 0 1 1 1 0 1 0 0	SVLGSLSSV	DB Search
SLFGGSVKL	SLFGGSVKL	34.59	906.518	9	55.6	9	1.155	0.89	-0.7	454.266	2	109.283	426000	2960000	129493	IA_180324_293_B5i_O-E5.raw	1	1	1	1	Q8WUM4|PDC6I_HUMAN	PDCD6IP	TARGET			0 0 29 6 0 0 3 5 5	SLFGGSVKL	DB Search
YRTDM(+15.99)IQAL	YRTDMIQAL	34.48	1125.55	9	55.6	9	-1.4474	0.62	1.1	563.782	2	77.8684	80600	464000	87956	IA_180324_293_B5i_O-E5.raw	2	2	1	1	Q6P2Q9|PRP8_HUMAN	PRPF8	TARGET	Oxidation (M)	M5:Oxidation (M):1000.00	0 0 0 0 28 20 20 18 5	YRTDM(+15.99)IQAL	DB Search
KLLDPSTPVHI	KLLDPSTPVHI	34.45	1218.7	11	9.1	11	3.3323	0.64	-1.8	610.355	2	96.4387	49900	268000	112325	IA_180324_293_B5i_O-E5.raw	1	1	1	1	Q9NXF7|DCA16_HUMAN	DCAF16	TARGET			5 0 0 0 0 0 0 0 0 0 0	KLLDPSTPVHI	DB Search
APRAGQPLQL	APRAGQPLQL	34.39	1049.6	10	20	10	-2.4843	0.74	0.9	525.807	2	79.6447	153000	670000	90207	IA_180324_293_B5i_O-E5.raw	2	2	1	1	P25325|THTM_HUMAN	MPST	TARGET			0 0 0 0 0 0 3 3 0 0	APRAGQPLQL	DB Search
KVLDIIATI	KVLDIIATI	34.35	984.622	9	66.7	9	-0.063	0.64	2.3	493.319	2	126.949	115000	725000	153647	IA_180324_293_B5i_O-E5.raw	1	1	1	1	P07686|HEXB_HUMAN	HEXB	TARGET			5 0 0 15 15 26 0 34 5	KVLDIIATI	DB Search
PRPGKAAF	PRPGKAAF	34.34	842.476	8	25	8	11.2611	0.48	1	422.246	2	60.4668	101000	422000	64508	IA_180324_293_B5i_O-E5.raw	1	1	1	1	O94953|KDM4B_HUMAN	KDM4B	TARGET			0 0 0 0 0 0 11 5	PRPGKAAF	DB Search
VLISGVVHEI	VLISGVVHEI	34.3	1064.62	10	60	10	1.1548	0.88	0.3	533.319	2	106.888	370000	2130000	126203	IA_180324_293_B5i_O-E5.raw	1	1	1	1	O43462|MBTP2_HUMAN	MBTPS2	TARGET			5 7 40 20 0 0 10 0 0 5	VLISGVVHEI	DB Search
GPASRVSQL	GPASRVSQL	34.3	913.498	9	22.2	9	-0.3921	0.59	1	457.757	2	59.5378	680000	2610000	63013	IA_180324_293_B5i_O-E5.raw	1	1	1	1	Q9H7N4|SFR19_HUMAN	SCAF1	TARGET			0 0 3 0 0 0 0 1 5	GPASRVSQL	DB Search
GSSPVAMQK	GSSPVAMQK	34.27	903.448	9	22.2	9	9.5622	0.18	8.7	904.463	1	58.4326	336000	1110000	61510	IA_180324_293_B5i_O-E5.raw	4	4	2	2	P18206|VINC_HUMAN	VCL	TARGET			0 0 0 0 0 39 0 0 5	GSSPVAMQK	DB Search
VPDTSRIYVAL	VPDTSRIYVAL	34.22	1232.68	11	54.5	11	-1.2289	0.62	-1.2	617.345	2	105.028	1010000	3340000	124138	IA_180324_293_B5i_O-E5.raw	2	2	1	1	Q9UBK9|UXT_HUMAN	UXT	TARGET			5 38 22 0 0 0 0 0 12 14 5	VPDTSRIYVAL	DB Search
AM(+15.99)VDVIFADV	AMVDVIFADV	34.15	1094.53	10	40	10	-1.6324	0.7	-1.1	548.273	2	127.739	246000	1510000	154769	IA_180324_293_B5i_O-E5.raw	1	1	1	1	P22087|FBRL_HUMAN	FBL	TARGET	Oxidation (M)	M2:Oxidation (M):1000.00	0 0 11 11 36 15 0 0 0 0	AM(+15.99)VDVIFADV	DB Search
VLHDVIYVI	VLHDVIYVI	34.06	1069.62	9	66.7	9	-1.709	0.73	3.8	535.818	2	119.874	158000	1070000	143788	IA_180324_293_B5i_O-E5.raw	1	1	1	1	Q8NBE8|KLH23_HUMAN	KLHL23	TARGET			0 0 0 7 38 43 23 9 5	VLHDVIYVI	DB Search
RAGLPPHSPG	RAGLPPHSPG	34.05	987.525	10	30	10	4.4226	0.52	8.7	494.774	2	53.5165	73600	416000	54805	IA_180324_293_B5i_O-E5.raw	1	1	1	1	Q08828|ADCY1_HUMAN	ADCY1	TARGET			5 0 0 0 0 0 77 74 0 0	RAGLPPHSPG	DB Search
TAAAVGAVF	TAAAVGAVF	34.02	805.433	9	77.8	9	-4.5651	0.86	1.3	806.442	1	96.9671			113185	IA_180324_293_B5i_O-E5.raw	1	1	0	0	Q86Y39|NDUAB_HUMAN	NDUFA11	TARGET			0 0 18 65 11 11 26 6 5	TAAAVGAVF	DB Search
SLDDLLTNV	SLDDLLTNV	33.98	988.508	9	44.4	9	-3.9607	0.82	-0.1	989.515	1	125.337	943000	4670000	151381	IA_180324_293_B5i_O-E5.raw	2	2	2	2	P07099|HYEP_HUMAN	EPHX1	TARGET			0 0 54 54 67 22 0 0 0	SLDDLLTNV	DB Search
VVKPPGSSL	VVKPPGSSL	33.97	882.518	9	66.7	9	-0.6121	0.89	-0.3	442.266	2	64.531	815000	1780000	70002	IA_180324_293_B5i_O-E5.raw	2	2	1	1	Q92560|BAP1_HUMAN	BAP1	TARGET			5 15 82 14 0 0 0 10 5	VVKPPGSSL	DB Search
YGLPVVVKL	YGLPVVVKL	33.95	986.616	9	66.7	9	-0.6229	0.83	0.2	494.316	2	122.337	1070000	5380000	147101	IA_180324_293_B5i_O-E5.raw	1	1	1	1	P35222|CTNB1_HUMAN	CTNNB1	TARGET			0 0 0 11 11 13 13 17 5	YGLPVVVKL	DB Search
APAGVLPEL	APAGVLPEL	33.93	865.491	9	22.2	9	-7.6108	0.85	0.4	866.498	1	115.507	601000	2340000	137882	IA_180324_293_B5i_O-E5.raw	3	3	1	1	Q8TBC5|ZSC18_HUMAN	ZSCAN18	TARGET			0 0 0 0 14 60 0 0 0	APAGVLPEL	DB Search
LLAFALQPL	LLAFALQPL	33.92	984.601	9	22.2	9	-24.5155	0.03	-6.4	493.305	2	106.337	20800	155000	125567	IA_180324_293_B5i_O-E5.raw	2	2	1	1	Q9H013|ADA19_HUMAN	ADAM19	TARGET			0 0 23 0 0 0 0 0 5	LLAFALQPL	DB Search
Q(-17.03)TALVELVK	QTALVELVK	33.91	982.57	9	33.3	9	-1.7409	0.39	-0.3	983.577	1	120.042			144090	IA_180324_293_B5i_O-E5.raw	1	1	0	0	P02768|ALBU_HUMAN	ALB	TARGET	Pyro-glu from Q	Q1:Pyro-glu from Q:1000.00	0 0 0 0 44 51 0 0 5	Q(-17.03)TALVELVK	DB Search
LM(+15.99)VDHVTEV	LMVDHVTEV	33.89	1057.51	9	100	9	-1.241	0.67	-0.2	529.763	2	74.1182	228000	1050000	82705	IA_180324_293_B5i_O-E5.raw	1	1	1	1	Q9HD15|SRA1_HUMAN	SRA1	TARGET	Oxidation (M)	M2:Oxidation (M):1000.00	5 13 8 8 4 12 11 7 5	LM(+15.99)VDHVTEV	DB Search
SLYEM(+15.99)VSRV	SLYEMVSRV	33.86	1098.54	9	55.6	9	-0.2691	0.85	1.1	550.277	2	82.8509	3690000	18400000	94400	IA_180324_293_B5i_O-E5.raw	3	3	2	2	Q08945|SSRP1_HUMAN	SSRP1	TARGET	Oxidation (M)	M5:Oxidation (M):1000.00	0 0 54 44 18 17 6 0 0	SLYEM(+15.99)VSRV	DB Search
KPSTKALVL	KPSTKALVL	33.8	955.607	9	33.3	9	4.8271	0.47	0.8	478.811	2	73.6882	319000	727000	82269	IA_180324_293_B5i_O-E5.raw	1	1	1	1	O60671|RAD1_HUMAN	RAD1	TARGET			5 1 0 0 1 1 1 3 3	KPSTKALVL	DB Search
TPDSRPSL	TPDSRPSL	33.79	871.44	8	50	8	-0.341	0.48	-0.9	436.727	2	52.4517	56800	292000	53322	IA_180324_293_B5i_O-E5.raw	1	1	1	1	Q13042|CDC16_HUMAN	CDC16	TARGET			5 56 38 0 0 0 0 5	TPDSRPSL	DB Search
SPSSIRSL	SPSSIRSL	33.78	845.461	8	75	8	-3.633	0.82	0.4	423.738	2	61.6595	1160000	3950000	65993	IA_180324_293_B5i_O-E5.raw	3	3	1	1	P33992|MCM5_HUMAN	MCM5	TARGET			5 26 29 10 5 0 0 4	SPSSIRSL	DB Search
TPLSSTVTL	TPLSSTVTL	33.66	917.507	9	22.2	9	-2.2394	0.65	-0.5	918.514	1	99.3773	123000	634000	116267	IA_180324_293_B5i_O-E5.raw	1	1	1	1	P12004|PCNA_HUMAN	PCNA	TARGET			0 0 16 15 0 0 0 0 0	TPLSSTVTL	DB Search
NVAEIVIHI	NVAEIVIHI	33.49	1006.58	9	33.3	9	-3.3964	0.72	6.5	504.301	2	118.654	53600	436000	142100	IA_180324_293_B5i_O-E5.raw	1	1	1	1	Q9BZD4|NUF2_HUMAN	NUF2	TARGET			0 0 0 0 0 0 3 3 3	NVAEIVIHI	DB Search
TVADKIHSV	TVADKIHSV	33.46	968.529	9	55.6	9	2.6791	0.87	1.3	485.272	2	56.0686	331000	1650000	58315	IA_180324_293_B5i_O-E5.raw	3	3	1	1	O95147|DUS14_HUMAN	DUSP14	TARGET			0 0 8 4 4 4 5 0 0	TVADKIHSV	DB Search
VRFDLPTEY	VRFDLPTEY	33.46	1138.57	9	33.3	9	-0.5616	0.75	-1.6	570.289	2	105.486	190000	1160000	124397	IA_180324_293_B5i_O-E5.raw	2	2	1	1	Q9UPY3|DICER_HUMAN	DICER1	TARGET			0 0 0 0 97 0 0 12 5	VRFDLPTEY	DB Search
ALASEIQGL	ALASEIQGL	33.32	900.492	9	33.3	9	-4.2695	0.82	-1	451.253	2	102.056	68600	375000	119866	IA_180324_293_B5i_O-E5.raw	1	1	1	1	O75970|MPDZ_HUMAN	MPDZ	TARGET			0 0 10 0 0 0 0 20 5	ALASEIQGL	DB Search
ALTELLAKI	ALTELLAKI	33.3	970.606	9	77.8	9	1.4274	0.82	-0.4	486.31	2	125.283	1610000	8900000	151264	IA_180324_293_B5i_O-E5.raw	1	1	1	1	P30279|CCND2_HUMAN	CCND2	TARGET			0 0 5 5 17 17 18 8 5	ALTELLAKI	DB Search
SPNLRLLDL	SPNLRLLDL	33.29	1039.6	9	88.9	9	-1.6429	0.61	-0.1	520.809	2	121.317	1160000	4660000	145665	IA_180324_293_B5i_O-E5.raw	1	1	1	1	Q8N531|FBXL6_HUMAN	FBXL6	TARGET			3 3 4 3 0 2 3 3 5	SPNLRLLDL	DB Search
HQVPAVSSV	HQVPAVSSV	33.27	922.487	9	33.3	9	-1.2499	0.8	1.5	462.252	2	60.6524	370000	1560000	64688	IA_180324_293_B5i_O-E5.raw	2	2	1	1	P25440|BRD2_HUMAN	BRD2	TARGET			0 0 40 0 0 29 6 0 0	HQVPAVSSV	DB Search
KPQSKELTL	KPQSKELTL	33.24	1042.6	9	100	9	0.6177	0.68	0.6	522.309	2	60.8554	241000	681000	65467	IA_180324_293_B5i_O-E5.raw	1	1	1	1	Q9H4H8|FA83D_HUMAN	FAM83D	TARGET			5 11 10 10 7 7 19 36 5	KPQSKELTL	DB Search
KVADLVLM(+15.99)L	KVADLVLML	33.19	1016.59	9	77.8	9	-1.3157	0.83	-0.7	509.304	2	122.171	804000	3270000	146943	IA_180324_293_B5i_O-E5.raw	1	1	1	1	Q5VTM2|AGAP9_HUMAN:Q14692|BMS1_HUMAN	AGAP9:BMS1	TARGET	Oxidation (M)	M8:Oxidation (M):1000.00	5 0 0 4 5 27 71 17 5	KVADLVLM(+15.99)L	DB Search
HPSLPASSL	HPSLPASSL	33.15	907.476	9	22.2	9	1.7356	0.49	0	454.745	2	76.936	125000	536000	86551	IA_180324_293_B5i_O-E5.raw	1	1	1	1	Q53ET0|CRTC2_HUMAN	CRTC2	TARGET			0 0 0 0 0 0 0 44 5	HPSLPASSL	DB Search
TLIDLPGITKV	TLIDLPGITKV	33.14	1168.71	11	36.4	11	-2.8202	0.93	0.1	585.361	2	124.114	2560000	12800000	149580	IA_180324_293_B5i_O-E5.raw	1	1	1	1	P50570|DYN2_HUMAN:Q9UQ16|DYN3_HUMAN	DNM2:DNM3	TARGET			0 0 26 21 21 0 0 0 5 0 0	TLIDLPGITKV	DB Search
VPAGGAVAV	VPAGGAVAV	33.07	739.423	9	88.9	9	-5.3734	0.92	-0.5	740.43	1	69.0328	22700000	54900000	76873	IA_180324_293_B5i_O-E5.raw	2	2	1	1	P05387|RLA2_HUMAN	RPLP2	TARGET			5 0 4 4 4 10 32 17 5	VPAGGAVAV	DB Search
KRGDVIYIL	KRGDVIYIL	33.07	1075.64	9	66.7	9	4.1853	0.88	-1.3	538.826	2	105.052	5420000	12700000	124825	IA_180324_293_B5i_O-E5.raw	4	4	2	2	O75563|SKAP2_HUMAN	SKAP2	TARGET			5 0 0 0 5 11 43 8 5	KRGDVIYIL	DB Search
ALGTVTNV	ALGTVTNV	33.06	773.428	8	75	8	-5.0744	0.82	-1.7	774.434	1	75.5201	242000	1100000	84872	IA_180324_293_B5i_O-E5.raw	2	2	2	2	Q8N3C0|ASCC3_HUMAN	ASCC3	TARGET			0 0 12 12 9 18 5 5	ALGTVTNV	DB Search
GPQIPRAAL	GPQIPRAAL	32.94	921.54	9	33.3	9	-0.6569	0.77	1.4	461.778	2	81.2164			92408	IA_180324_293_B5i_O-E5.raw	1	1	0	0	Q9H469|FXL15_HUMAN	FBXL15	TARGET			0 0 36 36 0 0 0 0 5	GPQIPRAAL	DB Search
YRGQPGNAY	YRGQPGNAY	32.83	1024.47	9	22.2	9	-6.9713	0.6	0.7	513.244	2	43.0861	655000	2600000	40860	IA_180324_293_B5i_O-E5.raw	1	1	1	1	Q96PK6|RBM14_HUMAN	RBM14	TARGET			0 0 0 0 0 0 18 0 5	YRGQPGNAY	DB Search
RPYTNKVITL	RPYTNKVITL	32.83	1203.7	10	50	10	7.8421	0.72	1.5	602.857	2	83.0028	568000	2000000	94673	IA_180324_293_B5i_O-E5.raw	3	3	2	2	Q14004|CDK13_HUMAN:Q9NYV4|CDK12_HUMAN	CDK13:CDK12	TARGET			0 0 0 0 0 16 64 19 8 5	RPYTNKVITL	DB Search
NPRDLPLM(+15.99)AL	NPRDLPLMAL	32.79	1154.61	10	40	10	-4.681	0.71	-0.5	578.313	2	101.395	165000	554000	119245	IA_180324_293_B5i_O-E5.raw	1	1	1	1	P04818|TYSY_HUMAN	TYMS	TARGET	Oxidation (M)	M8:Oxidation (M):1000.00	0 0 0 0 11 0 0 20 12 5	NPRDLPLM(+15.99)AL	DB Search
EPRYPPHSL	EPRYPPHSL	32.78	1094.55	9	55.6	9	5.6301	0.7	0.9	365.858	3	61.5387	844000	903000	65311	IA_180324_293_B5i_O-E5.raw	2	2	1	1	Q9Y618|NCOR2_HUMAN	NCOR2	TARGET			0 0 0 0 21 21 2 2 5	EPRYPPHSL	DB Search
RPDYRNITF	RPDYRNITF	32.75	1180.6	9	33.3	9	2.4082	0.17	0.8	394.541	3	83.0028	209000	693000	94623	IA_180324_293_B5i_O-E5.raw	2	2	1	1	Q99707|METH_HUMAN	MTR	TARGET			0 0 6 0 0 46 0 0 5	RPDYRNITF	DB Search
APPPPAHAL	APPPPAHAL	32.74	869.476	9	77.8	9	0.8572	0.87	0.8	435.746	2	57.1491	73300	336000	59901	IA_180324_293_B5i_O-E5.raw	1	1	1	1	Q96RK1|CITE4_HUMAN	CITED4	TARGET			5 15 75 16 1 1 3 3 4	APPPPAHAL	DB Search
VPSGSSGSL	VPSGSSGSL	32.69	789.387	9	55.6	9	-7.8308	0.75	1.5	790.395	1	51.6547	485000	862000	52298	IA_180324_293_B5i_O-E5.raw	1	1	1	1	P17676|CEBPB_HUMAN	CEBPB	TARGET			5 6 5 0 7 0 0 0 5	VPSGSSGSL	DB Search
GLIEILKKV	GLIEILKKV	32.66	1011.67	9	55.6	9	10.7202	0.75	-0.4	506.842	2	121.123	2030000	6000000	145943	IA_180324_293_B5i_O-E5.raw	2	2	1	1	O14737|PDCD5_HUMAN	PDCD5	TARGET			0 0 62 41 19 19 32 0 0	GLIEILKKV	DB Search
Q(-17.03)PSKLM(+15.99)RLL	QPSKLMRLL	32.65	1083.61	9	33.3	9	-0.6647	0.46	1	542.813	2	99.621	102000	500000	116664	IA_180324_293_B5i_O-E5.raw	1	1	1	1	O75448|MED24_HUMAN	MED24	TARGET	Pyro-glu from Q;Oxidation (M)	Q1:Pyro-glu from Q:1000.00;M6:Oxidation (M):1000.00	0 0 0 0 10 6 0 0 5	Q(-17.03)PSKLM(+15.99)RLL	DB Search
M(+15.99)LLEIPYM(+15.99)AA	MLLEIPYMAA	32.65	1182.57	10	60	10	-3.6071	0.75	1.8	592.292	2	118.059	328000	1010000	141012	IA_180324_293_B5i_O-E5.raw	1	1	1	1	Q99613|EIF3C_HUMAN:B5ME19|EIFCL_HUMAN	EIF3C:EIF3CL	TARGET	Oxidation (M);Oxidation (M)	M1:Oxidation (M):1000.00;M8:Oxidation (M):1000.00	0 0 51 51 76 25 19 27 0 0	M(+15.99)LLEIPYM(+15.99)AA	DB Search
GQIEVVPEV	GQIEVVPEV	32.6	968.518	9	22.2	9	-3.4514	0.74	-0.7	969.524	1	102.68	948000	4420000	120569	IA_180324_293_B5i_O-E5.raw	4	4	2	2	Q92576|PHF3_HUMAN	PHF3	TARGET			0 0 0 0 58 62 0 0 0	GQIEVVPEV	DB Search
RLDYITAEI	RLDYITAEI	32.53	1092.58	9	66.7	9	1.9525	0.61	1.2	547.299	2	105.257	25600	230000	124082	IA_180324_293_B5i_O-E5.raw	1	1	1	1	O15212|PFD6_HUMAN	PFDN6	TARGET			0 0 0 43 34 26 26 45 5	RLDYITAEI	DB Search
NPNM(+15.99)RLSQL	NPNMRLSQL	32.49	1087.54	9	66.7	9	-0.827	0.45	-0.9	544.779	2	64.6748	1050000	1870000	70404	IA_180324_293_B5i_O-E5.raw	2	2	1	1	Q96CT7|CC124_HUMAN	CCDC124	TARGET	Oxidation (M)	M4:Oxidation (M):1000.00	5 71 46 24 0 0 0 10 5	NPNM(+15.99)RLSQL	DB Search
APQPPEGRTL	APQPPEGRTL	32.37	1064.56	10	40	10	-0.2169	0.9	0.8	533.288	2	57.3345	607000	1420000	60162	IA_180324_293_B5i_O-E5.raw	1	1	1	1	Q9NRR6|INP5E_HUMAN	INPP5E	TARGET			0 0 11 32 2 2 0 0 0 0	APQPPEGRTL	DB Search
YTFDPVTKV	YTFDPVTKV	32.36	1068.55	9	33.3	9	-8.0946	0.78	-0.5	535.282	2	92.2228	209000	1400000	106832	IA_180324_293_B5i_O-E5.raw	1	1	1	1	Q9Y2T2|AP3M1_HUMAN	AP3M1	TARGET			0 0 3 3 0 0 4 0 0	YTFDPVTKV	DB Search
APARLFAL	APARLFAL	32.3	857.512	8	87.5	8	1.2016	0.66	0.5	429.764	2	110.772	1020000	3600000	131580	IA_180324_293_B5i_O-E5.raw	1	1	1	1	P31431|SDC4_HUMAN	SDC4	TARGET			5 73 9 0 8 9 31 5	APARLFAL	DB Search
KPSQTTHI	KPSQTTHI	32.3	910.487	8	75	8	9.9337	0.04	0.5	456.251	2	58.2452	41500	253000	61626	IA_180324_293_B5i_O-E5.raw	4	4	2	2	Q8NEL9|DDHD1_HUMAN	DDHD1	TARGET			5 14 14 4 7 0 0 5	KPSQTTHI	DB Search
ILLHLESEL	ILLHLESEL	32.28	1065.61	9	33.3	9	4.2111	0.56	0.4	533.811	2	116.276			138906	IA_180324_293_B5i_O-E5.raw	1	1	0	0	P05783|K1C18_HUMAN	KRT18	TARGET			0 0 0 0 2 2 1 1 5	ILLHLESEL	DB Search
ALVDIVRSL	ALVDIVRSL	32.24	984.597	9	44.4	9	-0.6971	0.82	0.1	493.306	2	126.16	160000	1230000	152559	IA_180324_293_B5i_O-E5.raw	2	2	1	1	Q9Y5Q0|FADS3_HUMAN	FADS3	TARGET			0 0 66 37 20 0 0 0 5	ALVDIVRSL	DB Search
RVLDPSM(+15.99)VILEV	RVLDPSMVILEV	32.19	1385.76	12	33.3	12	1.6475	0.81	2.2	693.888	2	124.185	644000	2070000	149995	IA_180324_293_B5i_O-E5.raw	1	1	1	1	Q9UJX6|ANC2_HUMAN	ANAPC2	TARGET	Oxidation (M)	M7:Oxidation (M):1000.00	0 0 0 1 0 0 2 21 8 4 0 0	RVLDPSM(+15.99)VILEV	DB Search
AIRNAM(+15.99)GSL	AIRNAMGSL	32.19	947.486	9	77.8	9	0.7309	0.74	-0.9	474.75	2	52.5856	221000	1070000	53603	IA_180324_293_B5i_O-E5.raw	1	1	1	1	P55036|PSMD4_HUMAN	PSMD4	TARGET	Oxidation (M)	M6:Oxidation (M):1000.00	0 0 3 6 12 35 28 20 5	AIRNAM(+15.99)GSL	DB Search
ALDSTNVEA	ALDSTNVEA	32.17	918.429	9	55.6	9	-2.5982	0.9	-0.1	460.222	2	58.6009	521000	2300000	61955	IA_180324_293_B5i_O-E5.raw	2	2	2	2	P62491|RB11A_HUMAN	RAB11A	TARGET			0 0 23 8 4 4 17 0 0	ALDSTNVEA	DB Search
SPSSPGSSL	SPSSPGSSL	32.09	817.382	9	88.9	9	-6.7203	0.95	1.4	818.39	1	54.1543	1050000	2430000	55923	IA_180324_293_B5i_O-E5.raw	2	2	2	2	O95271|TNKS1_HUMAN	TNKS	TARGET			4 0 5 14 2 2 2 2 2	SPSSPGSSL	DB Search
VRPPPGPEL	VRPPPGPEL	32.07	960.539	9	33.3	9	1.591	0.8	5.6	481.28	2	75.2768	211000	601000	84707	IA_180324_293_B5i_O-E5.raw	2	2	1	1	Q6ZRS2|SRCAP_HUMAN	SRCAP	TARGET			0 0 13 5 0 0 0 0 5	VRPPPGPEL	DB Search
RPVM(+15.99)PSRQI	RPVMPSRQI	32.06	1098.6	9	77.8	9	-1.9016	0.9	0.7	367.206	3	46.9129	301000	1710000	45933	IA_180324_293_B5i_O-E5.raw	3	3	1	1	Q9UNN5|FAF1_HUMAN	FAF1	TARGET	Oxidation (M)	M4:Oxidation (M):1000.00	2 2 28 3 10 3 0 0 5	RPVM(+15.99)PSRQI	DB Search
SPIEKSGVL	SPIEKSGVL	32.05	928.523	9	55.6	9	0.3267	0.54	0.1	465.269	2	70.8081	396000	1420000	78614	IA_180324_293_B5i_O-E5.raw	3	3	1	1	Q8NG31|KNL1_HUMAN	KNL1	TARGET			5 71 71 12 0 0 0 0 5	SPIEKSGVL	DB Search
DGAVIILSLA	DGAVIILSLA	31.98	970.57	10	20	10	-4.5477	0.47	0.4	971.578	1	126.305	7980000	36100000	153882	IA_180324_293_B5i_O-E5.raw	1	1	1	1	Q2M3C6|TM266_HUMAN	TMEM266	TARGET			0 0 0 7 14 0 0 0 0 0	DGAVIILSLA	DB Search
NKGPSYGL	NKGPSYGL	31.97	834.423	8	62.5	8	-5.9604	0.57	-1	418.219	2	61.5387	562000	1560000	66397	IA_180324_293_B5i_O-E5.raw	1	1	1	1	Q99439|CNN2_HUMAN:Q15417|CNN3_HUMAN	CNN2:CNN3	TARGET			5 0 5 0 0 9 69 5	NKGPSYGL	DB Search
RPVPPPPSL	RPVPPPPSL	31.89	958.56	9	77.8	9	1.9293	0.41	1.1	480.288	2	76.8517	283000	707000	86663	IA_180324_293_B5i_O-E5.raw	1	1	1	1	P13051|UNG_HUMAN	UNG	TARGET			0 0 4 44 44 4 4 8 5	RPVPPPPSL	DB Search
KLDQVIIHV	KLDQVIIHV	31.88	1063.64	9	55.6	9	5.2188	0.59	0.3	532.827	2	94.8534	173000	944000	110253	IA_180324_293_B5i_O-E5.raw	1	1	1	1	Q9BXD5|NPL_HUMAN	NPL	TARGET			5 8 0 0 7 16 27 0 0	KLDQVIIHV	DB Search
RPHSPNGPLKF	RPHSPNGPLKF	31.77	1248.67	11	36.4	11	13.7699	0.39	-7.2	417.229	3	74.3153			83209	IA_180324_293_B5i_O-E5.raw	1	1	0	0	P52803|EFNA5_HUMAN	EFNA5	TARGET			3 3 3 3 0 0 0 0 0 0 0	RPHSPNGPLKF	DB Search
TPAALAAL	TPAALAAL	31.76	726.428	8	75	8	-5.1488	0.87	-0.6	727.434	1	102.289	353000	1210000	120578	IA_180324_293_B5i_O-E5.raw	1	1	1	1	Q9UQ35|SRRM2_HUMAN	SRRM2	TARGET			0 0 20 50 53 32 12 5	TPAALAAL	DB Search
IPELKASI	IPELKASI	31.73	869.522	8	50	8	-7.5475	0.5	0.6	435.769	2	89.9876	99500	582000	103738	IA_180324_293_B5i_O-E5.raw	1	1	1	1	P40926|MDHM_HUMAN	MDH2	TARGET			5 17 0 0 0 0 10 5	IPELKASI	DB Search
LPGPKEPVL	LPGPKEPVL	31.69	948.564	9	44.4	9	12.265	0.09	-0.2	475.289	2	97.0875	856000	3080000	113186	IA_180324_293_B5i_O-E5.raw	2	2	1	1	Q7L5A3|ATOSB_HUMAN	ATOSB	TARGET			0 0 0 2 12 0 0 14 5	LPGPKEPVL	DB Search
AIDPHLLLSV	AIDPHLLLSV	31.67	1076.62	10	30	10	-1.8362	0.77	0.1	539.319	2	124.754	2440000	12900000	150487	IA_180324_293_B5i_O-E5.raw	1	1	1	1	Q29RF7|PDS5A_HUMAN	PDS5A	TARGET			0 0 0 0 0 21 40 15 0 0	AIDPHLLLSV	DB Search
HYLNVAFDL	HYLNVAFDL	31.61	1090.54	9	44.4	9	2.2864	0.74	2.2	546.281	2	124.103	28400	286000	149697	IA_180324_293_B5i_O-E5.raw	1	1	1	1	Q86WA8|LONP2_HUMAN	LONP2	TARGET			0 0 0 0 12 8 0 9 5	HYLNVAFDL	DB Search
APSQPNSQI	APSQPNSQI	31.58	940.461	9	11.1	9	-5.9289	0.82	2.9	471.239	2	49.2132	122000	434000	48936	IA_180324_293_B5i_O-E5.raw	1	1	1	1	Q9BTC0|DIDO1_HUMAN	DIDO1	TARGET			0 0 0 0 0 0 0 0 5	APSQPNSQI	DB Search
FRAPQVM(+15.99)TY	FRAPQVMTY	31.56	1127.54	9	44.4	9	2.4138	0.72	0.4	564.779	2	77.5348	152000	652000	87418	IA_180324_293_B5i_O-E5.raw	2	2	1	1	Q9H0I3|CC113_HUMAN	CCDC113	TARGET	Oxidation (M)	M7:Oxidation (M):1000.00	0 0 0 0 0 63 38 27 5	FRAPQVM(+15.99)TY	DB Search
RPQLKGVVL	RPQLKGVVL	31.51	1008.64	9	100	9	11.6	0.67	-1.2	505.329	2	86.0062	917000	2320000	98953	IA_180324_293_B5i_O-E5.raw	1	1	1	1	O15235|RT12_HUMAN	MRPS12	TARGET			5 3 2 2 9 22 27 15 5	RPQLKGVVL	DB Search
APRIPVTL	APRIPVTL	31.48	865.538	8	75	8	-2.2783	0.67	0.8	433.777	2	98.8313	756000	3660000	115591	IA_180324_293_B5i_O-E5.raw	2	2	1	1	O95372|LYPA2_HUMAN	LYPLA2	TARGET			0 0 3 12 33 39 26 5	APRIPVTL	DB Search
KNHVIISI	KNHVIISI	31.44	922.56	8	100	8	24.7302	0.57	-0.9	462.287	2	105.389	2310000	11100000	124057	IA_180324_293_B5i_O-E5.raw	2	2	1	1	O00370|LORF2_HUMAN		TARGET			4 4 5 5 6 24 12 5	KNHVIISI	DB Search
SPAGSSPAV	SPAGSSPAV	31.41	771.376	9	77.8	9	-4.6363	0.88	-1.4	772.382	1	46.8987	293000	726000	45903	IA_180324_293_B5i_O-E5.raw	1	1	1	1	Q13428|TCOF_HUMAN	TCOF1	TARGET			5 0 26 29 34 26 7 0 5	SPAGSSPAV	DB Search
AAAAAAALA	AAAAAAALA	31.4	699.391	9	55.6	9	0.9981	0.82	0.8	700.399	1	67.0711	47300	172000	73580	IA_180324_293_B5i_O-E5.raw	1	1	1	1	O60346|PHLP1_HUMAN:Q9NQX0|PRDM6_HUMAN:O14654|IRS4_HUMAN:P50219|MNX1_HUMAN	PHLPP1:PRDM6:IRS4:MNX1	TARGET			0 0 15 54 54 81 23 0 0	AAAAAAALA	DB Search
VLAPLPLHGV	VLAPLPLHGV	31.35	1014.62	10	20	10	4.7181	0.82	0.9	508.319	2	112.403	44500	278000	133668	IA_180324_293_B5i_O-E5.raw	1	1	1	1	Q86XS8|GOLI_HUMAN	RNF130	TARGET			0 0 0 19 20 0 0 0 0 0	VLAPLPLHGV	DB Search
NLPSPSPTV	NLPSPSPTV	31.35	910.476	9	0	9	-3.571	0.66	1	911.484	1	80.182	17400	98400	91068	IA_180324_293_B5i_O-E5.raw	1	1	1	1	Q9NR48|ASH1L_HUMAN	ASH1L	TARGET			0 0 0 0 0 0 0 0 0	NLPSPSPTV	DB Search
RVAQLEQVYI	RVAQLEQVYI	31.3	1217.68	10	60	10	-0.5232	0.72	0.1	609.846	2	100.312	150000	620000	117597	IA_180324_293_B5i_O-E5.raw	1	1	1	1	P62318|SMD3_HUMAN	SNRPD3	TARGET			0 0 0 0 14 17 27 26 6 5	RVAQLEQVYI	DB Search
RAILPHAGLL	RAILPHAGLL	31.3	1059.66	10	40	10	-11.2323	0.04	-1.2	354.225	3	85.7019	191000	607000	98854	IA_180324_293_B5i_O-E5.raw	5	5	1	1	Q6ZRM9|YG024_HUMAN		TARGET			0 0 0 0 0 4 2 2 0 3	RAILPHAGLL	DB Search
SPRTPPQRF	SPRTPPQRF	31.19	1084.58	9	100	9	-0.0237	0.79	0.4	362.533	3	50.2269	1230000	2960000	50426	IA_180324_293_B5i_O-E5.raw	1	1	1	1	Q14CS0|UBX2B_HUMAN	UBXN2B	TARGET			5 12 3 11 18 24 6 3 3	SPRTPPQRF	DB Search
HPAAFPLPV	HPAAFPLPV	31.08	947.523	9	0	9	4.6768	0.73	-5.3	948.525	1	113.896			135728	IA_180324_293_B5i_O-E5.raw	1	1	0	0	Q9H6Y7|RN167_HUMAN	RNF167	TARGET			0 0 0 0 0 0 0 0 0	HPAAFPLPV	DB Search
EPRFVLRAL	EPRFVLRAL	31.07	1099.65	9	44.4	9	4.4372	0.04	-0.5	550.832	2	105.293	391000	1150000	124037	IA_180324_293_B5i_O-E5.raw	1	1	1	1	O43242|PSMD3_HUMAN	PSMD3	TARGET			5 0 0 3 2 0 0 1 2	EPRFVLRAL	DB Search
FPHLVHAEL	FPHLVHAEL	31.02	1061.57	9	33.3	9	7.768	0.51	0.1	531.79	2	99.8118	176000	839000	116990	IA_180324_293_B5i_O-E5.raw	1	1	1	1	Q8IXI1|MIRO2_HUMAN	RHOT2	TARGET			0 0 21 0 0 12 0 0 5	FPHLVHAEL	DB Search
FRPPSVSNY	FRPPSVSNY	31.01	1065.52	9	44.4	9	1.5435	0.74	3.5	533.771	2	79.2369	200000	644000	90029	IA_180324_293_B5i_O-E5.raw	1	1	1	1	Q9Y6P5|SESN1_HUMAN	SESN1	TARGET			0 0 0 0 0 10 10 10 5	FRPPSVSNY	DB Search
TPRIPSRLL	TPRIPSRLL	31	1051.65	9	55.6	9	7.585	0.23	-0.9	351.557	3	90.778	10600000	24500000	105123	IA_180324_293_B5i_O-E5.raw	2	2	1	1	P52803|EFNA5_HUMAN	EFNA5	TARGET			5 9 4 4 11 1 1 1 1	TPRIPSRLL	DB Search
RPYQPLGAL	RPYQPLGAL	31	1013.57	9	77.8	9	-1.1059	0.73	-1.6	507.789	2	92.399	136000	713000	107114	IA_180324_293_B5i_O-E5.raw	3	3	1	1	Q9Y5Y2|NUBP2_HUMAN	NUBP2	TARGET			0 0 8 10 30 23 23 30 5	RPYQPLGAL	DB Search
QPITPGPSI	QPITPGPSI	30.97	908.497	9	33.3	9	-2.9713	0.87	0.5	909.504	1	85.5529	197000	649000	98311	IA_180324_293_B5i_O-E5.raw	1	1	1	1	O60341|KDM1A_HUMAN	KDM1A	TARGET			0 0 0 28 11 11 0 0 0	QPITPGPSI	DB Search
IPSPSLVSL	IPSPSLVSL	30.87	911.533	9	44.4	9	-6.3917	0.78	0.1	912.54	1	120.93	185000	898000	145161	IA_180324_293_B5i_O-E5.raw	1	1	1	1	Q9H8V3|ECT2_HUMAN	ECT2	TARGET			5 0 14 0 0 35 27 0 0	IPSPSLVSL	DB Search
APVGSGSAL	APVGSGSAL	30.84	757.397	9	11.1	9	-4.6609	0.55	1.6	758.405	1	62.7543	241000	729000	68057	IA_180324_293_B5i_O-E5.raw	1	1	1	1	Q99607|ELF4_HUMAN	ELF4	TARGET			0 0 0 0 39 0 0 0 0	APVGSGSAL	DB Search
RLIPTLVSI	RLIPTLVSI	30.75	1010.65	9	44.4	9	5.2099	0.73	0.2	506.332	2	129.717	111000	911000	157659	IA_180324_293_B5i_O-E5.raw	1	1	1	1	Q96P70|IPO9_HUMAN	IPO9	TARGET			0 0 0 0 0 10 18 11 5	RLIPTLVSI	DB Search
GQFQGRPVSV	GQFQGRPVSV	30.75	1073.56	10	20	10	0.391	0.74	-3.2	537.786	2	66.8834	90700	473000	73274	IA_180324_293_B5i_O-E5.raw	1	1	1	1	P58107|EPIPL_HUMAN	EPPK1	TARGET			0 0 21 21 0 0 0 0 0 0	GQFQGRPVSV	DB Search
SLDQPTQTV	SLDQPTQTV	30.74	987.487	9	55.6	9	-1.5297	0.87	0.1	494.751	2	64.0892	5330000	22100000	69365	IA_180324_293_B5i_O-E5.raw	3	3	2	2	Q99613|EIF3C_HUMAN:B5ME19|EIFCL_HUMAN	EIF3C:EIF3CL	TARGET			0 0 12 12 2 2 4 0 0	SLDQPTQTV	DB Search
APTSAAAL	APTSAAAL	30.73	700.375	8	75	8	-8.9622	0.92	1.4	701.384	1	58.453	258000	886000	62114	IA_180324_293_B5i_O-E5.raw	4	4	3	3	Q86Z02|HIPK1_HUMAN	HIPK1	TARGET			0 0 13 13 21 37 19 5	APTSAAAL	DB Search
IPRNPPPRL	IPRNPPPRL	30.65	1058.63	9	77.8	9	2.5135	0.2	2.3	353.886	3	62.4776	1060000	1480000	67795	IA_180324_293_B5i_O-E5.raw	2	2	1	1	Q8N4C8|MINK1_HUMAN:O95819|M4K4_HUMAN	MINK1:MAP4K4	TARGET			5 4 4 5 7 7 0 0 4	IPRNPPPRL	DB Search
KM(+15.99)M(+15.99)DVTVTI	KMMDVTVTI	30.61	1068.52	9	66.7	9	-5.7217	0.87	-0.5	535.267	2	75.8958	559000	1580000	85408	IA_180324_293_B5i_O-E5.raw	1	1	1	1	P69849|NOMO3_HUMAN:Q15155|NOMO1_HUMAN:Q5JPE7|NOMO2_HUMAN	NOMO3:NOMO1:NOMO2	TARGET	Oxidation (M);Oxidation (M)	M2:Oxidation (M):1000.00;M3:Oxidation (M):1000.00	5 0 0 0 13 26 35 45 5	KM(+15.99)M(+15.99)DVTVTI	DB Search
HPRTSITVV	HPRTSITVV	30.58	1008.57	9	66.7	9	8.3189	0.67	-1.2	505.292	2	68.5566	318000	994000	75777	IA_180324_293_B5i_O-E5.raw	2	2	1	1	Q9NQT4|EXOS5_HUMAN	EXOSC5	TARGET			5 3 0 0 0 11 33 14 5	HPRTSITVV	DB Search
LAVVAGVAAE	LAVVAGVAAE	30.57	898.512	10	60	10	-0.9911	0.34	-0.4	450.263	2	92.7882	6030000	24900000	107349	IA_180324_293_B5i_O-E5.raw	3	3	2	2	Q6N075|MFSD5_HUMAN	MFSD5	TARGET			0 0 42 23 4 4 11 3 0 0	LAVVAGVAAE	DB Search
KPGPVGPEL	KPGPVGPEL	30.57	892.502	9	44.4	9	-1.188	0.78	0	447.258	2	72.2575	278000	552000	80744	IA_180324_293_B5i_O-E5.raw	2	2	1	1	O95817|BAG3_HUMAN	BAG3	TARGET			5 12 0 0 0 8 0 0 5	KPGPVGPEL	DB Search
Q(-17.03)PSGGTTVL	QPSGGTTVL	30.56	841.418	9	22.2	9	-4.2751	0.16	2.5	842.428	1	91.307	75100	317000	105436	IA_180324_293_B5i_O-E5.raw	1	1	1	1	Q4VCS5|AMOT_HUMAN	AMOT	TARGET	Pyro-glu from Q	Q1:Pyro-glu from Q:1000.00	0 0 0 0 15 21 0 0 0	Q(-17.03)PSGGTTVL	DB Search
SPITKLSV	SPITKLSV	30.56	843.506	8	25	8	-0.4228	0.86	1.3	422.761	2	81.5783			92905	IA_180324_293_B5i_O-E5.raw	1	1	0	0	Q8WUM0|NU133_HUMAN	NUP133	TARGET			0 0 42 26 0 0 0 0	SPITKLSV	DB Search
KPYIRTSL	KPYIRTSL	30.56	976.571	8	62.5	8	6.7405	0.9	-0.6	489.292	2	69.8734	327000	797000	77469	IA_180324_293_B5i_O-E5.raw	1	1	1	1	P48200|IREB2_HUMAN	IREB2	TARGET			5 30 9 2 0 0 0 2	KPYIRTSL	DB Search
LNVHMDSI	LNVHMDSI	30.56	927.448	8	25	8	4.1719	0.11	6.4	464.734	2	90.0314			103940	IA_180324_293_B5i_O-E5.raw	1	1	0	0	P62341|SELT_HUMAN	SELENOT	TARGET			0 0 0 0 0 0 2 4	LNVHMDSI	DB Search
VPVAKTAEL	VPVAKTAEL	30.55	926.544	9	55.6	9	-0.2605	0.55	-1.2	464.279	2	67.3379	1290000	5000000	73809	IA_180324_293_B5i_O-E5.raw	2	2	1	1	P49790|NU153_HUMAN	NUP153	TARGET			5 25 25 4 0 0 0 0 5	VPVAKTAEL	DB Search
TLSDVVVGL	TLSDVVVGL	30.52	901.512	9	22.2	9	-7.7486	0.87	-0.1	902.519	1	119.573			143441	IA_180324_293_B5i_O-E5.raw	1	1	0	0	Q96EB1|ELP4_HUMAN	ELP4	TARGET			0 0 0 0 3 2 0 0 0	TLSDVVVGL	DB Search
SPSSSATSL	SPSSSATSL	30.42	835.392	9	11.1	9	-7.94	0.5	-1.8	836.398	1	52.4686	278000	835000	53746	IA_180324_293_B5i_O-E5.raw	2	2	2	2	Q9UJY5|GGA1_HUMAN	GGA1	TARGET			0 0 0 0 0 65 0 0 0	SPSSSATSL	DB Search
KPAPGPGL	KPAPGPGL	30.38	735.428	8	75	8	-2.0122	0.59	0.8	368.721	2	54.0242	543000	1020000	55767	IA_180324_293_B5i_O-E5.raw	1	1	1	1	Q9HBR0|S38AA_HUMAN	SLC38A10	TARGET			4 4 5 3 3 1 1 5	KPAPGPGL	DB Search
HLFDAFVSV	HLFDAFVSV	30.38	1033.52	9	22.2	9	4.0205	0.77	2.2	517.77	2	130.333			158566	IA_180324_293_B5i_O-E5.raw	1	1	0	0	Q8WUY9|DEP1B_HUMAN	DEPDC1B	TARGET			0 0 0 0 10 43 0 0 0	HLFDAFVSV	DB Search
Q(-17.03)PRLPKPAL	QPRLPKPAL	30.37	1001.6	9	66.7	9	10.0377	0.4	-1.4	501.808	2	94.0342	1030000	2810000	109436	IA_180324_293_B5i_O-E5.raw	1	1	1	1	Q8N9T2|CX042_HUMAN	NKAPP1	TARGET	Pyro-glu from Q	Q1:Pyro-glu from Q:1000.00	0 0 1 4 2 2 20 20 5	Q(-17.03)PRLPKPAL	DB Search
SLADDSVLERL	SLADDSVLERL	30.36	1216.63	11	27.3	11	-0.4947	0.87	-10.8	609.316	2	109.339	213000	1740000	129551	IA_180324_293_B5i_O-E5.raw	2	2	1	1	Q9NU22|MDN1_HUMAN	MDN1	TARGET			0 0 3 2 2 1 1 0 0 0 0	SLADDSVLERL	DB Search
VIDDLVYSI	VIDDLVYSI	30.3	1035.55	9	44.4	9	-2.9064	0.74	2.6	1036.56	1	125.778	57300	454000	152102	IA_180324_293_B5i_O-E5.raw	2	2	2	2	Q96DR4|STAR4_HUMAN	STARD4	TARGET			0 0 4 5 6 3 0 0 0	VIDDLVYSI	DB Search
AM(+15.99)LPSITNV	AMLPSITNV	30.26	960.495	9	55.6	9	-4.0996	0.86	0.7	481.255	2	101.633	342000	878000	119816	IA_180324_293_B5i_O-E5.raw	1	1	1	1	Q9Y4A5|TRRAP_HUMAN	TRRAP	TARGET	Oxidation (M)	M2:Oxidation (M):1000.00	0 0 66 43 43 18 11 0 0	AM(+15.99)LPSITNV	DB Search
TPRPPGPGL	TPRPPGPGL	30.24	890.497	9	44.4	9	0.4867	0.6	0.9	446.256	2	67.9019	111000	312000	75058	IA_180324_293_B5i_O-E5.raw	2	2	1	1	Q8NEZ4|KMT2C_HUMAN	KMT2C	TARGET			5 6 6 0 0 0 0 0 5	TPRPPGPGL	DB Search
SPRGPKPQL	SPRGPKPQL	30.23	978.561	9	44.4	9	0.4235	0.82	-0.2	490.288	2	50.8121	91200	377000	51149	IA_180324_293_B5i_O-E5.raw	1	1	1	1	Q86TV6|TTC7B_HUMAN	TTC7B	TARGET			0 0 12 0 0 0 22 13 5	SPRGPKPQL	DB Search
TLM(+15.99)TDPVRL	TLMTDPVRL	29.99	1060.56	9	77.8	9	-3.6151	0.89	-1.9	531.286	2	86.0195	166000	970000	98621	IA_180324_293_B5i_O-E5.raw	1	1	1	1	O95155|UBE4B_HUMAN	UBE4B	TARGET	Oxidation (M)	M3:Oxidation (M):1000.00	0 0 42 17 17 2 2 3 5	TLM(+15.99)TDPVRL	DB Search
SGGGGGGGLGSGGSIR	SGGGGGGGLGSGGSIR	29.91	1231.59	16	12.5	16	-3.6441	0.74	0.6	616.803	2	46.7776			45673	IA_180324_293_B5i_O-E5.raw	1	1	0	0	P35527|K1C9_HUMAN	KRT9	TARGET			0 0 0 0 0 0 38 0 0 29 0 0 0 0 0 0	SGGGGGGGLGSGGSIR	DB Search
KLLEIDIDGV	KLLEIDIDGV	29.88	1113.63	10	20	10	4.8815	0.63	-1.3	557.821	2	120.89	628000	3200000	145084	IA_180324_293_B5i_O-E5.raw	1	1	1	1	P09884|DPOLA_HUMAN	POLA1	TARGET			5 0 0 9 0 0 0 0 0 0	KLLEIDIDGV	DB Search
HLSELVQQI	HLSELVQQI	29.84	1065.58	9	55.6	9	-2.2195	0.74	-0.9	533.798	2	98.1824	237000	892000	114572	IA_180324_293_B5i_O-E5.raw	1	1	1	1	P09884|DPOLA_HUMAN	POLA1	TARGET			5 10 0 0 21 17 0 0 5	HLSELVQQI	DB Search
GLDIPTVQV	GLDIPTVQV	29.83	940.523	9	33.3	9	-3.7927	0.93	0.5	941.531	1	118.124	4100000	20000000	141233	IA_180324_293_B5i_O-E5.raw	2	2	2	2	Q9Y6V7|DDX49_HUMAN	DDX49	TARGET			0 0 17 9 0 0 15 0 0	GLDIPTVQV	DB Search
SPGPPTRKL	SPGPPTRKL	29.8	951.55	9	44.4	9	-3.3767	0.72	1.7	476.783	2	46.6807	577000	3210000	45336	IA_180324_293_B5i_O-E5.raw	1	1	1	1	Q86XA9|HTR5A_HUMAN:Q9P2D3|HTR5B_HUMAN	HEATR5A:HEATR5B	TARGET			5 44 87 70 0 0 0 0 0	SPGPPTRKL	DB Search
ALKPDLVNV	ALKPDLVNV	29.8	967.57	9	44.4	9	-3.9262	0.88	-0.3	484.792	2	90.3038	1800000	7840000	104525	IA_180324_293_B5i_O-E5.raw	3	3	2	2	P09884|DPOLA_HUMAN	POLA1	TARGET			0 0 1 0 0 3 8 3 3	ALKPDLVNV	DB Search
Q(-17.03)PNM(+15.99)RLRQL	QPNMRLRQL	29.79	1153.6	9	0	9	4.5677	0.51	-0.1	577.809	2	70.1191	316000	1780000	77609	IA_180324_293_B5i_O-E5.raw	1	1	1	1	Q06203|PUR1_HUMAN	PPAT	TARGET	Pyro-glu from Q;Oxidation (M)	Q1:Pyro-glu from Q:1000.00;M4:Oxidation (M):1000.00	0 0 1 0 1 0 0 0 0	Q(-17.03)PNM(+15.99)RLRQL	DB Search
SPAARNPVL	SPAARNPVL	29.79	923.519	9	22.2	9	-1.9704	0.68	0.7	462.767	2	63.3521	111000	410000	68628	IA_180324_293_B5i_O-E5.raw	1	1	1	1	Q8WVB6|CTF18_HUMAN	CHTF18	TARGET			0 0 0 0 0 0 17 0 5	SPAARNPVL	DB Search
SRPPKLVM(+15.99)	SRPPKLVM	29.71	942.532	8	75	8	0.1846	0.71	0.2	472.273	2	50.4297	166000	429000	50667	IA_180324_293_B5i_O-E5.raw	1	1	1	1	Q8NEZ4|KMT2C_HUMAN	KMT2C	TARGET	Oxidation (M)	M8:Oxidation (M):1000.00	0 0 4 2 2 41 41 5	SRPPKLVM(+15.99)	DB Search
SM(+15.99)LEPVPEL	SMLEPVPEL	29.71	1029.51	9	22.2	9	-2.5989	0.9	0.4	1030.51	1	107.835	199000	893000	127333	IA_180324_293_B5i_O-E5.raw	1	1	1	1	O95155|UBE4B_HUMAN	UBE4B	TARGET	Oxidation (M)	M2:Oxidation (M):1000.00	0 0 35 26 0 0 0 0 0	SM(+15.99)LEPVPEL	DB Search
TPAFPRSLL	TPAFPRSLL	29.64	1000.57	9	44.4	9	0.649	0.74	-5.9	501.29	2	110.219	183000	615000	131108	IA_180324_293_B5i_O-E5.raw	2	2	2	2	Q7LBC6|KDM3B_HUMAN	KDM3B	TARGET			0 0 19 15 0 0 0 8 5	TPAFPRSLL	DB Search
VEALLGLVR	VEALLGLVR	29.63	968.602	9	33.3	9	2.4818	0.12	-1.3	969.608	1	110.808	132000	661000	131445	IA_180324_293_B5i_O-E5.raw	2	2	1	1	Q8N309|LRC43_HUMAN	LRRC43	TARGET			5 0 0 0 2 0 0 0 3	VEALLGLVR	DB Search
AYSSYVHQY	AYSSYVHQY	29.59	1116.49	9	33.3	9	-0.3194	0.76	3.6	1117.5	1	65.0031	48600	297000	70958	IA_180324_293_B5i_O-E5.raw	1	1	1	1	Q92624|APBP2_HUMAN	APPBP2	TARGET			0 0 0 0 0 12 0 30 5	AYSSYVHQY	DB Search
QLAQFVHEV	QLAQFVHEV	29.53	1069.56	9	33.3	9	1.4098	0.79	-1	535.785	2	93.4536	758000	4210000	108250	IA_180324_293_B5i_O-E5.raw	1	1	1	1	Q92771|DDX12_HUMAN:Q96FC9|DDX11_HUMAN:A8MPP1|D11L8_HUMAN	DDX12P:DDX11:DDX11L8	TARGET			5 0 0 0 17 17 0 0 0	QLAQFVHEV	DB Search
TPFKGGTL	TPFKGGTL	29.53	819.449	8	62.5	8	0.5195	0.46	-2	410.731	2	71.3206	1390000	4090000	79468	IA_180324_293_B5i_O-E5.raw	1	1	1	1	P42166|LAP2A_HUMAN	TMPO	TARGET			5 18 6 0 0 0 2 5	TPFKGGTL	DB Search
HPRSPNVL	HPRSPNVL	29.52	918.504	8	50	8	6.5721	0.74	0.3	460.259	2	56.9993	632000	1170000	59823	IA_180324_293_B5i_O-E5.raw	1	1	1	1	Q16665|HIF1A_HUMAN	HIF1A	TARGET			5 3 0 0 0 0 12 5	HPRSPNVL	DB Search
FLLDKKIGV	FLLDKKIGV	29.51	1031.64	9	55.6	9	0.8096	0.69	-2	516.825	2	101.032	917000	2420000	119018	IA_180324_293_B5i_O-E5.raw	2	2	1	1	P78371|TCPB_HUMAN	CCT2	TARGET			5 51 36 12 12 0 0 0 0	FLLDKKIGV	DB Search
FYQEHPDL	FYQEHPDL	29.5	1047.47	8	75	8	-0.5847	0.68	1	524.741	2	74.2583	1650000	6780000	83514	IA_180324_293_B5i_O-E5.raw	1	1	1	1	P17844|DDX5_HUMAN	DDX5	TARGET			5 8 6 6 8 0 0 5	FYQEHPDL	DB Search
SPAFKVREF	SPAFKVREF	29.45	1079.58	9	77.8	9	3.8105	0.67	6.3	540.799	2	82.1445	45200	390000	93629	IA_180324_293_B5i_O-E5.raw	1	1	1	1	Q92598|HS105_HUMAN:O95757|HS74L_HUMAN:P34932|HSP74_HUMAN	HSPH1:HSPA4L:HSPA4	TARGET			5 44 70 58 18 9 7 0 0	SPAFKVREF	DB Search
SRFSNVYHL	SRFSNVYHL	29.43	1121.56	9	55.6	9	10.725	0.75	-1.1	374.861	3	85.2504			97729	IA_180324_293_B5i_O-E5.raw	1	1	0	0	Q9GZP4|PITH1_HUMAN	PITHD1	TARGET			0 0 0 4 4 0 9 9 5	SRFSNVYHL	DB Search
IPRNLIGSEL	IPRNLIGSEL	29.41	1110.64	10	70	10	-0.5669	0.74	-0.7	556.327	2	100.807	192000	727000	118303	IA_180324_293_B5i_O-E5.raw	1	1	1	1	Q9P2P1|NYNRI_HUMAN	NYNRIN	TARGET			5 0 0 0 18 32 28 28 41 5	IPRNLIGSEL	DB Search
HLAELIAEL	HLAELIAEL	29.41	1007.57	9	66.7	9	6.4346	0.82	0.2	504.79	2	129.552	540000	1480000	157214	IA_180324_293_B5i_O-E5.raw	5	5	1	1	Q96F44|TRI11_HUMAN	TRIM11	TARGET			0 0 4 4 19 31 7 0 5	HLAELIAEL	DB Search
RPQLPQVL	RPQLPQVL	29.39	949.571	8	75	8	-2.7459	0.84	0.3	475.793	2	96.2916	675000	2060000	112488	IA_180324_293_B5i_O-E5.raw	1	1	1	1	Q9Y2M5|KLH20_HUMAN:Q8N766|EMC1_HUMAN	KLHL20:EMC1	TARGET			0 0 4 8 13 13 11 5	RPQLPQVL	DB Search
VPNAGRGLV	VPNAGRGLV	29.35	881.508	9	44.4	9	-0.2249	0.65	1.9	441.762	2	66.0158	349000	895000	72261	IA_180324_293_B5i_O-E5.raw	1	1	1	1	P27695|APEX1_HUMAN	APEX1	TARGET			5 98 29 8 0 0 0 0 0	VPNAGRGLV	DB Search
KLDPKTM(+15.99)KV	KLDPKTMKV	29.29	1074.61	9	33.3	9	-1.5312	0.24	3.4	359.212	3	43.4658	82300	398000	41119	IA_180324_293_B5i_O-E5.raw	1	1	1	1	Q8IX12|CCAR1_HUMAN	CCAR1	TARGET	Oxidation (M)	M7:Oxidation (M):1000.00	5 0 0 28 24 0 0 0 0	KLDPKTM(+15.99)KV	DB Search
RAAPLTAI	RAAPLTAI	29.28	811.492	8	50	8	3.77	0.03	1	406.753	2	83.0858	654000	2050000	94881	IA_180324_293_B5i_O-E5.raw	7	7	1	1	Q96DD7|SHSA4_HUMAN	SHISA4	TARGET			3 3 0 0 0 0 5 5	RAAPLTAI	DB Search
VPYGKGPSF	VPYGKGPSF	29.18	950.486	9	55.6	9	0.0424	0.62	-0.2	476.25	2	73.6882	194000	498000	82364	IA_180324_293_B5i_O-E5.raw	1	1	1	1	Q9Y520|PRC2C_HUMAN	PRRC2C	TARGET			5 86 58 0 0 10 0 0 5	VPYGKGPSF	DB Search
RPRPPTLL	RPRPPTLL	29.13	948.587	8	37.5	8	10.5131	0.73	0.4	475.301	2	80.5222	1290000	3220000	91715	IA_180324_293_B5i_O-E5.raw	1	1	1	1	P55884|EIF3B_HUMAN	EIF3B	TARGET			5 2 1 0 0 0 1 2	RPRPPTLL	DB Search
KPYVDGKGREL	KPYVDGKGREL	29.11	1260.68	11	36.4	11	1.259	0.61	-0.1	421.235	3	51.4268	279000	1220000	51780	IA_180324_293_B5i_O-E5.raw	1	1	1	1	Q13813|SPTN1_HUMAN	SPTAN1	TARGET			5 0 0 21 37 0 0 0 0 0 5	KPYVDGKGREL	DB Search
SPVSNSVSL	SPVSNSVSL	29.09	888.455	9	44.4	9	-3.5892	0.69	1.3	445.235	2	79.1153	123000	707000	89564	IA_180324_293_B5i_O-E5.raw	2	2	1	1	Q5TH74|STPG1_HUMAN	STPG1	TARGET			0 0 3 0 0 2 0 18 5	SPVSNSVSL	DB Search
TLADLVHHV	TLADLVHHV	29.08	1003.54	9	33.3	9	-3.0445	0.81	2.1	502.781	2	93.7395			108823	IA_180324_293_B5i_O-E5.raw	1	1	0	0	Q9Y4A5|TRRAP_HUMAN	TRRAP	TARGET			0 0 5 0 0 3 12 0 0	TLADLVHHV	DB Search
TPVSPIEL	TPVSPIEL	29.07	854.475	8	50	8	-1.1453	0.78	-1.2	855.481	1	109.351	82100	488000	129492	IA_180324_293_B5i_O-E5.raw	1	1	1	1	Q96F45|ZN503_HUMAN:Q9H7S9|ZN703_HUMAN	ZNF503:ZNF703	TARGET			0 0 21 63 25 0 0 5	TPVSPIEL	DB Search
LDSEALLTL	LDSEALLTL	29.06	973.533	9	44.4	9	-0.2105	0.78	-0.1	974.54	1	129.369	435000	2960000	157080	IA_180324_293_B5i_O-E5.raw	1	1	1	1	Q75N90|FBN3_HUMAN	FBN3	TARGET			0 0 5 12 12 18 0 0 0	LDSEALLTL	DB Search
SPAPDLAPR	SPAPDLAPR	29	922.487	9	44.4	9	5.5047	0.33	0	462.251	2	64.6993	556000	1770000	70225	IA_180324_293_B5i_O-E5.raw	2	2	1	1	Q504T8|MIDN_HUMAN	MIDN	TARGET			0 0 12 2 2 3 0 0 0	SPAPDLAPR	DB Search
LPELKSTL	LPELKSTL	28.93	899.533	8	62.5	8	-5.9659	0.46	0.3	450.774	2	89.466	108000	473000	103180	IA_180324_293_B5i_O-E5.raw	1	1	1	1	Q15021|CND1_HUMAN	NCAPD2	TARGET			5 11 9 4 0 0 0 4	LPELKSTL	DB Search
APHPPLSVV	APHPPLSVV	28.91	915.518	9	55.6	9	2.5866	0.88	1.2	458.767	2	86.9727	229000	710000	100015	IA_180324_293_B5i_O-E5.raw	1	1	1	1	Q86VI3|IQGA3_HUMAN	IQGAP3	TARGET			0 0 10 9 0 0 37 35 5	APHPPLSVV	DB Search
GPAPGRLGP	GPAPGRLGP	28.87	820.456	9	22.2	9	-1.3717	0.8	0.7	411.235	2	57.0013	842000	2040000	59927	IA_180324_293_B5i_O-E5.raw	1	1	1	1	P78324|SHPS1_HUMAN	SIRPA	TARGET			0 0 26 12 1 0 0 0 1	GPAPGRLGP	DB Search
IPELYRRL	IPELYRRL	28.85	1058.62	8	50	8	-2.1548	0.02	1.2	353.882	3	81.7443	681000	2260000	93404	IA_180324_293_B5i_O-E5.raw	1	1	1	1	Q4VNC1|AT134_HUMAN	ATP13A4	TARGET			5 6 7 6 0 0 0 0	IPELYRRL	DB Search
RPAGEPYNRKTL	RPAGEPYNRKTL	28.83	1400.75	12	50	12	3.9463	0.53	0.6	467.925	3	51.4486			52037	IA_180324_293_B5i_O-E5.raw	1	1	0	0	Q9ULL5|PRR12_HUMAN	PRR12	TARGET			0 0 5 5 15 9 9 0 0 0 0 5	RPAGEPYNRKTL	DB Search
PASPRLLAA	PASPRLLAA	28.83	894.529	9	11.1	9	4.3678	0.18	0.5	448.272	2	79.8065	127000	639000	90517	IA_180324_293_B5i_O-E5.raw	2	2	1	1	Q9UK39|NOCT_HUMAN	NOCT	TARGET			0 0 0 0 0 0 3 0 0	PASPRLLAA	DB Search
RPSQVVAET	RPSQVVAET	28.83	985.519	9	22.2	9	-5.505	0.59	2.7	493.768	2	44.58	31300	195000	42538	IA_180324_293_B5i_O-E5.raw	1	1	1	1	P13639|EF2_HUMAN	EEF2	TARGET			0 0 0 0 0 59 0 0 5	RPSQVVAET	DB Search
VLEDPVHAV	VLEDPVHAV	28.8	977.518	9	0	9	-0.0937	0.77	1.6	489.767	2	80.2451	124000	624000	90961	IA_180324_293_B5i_O-E5.raw	1	1	1	1	P61619|S61A1_HUMAN	SEC61A1	TARGET			0 0 0 0 0 0 0 0 0	VLEDPVHAV	DB Search
RLLDSEIKI	RLLDSEIKI	28.77	1085.64	9	55.6	9	3.5442	0.85	0.2	543.83	2	99.7272	83300	849000	116848	IA_180324_293_B5i_O-E5.raw	1	1	1	1	P17980|PRS6A_HUMAN	PSMC3	TARGET			0 0 1 1 8 8 46 6 5	RLLDSEIKI	DB Search
VM(+15.99)QDPEFLQSV	VMQDPEFLQSV	28.73	1307.61	11	9.1	11	-2.7529	0.78	-1.6	654.81	2	103.797	75900	579000	122191	IA_180324_293_B5i_O-E5.raw	1	1	1	1	P55036|PSMD4_HUMAN:A2A3N6|PIPSL_HUMAN	PSMD4:PIPSL	TARGET	Oxidation (M)	M2:Oxidation (M):1000.00	0 0 0 0 0 0 64 0 0 0 0	VM(+15.99)QDPEFLQSV	DB Search
RPNQSLRSI	RPNQSLRSI	28.63	1069.6	9	44.4	9	1.5748	0.51	-0.7	357.54	3	52.3863	658000	2820000	53370	IA_180324_293_B5i_O-E5.raw	1	1	1	1	Q9BYK8|HELZ2_HUMAN	HELZ2	TARGET			0 0 25 0 0 0 9 10 5	RPNQSLRSI	DB Search
APRPDRLVNRL	APRPDRLVNRL	28.56	1305.76	11	27.3	11	12.8487	0.41	-0.3	436.261	3	77.9321	907000	2100000	88250	IA_180324_293_B5i_O-E5.raw	1	1	1	1	O75534|CSDE1_HUMAN	CSDE1	TARGET			0 0 0 0 0 2 2 2 0 0 1	APRPDRLVNRL	DB Search
PRPPHGEL	PRPPHGEL	28.54	901.477	8	75	8	1.614	0.35	3.3	451.747	2	51.4903			52097	IA_180324_293_B5i_O-E5.raw	1	1	0	0	P04818|TYSY_HUMAN	TYMS	TARGET			5 5 7 0 0 38 52 5	PRPPHGEL	DB Search
HLSIINEYL	HLSIINEYL	28.52	1100.59	9	55.6	9	4.9045	0.83	1.4	551.301	2	120.387	28500	276000	144591	IA_180324_293_B5i_O-E5.raw	1	1	1	1	P46940|IQGA1_HUMAN	IQGAP1	TARGET			0 0 0 0 10 10 14 7 5	HLSIINEYL	DB Search
RPKVPDQSV	RPKVPDQSV	28.48	1024.57	9	11.1	9	-2.607	0.76	-1.3	513.29	2	47.4725	324000	695000	46839	IA_180324_293_B5i_O-E5.raw	1	1	1	1	Q8NCT1|ARRD4_HUMAN	ARRDC4	TARGET			0 0 0 0 0 0 41 0 0	RPKVPDQSV	DB Search
SPVKLFSGL	SPVKLFSGL	28.47	946.549	9	66.7	9	2.9818	0.43	0.4	474.282	2	113.884	152000	979000	135651	IA_180324_293_B5i_O-E5.raw	1	1	1	1	Q15398|DLGP5_HUMAN	DLGAP5	TARGET			5 4 4 0 0 0 2 7 5	SPVKLFSGL	DB Search
RPDVPQGL	RPDVPQGL	28.47	880.477	8	62.5	8	-3.3066	0.26	1.5	441.246	2	67.3026	85900	259000	73713	IA_180324_293_B5i_O-E5.raw	1	1	1	1	Q58EX7|PKHG4_HUMAN	PLEKHG4	TARGET			5 7 14 0 0 0 20 5	RPDVPQGL	DB Search
NLLIDDKGTIKL	NLLIDDKGTIKL	28.46	1341.79	12	58.3	12	0.6978	0.78	-1	671.9	2	106.732	232000	859000	126235	IA_180324_293_B5i_O-E5.raw	1	1	1	1	P06493|CDK1_HUMAN	CDK1	TARGET			0 0 27 20 4 4 3 0 0 0 2 2	NLLIDDKGTIKL	DB Search
M(+15.99)LDM(+15.99)SVPAV	MLDMSVPAV	28.29	993.451	9	55.6	9	-2.1144	0.89	-4.2	497.731	2	83.4623	177000	1350000	95373	IA_180324_293_B5i_O-E5.raw	2	2	2	2	Q86WA8|LONP2_HUMAN	LONP2	TARGET	Oxidation (M);Oxidation (M)	M1:Oxidation (M):1000.00;M4:Oxidation (M):1000.00	0 0 7 10 6 6 5 0 0	M(+15.99)LDM(+15.99)SVPAV	DB Search
TAM(+15.99)DVVYAL	TAMDVVYAL	28.21	997.479	9	66.7	9	-4.6164	0.84	-1.4	499.746	2	103.117	2050000	8540000	121239	IA_180324_293_B5i_O-E5.raw	2	2	2	2	P62805|H4_HUMAN	H4C1	TARGET	Oxidation (M)	M3:Oxidation (M):1000.00	0 0 2 2 15 15 1 19 5	TAM(+15.99)DVVYAL	DB Search
GPHANPVAV	GPHANPVAV	28.13	860.45	9	44.4	9	-2.2671	0.4	1.5	431.233	2	56.5167	213000	697000	59140	IA_180324_293_B5i_O-E5.raw	1	1	1	1	Q6NSI4|RADX_HUMAN	RADX	TARGET			0 0 0 6 9 53 17 0 0	GPHANPVAV	DB Search
M(+15.99)PDSGRPAF	MPDSGRPAF	28.1	992.438	9	55.6	9	-3.8536	0.69	0.7	497.227	2	57.0567	264000	681000	59956	IA_180324_293_B5i_O-E5.raw	1	1	1	1	Q00536|CDK16_HUMAN	CDK16	TARGET	Oxidation (M)	M1:Oxidation (M):1000.00	5 33 33 16 0 0 0 0 5	M(+15.99)PDSGRPAF	DB Search
KPFLGIGL	KPFLGIGL	28.06	843.522	8	100	8	-1.1415	0.51	0	422.768	2	120.942	1710000	5140000	145525	IA_180324_293_B5i_O-E5.raw	1	1	1	1	Q14974|IMB1_HUMAN	KPNB1	TARGET			5 12 7 7 8 58 80 5	KPFLGIGL	DB Search
VILPTVHEV	VILPTVHEV	28.04	1005.59	9	44.4	9	-4.6448	0.85	0.1	503.8	2	95.6937	596000	2700000	111291	IA_180324_293_B5i_O-E5.raw	5	5	1	1	Q8IWF6|DEN6A_HUMAN	DENND6A	TARGET			0 0 21 6 6 6 0 0 0	VILPTVHEV	DB Search
VGHLSTSL	VGHLSTSL	27.95	812.439	8	12.5	8	7.3531	0.16	-0.4	407.227	2	80.3579			91278	IA_180324_293_B5i_O-E5.raw	1	1	0	0	Q96PD2|DCBD2_HUMAN	DCBLD2	TARGET			0 0 0 0 0 0 0 5	VGHLSTSL	DB Search
RQIDQFLVV	RQIDQFLVV	27.91	1116.63	9	33.3	9	4.8187	0.84	0	559.322	2	114.389	756000	3940000	136278	IA_180324_293_B5i_O-E5.raw	1	1	1	1	O94776|MTA2_HUMAN:Q9BTC8|MTA3_HUMAN	MTA2:MTA3	TARGET			0 0 0 0 3 7 8 1 1	RQIDQFLVV	DB Search
APRLPLSL	APRLPLSL	27.91	865.538	8	50	8	1.566	0.73	-0.2	433.776	2	111.312	194000	884000	132082	IA_180324_293_B5i_O-E5.raw	1	1	1	1	P42704|LPPRC_HUMAN	LRPPRC	TARGET			0 0 16 16 0 0 40 5	APRLPLSL	DB Search
KPPPPAQEF	KPPPPAQEF	27.89	1009.52	9	44.4	9	-2.1553	0.65	-2.1	505.768	2	61.6808			66249	IA_180324_293_B5i_O-E5.raw	1	1	0	0	Q86X10|RLGPB_HUMAN	RALGAPB	TARGET			5 24 0 0 0 0 31 0 5	KPPPPAQEF	DB Search
GPPPPGPIL	GPPPPGPIL	27.85	843.485	9	77.8	9	-6.3981	0.55	-0.7	422.75	2	98.0273	744000	1070000	114639	IA_180324_293_B5i_O-E5.raw	4	4	2	2	Q71SY5|MED25_HUMAN	MED25	TARGET			0 0 11 11 4 4 4 4 5	GPPPPGPIL	DB Search
YRAPEVIL	YRAPEVIL	27.64	959.544	8	50	8	-2.4372	0.83	-0.9	480.779	2	98.3767	1020000	3200000	115499	IA_180324_293_B5i_O-E5.raw	2	2	2	2	P49759|CLK1_HUMAN:O15264|MK13_HUMAN:Q92630|DYRK2_HUMAN:P45983|MK08_HUMAN:P45984|MK09_HUMAN:P53779|MK10_HUMAN:Q9HAZ1|CLK4_HUMAN:P53778|MK12_HUMAN:P49760|CLK2_HUMAN	CLK1:MAPK13:DYRK2:MAPK8:MAPK9:MAPK10:CLK4:MAPK12:CLK2	TARGET			0 0 3 0 0 79 12 5	YRAPEVIL	DB Search
YRAPEVLL	YRAPEVLL	27.64	959.544	8	50	8	-2.9442	0.8	-0.9	480.779	2	98.3767	1020000	3200000	115499	IA_180324_293_B5i_O-E5.raw	2	2	2	2	Q00534|CDK6_HUMAN:P20794|MAK_HUMAN:Q8TD08|MK15_HUMAN:P11802|CDK4_HUMAN:Q9UPZ9|CILK1_HUMAN	CDK6:MAK:MAPK15:CDK4:CILK1	TARGET			0 0 3 0 0 79 12 5	YRAPEVLL	DB Search
SPELIRVQL	SPELIRVQL	27.62	1053.62	9	44.4	9	0.2945	0.65	2.6	527.818	2	108.275	41900	357000	128180	IA_180324_293_B5i_O-E5.raw	1	1	1	1	O95373|IPO7_HUMAN	IPO7	TARGET			0 0 28 14 14 0 0 0 5	SPELIRVQL	DB Search
GSHSMRYFYTSVSRPGR	GSHSMRYFYTSVSRPGR	27.61	1986.95	17	17.6	17	22.6158	0.22	-1	398.397	5	83.5262	275000	342000	95617	IA_180324_293_B5i_O-E5.raw	1	1	1	1	P01889|HLAB_HUMAN	HLA-B	TARGET			0 0 0 0 0 0 0 0 0 0 22 22 0 0 0 0 5	GSHSMRYFYTSVSRPGR	DB Search
SVLVSPPAV	SVLVSPPAV	27.58	867.506	9	33.3	9	-4.1443	0.76	0.9	434.761	2	101.945	51400	165000	119734	IA_180324_293_B5i_O-E5.raw	2	2	1	1	Q13118|KLF10_HUMAN	KLF10	TARGET			0 0 32 0 0 20 19 0 0	SVLVSPPAV	DB Search
VPYHGEVPVSL	VPYHGEVPVSL	27.54	1195.62	11	27.3	11	-4.4023	0.71	4.6	598.822	2	95.9468	40000	257000	111745	IA_180324_293_B5i_O-E5.raw	1	1	1	1	O15020|SPTN2_HUMAN	SPTBN2	TARGET			0 0 0 0 0 0 58 0 0 24 5	VPYHGEVPVSL	DB Search
TPKKLGNSL	TPKKLGNSL	27.52	956.565	9	44.4	9	1.1511	0.43	1	479.29	2	51.5011	445000	2140000	51962	IA_180324_293_B5i_O-E5.raw	1	1	1	1	Q14980|NUMA1_HUMAN	NUMA1	TARGET			0 0 4 3 0 0 0 4 4	TPKKLGNSL	DB Search
SPVFKTVL	SPVFKTVL	27.52	889.527	8	62.5	8	-2.6803	0.37	-0.6	445.771	2	98.0279	343000	1250000	114766	IA_180324_293_B5i_O-E5.raw	2	2	1	1	Q9HAV4|XPO5_HUMAN	XPO5	TARGET			5 0 9 2 0 0 3 5	SPVFKTVL	DB Search
QPANKGFRAL	QPANKGFRAL	27.48	1100.61	10	10	10	3.9375	0.8	-0.6	551.311	2	63.5598			68863	IA_180324_293_B5i_O-E5.raw	1	1	0	0	Q9Y2R4|DDX52_HUMAN	DDX52	TARGET			0 0 0 0 15 0 0 0 0 0	QPANKGFRAL	DB Search
RPNALAVQQL	RPNALAVQQL	27.48	1108.64	10	40	10	0.4191	0.84	0.1	555.325	2	83.3686	88800	433000	95388	IA_180324_293_B5i_O-E5.raw	3	3	1	1	Q14671|PUM1_HUMAN	PUM1	TARGET			0 0 0 0 0 13 72 72 0 5	RPNALAVQQL	DB Search
KPQDYKKRL	KPQDYKKRL	27.47	1174.68	9	77.8	9	0.3979	0.26	2	392.569	3	44.447	1530000	1850000	42783	IA_180324_293_B5i_O-E5.raw	3	3	1	1	P35222|CTNB1_HUMAN	CTNNB1	TARGET			5 22 22 33 14 14 0 0 5	KPQDYKKRL	DB Search
GM(+15.99)ASDIPGL	GMASDIPGL	27.42	875.406	9	11.1	9	-9.2714	0.87	0.7	876.414	1	91.8065	48600	184000	106328	IA_180324_293_B5i_O-E5.raw	1	1	1	1	Q92538|GBF1_HUMAN	GBF1	TARGET	Oxidation (M)	M2:Oxidation (M):1000.00	0 0 43 0 0 0 0 0 0	GM(+15.99)ASDIPGL	DB Search
VLYPHEPTAV	VLYPHEPTAV	27.39	1124.59	10	20	10	1.1921	0.74	-0.1	563.301	2	80.1668	82100	586000	90980	IA_180324_293_B5i_O-E5.raw	1	1	1	1	Q9NYP3|DONS_HUMAN	DONSON	TARGET			0 0 3 3 0 0 0 0 0 0	VLYPHEPTAV	DB Search
KIFDEILVNA	KIFDEILVNA	27.35	1160.64	10	30	10	4.7665	0.76	1.3	581.33	2	117.883	140000	828000	141068	IA_180324_293_B5i_O-E5.raw	1	1	1	1	Q02880|TOP2B_HUMAN:P11388|TOP2A_HUMAN	TOP2B:TOP2A	TARGET			3 0 0 0 0 3 7 0 0 0	KIFDEILVNA	DB Search
SYGGQQQSY	SYGGQQQSY	27.32	1016.42	9	77.8	9	-6.8433	0.73	0.9	509.218	2	44.9823	304000	848000	43329	IA_180324_293_B5i_O-E5.raw	1	1	1	1	P35637|FUS_HUMAN	FUS	TARGET			0 0 5 3 3 5 4 21 5	SYGGQQQSY	DB Search
APPHGGIAL	APPHGGIAL	27.2	831.46	9	66.7	9	0.5388	0.51	0.7	416.738	2	75.1039	997000	2110000	84198	IA_180324_293_B5i_O-E5.raw	1	1	1	1	Q6PI48|SYDM_HUMAN	DARS2	TARGET			5 10 5 0 0 0 17 36 5	APPHGGIAL	DB Search
APAPPPVAV	APAPPPVAV	27.15	817.47	9	55.6	9	-1.8071	0.7	-1	409.742	2	82.5303	1360000	4510000	94339	IA_180324_293_B5i_O-E5.raw	6	6	2	2	P78415|IRX3_HUMAN	IRX3	TARGET			0 0 0 0 27 58 51 15 5	APAPPPVAV	DB Search
KLGDLM(+15.99)VLL	KLGDLMVLL	27.13	1016.59	9	55.6	9	-1.6062	0.88	-1	509.304	2	125.212	126000	732000	151448	IA_180324_293_B5i_O-E5.raw	1	1	1	1	Q8IY37|DHX37_HUMAN	DHX37	TARGET	Oxidation (M)	M6:Oxidation (M):1000.00	5 0 0 0 0 18 41 12 5	KLGDLM(+15.99)VLL	DB Search
FLDHIIASV	FLDHIIASV	27.12	1013.55	9	33.3	9	8.1103	0.73	-0.1	507.784	2	118.638	697000	2710000	142020	IA_180324_293_B5i_O-E5.raw	1	1	1	1	Q7LBC6|KDM3B_HUMAN	KDM3B	TARGET			0 0 0 0 39 13 10 0 0	FLDHIIASV	DB Search
M(+15.99)LPPPPLTA	MLPPPPLTA	27.11	951.51	9	33.3	9	-5.46	0.7	1.4	476.763	2	95.6602	284000	397000	111228	IA_180324_293_B5i_O-E5.raw	4	4	2	2	P18858|DNLI1_HUMAN	LIG1	TARGET	Oxidation (M)	M1:Oxidation (M):1000.00	0 0 6 11 52 0 0 0 0	M(+15.99)LPPPPLTA	DB Search
FLDATLTSV	FLDATLTSV	27.05	965.507	9	11.1	9	-3.3184	0.74	-0.1	966.514	1	115.581	1100000	6740000	137847	IA_180324_293_B5i_O-E5.raw	3	3	2	2	O43462|MBTP2_HUMAN	MBTPS2	TARGET			0 0 42 0 0 0 0 0 0	FLDATLTSV	DB Search
APNIISQL	APNIISQL	26.98	854.486	8	50	8	-1.7175	0.85	-0.2	428.25	2	109.06	300000	1660000	129051	IA_180324_293_B5i_O-E5.raw	5	5	3	3	P30044|PRDX5_HUMAN	PRDX5	TARGET			0 0 21 22 19 0 0 5	APNIISQL	DB Search
VLQDIQVM(+15.99)L	VLQDIQVML	26.95	1073.58	9	66.7	9	-3.2875	0.67	-0.7	537.796	2	114.561	412000	2190000	136522	IA_180324_293_B5i_O-E5.raw	2	2	2	2	P33992|MCM5_HUMAN	MCM5	TARGET	Oxidation (M)	M8:Oxidation (M):1000.00	0 0 8 8 15 15 0 18 5	VLQDIQVM(+15.99)L	DB Search
TLAETLVNL	TLAETLVNL	26.94	972.549	9	44.4	9	-3.5183	0.86	-1.1	973.555	1	125.83	564000	3200000	152027	IA_180324_293_B5i_O-E5.raw	1	1	1	1	Q8NB46|ANR52_HUMAN	ANKRD52	TARGET			0 0 7 5 5 5 0 0 0	TLAETLVNL	DB Search
APRPSPDL	APRPSPDL	26.93	851.45	8	12.5	8	2.6754	0.68	-0.6	426.732	2	61.87	56100	230000	66469	IA_180324_293_B5i_O-E5.raw	2	2	1	1	B8ZZ34|SHSA8_HUMAN	SHISA8	TARGET			0 0 0 0 0 0 0 5	APRPSPDL	DB Search
APGPGLLL	APGPGLLL	26.85	736.448	8	100	8	-6.0469	0.95	2.9	737.458	1	120.405	1070000	3630000	144882	IA_180324_293_B5i_O-E5.raw	2	2	1	1	O95503|CBX6_HUMAN	CBX6	TARGET			5 16 16 2 2 11 33 5	APGPGLLL	DB Search
WLLLLLPPLSI	WLLLLLPPLSI	26.84	1276.82	11	0	11	0.9883	0.2	-2.8	639.413	2	131.841	86700	357000	160886	IA_180324_293_B5i_O-E5.raw	5	5	1	1	Q5T3U5|MRP7_HUMAN	ABCC10	TARGET			0 0 0 0 0 0 0 0 0 0 0	WLLLLLPPLSI	DB Search
RPRGEAAEGPAAAAA	RPRGEAAEGPAAAAA	26.8	1393.71	15	33.3	15	-0.0038	0.09	2.4	465.577	3	44.0115	943000	2370000	41977	IA_180324_293_B5i_O-E5.raw	2	2	1	1	O95390|GDF11_HUMAN	GDF11	TARGET			0 0 0 0 0 0 0 0 10 15 15 87 26 0 0	RPRGEAAEGPAAAAA	DB Search
ALDEAAAAL	ALDEAAAAL	26.77	843.434	9	44.4	9	-7.0278	0.74	-0.9	844.44	1	87.6529	115000	569000	100752	IA_180324_293_B5i_O-E5.raw	1	1	1	1	O75179|ANR17_HUMAN:Q8IWZ3|ANKH1_HUMAN	ANKRD17:ANKHD1	TARGET			0 0 8 14 17 17 0 0 0	ALDEAAAAL	DB Search
TPRLPQRNL	TPRLPQRNL	26.76	1093.64	9	77.8	9	3.8711	0.13	1	365.553	3	63.2027	439000	1580000	68783	IA_180324_293_B5i_O-E5.raw	1	1	1	1	O43516|WIPF1_HUMAN	WIPF1	TARGET			5 11 3 3 7 3 0 0 5	TPRLPQRNL	DB Search
VPSPKAGL	VPSPKAGL	26.72	767.454	8	75	8	-0.9744	0.61	1.9	384.735	2	60.1324	173000	769000	64090	IA_180324_293_B5i_O-E5.raw	1	1	1	1	P49454|CENPF_HUMAN	CENPF	TARGET			5 50 50 12 0 0 3 4	VPSPKAGL	DB Search
SM(+15.99)SDIDLNL	SMSDIDLNL	26.7	1022.46	9	0	9	-6.3831	0.77	-1.3	1023.46	1	101.351	92500	440000	118890	IA_180324_293_B5i_O-E5.raw	1	1	1	1	Q09666|AHNK_HUMAN	AHNAK	TARGET	Oxidation (M)	M2:Oxidation (M):1000.00	0 0 0 0 0 0 0 0 0	SM(+15.99)SDIDLNL	DB Search
TPM(+15.99)PKDVRQSL	TPMPKDVRQSL	26.67	1286.67	11	18.2	11	4.8257	0.47	0.4	429.896	3	57.8153	303000	1080000	60765	IA_180324_293_B5i_O-E5.raw	2	2	2	2	Q9NSV4|DIAP3_HUMAN	DIAPH3	TARGET	Oxidation (M)	M3:Oxidation (M):1000.00	0 0 0 0 0 8 0 0 0 0 5	TPM(+15.99)PKDVRQSL	DB Search
KLDEDVKM(+15.99)I	KLDEDVKMI	26.63	1105.57	9	44.4	9	2.3087	0.77	0.4	553.792	2	63.3798	257000	921000	68654	IA_180324_293_B5i_O-E5.raw	1	1	1	1	Q13952|NFYC_HUMAN	NFYC	TARGET	Oxidation (M)	M8:Oxidation (M):1000.00	5 5 0 0 0 17 34 0 0	KLDEDVKM(+15.99)I	DB Search
LVRDVVSSL	LVRDVVSSL	26.6	986.576	9	55.6	9	-4.1936	0.85	0.1	494.295	2	91.8392	714000	2400000	106218	IA_180324_293_B5i_O-E5.raw	1	1	1	1	Q9NQ55|SSF1_HUMAN	PPAN	TARGET			0 0 0 0 30 81 87 80 5	LVRDVVSSL	DB Search
RPVKEPRGL	RPVKEPRGL	26.57	1050.63	9	22.2	9	4.4242	0.71	1	351.218	3	50.7754	130000	234000	51054	IA_180324_293_B5i_O-E5.raw	1	1	1	1	Q9UHG2|PCS1N_HUMAN	PCSK1N	TARGET			0 0 0 0 34 0 0 0 5	RPVKEPRGL	DB Search
NPKNVNRVL	NPKNVNRVL	26.52	1052.61	9	33.3	9	0.9208	0.75	2.7	351.878	3	53.5728	502000	2000000	55299	IA_180324_293_B5i_O-E5.raw	1	1	1	1	Q14690|RRP5_HUMAN	PDCD11	TARGET			0 0 20 0 0 26 0 0 5	NPKNVNRVL	DB Search
VM(+15.99)APRTVLL	VMAPRTVLL	26.51	1014.59	9	55.6	9	-6.7116	0.67	-1.6	508.301	2	93.5002	1570000	4670000	108023	IA_180324_293_B5i_O-E5.raw	1	1	1	1	P01889|HLAB_HUMAN	HLA-B	TARGET	Oxidation (M)	M2:Oxidation (M):1000.00	5 14 0 0 0 0 11 8 5	VM(+15.99)APRTVLL	DB Search
Q(-17.03)PDLLHQL	QPDLLHQL	26.38	945.492	8	62.5	8	-5.6338	0.34	0.1	473.753	2	118.222	71100	423000	141507	IA_180324_293_B5i_O-E5.raw	1	1	1	1	Q9BY66|KDM5D_HUMAN:Q9UGL1|KDM5B_HUMAN:P41229|KDM5C_HUMAN:P29375|KDM5A_HUMAN	KDM5D:KDM5B:KDM5C:KDM5A	TARGET	Pyro-glu from Q	Q1:Pyro-glu from Q:1000.00	0 0 45 0 26 22 22 5	Q(-17.03)PDLLHQL	DB Search
RPSLNIATVL	RPSLNIATVL	26.36	1082.64	10	60	10	4.5417	0.82	0.2	542.33	2	114.851	711000	3880000	136900	IA_180324_293_B5i_O-E5.raw	2	2	1	1	Q9NPD8|UBE2T_HUMAN	UBE2T	TARGET			0 0 0 0 4 17 12 12 2 2	RPSLNIATVL	DB Search
QTTPVAGSQSL	QTTPVAGSQSL	26.36	1087.55	11	36.4	11	-5.7426	0.2	-6.9	544.779	2	64.6748	1050000	1870000	69808	IA_180324_293_B5i_O-E5.raw	1	1	1	1	Q9UQ35|SRRM2_HUMAN	SRRM2	TARGET			0 0 10 10 25 0 0 0 0 0 5	QTTPVAGSQSL	DB Search
VLDEGKM(+15.99)KL	VLDEGKMKL	26.35	1047.56	9	77.8	9	1.9705	0.34	0.4	350.195	3	54.2287	653000	2340000	56235	IA_180324_293_B5i_O-E5.raw	2	2	1	1	P46781|RS9_HUMAN	RPS9	TARGET	Oxidation (M)	M7:Oxidation (M):1000.00	5 32 16 15 0 0 7 7 5	VLDEGKM(+15.99)KL	DB Search
APPPPPKAL	APPPPPKAL	26.1	886.528	9	100	9	0.2129	0.89	0.7	444.271	2	61.284	1370000	1440000	65493	IA_180324_293_B5i_O-E5.raw	3	3	1	1	P48634|PRC2A_HUMAN	PRRC2A	TARGET			5 8 65 56 8 2 2 2 3	APPPPPKAL	DB Search
IMNCCEQCGE	IMNCCEQCGE	26.09	1128.37	10	0	10	-2.1009	0.2	-4.5	565.19	2	48.9172	256000	228000	48539	IA_180324_293_B5i_O-E5.raw	4	4	2	2	Q9UBW7|ZMYM2_HUMAN	ZMYM2	TARGET			0 0 0 0 0 0 0 0 0 0	IMNCCEQCGE	DB Search
SLPSARPLSL	SLPSARPLSL	26.07	1039.6	10	50	10	5.7376	0.05	-0.6	520.808	2	106.224	327000	1690000	125272	IA_180324_293_B5i_O-E5.raw	1	1	1	1	Q12948|FOXC1_HUMAN	FOXC1	TARGET			0 0 9 0 0 0 48 48 31 5	SLPSARPLSL	DB Search
RPRPSSVL	RPRPSSVL	26.02	910.535	8	25	8	8.7148	0.53	0.7	456.275	2	59.485	5330000	9750000	63518	IA_180324_293_B5i_O-E5.raw	2	2	1	1	Q9NTK1|DEPP1_HUMAN	DEPP1	TARGET			5 1 0 0 0 0 0 3	RPRPSSVL	DB Search
RLM(+15.99)NDM(+15.99)TAV	RLMNDMTAV	26.01	1081.49	9	11.1	9	-2.4417	0.61	-1	541.752	2	47.842	300000	456000	47442	IA_180324_293_B5i_O-E5.raw	1	1	1	1	Q92598|HS105_HUMAN	HSPH1	TARGET	Oxidation (M);Oxidation (M)	M3:Oxidation (M):1000.00;M6:Oxidation (M):1000.00	0 0 0 0 0 23 0 0 0	RLM(+15.99)NDM(+15.99)TAV	DB Search
QM(+15.99)IGDIINL	QMIGDIINL	26.01	1031.53	9	55.6	9	-6.314	0.72	-0.7	516.773	2	122.203	93200	628000	146979	IA_180324_293_B5i_O-E5.raw	1	1	1	1	O15061|SYNEM_HUMAN	SYNM	TARGET	Oxidation (M)	M2:Oxidation (M):1000.00	5 17 0 0 0 12 0 17 5	QM(+15.99)IGDIINL	DB Search
LPPPVFQM(+15.99)L	LPPPVFQML	26	1056.57	9	44.4	9	-4.4989	0.77	-0.8	529.291	2	124.919	452000	1080000	150952	IA_180324_293_B5i_O-E5.raw	1	1	1	1	Q15388|TOM20_HUMAN	TOMM20	TARGET	Oxidation (M)	M8:Oxidation (M):1000.00	0 0 0 0 0 46 26 21 5	LPPPVFQM(+15.99)L	DB Search
RPGVKLTL	RPGVKLTL	25.91	882.565	8	62.5	8	7.6331	0.76	-0.2	442.29	2	81.9199	455000	1440000	93102	IA_180324_293_B5i_O-E5.raw	2	2	1	1	P45880|VDAC2_HUMAN:Q9Y277|VDAC3_HUMAN	VDAC2:VDAC3	TARGET			5 0 0 0 14 20 15 5	RPGVKLTL	DB Search
FM(+15.99)ATIAEGL	FMATIAEGL	25.91	967.468	9	44.4	9	-2.9932	0.71	0	484.741	2	105.612	396000	2170000	124763	IA_180324_293_B5i_O-E5.raw	3	3	2	2	Q49A26|GLYR1_HUMAN	GLYR1	TARGET	Oxidation (M)	M2:Oxidation (M):1000.00	0 0 14 14 0 0 0 52 5	FM(+15.99)ATIAEGL	DB Search
FVNDIFERI	FVNDIFERI	25.84	1151.6	9	33.3	9	-1.3239	0.86	-0.2	576.806	2	121.372	190000	1000000	145783	IA_180324_293_B5i_O-E5.raw	1	1	1	1	P23527|H2B1O_HUMAN:Q99879|H2B1M_HUMAN:O60814|H2B1K_HUMAN:P58876|H2B1D_HUMAN:Q8N257|H2B3B_HUMAN:Q93079|H2B1H_HUMAN:P33778|H2B1B_HUMAN:P57053|H2BFS_HUMAN:P62807|H2B1C_HUMAN:Q99877|H2B1N_HUMAN:P06899|H2B1J_HUMAN:Q5QNW6|H2B2F_HUMAN:Q99880|H2B1L_HUMAN:Q16778|H2B2E_HUMAN	H2BC17:H2BC14:H2BC12:H2BC5:H2BC26:H2BC9:H2BC3:H2BC12L:H2BC4:H2BC15:H2BC11:H2BC18:H2BC13:H2BC21	TARGET			0 0 10 10 17 0 0 0 0	FVNDIFERI	DB Search
KLIDFGSGALL	KLIDFGSGALL	25.79	1132.65	11	45.5	11	1.0357	0.72	0.2	567.332	2	128.783	308000	2240000	156301	IA_180324_293_B5i_O-E5.raw	1	1	1	1	P11309|PIM1_HUMAN:Q9P1W9|PIM2_HUMAN:Q86V86|PIM3_HUMAN	PIM1:PIM2:PIM3	TARGET			5 0 0 4 0 0 0 0 29 16 5	KLIDFGSGALL	DB Search
ILENPPEEM(+15.99)KL	ILENPPEEMKL	25.79	1327.67	11	54.5	11	-3.5196	0.76	-0.4	664.842	2	75.5405	999000	3680000	85064	IA_180324_293_B5i_O-E5.raw	1	1	1	1	O43432|IF4G3_HUMAN	EIF4G3	TARGET	Oxidation (M)	M9:Oxidation (M):1000.00	0 0 5 7 23 0 0 0 3 3 5	ILENPPEEM(+15.99)KL	DB Search
M(+15.99)PALRPAL	MPALRPAL	25.76	883.495	8	50	8	0.4668	0.71	0.7	442.755	2	79.4415			90053	IA_180324_293_B5i_O-E5.raw	1	1	0	0	P0DPK3|NT2NB_HUMAN:A0A096LNW5|NT2NR_HUMAN:Q04721|NOTC2_HUMAN	NOTCH2NLB:NOTCH2NLR:NOTCH2	TARGET	Oxidation (M)	M1:Oxidation (M):1000.00	5 6 4 1 1 0 0 2	M(+15.99)PALRPAL	DB Search
RLLPDTINSINL	RLLPDTINSINL	25.7	1367.78	12	33.3	12	2.1945	0.7	3.2	684.898	2	123.56	116000	866000	149073	IA_180324_293_B5i_O-E5.raw	1	1	1	1	Q14008|CKAP5_HUMAN	CKAP5	TARGET			0 0 0 0 0 5 8 6 6 0 0 0	RLLPDTINSINL	DB Search
ALSKIIAVL	ALSKIIAVL	25.61	926.616	9	44.4	9	-0.2634	0.41	0.9	464.316	2	121.386	63400	404000	145868	IA_180324_293_B5i_O-E5.raw	2	2	1	1	Q8TAG9|EXOC6_HUMAN	EXOC6	TARGET			0 0 0 0 0 8 8 5 5	ALSKIIAVL	DB Search
KVRVSQREL	KVRVSQREL	25.6	1113.66	9	44.4	9	7.8084	0.02	0.3	372.228	3	54.0242	931000	2750000	55403	IA_180324_293_B5i_O-E5.raw	1	1	1	1	O15304|SIVA_HUMAN	SIVA1	TARGET			5 12 6 4 1 1 1 0 0	KVRVSQREL	DB Search
RLQESVM(+15.99)EA	RLQESVMEA	25.55	1077.51	9	44.4	9	-1.1789	0.72	3.3	539.765	2	49.1931	123000	586000	48919	IA_180324_293_B5i_O-E5.raw	1	1	1	1	O60216|RAD21_HUMAN	RAD21	TARGET	Oxidation (M)	M7:Oxidation (M):1000.00	0 0 0 6 14 42 24 0 0	RLQESVM(+15.99)EA	DB Search
Q(-17.03)PHGIHGTAL	QPHGIHGTAL	25.49	1012.51	10	50	10	4.8987	0.2	1.3	507.262	2	70.5754	210000	1260000	78111	IA_180324_293_B5i_O-E5.raw	1	1	1	1	Q12972|PP1R8_HUMAN	PPP1R8	TARGET	Pyro-glu from Q	Q1:Pyro-glu from Q:1000.00	0 0 0 0 17 43 70 0 11 5	Q(-17.03)PHGIHGTAL	DB Search
APASAVSGL	APASAVSGL	25.47	771.413	9	44.4	9	-5.5447	0.83	-1.6	772.419	1	73.9629	260000	898000	83060	IA_180324_293_B5i_O-E5.raw	2	2	1	1	Q99707|METH_HUMAN	MTR	TARGET			0 0 14 14 24 29 0 0 0	APASAVSGL	DB Search
TEELAYLK	TEELAYLK	25.31	965.507	8	50	8	-2.3447	0.7	-0.2	483.761	2	76.7153	38700	224000	86348	IA_180324_293_B5i_O-E5.raw	1	1	1	1	P13645|K1C10_HUMAN	KRT10	TARGET			0 0 0 0 17 17 17 5	TEELAYLK	DB Search
RPAERLDYL	RPAERLDYL	25.23	1131.6	9	22.2	9	6.3534	0.05	7.1	378.211	3	79.9191	548000	2570000	90690	IA_180324_293_B5i_O-E5.raw	2	2	1	1	Q9H0A0|NAT10_HUMAN	NAT10	TARGET			1 1 0 0 1 0 0 5 5	RPAERLDYL	DB Search
SPRIATTTA	SPRIATTTA	25.22	916.498	9	22.2	9	-3.5233	0.82	2.7	459.257	2	46.6059	283000	1270000	45337	IA_180324_293_B5i_O-E5.raw	2	2	1	1	Q14980|NUMA1_HUMAN	NUMA1	TARGET			0 0 0 0 0 34 38 0 0	SPRIATTTA	DB Search
RVSLVRKEL	RVSLVRKEL	25.2	1098.69	9	88.9	9	21.9438	0.41	0.4	367.237	3	74.2583	1080000	2720000	83397	IA_180324_293_B5i_O-E5.raw	1	1	1	1	Q96P16|RPR1A_HUMAN	RPRD1A	TARGET			2 2 4 9 5 3 8 0 5	RVSLVRKEL	DB Search
KPGVGKTTL	KPGVGKTTL	25.2	899.544	9	44.4	9	-2.7411	0.69	-0.1	450.779	2	47.2997	139000	737000	46266	IA_180324_293_B5i_O-E5.raw	1	1	1	1	Q5TCS8|KAD9_HUMAN	AK9	TARGET			5 11 0 0 0 0 0 9 5	KPGVGKTTL	DB Search
KLLGELHTL	KLLGELHTL	25.19	1022.61	9	44.4	9	10.2164	0.2	-0.1	512.313	2	99.6924	49400	427000	116849	IA_180324_293_B5i_O-E5.raw	1	1	1	1	Q15154|PCM1_HUMAN	PCM1	TARGET			5 15 15 0 0 0 0 0 5	KLLGELHTL	DB Search
GSDTDDNK	GSDTDDNK	24.98	850.33	8	12.5	8	0.3061	0.24	9.9	851.346	1	44.3213	530000	959000	42146	IA_180324_293_B5i_O-E5.raw	4	4	3	3	Q9UIG0|BAZ1B_HUMAN	BAZ1B	TARGET			0 0 0 0 0 0 0 5	GSDTDDNK	DB Search
APAPAPARSL	APAPAPARSL	24.96	949.534	10	40	10	1.0303	0.86	0.6	475.775	2	58.1527	164000	598000	61129	IA_180324_293_B5i_O-E5.raw	1	1	1	1	Q6QNY0|BL1S3_HUMAN	BLOC1S3	TARGET			0 0 37 20 20 0 0 0 0 5	APAPAPARSL	DB Search
APKAGPGVV	APKAGPGVV	24.94	794.465	9	77.8	9	-0.742	0.79	1.1	398.24	2	51.316	965000	3400000	52166	IA_180324_293_B5i_O-E5.raw	1	1	1	1	Q15691|MARE1_HUMAN	MAPRE1	TARGET			5 22 3 3 3 0 0 47 5	APKAGPGVV	DB Search
NRIPVISL	NRIPVISL	24.86	910.56	8	50	8	-0.0341	0.72	0.1	456.287	2	108.484	104000	496000	128539	IA_180324_293_B5i_O-E5.raw	1	1	1	1	Q9NR09|BIRC6_HUMAN	BIRC6	TARGET			0 0 8 0 0 46 26 5	NRIPVISL	DB Search
LPRLPVPAV	LPRLPVPAV	24.8	960.612	9	55.6	9	6.0493	0.84	0.5	481.314	2	116.146	239000	879000	138631	IA_180324_293_B5i_O-E5.raw	1	1	1	1	P50416|CPT1A_HUMAN	CPT1A	TARGET			0 0 0 6 10 16 4 0 5	LPRLPVPAV	DB Search
RPNPLLAL	RPNPLLAL	24.71	892.549	8	37.5	8	1.741	0.15	-1.8	447.281	2	109.376	259000	999000	129660	IA_180324_293_B5i_O-E5.raw	3	3	1	1	Q96AD5|PLPL2_HUMAN	PNPLA2	TARGET			0 0 7 0 0 0 15 5	RPNPLLAL	DB Search
RALALVVTL	RALALVVTL	24.64	954.623	9	77.8	9	1.7348	0.85	-0.4	478.318	2	123.635	226000	1490000	148981	IA_180324_293_B5i_O-E5.raw	1	1	1	1	O00622|CCN1_HUMAN	CCN1	TARGET			0 0 4 4 6 49 54 13 5	RALALVVTL	DB Search
PAKPPKGL	PAKPPKGL	24.63	806.501	8	75	8	5.5058	0.86	2.3	404.259	2	54.8791	1400000	2970000	56547	IA_180324_293_B5i_O-E5.raw	2	2	1	1	A1L0T0|HACL2_HUMAN	ILVBL	TARGET			5 16 16 11 4 0 0 3	PAKPPKGL	DB Search
KLGSVPVTV	KLGSVPVTV	24.63	898.549	9	77.8	9	2.4686	0.82	-0.6	450.281	2	86.2703	15300000	54300000	99419	IA_180324_293_B5i_O-E5.raw	2	2	1	1	Q9Y4C2|TCAF1_HUMAN	TCAF1	TARGET			5 0 0 3 3 33 33 12 5	KLGSVPVTV	DB Search
KPKFSGFTF	KPKFSGFTF	24.45	1057.56	9	55.6	9	-0.5162	0.75	-0.6	529.787	2	99.8118	208000	2140000	117075	IA_180324_293_B5i_O-E5.raw	1	1	1	1	P54132|BLM_HUMAN	BLM	TARGET			5 22 0 0 0 0 16 45 5	KPKFSGFTF	DB Search
IPRTPLSPSPM(+15.99)	IPRTPLSPSPM	24.35	1210.64	11	27.3	11	6.4565	0.84	-0.2	606.326	2	76.1212	317000	838000	85556	IA_180324_293_B5i_O-E5.raw	2	2	1	1	Q69YQ0|CYTSA_HUMAN	SPECC1L	TARGET	Oxidation (M)	M11:Oxidation (M):1000.00	0 0 0 0 0 0 3 1 1 7 5	IPRTPLSPSPM(+15.99)	DB Search
QPSGGTTVL	QPSGGTTVL	24.34	858.445	9	33.3	9	-6.2976	0.54	0.9	859.453	1	67.1078	168000	486000	73974	IA_180324_293_B5i_O-E5.raw	1	1	1	1	Q4VCS5|AMOT_HUMAN	AMOT	TARGET			4 0 0 0 0 0 0 4 5	QPSGGTTVL	DB Search
LPQKPHLKL	LPQKPHLKL	24.33	1072.68	9	100	9	14.7714	0.5	0.4	358.566	3	75.8692	703000	1550000	85407	IA_180324_293_B5i_O-E5.raw	2	2	1	1	Q6VMQ6|MCAF1_HUMAN	ATF7IP	TARGET			5 6 6 12 7 5 5 20 5	LPQKPHLKL	DB Search
SPTTAFTVL	SPTTAFTVL	24.32	935.496	9	22.2	9	-5.8919	0.74	-1.2	936.503	1	116.109	332000	1770000	138793	IA_180324_293_B5i_O-E5.raw	1	1	1	1	Q8TBC3|SHKB1_HUMAN	SHKBP1	TARGET			0 0 0 0 28 19 0 0 0	SPTTAFTVL	DB Search
FLYSDEVQI	FLYSDEVQI	24.25	1112.54	9	33.3	9	-2.2101	0.41	-0.7	557.276	2	116.953	289000	1630000	139719	IA_180324_293_B5i_O-E5.raw	1	1	1	1	Q9BX70|BTBD2_HUMAN:Q9H0C5|BTBD1_HUMAN	BTBD2:BTBD1	TARGET			0 0 0 0 0 25 0 16 5	FLYSDEVQI	DB Search
AGPPAAAEV	AGPPAAAEV	24.15	781.397	9	11.1	9	-3.8221	0.8	2.1	782.406	1	61.3808			65833	IA_180324_293_B5i_O-E5.raw	1	1	0	0	O75179|ANR17_HUMAN	ANKRD17	TARGET			0 0 0 0 0 23 0 0 0	AGPPAAAEV	DB Search
SPMEGTGISL	SPMEGTGISL	24.12	990.469	10	10	10	-41.2961	0.02	7.3	496.245	2	62.0086	95000	393000	66540	IA_180324_293_B5i_O-E5.raw	1	1	1	1	Q15788|NCOA1_HUMAN	NCOA1	TARGET			0 0 0 0 0 0 0 0 0 5	SPMEGTGISL	DB Search
VLFSSPPQM(+15.99)	VLFSSPPQM	24.11	1020.5	9	22.2	9	-0.9844	0.86	-2.1	511.254	2	85.0015	89700	521000	97288	IA_180324_293_B5i_O-E5.raw	1	1	1	1	P33991|MCM4_HUMAN	MCM4	TARGET	Oxidation (M)	M9:Oxidation (M):1000.00	0 0 0 0 0 25 0 0 5	VLFSSPPQM(+15.99)	DB Search
KFPLSKGL	KFPLSKGL	24.1	888.543	8	75	8	12.1001	0.09	-0.2	445.279	2	88.085	277000	584000	101097	IA_180324_293_B5i_O-E5.raw	1	1	1	1	Q8N7U6|EFHB_HUMAN	EFHB	TARGET			5 2 2 4 0 0 3 3	KFPLSKGL	DB Search
RVKLPSKAL	RVKLPSKAL	24.03	1010.66	9	44.4	9	17.7978	0.42	-0.4	506.337	2	70.5061	84800	334000	78072	IA_180324_293_B5i_O-E5.raw	1	1	1	1	Q9NRL3|STRN4_HUMAN	STRN4	TARGET			5 0 0 0 0 0 15 14 5	RVKLPSKAL	DB Search
APRPGAGL	APRPGAGL	23.98	737.418	8	50	8	-0.284	0.65	-0.6	369.716	2	52.368	112000	356000	53260	IA_180324_293_B5i_O-E5.raw	3	3	1	1	Q14159|SPIDR_HUMAN	SPIDR	TARGET			5 0 0 0 0 11 16 5	APRPGAGL	DB Search
APTPIQALTL	APTPIQALTL	23.96	1023.6	10	40	10	-4.4734	0.61	-0.2	512.805	2	125.338	189000	1050000	151436	IA_180324_293_B5i_O-E5.raw	2	2	1	1	Q9GZR7|DDX24_HUMAN	DDX24	TARGET			0 0 16 0 0 0 40 0 82 5	APTPIQALTL	DB Search
Q(-17.03)PRVPSAKAV	QPRVPSAKAV	23.91	1034.59	10	40	10	4.4579	0.35	-2.2	518.3	2	66.7118	77900	655000	73219	IA_180324_293_B5i_O-E5.raw	3	3	1	1	Q6W2J9|BCOR_HUMAN	BCOR	TARGET	Pyro-glu from Q	Q1:Pyro-glu from Q:1000.00	0 0 0 0 0 0 18 29 29 5	Q(-17.03)PRVPSAKAV	DB Search
PAVAAVVPA	PAVAAVVPA	23.91	793.47	9	44.4	9	0.0734	0.65	-0.4	794.477	1	90.0253	334000	1590000	103754	IA_180324_293_B5i_O-E5.raw	1	1	1	1	Q01433|AMPD2_HUMAN	AMPD2	TARGET			0 0 46 59 59 65 0 0 0	PAVAAVVPA	DB Search
SM(+15.99)YDKVLM(+15.99)L	SMYDKVLML	23.81	1130.54	9	77.8	9	-4.0218	0.75	0.8	566.275	2	96.866	1330000	3630000	113224	IA_180324_293_B5i_O-E5.raw	1	1	1	1	Q9Y5Q8|TF3C5_HUMAN	GTF3C5	TARGET	Oxidation (M);Oxidation (M)	M2:Oxidation (M):1000.00;M8:Oxidation (M):1000.00	0 0 18 4 6 6 21 30 5	SM(+15.99)YDKVLM(+15.99)L	DB Search
GVPPQKDQCI	GVPPQKDQCI	23.8	1083.54	10	0	10	-3.2776	0.02	5.4	362.189	3	49.4026	14100	49800	49204	IA_180324_293_B5i_O-E5.raw	2	2	1	1	Q3SXY7|LRIT3_HUMAN	LRIT3	TARGET			0 0 0 0 0 0 0 1 1 1	GVPPQKDQCI	DB Search
SPALHIGSV	SPALHIGSV	23.75	879.481	9	0	9	-0.1322	0.37	0.5	440.748	2	83.28	95400	584000	95275	IA_180324_293_B5i_O-E5.raw	1	1	1	1	Q9Y5E8|PCDBF_HUMAN:Q9Y5E7|PCDB2_HUMAN:Q9Y5E4|PCDB5_HUMAN:Q9Y5E9|PCDBE_HUMAN:Q9Y5E3|PCDB6_HUMAN:Q9Y5E5|PCDB4_HUMAN:Q9UN67|PCDBA_HUMAN:Q9Y5F2|PCDBB_HUMAN:Q9NRJ7|PCDBG_HUMAN:Q96TA0|PCDBI_HUMAN:Q9Y5E6|PCDB3_HUMAN:Q9Y5E1|PCDB9_HUMAN:Q9UN66|PCDB8_HUMAN	PCDHB15:PCDHB2:PCDHB5:PCDHB14:PCDHB6:PCDHB4:PCDHB10:PCDHB11:PCDHB16:PCDHB18P:PCDHB3:PCDHB9:PCDHB8	TARGET			0 0 0 0 0 0 0 0 0	SPALHIGSV	DB Search
RSPSPISI	RSPSPISI	23.72	855.481	8	75	8	-2.2809	0.36	-0.8	428.748	2	78.953	89200	427000	89296	IA_180324_293_B5i_O-E5.raw	6	6	1	1	Q5VT06|CE350_HUMAN	CEP350	TARGET			5 5 5 13 0 0 7 5	RSPSPISI	DB Search
AYPEVRIVL	AYPEVRIVL	23.69	1058.61	9	44.4	9	2.9548	0.85	0.1	530.314	2	113.67	133000	749000	135494	IA_180324_293_B5i_O-E5.raw	1	1	1	1	Q08211|DHX9_HUMAN	DHX9	TARGET			0 0 41 36 0 0 0 5 5	AYPEVRIVL	DB Search
TM(+15.99)M(+15.99)SRPPVL	TMMSRPPVL	23.67	1062.52	9	22.2	9	-3.5336	0.77	-2.6	532.266	2	66.7051	543000	1920000	73574	IA_180324_293_B5i_O-E5.raw	2	2	1	1	Q5T9L3|WLS_HUMAN	WLS	TARGET	Oxidation (M);Oxidation (M)	M2:Oxidation (M):1000.00;M3:Oxidation (M):1000.00	0 0 52 0 0 0 0 0 5	TM(+15.99)M(+15.99)SRPPVL	DB Search
NPNGRFVVV	NPNGRFVVV	23.66	1000.55	9	33.3	9	1.745	0.7	-1.3	501.279	2	85.1571	362000	1660000	97475	IA_180324_293_B5i_O-E5.raw	1	1	1	1	P35606|COPB2_HUMAN	COPB2	TARGET			0 0 15 0 0 3 4 0 0	NPNGRFVVV	DB Search
APRQPGLM(+15.99)A	APRQPGLMA	23.6	955.491	9	33.3	9	-0.3456	0.82	-4	478.751	2	51.0029	85300	392000	51415	IA_180324_293_B5i_O-E5.raw	2	2	1	1	Q9Y6H1|CHCH2_HUMAN:Q5T1J5|CHCH9_HUMAN	CHCHD2:CHCHD2P9	TARGET	Oxidation (M)	M8:Oxidation (M):1000.00	0 0 6 6 0 0 16 0 0	APRQPGLM(+15.99)A	DB Search
APSRNGMVL	APSRNGMVL	23.58	943.491	9	44.4	9	-13.7878	0.1	5.9	472.756	2	57.7806	75300	237000	61045	IA_180324_293_B5i_O-E5.raw	3	3	1	1	P26373|RL13_HUMAN	RPL13	TARGET			5 19 0 0 0 0 0 4 5	APSRNGMVL	DB Search
APAPPTRHDF	APAPPTRHDF	23.57	1107.55	10	40	10	1.728	0.39	2.4	370.19	3	53.6117	388000	1500000	54909	IA_180324_293_B5i_O-E5.raw	1	1	1	1	Q9BW19|KIFC1_HUMAN	KIFC1	TARGET			5 0 0 75 6 0 0 0 1 3	APAPPTRHDF	DB Search
IPNERTM(+15.99)QL	IPNERTMQL	23.39	1116.56	9	66.7	9	-1.8521	0.63	-0.6	559.287	2	57.6676	343000	571000	60473	IA_180324_293_B5i_O-E5.raw	1	1	1	1	Q8N1B4|VPS52_HUMAN	VPS52	TARGET	Oxidation (M)	M7:Oxidation (M):1000.00	5 42 10 3 0 0 0 2 3	IPNERTM(+15.99)QL	DB Search
KYFDEHYEY	KYFDEHYEY	23.37	1292.53	9	55.6	9	2.8445	0.56	0.4	431.852	3	75.1162	3970000	9680000	84556	IA_180324_293_B5i_O-E5.raw	1	1	1	1	P33552|CKS2_HUMAN	CKS2	TARGET			5 2 1 1 3 11 0 1 5	KYFDEHYEY	DB Search
QPHVGDYRQL	QPHVGDYRQL	23.36	1211.6	10	0	10	3.5608	0.72	-1.4	606.809	2	64.4622	21900	118000	69993	IA_180324_293_B5i_O-E5.raw	1	1	1	1	Q06323|PSME1_HUMAN	PSME1	TARGET			0 0 0 0 0 0 0 0 0 0	QPHVGDYRQL	DB Search
ILM(+15.99)EHIHKL	ILMEHIHKL	23.32	1148.64	9	100	9	14.1161	0.37	-0.6	383.886	3	70.7913	2780000	4800000	78884	IA_180324_293_B5i_O-E5.raw	1	1	1	1	P84098|RL19_HUMAN	RPL19	TARGET	Oxidation (M)	M3:Oxidation (M):1000.00	5 83 35 21 14 14 50 19 5	ILM(+15.99)EHIHKL	DB Search
KPREFALAL	KPREFALAL	23.31	1043.61	9	55.6	9	-0.324	0.71	0.7	522.814	2	99.8455	69700	726000	117061	IA_180324_293_B5i_O-E5.raw	1	1	1	1	Q12830|BPTF_HUMAN	BPTF	TARGET			5 0 0 0 0 5 83 43 5	KPREFALAL	DB Search
SPKGASVSI	SPKGASVSI	23.16	844.465	9	55.6	9	-3.2041	0.83	-0.3	423.24	2	57.7598	316000	1120000	61097	IA_180324_293_B5i_O-E5.raw	1	1	1	1	Q9BXS9|S26A6_HUMAN	SLC26A6	TARGET			0 0 10 0 0 21 53 96 5	SPKGASVSI	DB Search
SPRVPNSSV	SPRVPNSSV	23.07	941.493	9	44.4	9	-2.5614	0.79	2.1	471.755	2	49.4966	732000	2990000	49230	IA_180324_293_B5i_O-E5.raw	2	2	1	1	Q9NR09|BIRC6_HUMAN	BIRC6	TARGET			0 0 0 19 0 0 56 30 5	SPRVPNSSV	DB Search
RPAVSLTL	RPAVSLTL	23.07	855.518	8	50	8	-5.9757	0.8	0.2	428.766	2	94.2149	815000	2620000	109835	IA_180324_293_B5i_O-E5.raw	4	4	2	2	Q9UQ35|SRRM2_HUMAN	SRRM2	TARGET			0 0 0 0 8 33 26 5	RPAVSLTL	DB Search
SPAPPPQQV	SPAPPPQQV	23.05	919.476	9	55.6	9	-0.0928	0.64	1.4	460.746	2	52.966	171000	383000	54389	IA_180324_293_B5i_O-E5.raw	2	2	1	1	Q68CP9|ARID2_HUMAN	ARID2	TARGET			0 0 7 7 17 21 8 0 0	SPAPPPQQV	DB Search
ILGLVTEV	ILGLVTEV	22.93	842.511	8	25	8	-1.8808	0.85	0.3	843.519	1	125.634	369000	1990000	151756	IA_180324_293_B5i_O-E5.raw	1	1	1	1	Q5U3C3|TM164_HUMAN	TMEM164	TARGET			0 0 21 20 0 0 0 0	ILGLVTEV	DB Search
QPGPTLPPPC	QPGPTLPPPC	22.91	1005.5	10	40	10	-17.2267	0.46	-0.1	503.755	2	61.6412	347000	631000	66271	IA_180324_293_B5i_O-E5.raw	1	1	1	1	E9PAV3|NACAM_HUMAN	NACA	TARGET			0 0 8 0 0 17 20 11 0 0	QPGPTLPPPC	DB Search
AHPPLLVL	AHPPLLVL	22.91	858.533	8	75	8	-4.2741	0.86	0.2	430.274	2	117.376	6450000	26800000	140732	IA_180324_293_B5i_O-E5.raw	2	2	1	1	Q9NQ55|SSF1_HUMAN	PPAN	TARGET			0 0 4 4 4 43 19 5	AHPPLLVL	DB Search
LPAPLPGL	LPAPLPGL	22.86	776.48	8	37.5	8	-4.5302	0.87	-2.9	777.485	1	124.46	72200	410000	150205	IA_180324_293_B5i_O-E5.raw	1	1	1	1	Q8N1F7|NUP93_HUMAN	NUP93	TARGET			0 0 14 14 27 0 0 0	LPAPLPGL	DB Search
RPRDALPRLL	RPRDALPRLL	22.83	1205.74	10	50	10	18.2373	0.43	0.2	402.919	3	99.663	312000	597000	116332	IA_180324_293_B5i_O-E5.raw	1	1	1	1	Q86Y56|DAAF5_HUMAN	DNAAF5	TARGET			5 0 0 0 2 2 0 0 3 5	RPRDALPRLL	DB Search
AM(+15.99)AEM(+15.99)VLQV	AMAEMVLQV	22.63	1022.48	9	22.2	9	-7.2995	0.71	1.1	512.247	2	87.3812	162000	513000	100258	IA_180324_293_B5i_O-E5.raw	1	1	1	1	Q15021|CND1_HUMAN	NCAPD2	TARGET	Oxidation (M);Oxidation (M)	M2:Oxidation (M):1000.00;M5:Oxidation (M):1000.00	0 0 19 0 0 47 0 0 0	AM(+15.99)AEM(+15.99)VLQV	DB Search
M(+15.99)PTIQITAL	MPTIQITAL	22.62	1002.54	9	33.3	9	-0.9908	0.8	4.3	502.28	2	114.229	46100	369000	136101	IA_180324_293_B5i_O-E5.raw	2	2	1	1	Q9H583|HEAT1_HUMAN	HEATR1	TARGET	Oxidation (M)	M1:Oxidation (M):1000.00	0 0 0 0 14 0 0 15 5	M(+15.99)PTIQITAL	DB Search
GLKNGVPAV	GLKNGVPAV	22.6	853.502	9	66.7	9	-2.1445	0.94	-0.1	427.758	2	70.1793	1370000	3710000	77847	IA_180324_293_B5i_O-E5.raw	1	1	1	1	P53621|COPA_HUMAN	COPA	TARGET			0 0 3 5 7 11 14 0 5	GLKNGVPAV	DB Search
ILIDPIRVV	ILIDPIRVV	22.59	1036.66	9	44.4	9	-3.4656	0.87	-3.1	519.338	2	123.933	115000	757000	149475	IA_180324_293_B5i_O-E5.raw	1	1	1	1	Q86XP3|DDX42_HUMAN	DDX42	TARGET			5 8 21 21 0 0 0 0 0	ILIDPIRVV	DB Search
NRPEFITEF	NRPEFITEF	22.57	1151.56	9	33.3	9	0.1435	0.77	-0.7	576.787	2	106.063	242000	1320000	125099	IA_180324_293_B5i_O-E5.raw	1	1	1	1	Q8WXH0|SYNE2_HUMAN	SYNE2	TARGET			0 0 0 0 44 52 0 0 5	NRPEFITEF	DB Search
YPFKPPKVTF	YPFKPPKVTF	22.51	1222.67	10	10	10	2.3572	0.82	-1.8	408.565	3	103.044	3070000	6340000	120988	IA_180324_293_B5i_O-E5.raw	1	1	1	1	Q96LR5|UB2E2_HUMAN:P51965|UB2E1_HUMAN:Q969T4|UB2E3_HUMAN	UBE2E2:UBE2E1:UBE2E3	TARGET			0 0 0 1 1 0 0 0 1 2	YPFKPPKVTF	DB Search
VPAAAALA	VPAAAALA	22.26	682.401	8	50	8	0.9936	0.68	2.3	683.41	1	79.3276	54300	210000	90031	IA_180324_293_B5i_O-E5.raw	1	1	1	1	Q96HA1|P121A_HUMAN:A8CG34|P121C_HUMAN	POM121:POM121C	TARGET			0 0 4 10 10 8 0 0	VPAAAALA	DB Search
VPHLAEGL	VPHLAEGL	22.25	834.46	8	75	8	2.191	0.76	-1.4	418.237	2	86.2119	41800	655000	98915	IA_180324_293_B5i_O-E5.raw	1	1	1	1	Q5T8A7|PPR26_HUMAN	PPP1R26	TARGET			5 0 0 10 6 5 27 5	VPHLAEGL	DB Search
LPRAGGPLGL	LPRAGGPLGL	22.22	949.571	10	50	10	-1.0684	0.73	0	475.793	2	99.7983	517000	1660000	117327	IA_180324_293_B5i_O-E5.raw	1	1	1	1	Q14160|SCRIB_HUMAN	SCRIB	TARGET			5 0 0 0 0 0 16 16 34 5	LPRAGGPLGL	DB Search
APRAPRALAAA	APRAPRALAAA	22.15	1063.62	11	18.2	11	8.3632	0.8	0.4	532.82	2	59.34	3110000	8020000	63043	IA_180324_293_B5i_O-E5.raw	2	2	2	2	P53007|TXTP_HUMAN	SLC25A1	TARGET			5 0 1 2 0 0 0 0 0 0 0	APRAPRALAAA	DB Search
LRPDM(+15.99)VLEL	LRPDMVLEL	22.13	1100.59	9	55.6	9	2.737	0.92	-1	551.302	2	109.287	44800	441000	129435	IA_180324_293_B5i_O-E5.raw	1	1	1	1	P53675|CLH2_HUMAN	CLTCL1	TARGET	Oxidation (M)	M5:Oxidation (M):1000.00	0 0 0 0 10 36 26 17 5	LRPDM(+15.99)VLEL	DB Search
Q(-17.03)PPSIRNGL	QPPSIRNGL	22.11	963.514	9	22.2	9	3.9391	0.62	-0.9	482.764	2	87.6921	53000	202000	100603	IA_180324_293_B5i_O-E5.raw	1	1	1	1	Q96G46|DUS3L_HUMAN	DUS3L	TARGET	Pyro-glu from Q	Q1:Pyro-glu from Q:1000.00	0 0 31 0 0 0 0 0 5	Q(-17.03)PPSIRNGL	DB Search
APPPALPPK	APPPALPPK	22.09	886.528	9	33.3	9	0.7386	0.64	0.7	444.271	2	61.284	1370000	1440000	67848	IA_180324_293_B5i_O-E5.raw	1	1	1	1	Q13905|RPGF1_HUMAN	RAPGEF1	TARGET			0 0 6 6 0 0 0 0 5	APPPALPPK	DB Search
SLEESIRQV	SLEESIRQV	22.06	1059.56	9	44.4	9	-3.2408	0.76	0.2	530.785	2	76.9062			86640	IA_180324_293_B5i_O-E5.raw	1	1	0	0	Q9HAU5|RENT2_HUMAN	UPF2	TARGET			0 0 49 27 6 6 0 0 0	SLEESIRQV	DB Search
TPVAPGKGL	TPVAPGKGL	22.03	838.491	9	22.2	9	0.0741	0.88	2.3	420.254	2	60.4485	20300	154000	64559	IA_180324_293_B5i_O-E5.raw	1	1	1	1	Q8IZD4|DCP1B_HUMAN	DCP1B	TARGET			0 0 3 6 0 0 0 0 1	TPVAPGKGL	DB Search
ISVGYVDDTQF	ISVGYVDDTQF	22.03	1242.58	11	27.3	11	-0.5691	0.16	0.3	622.296	2	107.707	475000	2810000	127349	IA_180324_293_B5i_O-E5.raw	1	1	1	1	P10321|HLAC_HUMAN:P13747|HLAE_HUMAN:P01889|HLAB_HUMAN:P01893|HLAH_HUMAN	HLA-C:HLA-E:HLA-B:HLA-H	TARGET			0 0 0 0 6 0 0 0 0 6 5	ISVGYVDDTQF	DB Search
GGDGNNPNCCMNQK	GGDGNNPNCCMNQK	22.03	1450.54	14	7.1	14	14.7211	0.06	-6.3	726.272	2	58.7363	114000	264000	62764	IA_180324_293_B5i_O-E5.raw	3	3	3	3	P47989|XDH_HUMAN	XDH	TARGET			0 0 0 0 0 0 0 0 0 0 0 0 0 5	GGDGNNPNCCMNQK	DB Search
PAGRKVGL	PAGRKVGL	22.03	796.492	8	87.5	8	-1.7411	0.8	0.3	399.253	2	48.5537	1710000	3270000	48814	IA_180324_293_B5i_O-E5.raw	1	1	1	1	P62917|RL8_HUMAN	RPL8	TARGET			5 13 2 2 2 0 2 3	PAGRKVGL	DB Search
GIDSSSPEV	GIDSSSPEV	21.98	889.403	9	22.2	9	-3.9848	0.78	-0.9	445.708	2	62.0882	186000	788000	66781	IA_180324_293_B5i_O-E5.raw	1	1	1	1	Q15365|PCBP1_HUMAN	PCBP1	TARGET			0 0 3 2 0 0 0 0 0	GIDSSSPEV	DB Search
QPQQLLQVL	QPQQLLQVL	21.96	1065.62	9	66.7	9	-4.9955	0.57	-0.1	533.816	2	122.249	756000	3630000	146952	IA_180324_293_B5i_O-E5.raw	1	1	1	1	Q15388|TOM20_HUMAN	TOMM20	TARGET			5 0 0 11 11 23 0 13 5	QPQQLLQVL	DB Search
Q(-17.03)LLDLRQQV	QLLDLRQQV	21.92	1094.61	9	22.2	9	-2.4464	0.43	-0.6	548.311	2	118.886	105000	544000	142462	IA_180324_293_B5i_O-E5.raw	1	1	1	1	A6NM28|ZFP92_HUMAN	ZFP92	TARGET	Pyro-glu from Q	Q1:Pyro-glu from Q:1000.00	0 0 0 50 32 0 0 0 0	Q(-17.03)LLDLRQQV	DB Search
APRQPGLM(+15.99)	APRQPGLM	21.9	884.454	8	37.5	8	-6.9268	0.55	-0.6	443.234	2	43.1417	107000	460000	40626	IA_180324_293_B5i_O-E5.raw	1	1	1	1	Q9Y6H1|CHCH2_HUMAN:Q5T1J5|CHCH9_HUMAN	CHCHD2:CHCHD2P9	TARGET	Oxidation (M)	M8:Oxidation (M):1000.00	0 0 0 14 0 0 37 5	APRQPGLM(+15.99)	DB Search
EPRPGAGSL	EPRPGAGSL	21.9	882.456	9	11.1	9	-0.3464	0.54	-2.5	883.461	1	52.5588	135000	438000	53471	IA_180324_293_B5i_O-E5.raw	1	1	1	1	Q6A1A2|PDPK2_HUMAN:O15530|PDPK1_HUMAN	PDPK2P:PDPK1	TARGET			5 0 0 0 0 0 0 0 0	EPRPGAGSL	DB Search
APGPGLGL	APGPGLGL	21.87	680.386	8	50	8	-7.9476	0.88	-1.8	681.392	1	93.3521	32000	628000	108384	IA_180324_293_B5i_O-E5.raw	1	1	1	1	Q96L91|EP400_HUMAN:Q6ZTU2|E400N_HUMAN:Q495A1|TIGIT_HUMAN	EP400:EP400P1:TIGIT	TARGET			5 7 7 0 0 2 0 0	APGPGLGL	DB Search
RAPPPPPPP	RAPPPPPPP	21.85	924.518	9	55.6	9	0.2627	0.44	0.7	463.267	2	50.5685	626000	519000	50816	IA_180324_293_B5i_O-E5.raw	1	1	1	1	Q6ZU67|BEND4_HUMAN	BEND4	TARGET			5 0 0 6 11 61 35 0 0	RAPPPPPPP	DB Search
PRPASGPIRP	PRPASGPIRP	21.82	1046.6	10	50	10	2.3329	0.71	-1.4	524.306	2	52.5338	196000	521000	53747	IA_180324_293_B5i_O-E5.raw	1	1	1	1	P26373|RL13_HUMAN	RPL13	TARGET			5 10 2 1 0 0 0 0 2 5	PRPASGPIRP	DB Search
LPRAPGQAPPGKAL	LPRAPGQAPPGKAL	21.78	1371.8	14	28.6	14	5.8568	0.59	-0.5	458.273	3	68.2865	391000	1190000	75078	IA_180324_293_B5i_O-E5.raw	1	1	1	1	A8MPP1|D11L8_HUMAN	DDX11L8	TARGET			0 0 0 0 0 0 0 3 5 0 0 0 5 5	LPRAPGQAPPGKAL	DB Search
ALLGILQHV	ALLGILQHV	21.78	962.591	9	11.1	9	1.9471	0.83	-1.4	482.302	2	127.427	67700	568000	154424	IA_180324_293_B5i_O-E5.raw	1	1	1	1	Q8IVD9|NUDC3_HUMAN	NUDCD3	TARGET			0 0 22 0 0 0 0 0 0	ALLGILQHV	DB Search
APGAPAAVAL	APGAPAAVAL	21.75	836.476	10	30	10	-10.6943	0.75	1	837.484	1	89.7287	374000	1790000	103344	IA_180324_293_B5i_O-E5.raw	1	1	1	1	Q8N726|ARF_HUMAN	CDKN2A	TARGET			0 0 0 85 0 0 51 51 0 0	APGAPAAVAL	DB Search
SLELDPPSL	SLELDPPSL	21.74	969.502	9	11.1	9	-12.5159	0.92	-1.4	970.508	1	109.401	660000	1660000	129221	IA_180324_293_B5i_O-E5.raw	1	1	1	1	F2Z3M2|CQ112_HUMAN	LINC02876	TARGET			0 0 0 0 0 19 0 0 0	SLELDPPSL	DB Search
TLSDIVVTL	TLSDIVVTL	21.62	959.554	9	22.2	9	-1.3319	0.72	1.3	480.785	2	129.521	552000	2790000	157761	IA_180324_293_B5i_O-E5.raw	1	1	1	1	Q7Z7C8|TAF8_HUMAN	TAF8	TARGET			0 0 0 0 0 0 0 40 5	TLSDIVVTL	DB Search
RAQRPRLQL	RAQRPRLQL	21.57	1136.69	9	33.3	9	20.1424	0.6	0	379.904	3	74.4138	2840000	4190000	83375	IA_180324_293_B5i_O-E5.raw	1	1	1	1	Q15056|IF4H_HUMAN	EIF4H	TARGET			5 1 2 0 0 0 0 0 3	RAQRPRLQL	DB Search
APAPRPGL	APAPRPGL	21.52	777.45	8	75	8	-2.0798	0.76	1.8	389.733	2	56.2932	328000	971000	58965	IA_180324_293_B5i_O-E5.raw	1	1	1	1	Q8IYY4|DZI1L_HUMAN	DZIP1L	TARGET			5 55 68 2 2 0 0 3	APAPRPGL	DB Search
RPDPAGHLTL	RPDPAGHLTL	21.46	1075.58	10	70	10	2.6025	0.72	-7.9	359.53	3	75.6073	405000	1090000	85095	IA_180324_293_B5i_O-E5.raw	3	3	1	1	Q9NTJ4|MA2C1_HUMAN	MAN2C1	TARGET			5 5 24 9 0 0 8 0 9 5	RPDPAGHLTL	DB Search
RRGDFIHVM(+15.99)	RRGDFIHVM	21.39	1145.58	9	55.6	9	12.1996	0.06	0.5	382.866	3	69.5137	531000	1240000	77101	IA_180324_293_B5i_O-E5.raw	1	1	1	1	P62993|GRB2_HUMAN	GRB2	TARGET	Oxidation (M)	M9:Oxidation (M):1000.00	0 0 0 0 40 40 68 4 5	RRGDFIHVM(+15.99)	DB Search
RLYDGLFKV	RLYDGLFKV	21.35	1109.62	9	33.3	9	8.3326	0.79	1.3	555.82	2	109.981			130414	IA_180324_293_B5i_O-E5.raw	1	1	0	0	Q16531|DDB1_HUMAN	DDB1	TARGET			0 0 0 0 22 27 47 0 0	RLYDGLFKV	DB Search
Q(-17.03)PQFQRQGL	QPQFQRQGL	21.31	1083.55	9	33.3	9	0.6821	0.39	0	542.78	2	84.4595	27300	185000	96603	IA_180324_293_B5i_O-E5.raw	1	1	1	1	Q93074|MED12_HUMAN	MED12	TARGET	Pyro-glu from Q	Q1:Pyro-glu from Q:1000.00	0 0 29 47 31 0 0 0 0	Q(-17.03)PQFQRQGL	DB Search
APVKPGPAL	APVKPGPAL	21.18	848.512	9	55.6	9	-1.3941	0.38	-0.3	425.263	2	64.1077	94700	329000	69512	IA_180324_293_B5i_O-E5.raw	2	2	1	1	Q9UBP4|DKK3_HUMAN	DKK3	TARGET			5 9 9 11 0 0 0 0 5	APVKPGPAL	DB Search
KPRPIIPM(+15.99)L	KPRPIIPML	21.12	1079.65	9	55.6	9	6.6107	0.8	0	540.833	2	95.7694	1310000	2090000	111687	IA_180324_293_B5i_O-E5.raw	2	2	1	1	O94953|KDM4B_HUMAN	KDM4B	TARGET	Oxidation (M)	M8:Oxidation (M):1000.00	5 1 1 0 0 10 20 17 5	KPRPIIPM(+15.99)L	DB Search
KVLDFEHFL	KVLDFEHFL	21.11	1146.61	9	44.4	9	2.5261	0.23	-0.1	574.311	2	123.859	514000	2640000	149254	IA_180324_293_B5i_O-E5.raw	1	1	1	1	P60660|MYL6_HUMAN	MYL6	TARGET			5 10 18 0 0 0 10 0 0	KVLDFEHFL	DB Search
TRNDYVM(+15.99)M(+15.99)Y	TRNDYVMMY	21.11	1223.5	9	55.6	9	-0.832	0.71	0.6	612.755	2	59.098	883000	2710000	62936	IA_180324_293_B5i_O-E5.raw	2	2	1	1	Q96QU8|XPO6_HUMAN	XPO6	TARGET	Oxidation (M);Oxidation (M)	M7:Oxidation (M):1000.00;M8:Oxidation (M):1000.00	0 0 0 0 36 63 35 5 5	TRNDYVM(+15.99)M(+15.99)Y	DB Search
Q(-17.03)PHQVEQTEL	QPHQVEQTEL	21.05	1190.56	10	50	10	-2.5133	0.47	4	596.288	2	73.3649	103000	569000	81781	IA_180324_293_B5i_O-E5.raw	1	1	1	1	Q14444|CAPR1_HUMAN	CAPRIN1	TARGET	Pyro-glu from Q	Q1:Pyro-glu from Q:1000.00	0 0 0 13 59 62 30 0 0 5	Q(-17.03)PHQVEQTEL	DB Search
IILLLLVLL	IILLLLVLL	20.86	1021.75	9	11.1	9	-5.5394	0.31	-0.7	511.883	2	125.314	30800	234000	151436	IA_180324_293_B5i_O-E5.raw	1	1	1	1	P32004|L1CAM_HUMAN	L1CAM	TARGET			0 0 0 0 0 0 0 0 5	IILLLLVLL	DB Search
LLIILIVLL	LLIILIVLL	20.86	1021.75	9	11.1	9	-5.5394	0.35	-0.7	511.883	2	125.314	30800	234000	151436	IA_180324_293_B5i_O-E5.raw	1	1	1	1	O95183|VAMP5_HUMAN	VAMP5	TARGET			0 0 0 0 0 0 0 0 5	LLIILIVLL	DB Search
LLLILIVLL	LLLILIVLL	20.86	1021.75	9	11.1	9	-5.5394	0.34	-0.7	511.883	2	125.314	30800	234000	151436	IA_180324_293_B5i_O-E5.raw	1	1	1	1	Q9NTG1|PKDRE_HUMAN	PKDREJ	TARGET			0 0 0 0 0 0 0 0 5	LLLILIVLL	DB Search
LLLLLLVLL	LLLLLLVLL	20.86	1021.75	9	11.1	9	-5.5394	0.35	-0.7	511.883	2	125.314	30800	234000	151436	IA_180324_293_B5i_O-E5.raw	1	1	1	1	P23469|PTPRE_HUMAN:Q15049|MLC1_HUMAN:P14091|CATE_HUMAN:Q8IWU2|LMTK2_HUMAN	PTPRE:MLC1:CTSE:LMTK2	TARGET			0 0 0 0 0 0 0 0 5	LLLLLLVLL	DB Search
YTPPPPPTA	YTPPPPPTA	20.79	939.47	9	33.3	9	-0.4373	0.82	4.8	940.482	1	65.1527	39500	149000	71364	IA_180324_293_B5i_O-E5.raw	1	1	1	1	Q9BUJ2|HNRL1_HUMAN	HNRNPUL1	TARGET			0 0 39 39 28 0 0 0 0	YTPPPPPTA	DB Search
LPKQPPLAL	LPKQPPLAL	20.74	975.612	9	33.3	9	-2.8542	0.55	-0.6	488.813	2	97.9174	444000	1800000	114815	IA_180324_293_B5i_O-E5.raw	1	1	1	1	Q96S59|RANB9_HUMAN	RANBP9	TARGET			5 0 0 0 0 0 0 4 5	LPKQPPLAL	DB Search
RPRGLPPLLVV	RPRGLPPLLVV	20.7	1215.78	11	27.3	11	14.2668	0.03	-2.6	406.267	3	123.618	658000	1840000	149271	IA_180324_293_B5i_O-E5.raw	3	3	2	2	Q2MV58|TECT1_HUMAN	TCTN1	TARGET			0 0 0 0 0 0 9 31 50 0 0	RPRGLPPLLVV	DB Search
KLISELQKL	KLISELQKL	20.53	1070.67	9	66.7	9	14.533	0.19	5.7	536.345	2	98.9784	62600	397000	115778	IA_180324_293_B5i_O-E5.raw	1	1	1	1	Q5UIP0|RIF1_HUMAN	RIF1	TARGET			5 4 9 7 0 0 0 7 5	KLISELQKL	DB Search
IIILIIVL	IIILIIVL	20.46	908.667	8	25	8	-28.577	0.35	-1.3	455.34	2	102.276	382000	1490000	120259	IA_180324_293_B5i_O-E5.raw	3	3	2	2	Q9NX52|RHBL2_HUMAN	RHBDL2	TARGET			0 0 10 10 0 0 0 0	IIILIIVL	DB Search
IIILILVI	IIILILVI	20.46	908.667	8	25	8	-28.577	0.41	-1.3	455.34	2	102.276	382000	1490000	120259	IA_180324_293_B5i_O-E5.raw	3	3	2	2	O15400|STX7_HUMAN	STX7	TARGET			0 0 10 10 0 0 0 0	IIILILVI	DB Search
IIILLIVL	IIILLIVL	20.46	908.667	8	25	8	-28.577	0.32	-1.3	455.34	2	102.276	382000	1490000	120259	IA_180324_293_B5i_O-E5.raw	3	3	2	2	Q9UHQ4|BAP29_HUMAN	BCAP29	TARGET			0 0 10 10 0 0 0 0	IIILLIVL	DB Search
IILLILVL	IILLILVL	20.46	908.667	8	25	8	-28.577	0.35	-1.3	455.34	2	102.276	382000	1490000	120259	IA_180324_293_B5i_O-E5.raw	3	3	2	2	P19022|CADH2_HUMAN	CDH2	TARGET			0 0 10 10 0 0 0 0	IILLILVL	DB Search
IILLLLVL	IILLLLVL	20.46	908.667	8	25	8	-28.577	0.33	-1.3	455.34	2	102.276	382000	1490000	120259	IA_180324_293_B5i_O-E5.raw	3	3	2	2	Q96DU3|SLAF6_HUMAN:P32004|L1CAM_HUMAN	SLAMF6:L1CAM	TARGET			0 0 10 10 0 0 0 0	IILLLLVL	DB Search
ILIILIVI	ILIILIVI	20.46	908.667	8	25	8	-28.577	0.46	-1.3	455.34	2	102.276	382000	1490000	120259	IA_180324_293_B5i_O-E5.raw	3	3	2	2	P10586|PTPRF_HUMAN	PTPRF	TARGET			0 0 10 10 0 0 0 0	ILIILIVI	DB Search
ILLLLLVL	ILLLLLVL	20.46	908.667	8	25	8	-28.577	0.38	-1.3	455.34	2	102.276	382000	1490000	120259	IA_180324_293_B5i_O-E5.raw	3	3	2	2	Q2M2H8|MGAL_HUMAN	MGAM2	TARGET			0 0 10 10 0 0 0 0	ILLLLLVL	DB Search
LLIILIVL	LLIILIVL	20.46	908.667	8	25	8	-28.577	0.41	-1.3	455.34	2	102.276	382000	1490000	120259	IA_180324_293_B5i_O-E5.raw	3	3	2	2	O95183|VAMP5_HUMAN	VAMP5	TARGET			0 0 10 10 0 0 0 0	LLIILIVL	DB Search
LLILILVL	LLILILVL	20.46	908.667	8	25	8	-28.577	0.37	-1.3	455.34	2	102.276	382000	1490000	120259	IA_180324_293_B5i_O-E5.raw	3	3	2	2	Q5TF21|SOGA3_HUMAN	SOGA3	TARGET			0 0 10 10 0 0 0 0	LLILILVL	DB Search
LLILLLVI	LLILLLVI	20.46	908.667	8	25	8	-28.577	0.42	-1.3	455.34	2	102.276	382000	1490000	120259	IA_180324_293_B5i_O-E5.raw	3	3	2	2	Q8IU57|INLR1_HUMAN	IFNLR1	TARGET			0 0 10 10 0 0 0 0	LLILLLVI	DB Search
LLLILIVL	LLLILIVL	20.46	908.667	8	25	8	-28.577	0.45	-1.3	455.34	2	102.276	382000	1490000	120259	IA_180324_293_B5i_O-E5.raw	3	3	2	2	Q9NTG1|PKDRE_HUMAN	PKDREJ	TARGET			0 0 10 10 0 0 0 0	LLLILIVL	DB Search
LLLLLLVI	LLLLLLVI	20.46	908.667	8	25	8	-28.577	0.46	-1.3	455.34	2	102.276	382000	1490000	120259	IA_180324_293_B5i_O-E5.raw	3	3	2	2	Q9HBE5|IL21R_HUMAN	IL21R	TARGET			0 0 10 10 0 0 0 0	LLLLLLVI	DB Search
LLLLLLVL	LLLLLLVL	20.46	908.667	8	25	8	-28.577	0.39	-1.3	455.34	2	102.276	382000	1490000	120259	IA_180324_293_B5i_O-E5.raw	3	3	2	2	P25067|CO8A2_HUMAN:P23469|PTPRE_HUMAN:Q9BZG2|PPAT_HUMAN:Q15049|MLC1_HUMAN:Q6PL45|BRID5_HUMAN:Q07954|LRP1_HUMAN:Q93091|RNAS6_HUMAN:P14091|CATE_HUMAN:Q8IWU2|LMTK2_HUMAN	COL8A2:PTPRE:ACP4:MLC1:BRICD5:LRP1:RNASE6:CTSE:LMTK2	TARGET			0 0 10 10 0 0 0 0	LLLLLLVL	DB Search
ILIILIVV	ILIILIVV	20.45	894.652	8	25	8	-32.9725	0.59	-0.4	448.333	2	97.8804	55200	310000	114433	IA_180324_293_B5i_O-E5.raw	1	1	1	1	O60245|PCDH7_HUMAN	PCDH7	TARGET			0 0 0 0 57 63 0 0	ILIILIVV	DB Search
LILLILVV	LILLILVV	20.45	894.652	8	25	8	-32.9725	0.61	-0.4	448.333	2	97.8804	55200	310000	114433	IA_180324_293_B5i_O-E5.raw	1	1	1	1	Q9ULB4|CADH9_HUMAN	CDH9	TARGET			0 0 0 0 57 63 0 0	LILLILVV	DB Search
LLLIILVV	LLLIILVV	20.45	894.652	8	25	8	-32.9725	0.52	-0.4	448.333	2	97.8804	55200	310000	114433	IA_180324_293_B5i_O-E5.raw	1	1	1	1	Q13326|SGCG_HUMAN	SGCG	TARGET			0 0 0 0 57 63 0 0	LLLIILVV	DB Search
LLLLLLVV	LLLLLLVV	20.45	894.652	8	25	8	-32.9725	0.57	-0.4	448.333	2	97.8804	55200	310000	114433	IA_180324_293_B5i_O-E5.raw	1	1	1	1	Q96A98|TIP39_HUMAN:K7EJ46|SIM22_HUMAN:A1L453|PRS38_HUMAN	PTH2:SMIM22:PRSS38	TARGET			0 0 0 0 57 63 0 0	LLLLLLVV	DB Search
SM(+15.99)VAGVVSV	SMVAGVVSV	20.31	863.442	9	22.2	9	-2.9952	0.64	-0.1	864.449	1	83.3081	79400	395000	94995	IA_180324_293_B5i_O-E5.raw	1	1	1	1	Q6ZT89|S2548_HUMAN	SLC25A48	TARGET	Oxidation (M)	M2:Oxidation (M):1000.00	0 0 35 26 0 0 0 0 0	SM(+15.99)VAGVVSV	DB Search
RPRPGTGL	RPRPGTGL	20.28	852.493	8	50	8	1.7143	0.59	-0.7	427.253	2	46.8467	2520000	13500000	46099	IA_180324_293_B5i_O-E5.raw	1	1	1	1	Q9BVK6|TMED9_HUMAN	TMED9	TARGET			5 3 0 0 0 0 6 5	RPRPGTGL	DB Search
IPAGKAGL	IPAGKAGL	20.12	725.443	8	50	8	-0.6687	0.55	0.9	363.729	2	57.0197	97700	277000	59546	IA_180324_293_B5i_O-E5.raw	1	1	1	1	Q92945|FUBP2_HUMAN	KHSRP	TARGET			5 44 17 0 0 0 0 5	IPAGKAGL	DB Search
APASALVRIPL	APASALVRIPL	20.07	1106.68	11	27.3	11	-3.6133	0.57	1.4	554.349	2	117.686	45700	324000	140814	IA_180324_293_B5i_O-E5.raw	1	1	1	1	P07339|CATD_HUMAN	CTSD	TARGET			0 0 74 25 25 0 0 0 0 0 0	APASALVRIPL	DB Search
VLGIVVGV	VLGIVVGV	20.06	754.495	8	50	8	-2.6788	0.65	0.5	755.503	1	127.132	808000	4520000	153880	IA_180324_293_B5i_O-E5.raw	1	1	1	1	A5YKK6|CNOT1_HUMAN	CNOT1	TARGET			0 0 15 33 15 2 0 0	VLGIVVGV	DB Search
KVLGIVVGV	KVLGIVVGV	19.92	882.59	9	22.2	9	4.9265	0.73	0.4	442.303	2	111.92	185000	1020000	132931	IA_180324_293_B5i_O-E5.raw	1	1	1	1	A5YKK6|CNOT1_HUMAN	CNOT1	TARGET			5 0 0 0 0 66 0 0 0	KVLGIVVGV	DB Search
KLGPAPKTL	KLGPAPKTL	19.74	923.58	9	33.3	9	9.0885	0.29	0.9	462.798	2	62.5883	198000	712000	67931	IA_180324_293_B5i_O-E5.raw	1	1	1	1	Q14527|HLTF_HUMAN	HLTF	TARGET			5 0 0 0 0 0 0 16 5	KLGPAPKTL	DB Search
IILLLLLII	IILLLLLII	19.74	1035.77	9	77.8	9	-16.098	0.69	-0.3	518.891	2	114.755	112000	654000	136795	IA_180324_293_B5i_O-E5.raw	1	1	1	1	Q08345|DDR1_HUMAN	DDR1	TARGET			0 0 12 12 20 36 36 11 5	IILLLLLII	DB Search
ILLLLLLLL	ILLLLLLLL	19.74	1035.77	9	77.8	9	-16.098	0.69	-0.3	518.891	2	114.755	112000	654000	136795	IA_180324_293_B5i_O-E5.raw	1	1	1	1	Q8NHL6|LIRB1_HUMAN	LILRB1	TARGET			0 0 12 12 20 36 36 11 5	ILLLLLLLL	DB Search
LLILILLLL	LLILILLLL	19.74	1035.77	9	77.8	9	-16.098	0.68	-0.3	518.891	2	114.755	112000	654000	136795	IA_180324_293_B5i_O-E5.raw	1	1	1	1	P12830|CADH1_HUMAN	CDH1	TARGET			0 0 12 12 20 36 36 11 5	LLILILLLL	DB Search
LLILLLLLI	LLILLLLLI	19.74	1035.77	9	77.8	9	-16.098	0.69	-0.3	518.891	2	114.755	112000	654000	136795	IA_180324_293_B5i_O-E5.raw	1	1	1	1	Q02928|CP4AB_HUMAN:Q5TCH4|CP4AM_HUMAN	CYP4A11:CYP4A22	TARGET			0 0 12 12 20 36 36 11 5	LLILLLLLI	DB Search
LLILLLLLL	LLILLLLLL	19.74	1035.77	9	77.8	9	-16.098	0.7	-0.3	518.891	2	114.755	112000	654000	136795	IA_180324_293_B5i_O-E5.raw	1	1	1	1	Q4V9L6|TM119_HUMAN	TMEM119	TARGET			0 0 12 12 20 36 36 11 5	LLILLLLLL	DB Search
LLLLLLIII	LLLLLLIII	19.74	1035.77	9	77.8	9	-16.098	0.69	-0.3	518.891	2	114.755	112000	654000	136795	IA_180324_293_B5i_O-E5.raw	1	1	1	1	Q96EZ4|MYEOV_HUMAN	MYEOV	TARGET			0 0 12 12 20 36 36 11 5	LLLLLLIII	DB Search
LLLLLLLLI	LLLLLLLLI	19.74	1035.77	9	77.8	9	-16.098	0.68	-0.3	518.891	2	114.755	112000	654000	136795	IA_180324_293_B5i_O-E5.raw	1	1	1	1	P52798|EFNA4_HUMAN	EFNA4	TARGET			0 0 12 12 20 36 36 11 5	LLLLLLLLI	DB Search
LLLLLLLLL	LLLLLLLLL	19.74	1035.77	9	77.8	9	-16.098	0.69	-0.3	518.891	2	114.755	112000	654000	136795	IA_180324_293_B5i_O-E5.raw	1	1	1	1	Q8NBP7|PCSK9_HUMAN:P10619|PPGB_HUMAN:Q96JQ0|PCD16_HUMAN:Q8WVV5|BT2A2_HUMAN:Q9BTY2|FUCO2_HUMAN:Q92932|PTPR2_HUMAN:Q9BT09|CNPY3_HUMAN:Q14114|LRP8_HUMAN:A0A1B0GTW7|CIROP_HUMAN:Q9UIW2|PLXA1_HUMAN:A6NGW2|STRCL_HUMAN:Q9NPR2|SEM4B_HUMAN:Q8WY22|BRI3B_HUMAN:Q8WXH0|SYNE2_HUMAN:P04278|SHBG_HUMAN:Q9NS15|LTBP3_HUMAN:Q9HCU4|CELR2_HUMAN:Q04756|HGFA_HUMAN:O75197|LRP5_HUMAN:Q8N423|LIRB2_HUMAN:Q96A98|TIP39_HUMAN:Q…	PCSK9:CTSA:DCHS1:BTN2A2:FUCA2:PTPRN2:CNPY3:LRP8:CIROP:PLXNA1:STRCP1:SEMA4B:BRI3BP:SYNE2:SHBG:LTBP3:CELSR2:HGFAC:LRP5:LILRB2:PTH2:PTPRCAP:NOTCH4:SLC27A5:CSF1R:PCDHAC2:DPEP3:STRC:CD93:LRCOL1:OTOF:ADAMTS8:LAMP1:TMUB1:CXCL16:ADAM33:FREM2	TARGET			0 0 12 12 20 36 36 11 5	LLLLLLLLL	DB Search
APAVIHAL	APAVIHAL	19.72	790.47	8	37.5	8	1.1467	0.48	0.3	396.242	2	84.2667	146000	710000	96266	IA_180324_293_B5i_O-E5.raw	1	1	1	1	Q6PL18|ATAD2_HUMAN	ATAD2	TARGET			5 19 14 0 0 0 0 0	APAVIHAL	DB Search
PVSPPAALS	PVSPPAALS	19.68	837.46	9	11.1	9	-4.6573	0.22	1.3	419.738	2	72.3954	333000	615000	80927	IA_180324_293_B5i_O-E5.raw	1	1	1	1	E9PAV3|NACAM_HUMAN	NACA	TARGET			0 0 0 0 15 0 0 0 0	PVSPPAALS	DB Search
PVRAPAVAV	PVRAPAVAV	19.63	878.534	9	44.4	9	0.233	0.77	-0.2	440.274	2	72.8772	762000	2760000	81621	IA_180324_293_B5i_O-E5.raw	1	1	1	1	Q9P2E9|RRBP1_HUMAN	RRBP1	TARGET			0 0 0 0 1 11 85 34 5	PVRAPAVAV	DB Search
PASRHAGK	PASRHAGK	19.52	822.446	8	0	8	-13.9976	0.1	0.7	412.231	2	43.1248	18800	112000	40691	IA_180324_293_B5i_O-E5.raw	2	2	1	1	Q6P3R8|NEK5_HUMAN	NEK5	TARGET			0 0 0 0 0 0 0 0	PASRHAGK	DB Search
YLDNGVVFV	YLDNGVVFV	19.48	1024.52	9	22.2	9	-0.6454	0.84	0.2	513.269	2	123.306	1020000	5660000	148684	IA_180324_293_B5i_O-E5.raw	2	2	2	2	Q16531|DDB1_HUMAN	DDB1	TARGET			0 0 3 0 0 3 0 0 0	YLDNGVVFV	DB Search
LQLM(+15.99)KVEEL	LQLMKVEEL	19.39	1117.61	9	33.3	9	-12.3257	0.61	-0.1	559.81	2	85.2094	326000	1010000	97579	IA_180324_293_B5i_O-E5.raw	1	1	1	1	Q02543|RL18A_HUMAN	RPL18A	TARGET	Oxidation (M)	M4:Oxidation (M):1000.00	0 0 40 40 0 0 0 0 5	LQLM(+15.99)KVEEL	DB Search
SAEEVANGKK	SAEEVANGKK	19.29	1031.52	10	10	10	14.8472	0.18	-8.6	516.765	2	58.8625	15100	73500	62197	IA_180324_293_B5i_O-E5.raw	1	1	1	1	Q96LI5|CNO6L_HUMAN	CNOT6L	TARGET			0 0 0 0 0 0 0 0 0 5	SAEEVANGKK	DB Search
RPRSALPRL	RPRSALPRL	19.2	1064.66	9	55.6	9	15.6862	0.49	0.2	355.893	3	76.129	1920000	3150000	85586	IA_180324_293_B5i_O-E5.raw	1	1	1	1	Q14332|FZD2_HUMAN	FZD2	TARGET			5 0 0 2 2 2 0 0 2	RPRSALPRL	DB Search
RPSQNLLQL	RPSQNLLQL	18.91	1067.61	9	55.6	9	-3.6581	0.89	-0.6	534.811	2	97.1558	1060000	4360000	113796	IA_180324_293_B5i_O-E5.raw	2	2	1	1	Q71SY5|MED25_HUMAN	MED25	TARGET			0 0 0 0 10 61 89 21 5	RPSQNLLQL	DB Search
HVLDVIHEV	HVLDVIHEV	18.9	1059.57	9	44.4	9	9.1966	0.8	-1.1	530.792	2	98.6726	195000	741000	115624	IA_180324_293_B5i_O-E5.raw	1	1	1	1	O75962|TRIO_HUMAN	TRIO	TARGET			0 0 13 13 29 33 0 0 0	HVLDVIHEV	DB Search
PARPPPPPP	PARPPPPPP	18.78	924.518	9	33.3	9	0.2462	0.3	0.7	463.267	2	50.5685	626000	519000	50219	IA_180324_293_B5i_O-E5.raw	1	1	1	1	Q9NQC3|RTN4_HUMAN:Q70EK9|UBP51_HUMAN	RTN4:USP51	TARGET			0 0 0 0 8 11 9 0 0	PARPPPPPP	DB Search
IPQQLLTTL	IPQQLLTTL	18.57	1025.61	9	44.4	9	-5.7078	0.5	0.1	513.813	2	121.962	801000	3570000	146913	IA_180324_293_B5i_O-E5.raw	3	3	1	1	Q71SY5|MED25_HUMAN:Q86YD1|PTOV1_HUMAN	MED25:PTOV1	TARGET			0 0 9 9 0 0 0 36 5	IPQQLLTTL	DB Search
KREMLPGAL	KREMLPGAL	18.56	1013.57	9	33.3	9	17.7148	0.11	-5	507.789	2	92.399	136000	713000	107285	IA_180324_293_B5i_O-E5.raw	1	1	1	1	O95785|WIZ_HUMAN	WIZ	TARGET			5 0 0 0 0 0 0 7 5	KREMLPGAL	DB Search
RPQLQRQVL	RPQLQRQVL	18.5	1136.68	9	33.3	9	11.141	0.11	-1.4	379.899	3	68.2634	46500	438000	75134	IA_180324_293_B5i_O-E5.raw	1	1	1	1	Q96HA7|TONSL_HUMAN	TONSL	TARGET			0 0 26 0 0 0 76 0 5	RPQLQRQVL	DB Search
VPAKPPKGL	VPAKPPKGL	18.43	905.57	9	55.6	9	4.4099	0.49	2.6	453.793	2	54.8703	352000	765000	56730	IA_180324_293_B5i_O-E5.raw	1	1	1	1	A1L0T0|HACL2_HUMAN	ILVBL	TARGET			5 22 14 14 4 0 0 0 0	VPAKPPKGL	DB Search
APSTTVAP	APSTTVAP	18.41	742.386	8	0	8	-0.4954	0.3	1.2	743.394	1	56.1799	76300	243000	58376	IA_180324_293_B5i_O-E5.raw	1	1	1	1	Q7Z5P9|MUC19_HUMAN	MUC19	TARGET			0 0 0 0 0 0 0 0	APSTTVAP	DB Search
PSLNYLVL	PSLNYLVL	18.4	917.522	8	25	8	-2.3006	0.4	-3.5	918.526	1	128.552			156038	IA_180324_293_B5i_O-E5.raw	1	1	0	0	Q96CX6|LRC58_HUMAN	LRRC58	TARGET			0 0 5 0 0 4 0 0	PSLNYLVL	DB Search
KVAPAPAVV	KVAPAPAVV	18.28	850.528	9	77.8	9	1.1026	0.82	0.2	426.271	2	67.8467	3960000	11600000	75031	IA_180324_293_B5i_O-E5.raw	1	1	1	1	P62424|RL7A_HUMAN	RPL7A	TARGET			5 0 0 4 4 16 16 18 5	KVAPAPAVV	DB Search
RPKAQPTTL	RPKAQPTTL	18.11	1010.59	9	22.2	9	0.0936	0.82	-1.7	506.3	2	47.5282	1120000	5020000	46520	IA_180324_293_B5i_O-E5.raw	1	1	1	1	Q6P2C8|MED27_HUMAN	MED27	TARGET			0 0 0 0 0 0 0 15 5	RPKAQPTTL	DB Search
LLLDVPTAAV	LLLDVPTAAV	18.08	1010.6	10	10	10	-1.6941	0.88	-11.5	506.302	2	128.951			156603	IA_180324_293_B5i_O-E5.raw	1	1	0	0	P13284|GILT_HUMAN	IFI30	TARGET			0 0 0 0 5 0 0 0 0 0	LLLDVPTAAV	DB Search
Q(-17.03)PITPGPSI	QPITPGPSI	18.04	891.47	9	33.3	9	2.5308	0.32	1.1	446.743	2	110.413	149000	558000	130823	IA_180324_293_B5i_O-E5.raw	1	1	1	1	O60341|KDM1A_HUMAN	KDM1A	TARGET	Pyro-glu from Q	Q1:Pyro-glu from Q:1000.00	0 0 0 0 0 0 5 5 5	Q(-17.03)PITPGPSI	DB Search
IPPPPPPAM(+15.99)	IPPPPPPAM	17.85	931.484	9	33.3	9	-3.1495	0.66	-0.1	466.749	2	62.4405	388000	321000	67018	IA_180324_293_B5i_O-E5.raw	1	1	1	1	Q9NTJ3|SMC4_HUMAN	SMC4	TARGET	Oxidation (M)	M9:Oxidation (M):1000.00	0 0 0 0 3 0 0 2 5	IPPPPPPAM(+15.99)	DB Search
LPPPPPPAM(+15.99)	LPPPPPPAM	17.85	931.484	9	33.3	9	-7.5686	0.65	-0.1	466.749	2	62.4405	388000	321000	67018	IA_180324_293_B5i_O-E5.raw	1	1	1	1	Q9ULL5|PRR12_HUMAN	PRR12	TARGET	Oxidation (M)	M9:Oxidation (M):1000.00	0 0 0 0 3 0 0 2 5	LPPPPPPAM(+15.99)	DB Search
TPSRKGLVL	TPSRKGLVL	17.77	969.597	9	55.6	9	6.1194	0.44	-3.4	485.804	2	71.3821	1110000	1950000	79485	IA_180324_293_B5i_O-E5.raw	2	2	1	1	Q9H4L4|SENP3_HUMAN	SENP3	TARGET			5 30 0 0 0 0 14 19 5	TPSRKGLVL	DB Search
APPQEQKQML	APPQEQKQML	17.73	1168.59	10	10	10	17.0005	0.1	-5.6	390.535	3	74.6889			83698	IA_180324_293_B5i_O-E5.raw	1	1	0	0	P11940|PABP1_HUMAN:Q13310|PABP4_HUMAN	PABPC1:PABPC4	TARGET			0 0 0 0 0 0 0 0 0 5	APPQEQKQML	DB Search
GQM(+15.99)AYILQL	GQMAYILQL	17.67	1051.54	9	66.7	9	-2.9804	0.87	-1.9	526.775	2	120.454	71800	561000	144724	IA_180324_293_B5i_O-E5.raw	1	1	1	1	O76094|SRP72_HUMAN	SRP72	TARGET	Oxidation (M)	M3:Oxidation (M):1000.00	0 0 11 11 11 21 0 17 5	GQM(+15.99)AYILQL	DB Search
PLGPAPVSV	PLGPAPVSV	17.57	835.48	9	11.1	9	-5.3705	0.66	-0.1	418.747	2	95.137	43900	241000	110673	IA_180324_293_B5i_O-E5.raw	1	1	1	1	P57086|SCND1_HUMAN	SCAND1	TARGET			0 0 19 0 0 0 0 0 0	PLGPAPVSV	DB Search
GSDEEAEDEGS	GSDEEAEDEGS	17.57	1123.38	11	0	11	-4.8263	0.02	9.2	1124.4	1	39.189	15700	87700	35017	IA_180324_293_B5i_O-E5.raw	5	5	1	1	Q4G0X9|CCD40_HUMAN	CCDC40	TARGET			0 0 0 0 0 0 0 0 0 0 0	GSDEEAEDEGS	DB Search
Q(-17.03)RQDIAFAY	QRQDIAFAY	17.4	1093.52	9	22.2	9	0.0795	0.66	-1.1	547.766	2	101.073	549000	2700000	118481	IA_180324_293_B5i_O-E5.raw	1	1	1	1	P07355|ANXA2_HUMAN	ANXA2	TARGET	Pyro-glu from Q	Q1:Pyro-glu from Q:1000.00	0 0 0 0 1 1 5 1 4	Q(-17.03)RQDIAFAY	DB Search
HMECEIKL	HMECEIKL	17.23	1001.47	8	0	8	0.3379	0.13	5.1	501.744	2	73.2625	25500	86900	82066	IA_180324_293_B5i_O-E5.raw	1	1	1	1	O14686|KMT2D_HUMAN	KMT2D	TARGET			0 0 0 0 1 1 1 1	HMECEIKL	DB Search
HLLEEPIYL	HLLEEPIYL	17.23	1125.61	9	33.3	9	3.4741	0.65	0.4	563.811	2	122.637	224000	1030000	147512	IA_180324_293_B5i_O-E5.raw	1	1	1	1	Q9BUB4|ADAT1_HUMAN	ADAT1	TARGET			0 0 0 0 11 0 0 10 5	HLLEEPIYL	DB Search
PPARPPPPP	PPARPPPPP	17.13	924.518	9	33.3	9	0.2406	0.34	0.7	463.267	2	50.5685	626000	519000	51414	IA_180324_293_B5i_O-E5.raw	1	1	1	1	Q9NQC3|RTN4_HUMAN:Q70EK9|UBP51_HUMAN	RTN4:USP51	TARGET			0 0 0 0 10 64 15 0 0	PPARPPPPP	DB Search
ALTPVVVTL	ALTPVVVTL	17.06	911.569	9	33.3	9	-1.957	0.8	0.1	456.792	2	128.178	570000	3220000	155570	IA_180324_293_B5i_O-E5.raw	1	1	1	1	P11802|CDK4_HUMAN	CDK4	TARGET			0 0 13 0 0 0 0 62 5	ALTPVVVTL	DB Search
APRPAPVAQ	APRPAPVAQ	17	905.508	9	22.2	9	-4.0189	0.72	-0.7	453.761	2	41.3844	146000	939000	38092	IA_180324_293_B5i_O-E5.raw	1	1	1	1	Q9Y6H1|CHCH2_HUMAN:Q5T1J5|CHCH9_HUMAN	CHCHD2:CHCHD2P9	TARGET			0 0 0 0 0 0 0 52 5	APRPAPVAQ	DB Search
GSSDETANSGEDGSSGPGS	GSSDETANSGEDGSSGPGS	16.97	1696.63	19	0	19	8.1318	0.03	-1.8	849.321	2	52.1471	336000	395000	53008	IA_180324_293_B5i_O-E5.raw	2	2	1	1	Q70CQ2|UBP34_HUMAN	USP34	TARGET			0 0 0 0 0 0 0 0 0 0 0 0 0 0 0 0 0 0 0	GSSDETANSGEDGSSGPGS	DB Search
RPAEVGGMQL	RPAEVGGMQL	16.96	1056.54	10	10	10	-24.366	0.2	-8.7	353.184	3	56.74	6730	62800	59323	IA_180324_293_B5i_O-E5.raw	1	1	1	1	P33316|DUT_HUMAN	DUT	TARGET			0 0 0 0 0 0 0 0 0 5	RPAEVGGMQL	DB Search
SLSDVVIVV	SLSDVVIVV	16.91	929.543	9	22.2	9	-2.2537	0.81	1.6	930.552	1	127.812	55900	522000	155088	IA_180324_293_B5i_O-E5.raw	1	1	1	1	P28330|ACADL_HUMAN	ACADL	TARGET			0 0 0 0 18 28 0 0 0	SLSDVVIVV	DB Search
LRPPIM(+15.99)IM(+15.99)	LRPPIMIM	16.88	1001.54	8	75	8	3.0874	0.69	-1.6	501.777	2	89.0733	1040000	2240000	102793	IA_180324_293_B5i_O-E5.raw	1	1	1	1	Q16850|CP51A_HUMAN	CYP51A1	TARGET	Oxidation (M);Oxidation (M)	M6:Oxidation (M):1000.00;M8:Oxidation (M):1000.00	0 0 3 2 2 51 20 5	LRPPIM(+15.99)IM(+15.99)	DB Search
GSCSCASSCK	GSCSCASSCK	16.79	931.32	10	10	10	4.8627	0.15	-3.9	932.323	1	48.878			48484	IA_180324_293_B5i_O-E5.raw	1	1	0	0	Q93083|MT1L_HUMAN	MT1L	TARGET			0 0 0 0 0 0 0 0 0 5	GSCSCASSCK	DB Search
SPM(+15.99)LLVAL	SPMLLVAL	16.61	858.489	8	37.5	8	-2.0905	0.85	5.4	859.5	1	128.762			156338	IA_180324_293_B5i_O-E5.raw	1	1	0	0	Q9UI14|PRAF1_HUMAN	RABAC1	TARGET	Oxidation (M)	M3:Oxidation (M):1000.00	0 0 0 22 59 14 0 0	SPM(+15.99)LLVAL	DB Search
GGPGGVGGL	GGPGGVGGL	16.49	669.345	9	11.1	9	-5.256	0.71	-1.3	670.351	1	71.5832	32800	161000	79479	IA_180324_293_B5i_O-E5.raw	1	1	1	1	P35908|K22E_HUMAN	KRT2	TARGET			0 0 0 0 0 41 0 0 0	GGPGGVGGL	DB Search
RPRPPLTLL	RPRPPLTLL	16.25	1061.67	9	33.3	9	5.6369	0.53	-1.5	531.842	2	102.872	545000	1010000	121179	IA_180324_293_B5i_O-E5.raw	1	1	1	1	Q9H0E3|SP130_HUMAN	SAP130	TARGET			5 1 1 0 0 0 0 3 3	RPRPPLTLL	DB Search
CPRVNGVK	CPRVNGVK	16.04	871.47	8	25	8	53.6448	0.29	-7.9	872.47	1	102.068	24700	145000	119876	IA_180324_293_B5i_O-E5.raw	1	1	1	1	A0FGR9|ESYT3_HUMAN	ESYT3	TARGET			0 0 0 61 0 0 0 5	CPRVNGVK	DB Search
Q(-17.03)M(+15.99)AEIAVNA	QMAEIAVNA	15.97	944.427	9	33.3	9	-1.1154	0.5	0.6	945.435	1	84.5556	88200	367000	96634	IA_180324_293_B5i_O-E5.raw	1	1	1	1	P48643|TCPE_HUMAN	CCT5	TARGET	Pyro-glu from Q;Oxidation (M)	Q1:Pyro-glu from Q:1000.00;M2:Oxidation (M):1000.00	0 0 20 62 28 0 0 0 0	Q(-17.03)M(+15.99)AEIAVNA	DB Search
