# Supplementary material for: Specific Instability of HLA-A*03:01 Expression in HEK-293 Cells
Source: Int J Mol Sci. 2025 Nov 24;26(23):11357. doi: 10.3390/ijms262311357 (PMC12692271; doi:10.3390/ijms262311357)
Supplement: Supplementary file 1 [file ijms-26-11357-s001.zip › Area et al Table S4.xlsx]

## Sheet: 293
	A*02:01	A*03:01	B*07:02	C*07:02
Peptide	% Rank	% Rank	% Rank	% Rank
RLDDAIHVL	0.008	0.008	0.847	0.264
SLFPFIEKL	0.005	0.005	3.622	6.852
AALDVLANV	0.249	14.184	10.085	6.305
AALEEADKMFL	7.33	39.25	18.844	37
AALPNVYEV	0.139	13.118	5.052	1.258
AATEIVERV	0.881	22.286	13.137	5.883
ADASLLKKV	10.683	28.333	19.221	25.909
AFYSSPEILRV	5.039	10.528	30.294	10.42
AGPPESLGV	6.732	30	19.397	11.511
AIATELAQA	0.878	13.113	15.215	23.857
AIDAALTSV	0.167	8.997	4.34	10.177
AIDPHLLLSV	0.335	7.825	8.446	14.985
AIDRVTTSV	0.291	6.596	2.643	9.509
AIEDTIFYL	0.175	8.257	6.362	3.085
AIIDKYIKL	0.125	4.14	1.902	0.415
AILMELERV	0.36	24.68	35.778	37
AIQDKLFQV	0.012	4.91	6.13	2.343
AIQEQITRV	0.08	7.632	8.958	5.954
AIVDKVPSV	0.006	4.84	2.757	1.326
AIVDLIHDI	0.453	16.81	16.009	9.057
AIWKELISL	0.09	5.387	2.03	4.995
ALAALMIAL	0.23	7.603	3.442	7.834
ALAASPASV	0.065	7.046	5.195	4.821
ALADGIKSFLL	0.071	10.945	9.874	7.491
ALADGVPVAL	0.061	8.424	2.204	4.305
ALADGVTMQV	0.025	6.896	13.726	8.17
ALADIVWRA	0.014	4.375	22.357	3.668
ALADLDELLIRA	1.267	22.714	76.667	85
ALADTVFST	0.128	9.046	20.964	9.736
ALAEAGVAV	0.045	11.128	3.217	5.844
ALAEDPQEL	0.023	11.051	3.012	0.715
ALAEGLDIKL	0.076	9.154	13.142	11.383
ALAEIAKAEL	0.302	19.719	5.835	11.887
ALAGDQPSV	0.023	10.301	7.959	8.372
ALAGGITMV	0.017	5.312	11.065	2.637
ALAKAPFAA	0.307	6.506	8.552	17.486
ALANQKLYSV	0.277	13.433	14.175	23.5
ALAPAPPQV	0.004	3.069	4.695	0.857
ALAPGLPTA	0.013	3.544	5.864	3.811
ALASEIQGL	0.055	9.042	6.796	3.641
ALASLIRSV	0.027	5.048	6.357	3.391
ALASVIMGL	0.036	3.661	5.272	2.72
ALATIRLLDV	1.749	15.075	40.571	51.667
ALDANIARL	0.052	8.774	4.219	2.491
ALDDFSISV	0.003	4.455	5.385	1.249
ALDDMISTL	0.01	5.426	1.887	0.552
ALDEAQGVGL	0.343	16.28	8.136	19.346
ALDEGDIAL	0.033	10.518	2.115	1.988
ALDESPYGV	0.006	6.903	8.495	2.988
ALDKALTSV	0.017	7.207	4.307	5.626
ALDKATVLL	0.061	5.009	2.263	2.512
ALDNVDARMYM	1.292	12.728	7.563	15.927
ALDPDHPRV	0.01	7.99	7.239	2.443
ALDPIIHGL	0.002	3.144	1.617	0.397
ALDPKANFST	2.624	19.895	27.571	37
ALDPLADKILI	1.243	18.929	3.981	31.6
ALDPSLDNHQV	0.058	15.717	3.064	8.492
ALDQEIIEV	0.007	8.03	8.834	2.448
ALDRQTATQLL	1.286	20.543	10.162	5.725
ALDSTNVEA	0.53	9.973	10.052	20.522
ALDTNQVSL	0.077	6.941	1.445	1.666
ALEEADKMFL	1.278	24.92	16.622	33.75
ALEEKIPNI	0.038	9.573	11.17	4.376
ALEEQLQQIRAE	36.333	49.667	81.667	85
ALFASGLIHRV	0.272	2.911	35.778	33.5
ALFEGKVQL	0.005	3.398	1.534	0.388
ALFNGAQKL	0.045	4.319	4.38	0.751
ALFPAPLAQI	0.125	3.306	11.1	6.483
ALFPELPKSA	0.1	7.015	18.961	16.955
ALFPERITV	0.011	3.479	3.035	1.499
ALFPGDVDRL	0.118	8.01	13.175	9.48
ALFSGDTGEI	0.686	15.325	21.184	35.75
ALGEQVIAL	0.022	7.151	3.562	1.852
ALGFYPAEITL	0.216	9.974	6.96	4.39
ALGGTDVQIYI	0.601	19.614	49.667	36
ALGNIVHGL	0.067	7.929	10.448	3.912
ALGRLGILSV	0.991	14.139	12.213	41.5
ALGSVVAV	1.159	29.385	33.364	35.75
ALHDILTEI	0.01	5.588	5.768	1.463
ALIDLHNHDL	0.483	21.051	9.206	13.738
ALIDRMVNL	0.01	4.028	2.696	0.367
ALIEDEHNL	0.016	15.567	8.121	2.05
ALIEKLVEL	0.002	4.46	2.008	0.183
ALIEVGEGV	0.038	15.933	17.591	9.995
ALIEVGEGVNL	0.287	19.982	18.273	26.7
ALIEVPDGFTA	0.244	18.6	29.941	40.5
ALILEPSLYTV	0.154	20.152	36.778	23.286
ALIPVINKL	0.01	3.484	2.915	0.397
ALITDPDEMRM	1.123	12.419	18.649	16.068
ALKDLINEA	0.169	6.973	8.977	6.671
ALKPDLVNV	0.016	5.128	7.894	3.927
ALLDKLYAL	0.004	6.592	2.443	0.428
ALLDQIREGAQL	0.258	21.462	21.143	14.815
ALLDRIVSV	0.001	3.654	4.234	0.555
ALLDTVVQA	0.021	4.724	15.378	4.891
ALLDVTPNAV	0.048	12.721	16.099	23.286
ALLEDLEKQRA	0.375	15.767	53.846	70
ALLEDLGKASGL	0.772	43	32.462	55
ALLEEVKAL	0.024	11.693	3.871	1.716
ALLEKGITEA	0.104	10.868	23.333	25.545
ALLELLERL	0.011	10.854	11.44	3.783
ALLEPEFILKA	0.237	1.956	46	33.5
ALLEPGGVL	0.727	9.939	1.393	5.976
ALLEPGGVLTI	0.136	10.12	16.676	17.229
ALLEQVNAL	0.01	9.328	2.345	1.249
ALLGDLTKA	0.064	9.948	25.333	24
ALLGGLVNV	0.004	5.364	18.675	4.571
ALLGILQHV	0.004	6.024	17.477	3.841
ALLKIEGVYA	1.474	13.374	40	60
ALLNLAERL	0.124	14.481	14.373	7.889
ALLPAPALV	0.025	4.673	11.821	2.831
ALLQQVHSA	0.048	6.327	9.264	8.011
ALLRPALPLI	0.469	10.463	14.367	30.333
ALLRPALPLIL	1.983	16.36	14.506	2.742
ALLSLDPAAV	0.349	26.421	31.067	49
ALLSRPALTL	0.477	6.935	4.546	11.053
ALMPTLEAL	0.023	7.367	1.297	1.609
ALMPVLNQV	0.003	3.553	5.562	1.314
ALNAVRLLV	0.45	3.915	8.985	10.315
ALNELLQHV	0.004	5.791	10.59	2.29
ALNENIDRV	0.024	16.11	20.357	5.231
ALNEQIARL	0.017	5.369	4.441	1.005
ALNEVHLVV	0.057	4.605	5.326	2.64
ALNGKLYIV	0.048	7.117	13.84	5.555
ALNIATHVL	0.56	9.407	1.637	2.927
ALNPADITV	0.032	7.249	6.775	3.824
ALPEAIAAL	0.049	10.108	2.406	0.724
ALPEDLVEV	0.006	14.354	14.175	1.269
ALPEIFTEL	0.018	7.492	2.597	0.222
ALPPVLTTV	0.005	5.587	6.121	0.529
ALPRLLPAL	0.164	12.517	4.073	2.452
ALQALVVTL	0.057	6.659	3.288	3.283
ALQDLEPQQL	0.197	13.966	7.972	7.052
ALRDVSEEL	0.124	9.475	0.785	1.835
ALSDHHIYL	0.011	2.972	14.506	0.874
ALSDLALHFL	0.135	10.193	5.838	1.701
ALSDSIHTV	0.002	4.843	5.652	0.725
ALSDYDLVL	0.102	11.453	3.438	5.757
ALSEKIVSV	0.002	3.549	6.263	3.057
ALSELATAV	0.037	9.777	5.271	2.901
ALSGLAVRL	0.122	6.255	12.029	7.676
ALSHPLLYV	0.035	2.396	2.747	10.818
ALSKEGIVAL	0.133	11.101	16.658	2.382
ALSKEIYVI	0.263	13.044	22.143	2.316
ALSPNNHEV	0.02	9.977	12.232	2.433
ALSSLAVVV	0.275	10.341	16.234	7.449
ALTEIAFVV	0.072	12.442	19.676	4.213
ALTELLAKI	0.069	11.683	6.167	0.295
ALTPLEPRL	0.056	9.266	1.652	22
ALTPVVVTL	0.012	3.874	27.095	0.352
ALVDHLNVGV	0.073	16.1	2.105	12.87
ALVDIVRSL	0.03	5.347	6.872	18.375
ALVDQRELYL	0.283	11.685	6.874	18.375
ALVEIGPRFVL	0.662	20.674	5.39	1.648
ALVEKGEFAL	0.368	22.914	5.174	3.319
ALVEKTLWL	0.074	6.692	6.697	19.692
ALVSSLHLL	0.093	6.887	24.613	28.5
ALVVQVAEA	0.682	18.286	34.455	50
ALWDIETGQQTV	0.043	18.771	40.857	15.8
ALWEDEGVRA	0.313	13.906	45.75	3.238
ALWERIEGV	0.003	6.795	36.333	50
ALWHDAENQTVV	0.685	41.333	8.358	45.5
ALWHEEAVL	0.25	16.3	39.143	7.705
ALWNEEALL	0.074	12.234	7.688	21.053
ALYGKLLKL	0.013	1.166	10.672	3.798
ALYGKTEVVRL	0.162	3.832	18.675	3.133
ALYNVDAGHRA	0.816	8.695	10.62	24.417
ALYPHPQQL	0.004	0.869	8.026	3.834
ALYTPPPEI	0.022	2.16	24.548	0.645
ALYVAVVNV	0.084	4.368	5.089	1.755
ALYYNPHLL	0.062	2.879	13.052	24.667
AMAEMVLQV	0.005	4.336	0.379	1.492
AMAPASAVSGL	1.648	17.407	5.103	12.907
AMASIINRL	0.066	5.948	18.805	14.615
AMEALVVEV	0.218	17.296	30	12.185
AMGIAPPKV	0.287	14.519	9.39	4.349
AMIELVERL	0.016	11.224	28.55	1.909
AMLPSITNV	0.005	3.86	0.768	10.127
AMPPPPPQGV	0.231	9.21	10.939	13.917
AMSNLVPPVEL	0.99	14.658	21.816	37.667
AMSSKFFLV	0.12	4.939	55.556	1.453
AMWEHPITA	0.007	2.446	2.325	3.903
AMYPDQVQL	0.011	2.564	18.286	10.674
AMYVQLIEV	0.026	4.783	0.092	12.361
APAERQIDL	16.16	21.949	30.176	34.667
AQDFRVLYV	0.254	6.711	12.695	1.062
AQFEHTILL	0.029	2.875	3.869	0.48
AQFGAVLEV	0.044	4.611	10.509	3.459
AQIEAFVRL	0.155	7.839	5.866	38.5
AQIEVVPSA	0.069	7.675	8.986	5.389
AQLELISRI	0.174	10.427	17.295	1.689
AQLELISRL	0.102	8.648	7.633	3.384
AQLPSLLSV	0.041	4.965	7.313	2.322
AQQPHIAGV	0.151	8.251	9.061	22.188
AQSELDIYL	0.25	14.81	9.038	2.534
AQWDIGIAHA	0.668	11.811	26.308	13.929
ATDPTIHTV	0.031	4.237	2.23	2.868
ATIGELAQV	0.151	8.036	12.857	3.502
ATLNIIHSV	0.061	4.433	6.872	42.5
AVAPGIPAL	0.067	3.434	0.314	2.108
AVHDSFVAV	0.158	5.067	1.936	3.221
AVHEDIVAV	0.053	8.613	3.718	26.4
AVHETLVAV	0.077	6.358	2.405	4.133
AVIGDVIRV	0.061	6.053	11.487	10.923
AVIGLTKSV	0.465	7.459	3.377	5.051
AVLGAVVTA	0.6	5.962	7.24	1.731
AVLTGLVEA	0.519	7.439	9.76	28.5
AVMGIVSEV	0.032	4.465	2.87	0.855
AVPPPPSSV	0.207	3.785	0.899	0.419
AVQEKVFEL	0.056	5.264	1.224	22.812
AVVEFLTSV	0.014	5.692	5.685	2.073
AVVTQVNKV	0.832	10.026	10.404	14.708
AVWAAVQAV	0.218	6.37	4.496	23.857
AYSEAIFEL	3.305	11.816	4.494	20.174
DIDIPMSV	9.627	38	42.6	22.375
DLDIPMSV	4.741	34.286	14.307	6.144
DLYTRFDTL	2.536	20.652	16.45	10.785
EAGIYLLASQA	39.222	73.333	43.4	100
EEIREILL	47.75	63.75	90	56.667
EILSKVTEV	0.551	16.1	37.5	9.27
EISRQVAEL	6.808	24.56	6.882	8.471
ELAEIVFKV	0.028	11.227	3.73	6.836
ELAKELPQV	0.081	17.025	18.571	4.213
ELDRTPPEV	0.327	16.3	12.393	23.214
ELFSSPPAV	0.12	9.687	8.026	22.312
ELNPKILAL	0.281	5	7.564	28.125
ELVPGVGGI	4.622	26.316	61.429	25
ERPPAYNL	44.2	49	50	65
EVGLSLEPV	7.602	42.75	46.75	20.304
FASHVSPEV	0.26	25.714	34.818	14.462
FGPPDPAQV	1.873	40.4	36.556	21.474
FIDDPEVYL	0.012	6.624	11.499	0.25
FIDGGGSVLV	0.599	27.812	1.472	2.314
FIFSDTHEL	0.014	11.299	7.64	10.685
FISEFEHRV	0.015	15.933	12.096	3.586
FLAEGIVNGHTL	0.074	32.222	3.704	15.818
FLAGAVTSV	0.006	10.904	9.559	10.088
FLASESLIKQI	0.579	24.88	5.372	7.176
FLDDNQIIT	0.387	23.414	41	7.923
FLDDSQIVT	0.291	22	13.16	8.372
FLDDVVHSL	0	4.313	12.812	0.04
FLDEKSGSFV	0.089	25.19	0.719	48
FLDEKTHEL	0	3.855	11.982	0.126
FLDEPTNHL	0.001	5.608	59.444	2.055
FLDKELTGL	0.016	10.488	0.97	1.34
FLDNAIMIV	0.027	13.108	4.449	0.701
FLDNERHEV	0.009	15.517	10.895	0.47
FLDPSKSSV	0.004	8.863	4.162	4.832
FLDSTSPLL	0.007	7.392	1.551	15.964
FLDTLREV	0.47	30.273	1.958	10.486
FLEKLLPPV	0.151	35.571	18.442	1.813
FLFQEPRSI	0.05	9.424	18.195	0.491
FLHDISDVQL	0.045	18.557	5.254	12.491
FLHDNMVEI	0.008	12.932	5.927	0.238
FLIEEQKIVV	0.158	42	7.836	1.28
FLKIKPVSL	0.136	6.529	21.755	3.866
FLLDKKIGV	0.005	10.972	0.848	20.391
FLLDPVKGERL	0.063	13.276	11.261	0.217
FLLPHSSRL	0.012	7.94	10.873	0.909
FLMDFIHQV	0	3.293	2.176	5.204
FLNKEITSV	0.003	10.459	5.228	0.279
FLNLLPVEA	0.121	11.563	5.431	4.939
FLNNQIKEL	0.028	9.842	12.5	1.271
FLNPDEVHAI	0.091	29.154	3.428	0.185
FLPDGGKEV	0.073	30.091	12.846	23.286
FLPPLPTSV	0.003	8.12	8.777	0.916
FLQEGDLISA	0.109	23.828	3.78	0.906
FLSDTPVGV	0.006	9.976	24.677	3.463
FLSEHPNVTL	0.032	15.658	8.438	44
FLSKEIVGV	0.008	14.842	3.73	1.632
FLTEINSTV	0.009	19.333	51.923	11.03
FLTKQEILL	0.065	17.494	9.125	0.603
FLWEAESHA	0.052	14.595	10.341	2.955
FLYDDNQRV	0.003	11.469	20.214	0.141
FMATIAEGL	0.182	28.2	13.67	2.832
FMNPHLISV	0.001	4.358	10.773	1.282
FQDEINWRL	0.026	14.494	0.081	0.105
FQDPSFPAI	0.067	13.458	3.19	6.099
FQDPVPLTV	0.007	6.167	2.493	0.983
FRYEGEWKA	4.488	9.229	40.571	13.452
FVDDYTVRV	0.012	4.382	13.189	5.612
FVFEPPPGV	0.006	15.808	3.497	36
FVIAELVNV	0.041	3.99	3.548	0.327
FVMETFVHL	0.033	13.842	39.571	0.485
FVNDIFERI	0.181	16.34	1.88	0.576
FVPEIFHRI	0.08	11.995	10.766	1.182
GIADFVLKY	3.644	14.937	32	19
GIDSSSPEV	0.271	9.789	15.667	2.479
GIIDINVRL	0.078	8.648	37.875	24.417
GIIGGLTSV	0.03	0.063	4.891	49
GIVGGLSTV	0.182	17.444	19.735	18.094
GIYPPGSPGK	11.074	19.93	32.769	45
GLAAGGIVAV	0.159	2.834	14.283	8.447
GLADASLLKKV	0.287	7.523	15.341	0.482
GLADGLVQA	0.027	5.839	48.75	0.48
GLADITQQL	0.008	5.614	16.423	49
GLADKVYFL	0.006	14.62	2.725	11.774
GLADPSALTQA	0.449	12.453	6.966	37.333
GLAELYVMV	0.03	16.55	35.444	3.115
GLAFSLNGV	0.276	9.214	31.133	9.982
GLAGAVSEL	0.108	12.087	29	34.333
GLAHFVNEI	0.089	21.359	3.574	12.537
GLAKLIADV	0.264	8.34	20.071	50
GLAPAAPLQV	0.118	38.4	40.429	31
GLAPAEVVVATV	0.656	15.825	24.355	0.907
GLAPGGLAVV	0.326	4.548	12.533	9.986
GLAPLHIQL	0.028	18.457	2.292	29
GLATDVQTV	0.029	11.293	16.865	3.345
GLDDIKDLKV	0.257	7.407	33.364	19.538
GLDDIKDLKV	4.408	13.601	12.551	19.231
GLDELFVQV	0.005	24.52	35	7.378
GLDIDGIYRV	0.023	7.276	25.267	18.219
GLDIEGVKTV	0.118	18.586	6.735	2.128
GLDIPTVQV	0.066	5.243	10.9	8.772
GLDLGTESV	0.186	5.741	7.606	4.39
GLDPAVIKV	0.007	12.042	5.294	17.057
GLDPGKQIKL	0.252	12.14	4.324	15.691
GLDPNKPPEL	0.145	17.667	16.423	15.564
GLDPRLLQAV	0.168	10.778	10.677	2.091
GLDRNAPSV	0.124	9.847	20.946	0.617
GLDSQFVGV	0.056	4.373	3.157	75
GLDWLSHEL	0.055	0.729	8.161	35.5
GLFDQHFRL	0.01	0.118	78.333	2.893
GLFPAPIHV	0.004	0.04	27.857	65
GLFQGKTPL	10.176	15.542	75	70
GLGEGFQTV	0.017	32.333	56.667	12.463
GLGEPGLLLT	2.503	7.071	49.667	8.888
GLGGEFVTTI	1.031	7.816	25.533	23.429
GLGPGLLGV	0.029	21	3.96	37
GLGPPGRSV	0.456	37.167	24.581	2.977
GLGPTFKL	1.483	4.664	44	12.676
GLGPVAEV	1.119	27.625	8.305	16.5
GLGPVPVSV	0.013	34	19.559	38.5
GLGRIIEL	1.019	33.875	23.026	19.885
GLGRLIEL	1.574	20.674	41.8	9.891
GLGSITSV	1.378	10.124	18.649	3.118
GLHETQPPSV	0.167	7.075	11.845	44
GLHFVVPSV	0.062	6.529	7.213	16.341
GLHGWAFTL	0.089	11.768	60.714	4.31
GLHNVVYGI	0.26	7.352	10.576	1.487
GLIDENPGL	0.021	7.525	3.687	21.684
GLIDGRLTI	0.108	11.528	6.15	12.389
GLIDRQVTV	0.007	23	28.9	0.795
GLIDVKPLGV	0.067	6.852	30.882	35.75
GLIDYDTGI	0.111	24.16	1.186	24.083
GLKEGIPAL	0.023	10.927	22.476	46
GLLDLPDASV	0.099	23.103	42.8	14.554
GLLDNPELRV	0.085	7.364	13.618	32.8
GLLDPNVKSIFV	0.235	17.753	26.654	30.5
GLLDPSVFHV	0.028	0.239	23.256	6.144
GLLEARGILGL	0.093	7.737	50	8.053
GLLHGLVLL	0.049	8.265	24.419	12.157
GLLNIEEIHQL	0.03	11.595	2.281	7.505
GLLQQPPAL	0.043	0.044	12.474	11.429
GLLSAVSSV	0.044	8.568	26.231	2.352
GLLWQIIKV	0.029	0.039	20.536	13.548
GLSAGLSSV	0.106	3.213	34.182	0.499
GLSEPIFQL	0.004	5.07	2.703	16.477
GLSPEIHTL	0.01	11.269	2.038	10.287
GLSPSIQTL	0.033	10.228	15.874	4.848
GLSQSISRI	0.766	10.49	12.75	38
GLSQVAVTV	0.086	25.524	4.531	12.157
GLTSTDLLFHL	0.48	15.675	39.714	20.391
GLTTILKNV	0.219	11.563	26.692	0.989
GLVDKLQAL	0.024	25.762	2.315	22.875
GLVEKLTSL	0.015	13.453	64.286	8.707
GLVGVDQFLV	0.829	17.235	12.342	7.901
GLVKVGVTV	0.315	10.093	14.639	21
GLVVVNHYL	0.214	16.99	30.882	0.608
GLWEEAYRV	0.004	3.846	22.976	22.188
GLWGPEEEPHL	0.093	17.963	2.367	3.639
GLWGPVHEL	0.006	0.03	7.849	1.942
GLYEFPLNK	1.46	3.936	3.651	3.969
GLYSGVTTV	0.008	0.046	34.818	24.833
GMKPPLSGY	6.116	12.23	23.179	7.822
GMLDGLVNV	0.004	12.234	20.375	33.25
GMYGKIAVMEL	0.443	68.75	27.571	35.5
GMYVFLHAV	0.181	47.5	47.25	1.484
GQAEIIILL	0.053	10.435	76.667	2.902
GQIEVVPEV	0.009	0.052	19.382	0.025
GVAESIHLWEV	0.335	26.632	23.385	47
GVANFQLAR	13.204	14.411	17.375	47
GVDVTLPRV	0.45	17.864	37.375	18.75
GVIAEILRGV	1.235	8.502	15.311	1.699
HIIENIVAV	0.022	9.703	4.899	1.017
HINDSAPEV	0.242	6.645	3.841	2.215
HLADGPFAV	0.008	10.528	5.8	3.06
HLAELIAEL	0.01	18.371	31.733	0.221
HLAEVSAEV	0.016	6.685	6.615	0.877
HLANTYISV	0.097	7.464	3.239	5.432
HLDEAIHVL	0.006	6.289	15.696	7.267
HLDPAVKEV	0.017	11.52	4.104	3.621
HLDPTEMEKV	0.283	1.355	9.772	0.58
HLFDAFVSV	0.006	6.987	8.84	24.167
HLFEDAYLL	0.015	0.354	36.333	15.8
HLGEYQAAV	0.112	7.991	2.561	0.377
HLIPDAPEL	0.023	4.697	4.586	2.345
HLLDFPNIVI	0.538	5.129	4.121	6.882
HLLDIYIQL	0.007	11.099	6.145	4.149
HLLEEPIYL	0.004	10.256	11.874	0.71
HLLNESPML	0.071	8.308	5.846	0.431
HLLPTAPTTV	0.153	6.766	6.224	3.893
HLLSAISSV	0.041	7.707	3.075	3.549
HLSDAIVEV	0.006	15.05	7.939	1.135
HLSDMLQQL	0.026	7.532	8.997	5.806
HLSIINEYL	0.274	4.989	4.458	1.093
HLSNILSEV	0.034	9.306	8.203	10.37
HLSNIPPSV	0.018	4.747	10.41	4.153
HLSVVSVTV	0.198	10.171	13	0.271
HLTDITLKV	0.019	0.227	22.786	11.812
HLVDPLNMHV	0.139	3.197	3.991	2.93
HLYDIHVTV	0.005	5.935	6.918	0.503
HLYFETVTI	0.215	2.705	2.411	5.037
HLYGSLLYY	2.7	5.956	10.672	22.688
HLYPGAVTI	0.046	16.43	0.195	5.363
HLYSEVKEV	0.022	28.6	0.576	4.726
HVADFAPEV	0.05	4.783	4.22	25.455
HVLDVIHEV	0.004	0.008	16.432	0.433
IDDKGTIKL	8.507	95	95	56.667
IGLDGIPEV	0.454	10.876	40.429	13.31
IITDFDMTL	0.383	9.1	23.897	2.142
ILADEAFFSV	0.125	14.222	10.29	20.696
ILADLNLSV	0.008	0.159	38	1.417
ILAEEQFIL	0.048	2.225	2.666	5.223
ILAPAGSLPKI	0.625	25.095	27.762	2.132
ILAPVVKEI	0.032	12.26	6.097	0.736
ILAQEIHDV	0.028	10.622	6.979	3.104
ILDAGGHNV	0.03	5.726	5.712	23
ILDDIGHGV	0.006	9.042	5.224	0.417
ILDDIIASV	0.002	5.749	4.586	7.476
ILDDVSLTHL	0.062	14.994	7.69	0.28
ILDEHVQRV	0.001	5.385	1.159	0.403
ILDEMSHKLRL	0.236	8.397	1.974	0.711
ILDEPTNHL	0.003	10.38	2.2	1.048
ILDEYGHNL	0.005	10.311	1.733	26.5
ILDIEPQTL	0.044	27.25	29.706	0.25
ILDISEHTL	0.041	3.36	1.313	0.089
ILDNETNFVV	0.493	2.352	1.133	2.785
ILDNPVVQL	0.006	10.14	11.167	12.759
ILDPHVVLL	0.001	9.158	13.778	4.342
ILGEFGNLI	0.523	8.608	11.103	11.812
ILGGQPPNV	0.034	0.131	46.75	2.724
ILGPKPQGV	0.037	17.988	15.296	1.815
ILHDDEVTV	0.018	6.083	6.852	4.828
ILIDPFHKA	0.033	17.58	14.114	12.037
ILIRPLVSV	0.023	25.238	40.143	11.902
ILLAELEQL	0.04	16.42	30.941	16.864
ILLAEVDKV	0.06	17.346	15.778	0.678
ILLDHEKEWKL	0.296	5.713	4.465	2.911
ILLDLTDNRL	0.315	10.272	29.765	13.167
ILLEGTMNL	0.008	2.479	16.261	12.139
ILLPDNVHYV	0.03	0.28	21.204	0.091
ILLSEPGLVKL	0.111	3.466	1.699	3.062
ILMDDLSPK	4.114	10.642	13.745	8.952
ILMEHIHKL	0.001	6.861	18.156	2.553
ILNNKLISK	7.385	17.481	45.75	34.667
ILNVDGLIGV	0.074	9.516	15.889	12.5
ILPHSPINV	0.055	10.313	8.319	2.084
ILPLLGHGV	0.474	10.264	6.578	2.925
ILQDGRIFI	0.204	9.352	8.208	5.953
ILSEVQQAV	0.011	14.462	24.129	1.353
ILTDITKGV	0.075	0.144	49.333	6.882
ITADVNHNL	0.362	32.889	4.963	1.152
ITSPVVTQK	10.672	12.109	14.771	20.739
ITTDVLYTI	0.566	5.664	3.902	2.565
IVADVQISV	0.032	0.034	16.883	5.387
IVDDTIPEI	0.038	2.839	9.535	1.642
IVLDRLIEL	0.059	22.629	1.825	13.833
IVLELIPLK	8.244	14.348	16.964	15.218
IVLPAGALHQV	0.87	16.18	7.048	19.115
IVTEVAVGV	0.409	2.999	9.814	19.269
IVYPPPPAK	4.011	17.84	5.286	17.429
KAAPTPPAL	0.898	87.5	92.5	7.385
KAIDEDLTAL	1.501	19.772	1.502	1.98
KAWENSPNV	0.171	60	36.778	41
KAYPFPLSH	4.908	34.571	31.6	13.31
KGDTLDVVL	7.604	73.333	36.333	32.4
KIADFGWSV	0.023	0.627	5.842	16.977
KIDDKPVKI	0.096	18.914	6.113	18.969
KIDENQLMY	2.977	4.693	25.633	9.75
KIEEIKDFL	2.112	5.388	5.015	2.94
KIFEMGPVFTL	0.334	0.646	22.429	32
KIFSGVFVK	6.743	12.709	20.679	16
KIFSGVFVKV	0.212	9.961	15.304	10.834
KIGEGTYGV	0.154	0.243	69	19.462
KIIDEDGLLNL	0.397	17.37	29.529	2.925
KIIGIMEEV	0.03	8.697	3.017	2.725
KILDLETEL	0.104	5.081	15.881	1.107
KILDLETQL	0.083	6.761	2.99	4.6
KILDTSVAYV	0.267	7.357	7.613	7.52
KILDYEVTL	0.045	7.819	6.217	33.25
KILPDLNTV	0.021	0.136	10.011	2.86
KILPTLEAV	0.043	3.477	2.578	0.746
KINEAIVAV	0.025	3.926	4.767	23.714
KIPPVTPSI	0.093	8.988	12.357	53.333
KIQEILTQV	0.012	20.109	42.2	10.215
KISDFGLATV	0.289	10.1	10.917	3.493
KISVIVETV	0.286	6.502	6.567	23.143
KIVDFSYSV	0.025	2.187	2.981	1.227
KIYEGQVEV	0.005	28.267	43	3.062
KLADDLSTL	0.017	0.095	14.277	0.393
KLADDVDLEQV	0.067	0.124	8.538	3.429
KLAEGVLDV	0.018	0.132	44	9.645
KLAPPSSTL	0.044	10.811	24	5.714
KLDAFVEGV	0.046	2.353	1.396	2.528
KLDEDVKMI	0.066	6.137	7.709	1.156
KLDEHIAYL	0.001	5.602	0.963	1.183
KLDEILKEI	0.016	4.922	0.921	22.812
KLDETGNSL	0.028	0.29	40.571	21.211
KLDETGVAL	0.023	1.708	18.065	7.334
KLDHVVTII	0.196	1.707	0.751	5.784
KLDPTKTTL	0.03	12.868	12.199	21.579
KLDPTTTTF	0.126	0.14	33.727	10.508
KLDQDLNEV	0.028	11.648	8.036	5.285
KLDVDAPRLL	4.898	8.225	18.494	23.714
KLDVGNAEV	0.089	0.131	40.429	3.941
KLEDFINNI	0.065	7.504	1.963	1.998
KLEDLRVKL	0.174	5.934	6.711	0.472
KLEEIIHQI	0.007	1.303	3.035	3.562
KLFDAPLSI	0.006	0.017	42	1.667
KLFDFVNAKK	4.418	5.06	15.593	11.564
KLFGETTLV	1.019	2.809	14.681	2.311
KLFPDAIRL	0.009	2.107	1.984	1.805
KLFPGFEIETV	0.021	0.093	8.758	4.12
KLFPGSPAI	2.114	4.082	21.653	9.927
KLFPKGVFTK	3.198	6.493	39.143	25.818
KLFSEGLFSA	0.076	17.519	30.353	3.614
KLFSGDELLEV	0.01	0.065	37.5	12.241
KLFVDTDADTRL	0.436	11.037	27.381	19.577
KLFVGFLNR	5.532	19.316	24	12.704
KLGDFGLATV	0.102	10.563	25.133	12.324
KLGDFGLL	3.523	10.593	16.847	36.667
KLGDFGLLVEL	0.265	25.19	57.778	3.794
KLGDFPYVSI	0.299	5.446	8.797	2.814
KLGDIMGV	0.658	4.816	8.05	26.4
KLGEILANL	0.035	20.804	25.7	4.896
KLGEIVTTI	0.021	6.7	3.333	2.78
KLGGVVSI	1.279	3.806	8.188	6.094
KLGPAGTTI	0.385	4.309	10.376	42.5
KLGSVPVTV	0.019	0.073	53.846	2.464
KLHGVNINV	0.029	4.208	5.387	8.223
KLIDGQVIQL	0.012	3.971	14.614	5.99
KLIDYIYTA	0.003	4.388	3.958	11.526
KLIELKAEI	0.059	16.15	28.15	36
KLIEYYQQL	0.005	21.667	26.038	39.5
KLIPQLPTL	0.003	5.676	27.286	17.543
KLISELQKL	0.018	2.415	18.273	0.925
KLISSYYNV	0.047	0.055	5.954	50
KLISTEVNPKL	0.149	0.166	65	6.917
KLLDDEQPLRL	0.072	8.273	15.03	6.636
KLLDFGSLSNL	0.156	4.787	14.205	38.5
KLLDFQEFTL	0.054	16.37	43.2	35.5
KLLDIPGLEV	0.02	24.08	48.5	14.215
KLLDIPGLEVA	0.395	5.142	17.977	5.846
KLLDISELDMV	0.122	3.885	12.195	23.571
KLLDVVHPA	0.02	9.227	20.518	18.031
KLLDVVHPAA	2.564	8.882	16.414	27.375
KLLEEATISV	0.025	19.649	7.788	20.739
KLLEEQGIFL	0.067	10.602	16.252	39.5
KLLEGEESRISL	0.164	21.128	51.923	11.767
KLLEGEETRL	0.109	8.85	21	0.487
KLLEIDIDGV	0.117	1.219	3.134	15.527
KLLEPVLLL	0.006	7.47	34.909	2.103
KLLEPVLLL	1.176	5.58	5.613	49
KLLEVQILEV	0.027	20.326	52.308	20.826
KLLKDLPEL	0.011	23.241	9.799	19.5
KLLPQLTYL	0.005	4.052	3.83	5.987
KLLQPLVPR	4.947	10.803	8.487	21.895
KLLSKFYEL	0.017	9.343	33.545	0.632
KLMDLDVEQL	0.026	1.329	3.956	1.053
KLMNEILNGI	0.274	1.775	5.685	1.844
KLNGQVLVF	1.536	2.451	6.971	4.811
KLNPGIAYV	0.004	3.889	5.368	1.76
KLNPQQFEV	0.003	0.198	11.141	14.462
KLNVAPLAV	0.191	28.667	40.429	22.75
KLPSNLPQL	0.044	4.659	2.479	3.205
KLQEFLQTL	0.006	6.856	3.62	21.947
KLQKSTHLL	0.145	9.359	26.115	27.625
KLSDIGITVL	0.16	14.304	19.765	1.71
KLSDLQSVNV	0.132	6.933	2.298	7.933
KLSEELSGGRL	0.606	10.569	6.656	6.864
KLSEIDVAL	0.016	2.433	6.64	9.086
KLSENAGIQSL	0.13	9.04	5.149	2.358
KLSEPSSLQYL	0.118	3.898	5.258	1.9
KLSPEELLL	0.057	3.845	2.751	1.947
KLTAFVNTL	0.099	7.112	2.982	42
KLTDIQIEL	0.006	0.146	47.5	12.259
KLTGEVVAL	0.046	10.234	5.854	60
KLTGEVVAL	2.664	14.835	62.857	24
KLVDPERDMSL	0.174	9.634	18.987	32.2
KLVEFDFLGA	1.066	11.525	37.875	48
KLVGQSIIAYL	0.398	25.952	63.571	0.751
KLWEMDNMLI	0.125	3.492	1.596	2.909
KLWEMDNMLIQI	0.818	3.626	9.549	40
KLWESPNVL	0.027	9.444	26.769	15.982
KLWPEASKV	0.01	7.874	9.718	0.111
KLWTGGLDNTV	0.153	1.169	2.319	2.513
KLYDGFQYL	0.002	0.009	23.897	0.57
KLYGKPIRV	0.005	14.861	37.375	0.929
KLYQEVEIASV	0.161	1.181	1.901	12.093
KLYQSIIGY	2.446	8.251	19.5	3.089
KLYSVVSQL	0.02	0.066	8.963	0.763
KLYTGLEYDL	0.211	6.242	5.962	0.726
KMADIEYRL	0.01	1.177	6.455	19.231
KMAEMLVEL	0.011	0.343	25.433	1.328
KMAEVIGSKL	0.42	6.336	5.18	2.331
KMDEVLYSI	0.007	29.923	60.714	6.202
KMFSDEILL	0.036	15.3	8.678	26.3
KMGLIFEV	0.897	23	45	32.2
KMISMDIEQV	0.239	7.779	25.633	24.25
KMPDDVWLV	0.017	5.578	4.455	17.714
KMQETLVGL	0.029	0.04	6.812	85
KQWETQPGFYSV	0.745	13.143	4.707	8.375
KTIEGITVTV	0.27	7.088	13.5	29.333
KTLDVDATYEI	2.783	18.6	34.818	10.182
KTLEGEFSV	0.083	6.303	12.57	1.772
KTTTIAVEV	1.284	7.925	13.038	15.164
KVAPAPAVV	0.366	4.23	1.391	3.289
KVFDPVPVGV	0.089	2.617	7.222	29.833
KVFSAFITV	0.093	2.297	4.616	2.445
KVGEVTYV	3.172	25.667	30.941	4.497
KVIDYVPGI	0.031	4.481	8.098	0.973
KVIPVYVGV	0.084	3.272	6.507	2.041
KVLDFEHFL	0.058	5.289	5.926	0.487
KVLDILQHI	0.038	3.717	6.256	33.75
KVLDVLWEL	0.015	3.428	2.863	25.727
KVPEWVDTV	0.105	11.595	12.853	1.48
LADETLLKV	0.487	14.019	6.115	3.704
LEQRFLELL	22.969	45.667	25.3	85
LGKPIPTL	3.317	33.125	5.266	19.115
LGTVLGGV	31.2	90	75	53.333
LIGPESPSV	0.178	18.6	8.255	4.867
LILDDVSLTHL	1.083	20.717	14.789	1.533
LINPNIATV	0.072	8.378	5.163	37.667
LIPPSLQGV	0.283	16.89	12.143	31.8
LLAAEFLKQV	0.495	26.947	41.8	14.446
LLAAWTARA	0.886	12.698	29.647	10.768
LLADLLHNV	0.003	8.825	17.284	1.591
LLADVVLQPRL	0.245	10.825	23.615	0.59
LLAEIGAVTL	0.275	20.609	7.087	27
LLAEKIYKI	0.011	9.187	11.32	3.136
LLAEKVEQL	0.007	10.429	3.517	1.794
LLAEPVPGI	0.015	7.777	9.482	85
LLAESVTEV	0.004	10.191	8.741	0.923
LLAPRPVAV	0.013	5.354	2.02	9.225
LLAPVVKEI	0.063	9.231	7.531	6.222
LLDDTTVTL	0.004	6.68	1.406	0.494
LLDEDNNIKL	0.216	21.564	11.314	4.368
LLDENGVLKL	0.142	7.373	7.235	4.727
LLDEPTNHL	0.006	6.806	1.398	55
LLDGTVFEI	0.056	11.995	12.408	3.602
LLDIAPHAI	0.154	14.582	3.394	26.1
LLDNTDIHL	0.094	13.03	5.287	12.537
LLDPNVKSI	0.052	11.163	3.426	7.319
LLDPNVKSIFV	0.317	20.913	8.182	9.823
LLDPSVFHV	0.002	5.747	7.989	1.384
LLDRFLATV	0.116	20.283	16.667	7.434
LLDVAPLSL	0.088	6.626	1.691	1.173
LLDVPTAAV	0.139	12.332	4.561	0.373
LLDVTPLSL	0.072	5.401	1.557	60
LLFDSVIHL	0.004	3.659	5.102	19.769
LLFDVHTTL	0.022	6.829	2.281	3.17
LLFDWSGTGRA	2.945	10.787	55.556	8.173
LLFEGEKITI	0.221	17.457	20.161	11.857
LLFKEGVMV	0.151	11.963	20.107	27.5
LLGDPMANV	0.041	11.72	22.857	11.474
LLGPPPVGV	0.022	6.655	9.846	4.214
LLGPRLVLA	0.296	7.936	24.774	3.774
LLHDGIPVV	0.01	9.826	7.683	20.391
LLHEDFVVEL	0.241	21.128	13.024	9.977
LLHEENFSV	0.016	18.786	14.253	4.843
LLHQLVTI	3.552	34.857	25.033	12.833
LLHQLVTL	1.812	26.842	8.97	5.782
LLIDDEYKV	0.015	23.069	28.3	20.217
LLIDDKGTIKL	0.099	7.905	10.679	6.88
LLIPGLATA	0.042	9.028	10.024	75
LLKARLVPA	1.976	11.384	8.678	25
LLLAAARLAAA	6.647	57.857	36.556	21.684
LLLAAPAQA	0.433	13.557	21.796	75
LLLDVPTAA	0.082	10.636	10.432	58.333
LLLDVPTAAV	0.132	20.957	15.933	2.316
LLLDVPTAAV	2.185	21.821	57.778	8.205
LLLDVPTAAVQA	0.669	34.714	57.778	28.375
LLLEFEPHL	0.016	12.502	9.586	0.576
LLLPGPSAA	0.182	8.264	5.403	12.231
LLLPPQPALA	0.694	10.181	10.664	14.431
LLNDNIFHM	0.034	5.761	9.829	1.367
LLPAPGAAA	2.139	20.717	7.094	5.787
LLPEGPPAI	0.041	15.142	5.391	6.679
LLPPQPALA	0.353	12.483	16.775	41.5
LLQEDLVHI	0.029	18.314	19.574	3.643
LLQKFVPEI	0.103	14.12	16.613	1.86
LLSDLTHQI	0.013	9.208	7.896	2.991
LLSDPIPEV	0.003	6.137	6.749	3.276
LLSEDTDSQRL	1.01	27.688	19.809	7.103
LLSEEEYHL	0.032	19.404	11.76	24.583
LLSEIEEHL	0.025	18.043	9.725	19.769
LLSHVEQLL	0.273	13.586	10.24	10.309
LLWEAGSEA	0.26	12.264	12.996	0.797
LLYGVPVSL	0.021	2.966	1.595	1.009
LLYQGPHNTL	0.235	8.379	2.999	0.695
LMAPAPSTV	0.056	7.514	3.682	10.381
LMMDPLTGL	0.03	6.965	2.429	5.348
LMVDHVTEV	0.006	9.898	9.174	13.452
LTDNVMITV	0.56	11.768	29.647	5.217
LTDPRLLYI	0.688	5.72	17.557	21.684
LTDTTILQV	0.61	7.837	11.692	26.5
LTIDDGIFEV	0.42	17.198	5.832	1.646
LTTEVHPEL	0.94	18.357	31.2	5.094
LVFGSVSEA	1.237	8.562	32.846	4.704
LVIDVIHEV	0.004	7.105	35.556	1.115
LVLEKNVQL	0.17	9.881	5.767	0.793
LVPEFVHNV	0.045	12.675	1.751	22.875
LVSALLINV	0.613	11.496	12.327	29
MAPPPPRSV	1.122	9.314	4.211	9.176
MISLEIPQV	0.157	15.2	45	9.964
MLADIEIHSI	0.13	17.247	12.176	3.354
MLAGFITTL	0.027	6.329	50	21.211
MLAQDSHLL	0.092	12.068	13.868	4.897
MLDMSVPAV	0.062	13.438	4.323	0.335
MLFGHPLLV	0.009	1.683	5.385	85
MLFPGSIAL	0.01	3.26	5.327	3.291
MLHVEMLTL	0.583	11.499	0.86	55
MLLSLDFPGQA	2.015	34.857	4.578	4.727
MLNEHDFEV	0.007	11.416	37.25	19
MLQDFQIQA	0.077	8.122	53.846	7.207
MMVGDLLEV	0.058	16.55	14.048	9.718
MTDPIRILV	0.407	5.026	6.256	2.511
MTLGQIYYL	0.292	8.096	34.545	2.179
MVAPAVASV	0.109	6.35	3.16	36.333
MVDGTLLLL	0.522	5.573	8.027	11.662
NLAEDIMRL	0.027	12.468	46	3.109
NLAEKLIGV	0.011	11.605	35	3.008
NLAENISRV	0.035	18.8	9.676	3.485
NLAEVVERV	0.016	18.543	14.331	4.947
NLAGVYSEV	0.142	16.51	18.455	4.448
NLAPAPLNA	0.378	7.751	13.066	5.149
NLDAATYQV	0.067	13.941	34.273	4.19
NLDAAVYQV	0.034	15.433	11.595	1.316
NLDNPIQTV	0.029	9.721	8.571	0.491
NLDPAVHEV	0.004	7.624	10.142	0.461
NLFNKYPAL	0.107	9.565	4.622	4.307
NLIEVNEEV	0.032	23.966	2.399	9.55
NLINEINGV	0.078	28.133	3.3	3.151
NLIPYSPDV	0.088	21.154	18.844	2.863
NLISQLTTV	0.017	15.583	29	1.237
NLKLKLHSF	6.158	12.072	21.714	41.5
NLLEKDYFGI	1.566	57.143	10.974	23.357
NLLEKDYFGL	0.69	40	3.406	0.737
NLLESVQRL	0.026	13.182	59.444	33.25
NLLPKLHIV	0.018	13.424	7.143	0.84
NLMEKVRGL	0.144	11.003	16.072	1.014
NLMEQPIKV	0.007	8.559	10.701	1.316
NLNSIVPSV	0.015	8.973	3.496	3.875
NLSEEDYRL	0.281	26.632	9.342	4.86
NLVAIPVYV	0.065	13.517	9.27	0.674
NLYEGQITV	0.004	6.777	15.874	1.511
NLYGLLHGL	0.045	9.498	25.967	0.633
NLYKAPILL	0.114	4.424	7.297	0.443
NLYPFVKTV	0.015	6.027	6.769	5.757
NMAELFAVV	0.446	27.75	5.065	14.877
NMFGTKFETV	1.168	34.143	8.763	6.527
NMSGLITIV	0.571	20.674	17.75	0.611
NMVDIIHSV	0.004	10.671	33.273	0.341
NMYGKVVTV	0.008	5.121	21.592	1.616
NSATGVPTV	1.737	21.051	27.095	4.709
NTWAVRIPGGPA	39.667	60	72.5	70
NVVDVFHAV	0.15	13.507	18.597	5.926
NYYGKYIAL	8.493	13.621	9.997	26.5
PASPPRQAI	29.96	32.556	85	70
PGAGSVPAI	30.909	57.143	39.143	45.5
PLGPAPVSV	0.703	19.491	37.25	17.943
PLPPPGSLGL	7.661	29.154	45	16.932
PVSWAPPAL	12.187	28.733	19.985	14.754
QAWEEGGILYL	2.385	18.7	19	16.932
QCLPETLSTL	1.472	26.368	90	14.708
QIAGYLYGV	0.212	15.05	26.231	19.423
QILDGVHYL	0.027	7.532	18.558	0.584
QILEGSFLL	0.165	9.311	31	6.932
QITQINHGL	1.868	17.506	28.4	12.833
QIWDKILSV	0.009	2.937	37	0.921
QLAQFVHEV	0.006	8.816	6.322	2.143
QLDDLKVEL	0.04	8.534	1.807	1.053
QLDPQTVGV	0.03	6.306	29.176	3.624
QLDPTLLQM	0.071	3.062	6.26	0.551
QLEEEGITFV	0.922	33.25	6.28	43
QLFRGDTVLL	0.46	10.634	5.634	13.643
QLFSEIHNL	0.016	5.278	38.286	0.891
QLFSQQHFL	0.031	5.038	15.556	1.649
QLHAGSLVSV	0.389	16.93	3.245	19.462
QLIDAVLNL	0.023	5.133	5.117	0.722
QLIDKVWQL	0.002	4.082	10.98	0.139
QLIDLDHKL	0.026	13.429	4.972	1.776
QLIENLGAI	0.782	23.655	11.455	7.609
QLIKELPEL	0.02	11.963	10.607	1.998
QLIPALAKV	0.022	7.979	5.722	4.31
QLIPAVPGI	0.051	8.082	1.717	5.293
QLIQKFISV	0.031	6.354	10.48	2.134
QLKEIVLEL	0.048	4.926	5.923	0.472
QLLANEIKL	0.233	14.753	3.737	10.249
QLLDFSQKL	0.021	8.429	15.393	0.835
QLLDKVHGL	0.012	7.229	44.25	0.803
QLLDLDPEV	0.022	17.765	2.457	8.952
QLLEKVIEL	0.003	5.289	4.45	0.355
QLLETLNQL	0.024	9.929	21.429	2.772
QLLPVPIAV	0.009	4.824	19.765	1.844
QLLRPGGILAV	0.296	21.128	14.398	3.31
QLLSYIDRL	0.164	16.27	5.105	6.507
QLMPLPVKV	0.004	3.879	1.153	1.144
QLNEQLVTL	0.016	6.417	18.494	0.767
QLNEQVHSL	0.01	5.796	7.503	0.433
QLQDILKEA	0.327	14.646	4.142	11.519
QLQDYIQLL	0.036	9.025	9.772	0.656
QLQEELHQL	0.014	12.162	3.345	1.302
QLQGYLRSV	0.168	12.298	57.778	4.854
QLSEVFIQL	0.017	5.112	4.459	0.841
QLSQVLHRL	0.091	7.285	7.185	2.742
QLSTVITQV	0.033	6.343	16.73	4.788
QLTNVILHL	0.074	5.66	24.581	1.783
QLVDIIEKV	0.01	9.96	12.349	3.855
QLVRDLLEV	0.111	19.018	19.779	14.846
QLWLDNPKI	0.28	20.957	15.785	26.4
QMAEIAVNA	0.536	11.421	16.36	18.406
QMIGDIINL	0.055	9.915	6.492	2.03
QMLELITRL	0.027	8.165	0.056	1.608
QQIGKVVQV	0.063	7.557	2.651	1.198
QTDPTLLSV	0.347	5.059	24.484	2.619
QVFPGLLERV	0.28	2.666	5.132	14.969
QVIPVLPQV	0.02	4.881	38.286	1.986
QVVGGIYGV	0.286	11.896	5.674	13.5
RIADGLPVAV	0.174	55	1.142	15.473
RIDFSKLTSL	1.521	8.419	6.192	7.913
RIDGVSLLV	0.323	4.738	1.991	7.242
RIDPALLTV	0.046	3.946	31.467	1.975
RIIDTVAQV	0.024	8.005	11.584	1.886
RIIDVVYNA	0.157	3.858	3.101	5.931
RILDIDIPMSV	0.196	7.629	0.426	17.857
RILDPAYPDITL	1.428	6.943	26.038	21.842
RITNQVIYL	0.42	9.472	39.857	1.978
RLAAVLWNL	0.066	4.936	12.544	3.596
RLAELEEFI	0.113	11.549	15.385	15.527
RLAEPSQLL	1.818	13.842	13.448	6.576
RLAQEAVTL	0.121	15.358	2.984	2.333
RLAQEGIYTL	0.071	5.912	5.187	5.273
RLASTLVHL	0.039	0.065	1.314	1.849
RLASVAQEL	0.106	2.678	20.911	1.336
RLASYLDKV	0.05	4.467	33.273	7.639
RLDDLPHAL	0.005	3.569	4.178	0.245
RLDDNIRTV	0.01	3.104	10.533	0.79
RLDDVSNDV	0.169	4.819	3.991	6.563
RLDELGGVYL	0.139	12.747	2.391	7.002
RLDETIQAI	0.021	8.344	14.62	1.849
RLDFNLIRV	0.059	5.248	11.604	7.906
RLDIIETNV	0.165	5.858	1.404	10.359
RLDPHTLEV	0.002	8.926	5.984	0.395
RLDSYVRSL	0.066	0.17	14.199	0.45
RLEDQVIGV	0.039	3.545	3.643	8.407
RLEEGIRFL	0.182	6.289	25.733	2.116
RLEEVTGKLQV	0.706	6.042	5.453	32.2
RLFAAGAL	4.929	15.175	35.556	20.826
RLFADILNDV	0.203	12.366	4.679	26.1
RLFDQAFGL	0.01	6.305	11.994	0.886
RLFNDPVAMVL	0.159	4.028	2.025	7.181
RLFQENSVL	0.28	6.284	27.095	2.934
RLGGIPVGV	0.057	2.719	2.908	5.645
RLGPSVVGL	0.077	4.173	2.098	3.057
RLGPVPPGL	0.045	2.982	2.243	2.362
RLIAQRYLL	0.438	2.546	1.457	2.865
RLIDLPGTEL	0.144	5.017	5.86	4.466
RLIEESVTV	0.005	6.164	6.507	1.707
RLIEQEEYL	0.022	6.256	7.427	1.792
RLIESLFTI	0.015	9.721	20.839	2.337
RLIEVNGQNV	0.225	4.042	8.305	26.3
RLIEVNGVDL	0.83	12.479	73.75	23.929
RLINQVLEL	0.018	0.336	49.667	0.415
RLIPTLVSI	0.022	0.161	1.495	1.642
RLIQESPTL	0.033	2.557	61.429	1.112
RLLAETHYQL	0.237	11.675	20.071	11.068
RLLDDFGVNI	0.245	9.311	19.838	21.632
RLLDLDIPMSV	0.03	9.44	24.903	11.128
RLLDLENIQI	0.121	6.919	8.634	27.125
RLLDLENSLL	0.301	10.041	44	21.263
RLLDSEIKIM	4.217	10.789	23.256	20.609
RLLDTTITF	0.321	7.992	0.608	0.509
RLLDVRSVL	0.322	1.663	5.332	2.376
RLLDYTRTV	0.01	5.301	1.915	0.842
RLLEATSYL	0.022	4.347	12.342	1.169
RLLEDKKITV	0.096	3.404	9.228	19.846
RLLENMTEV	0.005	9.563	21.469	2.266
RLLETVIDV	0.027	5.46	2.237	6.457
RLLEVPVML	0.008	6.595	22.262	0.615
RLLEYTPTA	2.3	2.431	39.286	12.25
RLLGEEVVRV	0.045	0.378	11.833	21.211
RLLLHLEEL	0.099	0.16	26.5	3.576
RLLPDLDEV	0.018	0.037	21.714	6.256
RLLPDTINSINL	0.512	13.562	7.056	28.25
RLLQDHPWLL	0.076	0.173	1.681	3.083
RLLQQNTQL	0.069	4.524	1.703	2.263
RLLSPPLRPRLL	1.06	4.406	18.416	15.727
RLLSTDPVAA	1.221	4	33.273	51.667
RLLSTPSFWL	5.236	8.677	39.286	8.908
RLNNIRVLL	0.294	2.634	25.267	1.982
RLPDIPLRQV	0.074	15.775	4.461	3.836
RLPDPFAKI	0.095	6.085	0.234	1.039
RLPDTALPTL	0.196	4.48	22.667	3.234
RLPEFIVQT	0.09	7.911	23.641	2.613
RLPEMGSNVEL	0.368	6.286	13.014	9.814
RLPPDTLLQQV	0.209	7.576	1.242	9.34
RLPPLLSPL	0.297	10.411	5.861	1.595
RLPPPFPGL	0.031	5.074	12.614	0.291
RLQEDPPAGV	0.118	1.518	9.782	20.826
RLQEDPPVGV	0.104	6.976	22.738	16.818
RLQEEINEV	0.008	4.869	15.237	2.929
RLQETEGMVAV	0.241	9.419	22.143	34.333
RLSDRFISV	0.011	27.125	0.42	0.789
RLSPVSPAL	0.027	0.057	23.462	0.672
RLSQLEGVNV	1.412	2.356	15.015	45.5
RLTEEFQNV	0.023	0.17	25.1	4.182
RLTPKLMEV	0.01	9.663	24.161	0.954
RLVEVNGVNV	0.398	2.679	28.35	38.5
RLWGEPVNL	0.016	12.128	1.28	0.868
RLWNMPENNGL	0.345	2.36	21.184	27.875
RLWPKIQGL	0.009	11.229	8.777	0.341
RLYDGLFKV	0.001	0.026	0.066	0.551
RLYDGLFKVI	0.069	1.308	13.679	5.509
RLYDPASGTISL	0.081	3.896	19.809	4.174
RQIDQFLVV	0.21	0.264	63.571	0.683
RQLEAIVRI	0.113	0.706	47.5	2.101
RQLEEEGITFV	0.36	6.19	11.648	18.719
RQPDSGISSI	2.58	16.01	32.615	7.347
RTLETLIRL	0.292	0.376	30.059	3.401
RVIGDLDTV	0.245	12.196	11.126	25.909
RVLDINPQV	0.024	0.067	26.115	26.1
RVLDTSVAYV	0.482	3.758	16.18	30.167
RVPPPPQSV	0.158	0.215	12.393	1.211
RVREIIINAV	4.612	5.352	21.122	6.867
SAFPFPVTV	0.052	7.231	0.246	10.188
SGPLIGVAL	13.075	90	15.889	100
SGVEVLVSV	1.219	95	2.319	16.841
SIAAFIQRL	0.218	33.625	7.196	7.338
SIAEVVHQL	0.008	61.25	9.342	1.717
SIAQIISSV	0.063	21.256	3.466	0.283
SIDSNISLV	0.288	4.498	2.492	2.318
SIIGRLLEV	0.022	0.103	5.177	28.375
SIIQRLLEV	0.057	4.231	10.55	1.263
SILADRILL	1.344	19.667	3.452	1.492
SILDGLIHL	0.023	4.012	3.384	9.873
SILEAVPQV	0.006	4.658	2.579	0.655
SILEDPPSI	0.048	11.605	2.795	1.992
SILETVTAV	0.032	5.552	7.856	3.327
SILHDVVEV	0.04	6.022	5.001	3.475
SILPAIFQK	5.917	8.806	12.952	11.88
SISDVIAQV	0.015	9.945	27.619	4.063
SIYPSPTGV	0.032	0.072	37.625	22.438
SLAAPTWLV	0.058	1.975	21.102	0.804
SLADDSVLERL	0.162	9.429	14.723	4.716
SLADFMQEV	0.002	4.791	3.936	12.583
SLADGTIVTA	0.118	6.569	8.928	2.434
SLADIAQKL	0.017	6.294	19.574	19.577
SLADLMPRV	0.003	0.035	14.464	0.392
SLADLNSRL	0.059	9.924	2.885	1.653
SLADLYFRA	0.096	6.615	14.5	1.831
SLADSLQSL	0.009	5.957	3.523	8.104
SLADSLYNL	0.007	9.771	32.385	0.422
SLADVDPMQL	0.054	8.171	1.32	0.618
SLADVIIHEI	0.069	6.038	5.385	2.46
SLAEFVQSL	0.003	6.284	5.98	5.786
SLAEGRLYL	0.044	6.814	15.637	0.154
SLAEGSVTSV	0.042	11.493	1.567	0.699
SLAEKIQAL	0.005	4.099	11.314	2.281
SLAELVHAV	0.002	0.009	0.777	1.819
SLAELVHAVV	0.141	5.418	7.603	1.01
SLAETDKITL	0.236	7.274	18.143	65
SLAEVLQQL	0.004	24.88	53.462	12.667
SLAEYIDMI	0.051	45.667	4.655	0.295
SLAGDVALQQL	0.265	14.937	2.212	3.14
SLAGGIIGV	0.009	5.03	25.233	12.731
SLAGGIIGV	1.049	17.358	11.842	2.824
SLAKIYTEA	0.236	18.6	10.978	24.833
SLAPDTRLFV	0.241	5.437	37	7.256
SLAPIIVHV	0.002	0.142	11.103	9.595
SLAPTPVSA	0.06	7.771	14.855	0.586
SLAQMVSGL	0.271	2.517	2.748	2.741
SLAQYLINV	0.009	3.394	19.132	4.963
SLDAKEIYL	0.028	9.446	20.071	0.428
SLDDHVVAV	0.001	5.955	1.819	1.252
SLDEAYLNI	0.1	6.789	3.034	0.398
SLDEELDRV	0.057	6.37	2.298	3.449
SLDEGATAAL	0.245	4.716	9.118	5.824
SLDEPFIQK	2.248	7.994	25.267	6.802
SLDGAPIGV	0.034	17.63	7.226	41.5
SLDGIPFTV	0.004	0.062	26.615	3.346
SLDKDIVAL	0.029	23.69	8.32	1.043
SLDKFLASV	0.023	6.396	5.604	1.442
SLDQPTQTV	0.021	4.251	2.064	3.93
SLDSQKFVTV	0.293	8.739	6.694	1.315
SLDSTIPGI	0.045	7.455	2.057	15.964
SLDSVTGILTV	0.169	5.401	12.217	5.884
SLEELLHYV	0.008	14.892	10.083	18.938
SLEGIPLAQV	0.462	7.675	22.929	2.953
SLFAGGMLR	5.038	14.861	14.94	29.5
SLFAGGMLRV	0.084	10.807	21.918	4.997
SLFDEVRQI	0.019	14.759	24.387	15.545
SLFEKGLKNV	0.058	0.076	24.71	0.484
SLFGEVRKL	0.057	2.356	9.552	9.094
SLFGGTSGL	0.058	3.991	20.089	0.369
SLFKDQMEL	0.026	3.967	2.276	2.053
SLFPGKLEVV	0.047	4.65	30.588	0.161
SLFPGSLKPKL	0.067	3.212	12.048	0.86
SLFPHNPQFI	0.14	5.298	3.824	4.071
SLFPKALQRL	0.163	0.279	15.526	0.598
SLFRVITEV	0.01	5.31	11.592	1.813
SLFSHSLISI	0.355	0.888	9.819	5.322
SLGDWGAEA	0.457	10.236	13.212	3.718
SLGEFHVRL	0.053	6.268	33.364	21.632
SLGELVKGV	0.07	14.544	7.221	10.028
SLGEVPTV	0.347	7.299	15.17	10.818
SLGFVNPGV	0.238	9.093	31.4	13.988
SLGHFEVTI	0.283	28.333	35.667	44
SLGKVFGV	0.834	18.057	60.714	11.226
SLHDAIMIV	0.034	11.904	52.692	4.798
SLHDTVTTL	0.025	28.533	24.613	1.392
SLHEFLVNL	0.009	0.039	10.928	0.216
SLHPDLIYNV	0.059	5.809	1.157	0.428
SLIDADPYL	0.012	4.958	4.304	4.652
SLIDDDFSL	0.015	4.614	30.412	0.784
SLIDKPTNL	0.012	11.2	6.027	1.119
SLIEGYISI	0.02	11.656	6.209	0.176
SLIEGYISL	0.008	14.576	1.69	1.358
SLIEHLQGL	0.005	3.834	6.472	0.353
SLIEKPPIL	0.018	6.586	2.114	0.368
SLIEKYFSV	0.003	5.764	3.553	0.25
SLIGHLQTL	0.008	5.907	1.889	0.583
SLIHGLWNL	0.019	5.133	8.317	0.193
SLIKQIPRI	0.027	5.226	1.514	1.326
SLINVGLISV	0.064	4.962	8.649	2.326
SLIRSVVAL	0.099	6.119	12.125	18.594
SLLDDLHSA	0.011	4.542	2.268	5.391
SLLDEFYKL	0.006	11.059	12.805	0.496
SLLDENNVSSYL	0.43	10.209	8.468	20.652
SLLDLEQKL	0.017	7.684	24.484	1.214
SLLDRFLATV	0.089	22.229	6.409	9.197
SLLDSVVGL	0.008	11.781	21.898	0.774
SLLEKSLGL	0.021	9.905	5.261	1.166
SLLENIAKA	0.029	5.635	3.047	7.455
SLLENLEKI	0.022	4.583	20.018	2.956
SLLESVQKL	0.006	9.673	19.603	0.405
SLLKEPQKV	0.019	15.283	3.821	3.624
SLLMSIHNI	0.138	9.144	64.286	9
SLLNVVMDL	0.146	24.2	19.824	3.489
SLLPEGPPAI	0.083	9.637	10.867	7.345
SLLPPDALVGL	0.094	9.093	9.936	12.417
SLLPTEQPRL	0.211	13.374	1.682	12.259
SLLPVMQHL	0.013	10.571	10.675	0.457
SLLRSIFTV	0.021	8.695	3.09	4.673
SLLRVGWSV	0.082	4.185	17.739	11.932
SLLSHVEQL	0.009	6.662	14.506	0.49
SLLTAISEV	0.023	9.976	3.65	4.497
SLLTEPALV	0.067	6.994	12.926	9.201
SLLTVIEKL	0.026	12.347	69	2.308
SLMDDYLGL	0.024	0.23	9.008	1.242
SLMHTIYEV	0.007	7.06	30.412	1.76
SLMTKEISSV	0.211	6.705	18.519	14.031
SLNGLEVHL	0.05	16.78	22.667	2.289
SLNGNQVTV	0.055	0.172	4.833	2.892
SLPELVHAV	0.003	7.035	14.663	0.561
SLQEAVQAA	0.136	0.294	57.222	5.829
SLQEKLWAI	0.013	16.45	7.573	1.266
SLQSLETSV	0.119	11.349	5.975	10.58
SLQSLIISV	0.015	8.89	9.163	3.473
SLQSTILGV	0.06	13.719	7.833	7.042
SLSDTVEKL	0.024	5.514	15.948	0.741
SLSEKQYFL	0.02	8.928	4.187	0.421
SLSEKTVLL	0.025	6.489	2.068	2.389
SLSESWYNL	0.104	4.222	6.483	4.604
SLSGELREV	0.055	8.74	12.688	3.577
SLSSVFAGL	0.244	10.112	4.662	4.451
SLSSVLSHV	0.028	7.186	11.123	6.919
SLTGANITV	0.151	5.785	10.29	2.267
SLTSELTTL	0.103	14.057	3.924	24.167
SLTSVVLTL	0.052	17.679	3.265	0.498
SLVDASWEL	0.017	4.569	4.825	0.518
SLVDIYSQL	0.044	10.197	3.371	0.286
SLVDWTVSL	0.008	7.55	2.097	1.507
SLVEIILHV	0.004	5.015	15.356	0.948
SLVQEPFQL	0.038	3.985	5.241	1.596
SLVTGITAL	0.1	8.27	1.951	2.398
SLWGGDVVL	0.053	0.252	3.686	7.683
SLWGQPAEA	0.047	9.556	9.789	1.105
SLWKEVSEL	0.027	4.738	3.021	2.647
SLYDNKLQTI	0.1	6.885	10.389	15.418
SLYDYNPNL	0.005	0.079	3.734	0.763
SLYEDDITF	0.29	3.38	4.775	0.688
SLYEENNKL	0.024	5.876	4.388	7.166
SLYEGYGVISV	0.021	7.645	27.381	1.621
SLYEMVSRV	0.011	8.396	13.759	22.688
SLYGASPGL	0.04	0.132	2.808	3.296
SLYGGNAVV	0.085	3.557	6.251	0.674
SLYGGTITI	0.019	7.167	3.477	1.943
SLYSGIEGL	0.022	4.074	5.433	0.573
SLYSQVHQI	0.007	4.995	5.736	14.538
SMAPGLTSV	0.005	18.029	2.732	2.505
SMFEFSEKL	0.016	4.409	6.226	1.683
SMFGAGLTV	0.107	7.168	6.023	23.714
SMGFIVAV	1.425	4.16	39.429	28.875
SMMDPNHFL	0.01	36.5	1.781	1.198
SMMDVDHQI	0.016	4.446	6.445	0.246
SMPDFDLHL	0.129	11.24	6.126	5.155
SMSADVPLV	0.07	9.379	28.65	1.158
SMSDIDLNL	0.051	12.351	5.246	5.392
SMSEVDLNV	0.052	8.561	21.694	3.805
SMSGPLIGV	0.054	10.683	9.993	3.513
SMVAGVVSV	0.041	4.858	8.538	1.706
SMVEDITGL	0.036	9.244	7.243	0.05
SMYDKVLML	0.008	13.97	2.238	7.651
SQADVIPAV	0.009	8.144	4.772	1.749
SQAGIIPQL	0.04	6.315	2.771	1.169
SQIEADFRL	0.319	19.474	9.619	0.419
SQLELGVHL	0.258	11.739	3.637	1.285
SQMPTVIYV	0.014	4.125	6.727	0.638
STDSTLLNV	0.731	6.557	11.751	2.584
STFDHPELV	0.129	3.938	10.913	1.455
STIAILNSV	0.344	8.088	7.767	19.654
STLPDVTEV	0.111	7.718	9.674	0.431
SVAAQLTGV	0.33	8.808	6.343	42
SVDGTRTNVYL	2.638	15.95	2.827	39
SVDSKPPVI	0.752	6.289	1.664	13.262
SVFGGKNIHV	0.571	8.002	10.199	0.613
SVFGQVERA	1.019	8.25	14.193	2.113
SVFGVPLTV	0.033	1.907	2.822	7.824
SVFTFVAEV	0.092	5.644	8.616	6.388
SVHKGFAFV	0.732	7.618	6.337	3.725
SVIGSLNGV	0.175	7.877	7.493	2.736
SVIGVSPAV	0.116	7.575	2.681	1.146
SVISVVSYL	0.344	4.299	2.284	10.558
SVITQVFHV	0.081	5.563	12.07	0.458
SVLAGVVGV	0.116	7.085	10.821	3.083
SVLEKQVSL	0.111	5.052	0.516	5.726
SVLEPVISV	0.015	3.211	2.291	15.8
SVLGAITSV	0.058	5.825	3.56	12.685
SVLGSLSSV	0.117	6.434	3.369	2.978
SVLIPVYGV	0.628	9.347	14.078	1.348
SVLKSIQEV	0.066	7.17	5.134	8.407
SVTGIIVGV	0.16	6.917	10.273	13.69
SVTSEGIKAV	2.964	25.476	11.625	4.418
SVTSHIYQV	0.069	5.317	6.122	7.213
SVVTTVWGV	0.334	11.352	19.118	0.961
SVWFGPKEV	0.284	6.113	4.334	2.425
SVYGSLASV	0.051	3.208	2.475	10.862
TAMDVVYAL	0.594	13.498	1.135	85
TIAEGLTLAQV	0.499	27.562	29.706	3.235
TIATALEYV	0.407	20.565	16.91	0.763
TIEDGIFEV	0.142	14.861	14.928	22.188
TIMPKDIQL	0.177	7.086	1.061	2.811
TLADIIARL	0.011	6.492	4.758	0.743
TLADLVHHV	0.002	7.102	10.463	1.577
TLADVLYHV	0.003	6.813	14.687	6.48
TLAEEVVAL	0.012	10.559	2.531	1.336
TLAEHIIEA	0.009	5.645	9.891	1.462
TLAETGLMSL	0.11	12.558	4.259	27.875
TLAETIQGL	0.022	8.991	4.919	0.898
TLAETLVNL	0.018	7.145	4.92	2.975
TLAGQEVLMNL	0.542	20.783	25.233	1.111
TLAKYLMEL	0.033	7.944	4.231	2.3
TLASIIKEV	0.017	8.484	11.68	0.283
TLASSLHTL	0.035	7.567	1.96	2.099
TLDDIMAAV	0.02	10.589	6.82	0.378
TLDDKKVYL	0.021	5.556	1.514	1.308
TLDDLIAAV	0.017	11.376	6.903	1.243
TLDEATPTL	0.004	6.067	1.168	0.517
TLDEKIEKV	0.006	10.26	8.499	70
TLDEVTVTI	0.014	7.315	3.317	1.063
TLDPRSFLL	0.025	4.305	1.91	13.119
TLFPGKVHSL	0.064	6.441	2.305	5.687
TLFSEPKFAQV	0.176	15.017	29.882	5.663
TLGDLLKEV	0.041	18.514	25.4	37.333
TLGNVLVTV	0.033	10.809	21.429	0.656
TLGPVPEI	1.322	25.476	24.806	1.498
TLGQIWDV	2.386	60	70	36
TLHSIIISL	0.029	4.997	2.301	20.261
TLKDTITSV	0.03	6.808	3.243	24.417
TLLAAEFLKQV	0.507	19.719	47.75	5.233
TLLEDGTFKV	0.053	5.639	37.125	6.388
TLLEVGQIAV	0.106	23.517	22.833	49
TLLGHLDYI	0.08	16.78	22.929	47
TLLHAGGLARA	1.032	13.197	46	1.909
TLLNVIKSV	0.029	10.486	15.022	5.865
TLLTKPVEI	0.055	8.319	7.441	1.619
TLNDGVVVQV	0.064	11.395	21.245	0.384
TLNEKLTAL	0.022	6.557	1.067	4.361
TLQEKIHRL	0.02	7.783	3.121	6.478
TLQEVVTGV	0.017	10.801	14.12	0.192
TLSDGVVVQV	0.064	12.291	23.333	4.987
TLSDIVVTL	0.005	4.722	2.342	0.762
TLSDLRVYL	0.054	7.073	1.995	1.418
TLSDVLDRV	0.027	16.63	26.038	1.387
TLSDVVVGL	0.016	5.933	5.319	0.806
TLSEDTIRL	0.052	11.56	7.299	1.12
TLSERLWGL	0.047	9.398	7.056	19.885
TLTDTLREL	0.184	12.03	4.899	2.891
TLTSKLYSL	0.088	10.953	3.169	0.222
TLVAIVVGV	0.164	12.555	38.286	10.387
TLVDEVFRI	0.027	12.921	29.118	3.234
TLVDFPLHL	0.013	4.761	5.509	25.364
TLVYHVVGV	0.131	11.747	24.968	5.389
TLWDIQKDL	0.204	13.586	9.137	0.562
TLWVDPYEV	0.021	14.006	24.516	24.833
TLYEAVREV	0.007	4.56	8.422	0.505
TLYSGLDEV	0.013	10.437	16.378	12.5
TMGFEVPGV	0.343	31.2	49	0.78
TMIDFPQMV	0.013	8.11	16.405	1.486
TMLARLASA	0.695	12.913	12.438	7.044
TMLELINQL	0.02	11.568	5.83	55
TMLELLNQL	0.032	13.867	6.449	18.5
TTFDKEFLL	0.355	5.931	7.137	16.705
TTFPRPVTV	0.146	2.605	2.071	1.644
TTGDITVSV	0.543	10.299	8.695	2.629
TVADVVLWSV	0.449	12.374	16.495	3.65
TVAPFNPTV	0.058	7.855	3.753	23.571
TVIRDPPSI	1.422	14.842	5.397	6.413
TVLDAIYEV	0.022	9.689	10.683	19.269
TVLDKQIMV	0.159	7.713	7.384	2.138
TVMDSKIVQV	0.185	10.262	8.952	2.888
TVTNAVVTV	0.786	12.879	8.87	32.4
TVVAVVAGV	1.069	17.617	19.75	11.782
VIAEILRGV	0.113	9.264	11.337	0.798
VIDVIHEV	0.675	21.718	10.762	4.705
VIFDLPTTV	0.015	4.579	4.84	6.036
VIHATVTSV	0.456	8.403	3.57	15.2
VILPTVHEV	0.008	5.938	4.801	1.561
VINDVRDIFL	1.938	17.049	6.701	2.347
VISDFDMTL	0.314	12.143	3.988	9.905
VLAEIPQQV	0.002	5.215	6.275	0.285
VLAELPQQV	0.003	7.018	8.03	34.333
VLAEVPTQL	0.007	4.567	1.619	21.368
VLAPLPLHGV	0.089	8.978	21.347	0.346
VLAQDPENQAL	0.574	28	5.911	0.731
VLDDDIPEL	0.003	7.484	2.97	3.926
VLDDKLVFV	0.003	5.3	8.821	2.758
VLDDNKLLTL	0.136	10.805	4.302	7.223
VLDGKVAVV	0.045	9.995	6.152	1.619
VLDLDTHVV	0.109	17.642	7.687	12.574
VLDPKSTIV	0.034	7.093	3.802	0.195
VLDPNMDLRTV	0.381	23	4.003	36
VLDVESGNISV	0.445	24.04	19.412	8.431
VLDVIHEV	0.104	20.565	11.46	1.944
VLEDLEVTV	0.08	18.671	16.955	2.132
VLEDPVHAV	0.021	10.537	4.798	1.777
VLEEFVPEI	0.036	14.532	15.578	20.957
VLEPSVVTV	0.023	8.117	5.742	8.796
VLFEHAVGYAL	0.335	13.611	14.404	3.601
VLFENTDSVHL	0.073	15.042	16.162	11.083
VLFGVETHV	0.027	7.689	19.882	22.438
VLGAITSV	1.271	33	30.706	20.043
VLGKVNEI	3.488	44	32.385	5.724
VLGPPVPEI	0.017	4.716	5.816	2.495
VLGPTLKNV	0.085	11.067	25.433	14.262
VLGTVSSV	2.628	37.833	31.8	5.062
VLHDVIYVI	0.069	9.753	13.481	26.3
VLHPGLLAQV	0.095	8.099	14.91	1.627
VLIDVGTGYYV	0.293	12.343	46.5	0.987
VLIDYQRNV	0.027	8.355	20.911	0.158
VLIGSNHSL	0.072	11.221	2.066	14.631
VLIPKLPQL	0.003	3.082	1.919	2.776
VLISGVVHEI	0.465	18.457	26.154	5.766
VLKEIVERV	0.043	9.531	13.618	15
VLKEYLDNV	0.059	16.39	27.238	56.667
VLKVFLENV	0.535	17.667	33.273	6.301
VLLAAGPSAA	2.986	21.154	20.304	58.333
VLLGATTLV	0.089	9.597	19.75	0.283
VLLKARLVPA	3.283	21.615	31.333	56.667
VLLPRVLVL	0.045	3.103	1.729	4.714
VLLQVVPSSA	1.52	20.13	31.067	75
VLLRGENLVSM	0.948	26.895	19.309	1.171
VLLSEILHL	0.013	5.526	8.887	8.402
VLMKALEYL	0.052	11.173	7.63	4.818
VLMQDSRLYL	0.433	9.171	6.004	0.997
VLMTEDIKL	0.078	17.753	9.676	36.667
VLNEYFHNV	0.005	5.778	12.945	2.542
VLPAEFFEV	0.06	17.136	29.529	4.324
VLPAVSLEV	0.09	11.536	14.657	2.211
VLPDDLSGV	0.051	22	21.796	19.923
VLQDIQVML	0.024	7.766	4.43	3.477
VLQDKDLFSV	0.072	18.957	24.774	22.062
VLQYVVPEV	0.037	12.321	17.33	0.845
VLSDVIPSI	0.005	5.786	6.05	2.386
VLSEKVSQL	0.025	5.169	1.665	1.741
VLSELLWQV	0.007	7.54	19.279	8.588
VLSNVEVTL	0.067	10.183	4.413	37
VLSSDGVWRV	0.166	15.642	46	1.524
VLTEFTREV	0.038	8.95	14.205	1.05
VLTGQVHEL	0.03	10.72	3.949	12.537
VLVDRTIYI	0.044	6.743	9.628	13.976
VLVEDSNNHHL	0.305	33.125	9.862	2.94
VLVEPKTAWRL	1.037	12.287	4.838	12.417
VLVESEHQV	0.019	17.556	17.568	0.068
VLYENPNLKGV	0.25	3.957	44	5.215
VLYPASPHGV	0.075	6.175	18.987	6.145
VLYPHEPTAV	0.055	5.363	8.64	0.431
VMAPRTLLL	0.168	2.405	1.506	0.565
VMAPRTVLL	0.117	3.523	1.316	14.185
VMDSKIVQV	0.003	4.552	4.951	0.991
VMFGGKQVVV	0.755	16.07	24.774	2.075
VMFKEPVEV	0.009	5.389	11.806	2.976
VMGDIPAAV	0.057	13.562	11.557	0.278
VMIGGEPYTL	0.528	19.982	10.974	10.685
VMLDVPIRL	0.009	4.185	5.497	4.877
VMQDPEFLQSV	0.31	21.769	25.433	32.8
VMVDGKPVNL	0.466	13.833	4.229	0.766
VMVGELVGA	0.508	21.359	38	1.544
VQIGDIVTV	0.056	15.65	14.524	23.286
VSWDIPGARA	8.422	13.133	24.355	31.8
VTAPSGILDV	5.493	15.183	29.235	23.429
VVADIQIVV	0.209	7.387	5.946	2.973
VVAEDPAGLKV	1.701	4.108	14.271	21.053
VVAEELENV	0.108	21.051	17.648	8.905
VVFNDPEKV	0.326	11.04	16.252	3.989
VVISSDGQFAL	2.077	23.621	7.644	15.727
VVLPAPPAV	0.062	5.959	2.409	1.595
VVVDPIQSV	0.067	6.25	2.679	0.885
WLDETLAQV	0.024	15.15	8.211	3.076
YAAPGGLIGV	1.295	27.375	8.367	11.195
YGPEGPYGV	1.921	46	16.919	2.499
YGPGLTHGV	3.197	47	15.489	3.495
YIADIGNIVV	0.701	31.3	10.535	16.545
YIDKDLEYV	0.064	20.696	12.857	4.092
YIHNILYEV	0.027	12.136	11.214	1.652
YILEGEPGKV	0.257	16.4	26.346	15.364
YIQDVYWNV	0.062	13.064	17.682	2.193
YIQPQPLGV	0.054	6.894	4.988	1.279
YISGVLTL	2.407	24.68	4.855	2.68
YITERIIAV	0.022	9.084	3.148	1.011
YLADIFTKL	0.002	5.477	2.426	0.113
YLAPHVRTL	0.006	3.863	0.524	0.033
YLARFLEGL	0.08	19.719	12.904	4.32
YLATVRSDL	1.283	23.517	1.731	4.316
YLDASLITV	0.005	9.451	5.05	1.082
YLDEDTIYHL	0.016	13.783	6.249	1.456
YLDEIVKEV	0.001	7.448	3.572	0.348
YLDEYIARM	0.009	6.839	2.438	0.148
YLDGHLITTV	0.029	17.728	9.752	3.281
YLDIKGLLDV	0.596	25.857	23.41	20.217
YLDLFGDPSV	0.228	36.167	14.042	11.842
YLDLSENRL	0.094	16.24	3.196	1.393
YLDNGVVFV	0.005	6.659	6.971	1.063
YLDPAQRGV	0.016	9.139	4.582	1.279
YLDPNQRDL	0.069	12.479	1.687	0.367
YLDPSLNSL	0.001	5.673	0.793	0.115
YLDQGTQIFL	0.096	14.323	3.934	4.594
YLDTVPEV	0.093	26.842	9.918	2.5
YLDVVQSNV	0.031	11.432	8.366	3.603
YLEDFITNI	0.026	13.833	13.108	1.185
YLEDSGHTL	0.029	15.65	1.244	0.318
YLEPKLTQV	0.003	7.482	4.42	0.614
YLFREPATI	0.07	11.245	8.154	1.333
YLGDVSERV	0.017	22.057	22.714	3.413
YLGEEYPEV	0.005	19.491	16.225	1.508
YLGQVTTI	1.26	43.667	21.286	7.522
YLHDQNPDAAL	0.197	31.3	4.991	4.206
YLISQVEGHQV	0.082	36.167	29.941	6.836
YLITLLEHL	0.03	15.975	10.264	1.241
YLKESEIQL	0.015	9.11	1.962	0.286
YLLELWTGGHT	5.752	68.75	73.75	75
YLLGHDIRI	0.027	14.715	15.778	2.378
YLLPAIVHI	0.005	6.231	8.971	0.583
YLLPKDIKL	0.004	7.595	3.083	0.188
YLNALVHLI	0.047	9.94	16.072	2.279
YLNDFTHEI	0.001	6.611	3.389	0.153
YLPEDFIRV	0.007	17.099	15.926	0.53
YLPELLQTV	0.003	12.494	8.513	0.293
YLPEWKENI	0.109	29.077	16.739	1.657
YLSEATIGL	0.01	8.345	2.696	0.498
YLSEDIANKL	0.098	9.099	11.302	3.498
YLSGIAHFL	0.012	7.749	4.414	0.364
YLSGIIVTL	0.005	5.631	2.481	0.167
YLSPDLSKV	0.006	10.6	10.138	1.401
YLTAEILEL	0.02	11.949	6.009	0.401
YLTDRVMTV	0.002	6.297	4.847	0.295
YLTHDSPSV	0.028	25.381	10.148	4.106
YLTNEGIQYL	0.023	14.354	8.478	1.325
YLVPELDGV	0.024	27.688	23.513	6.448
YLYPDITRL	0.002	3.715	2.936	0.065
YMAELIERL	0.005	14.184	5.899	0.27
YMDAPKAAL	0.071	10.904	0.661	0.477
YMDQWVPVI	0.078	17.111	6.507	0.924
YMIAHITGL	0.03	9.289	4.425	0.317
YQDPSVLYI	0.028	5.512	2.932	0.166
YQGEITSV	1.833	41.667	26.962	8.551
YQIAEQFRV	0.08	23.241	30	2.733
YQWDDPDPRL	0.257	14.551	4.434	1.171
YQYPVIIHL	0.01	3.621	2.486	0.017
YSDDDVPSV	0.115	16.71	7.07	0.902
YTFDPVTKV	0.023	3.445	4.646	0.29
YTLEKMFRV	0.028	7.088	16.676	1.35
YTSDLHFQV	0.066	7.452	7.941	0.982
YTSPVNPAV	0.106	10.268	3.216	1.433
YTTDFIYQL	0.055	8.548	5.205	0.151
YVDDFGVSV	0.035	10.789	2.325	0.559
YVLPEVSKV	0.016	8.59	6.333	1.125
YVPETVYRV	0.028	15.258	9.19	0.543
YVPPPLKV	1.724	15.258	8.193	2.204
YVTDVLYRV	0.024	10.447	10.854	1.351
KVYYPKYLSK	12.168	0.004	15.311	0.004
RLKDGVLAY	2.901	0.255	19.456	0.255
AAYAWPFYK	9.996	0.011	19.118	3.116
AAYNVPLPK	14.455	0.016	8.185	2.581
AIAPPIIK	14.322	0.383	23.179	8.29
AIFKDLVGK	10.474	0.032	28.6	4.499
AIFKVLNEK	9.829	0.021	21.02	3.994
AIFPRAFPK	7.264	0.007	15.319	2.357
AIIDHIFASK	8.842	0.074	27.19	12.472
AILGYKVVEK	15.862	0.148	38.143	23.286
AILGYRSVGK	30.591	0.24	36.556	41.5
AILQGVYK	32.722	1.596	52.692	47
AIPGFTINR	10.022	0.676	19.735	3.364
AIRGGLPKL	17.574	0.125	13.368	29
AISWPLLQK	11.949	0.005	11.428	2.403
AIYATIPVYK	15.56	0.009	29.118	9.168
AIYDHINEGK	8.551	0.029	30.118	15.327
AIYELAVASFPK	31.95	0.734	57.222	53.333
AIYGGTYML	10.427	0.007	39.286	13.44
AIYKTPPGIQK	11.633	0.004	14.994	6.16
AIYLVTSLASK	23.364	0.103	42.6	47
AIYPFLDSPNK	17.135	0.073	11.61	20.087
ALAEYVIYR	1.414	0.148	25.533	1.583
ALAHNLLVK	11.948	0.07	28.65	12.481
ALAIKVLNK	12.49	0.014	36.333	5.87
ALANVSIEK	7.163	0.026	20.696	4.003
ALASVVIHK	4.793	0.005	23.872	2.277
ALDTKIGRYK	19.272	0.175	41	20.87
ALEEQLQQI	7.468	4.159	41.8	50
ALFDGVVSK	1.053	0.005	8.519	1.213
ALFGQPPFK	3.453	0.003	23.308	2.958
ALFPLLPKV	7.278	0.035	47.75	13.143
ALFSKVLER	1.736	0.027	15.696	1.21
ALFSRIFGK	4.248	0.005	31.333	3.145
ALFSSKDFAGK	17.032	0.156	61.429	53.333
ALFVAATYK	13.566	0.024	37.75	8.479
ALGPRGEK	34.857	2.841	35.333	55
ALIDYENSNK	11.728	0.352	54.615	33.75
ALIGFPSVGK	9.798	0.049	33.636	26.3
ALLASLTTQK	15.147	0.04	40.429	39
ALLDGSNVVFK	6.186	0.151	35.556	32.4
ALLEVLSQK	3.763	0.018	23.308	4.477
ALLRVTPFIL	9.85	0.203	60.714	19
ALLSPGSPK	11.477	0.016	9.883	10.917
ALLTGIISK	5.491	0.015	23.179	3.351
ALNFAFKDK	31.2	0.444	60	46
ALPALVMSK	8.196	0.075	22.81	3.49
ALPSRILLWK	19.233	0.199	20.179	20.217
ALRPSTSRSLY	14.726	0.771	1.789	9.705
ALSNPILNK	7.095	0.003	5.792	12.241
ALSTPVVEK	6.481	0.007	25.267	8.46
ALVSTPVRTK	11.607	0.03	27.905	30.167
ALWEEQVLQK	4.656	0.05	15.393	22.625
ALWGGTQPLL	0.819	0.021	42.2	9.357
ALWPPVREK	2.954	0.005	32.692	2.207
ALYETPTGWK	8.156	0.018	12.842	0.281
ALYGGSLQK	2.852	0.002	2.589	8.223
ALYGRFTIK	5.942	0.005	21.061	17.571
ALYGVVNVK	5.005	0.016	40.286	0.247
ALYGVVNVKK	8.387	0.02	8.471	8.247
ALYKKILKY	1.712	0.007	33.455	43
ALYLLPARK	8.778	0.019	42.8	18.125
ALYPEGQAPV	1.689	0.053	36	0.915
ALYPEGQAPV	8.35	0.02	4.538	0.036
ALYPHFPAH	1.985	0.051	0.649	5.942
ALYPVGRVSK	6.213	0.004	17.545	2.427
ALYSDNISK	4.817	0.016	25.867	1.039
ALYSVYRQK	8.129	0.006	3.436	10.238
AMFSPPVNSGK	10.801	0.008	26.769	1.098
AMLDTVVFK	4.138	0.02	10.952	5.181
AMSLPSVPK	14.384	0.038	7.97	4.004
AQWQKVLPR	4.84	0.545	18	13.905
AQYSPQQLAGK	13.107	0.135	32.308	0.146
ARVIFITEY	22.354	6.218	25.233	15.473
ASFPKVFIK	10.736	0.01	23.795	2.348
ASVAWAVLK	34.214	0.181	50.385	5.979
ATADVVILY	7.041	0.275	15.259	7.525
ATAGFTIGR	11.293	0.243	24.677	2.025
ATAVAQLYK	35.308	0.055	35.333	2.665
ATDPNILGR	9.344	0.455	13.005	1.055
ATFERVLLR	6.017	0.027	21.898	1.483
ATFPDPNVK	14.832	0.051	15.481	44
ATFPLSVQK	9.565	0.004	11.903	56.667
ATGDMSGLLK	34.714	0.318	55	7.376
ATGSWDSFLK	48.6	0.558	78.333	23.929
ATLLIFANK	28.741	0.183	41.4	21.263
ATLPKNPPPK	19.883	0.079	28.75	36.333
ATLSQFYINK	32.222	0.154	61.429	2.04
ATNYLIFSQK	41.143	0.155	48.75	4.38
ATSGVPVYK	12.968	0.013	18.922	1.198
ATSIPAILK	28.556	0.031	28	1.334
ATSKVALVY	16.93	0.402	10	8.541
ATSPIIIHR	6.617	0.078	13.651	7.439
ATSPIIIHRL	2.691	2.648	8.888	37.667
ATSVITIVK	29.36	0.095	28.05	22.188
ATVAVPLVGK	25.488	0.073	40.714	19.731
ATWFNQPARK	31.15	0.057	45.5	11.669
ATWTYSPLLKK	22.692	0.007	38.143	1.159
ATYDTTLVEK	14.449	0.009	24.839	1.091
ATYPMPTAK	10.274	0.003	6.164	1.861
ATYPYQVVR	7.002	0.071	11.452	2.927
ATYQTTLLH	13.115	0.029	13.156	7.488
ATYSVGMQK	13.145	0.003	13.189	9.532
ATYYGAFIK	22.492	0.023	37.25	8.592
ATYYGAFIKK	20.92	0.013	40.571	2.939
AVAIKAMAK	24.021	0.055	13.58	0.473
AVALPLQTK	11.61	0.016	9.482	1.427
AVASVIIYR	7.017	0.072	17.636	12.87
AVAVDVAVPK	20.517	0.166	28.2	4.001
AVDPTSGQLY	7.626	1.877	8.914	13.262
AVFDGAQVTSK	10.562	0.029	21.898	1.883
AVFEETLEK	6.043	0.012	14.825	33
AVFEWHITK	4.189	0.007	11.399	1.981
AVFGPDGTLLAK	14.027	0.052	10.777	18.125
AVFGVPASK	5.885	0.005	7.01	4.821
AVFNIIFTQK	13.901	0.018	36.444	16.886
AVFPFKPPQR	5.902	0.126	17.307	10.696
AVFPNEDGSLQK	15.693	0.012	30.588	21.105
AVFPSLLTNPK	10.889	0.009	8.814	0.221
AVFTIVFTQK	18.653	0.038	38.857	1.901
AVHDITVAY	5.426	0.285	2.495	42
AVHEAWAGMLK	30.5	0.169	36.556	4.147
AVIGADSVTL	11.793	0.078	30.176	6.051
AVISPPTVPK	9.751	0.008	9.343	85
AVLDLGSLLAK	16.915	0.092	32.308	2.019
AVLPSVLNK	6.997	0.004	17.466	35.75
AVLPTPVTK	5.81	0.006	5.938	36
AVLQSPGLSGK	19.583	0.095	36.667	6.37
AVLSSGLTAA	17.923	0.981	28	15.273
AVLSWKLAK	13.035	0.023	17.716	7.019
AVLTKQLLH	15.436	0.248	18.052	2.19
AVMGAYVLL	13.509	0.045	41.6	39
AVNAHSNILK	31.45	0.055	27.667	2.553
AVQKAIPMYK	21	0.033	30.529	6.963
AVREEVEVL	17.097	0.167	15.756	31.8
AVRLLLPGELAK	21.632	0.414	24.355	8.929
AVRLLLPGK	23.455	0.176	16.568	7.242
AVSSYISYQQK	32.833	0.185	41.8	15.582
AVWDVGSHFK	12.37	0.038	19.912	3.377
AVYDFFIGR	2.921	0.084	11.941	20.391
AVYFQDYQTSK	16.355	0.048	27.905	2.54
AVYGMLNLTPK	21.447	0.101	38.571	23.786
AVYLRALVR	13.71	0.232	12.625	31
AVYNSWKNNK	27.935	0.038	36.556	43
AVYSGISLK	8.022	0.002	14.307	0.015
AYSSYVHQY	11.392	3.245	12.438	6.433
EARMPGHSL	21.237	21.179	41.8	75
ESYSIYVYK	24.521	0.443	13.25	55
ESYSVYVYK	25.585	0.438	34.091	1.654
FAGQHISK	45.667	11.928	34	13.571
FSWEGAFQHV	0.866	0.021	0.165	15.582
FYQRFPLSF	16.275	5.873	12.393	8.298
GAAELRAEL	4.982	0.147	61.429	28.875
GARLGQAVL	19.049	13.813	20.429	20.652
GGYRDFFPEY	33.5	0.298	70	11.955
GIFGGHIRSV	0.466	0.005	8.581	4.558
GIFPGTPLK	6.62	0.006	13.038	56.667
GILGIQPPSV	0.414	0.04	36.889	9.426
GISNPITTSK	19.922	12.928	22.524	29.167
GIWLHVEGV	0.261	0.026	8.792	9.868
GIYAGKKLFK	25.244	0.048	28.85	11.203
GIYAYGFEK	10.744	0.008	43	39
GLFEVGAGWIGK	18.597	0.011	48.75	1.002
GLFGGAGVGK	11.825	2.487	17.341	20.217
GLFGKVVPK	2.948	0.564	9.476	20.261
GLFQGKTPL	5.501	1.071	46.5	7.063
GLLTKPIVK	9.445	0.347	34.818	29.833
GLNNKTIGY	7.135	0.251	52.308	100
GLQGLPGVPG	23.909	0.035	10.854	0.545
GLSSDPIAL	0.164	0.125	43.8	23.429
GLTSVINQK	11.143	0.152	40.714	0.896
GLWRGEEVTL	0.205	0.003	26.077	0.803
GLYQDPVTL	0.027	0.006	7.503	9.422
GLYTSLIYK	6.962	0.077	37.75	1.235
GLYYIHRNK	19.456	0.336	60.714	3.643
GPWNTGRSL	14.072	1.154	9.407	5.3
GQYGNPLNK	5.651	5.18	13.745	36.333
GRAPSLAAGL	23.855	4.379	12.029	100
GSEALMIL	33.188	27.062	85	58.333
GSHSMRYFF	27.29	2.608	81.667	70
GSPRDPVLTL	6.654	4.927	5.285	16.455
GSPRSPSTTYL	13.308	0.053	40.857	7.975
GSWDGTLRL	0.851	0.057	33.182	18.875
GSYNKVFLA	26.658	0.03	23.41	5.897
GTFDPDNLEK	18.016	0.249	24.677	12.333
GTFGGLGSK	16.565	0.077	25.2	2.143
GTFLEGVAK	21.671	0.054	18.299	5.204
GTIGLTIAK	17.303	0.272	25.933	32.8
GTKLPGLLK	29.56	0.058	20.946	42.5
GTLDYILQR	6.172	0.042	51.923	49
GTLPVSQPK	21.382	0.241	56.667	8.864
GTLSGWILSK	16.53	0.379	46.25	2.608
GTNVNMPVSK	41.286	0.024	28.4	19
GTWALGVGAK	34.357	0.034	11.487	3.238
GTYLQSIEK	20.667	0.009	37	28.5
GTYQPLSTR	10.106	0.286	20.125	7.517
GTYVKPLSNK	27.71	22.857	31.533	35.75
GVADALLYR	8.239	0.496	22.048	16.455
GVDDAANFRTV	3.275	0.25	39.143	38
GVFWTGSGFAK	24.625	0.155	53.462	8.854
GVLGVVTGV	0.166	0.047	6.338	1.286
GVRPSPMQL	2.439	0.139	42.6	3.245
GVSAATFLK	26.553	0.007	13.175	7.614
GVYGSFASK	7.797	0.01	28.15	1.513
HILDFSPSL	0.061	0.012	9.198	0.477
HLDVKPANI	0.494	0.217	20.125	0.716
HLEDIVRQK	8.465	0.079	12.537	5.532
HLWNKALLR	5.049	0.055	26.077	0.339
HLYEQGGRL	12.217	0.015	11.311	1.217
HRLPPVTSF	7.244	6.58	17.795	25.727
HRPGIVVDY	24.75	1.037	58.889	16.5
HRPPVIVL	20.138	0.232	20.589	1.14
HSLDDFYIGK	16.005	0.138	44	10.365
HTLDSYRILQK	21.053	0.244	13.061	2.838
HVDFPVGNK	20.46	0.053	19.971	0.62
HVDSTLLQV	0.202	0.194	38.143	0.567
HYSDSILTF	6.678	0.104	20.411	4.106
IARLPSSTL	10.633	0.574	25.767	4.265
IGGGGGGG	100	4.215	71.25	14.646
IHPVVITSF	14.445	0.768	47.5	6.001
IHSPVVNEL	5.485	0.295	16.306	37
IIAFVLEGK	22.292	0.015	18.909	3.682
IIFGPPGTGK	12.834	0.018	12.728	1.842
IIREPLTEL	0.693	0.02	17.136	14.538
IKPPIIHY	27.645	7.41	9.484	24.333
ILDSLVAEV	0.016	0.014	24.903	2.753
ILENPPEEMKL	1.15	0.022	18.091	5.842
ILFDGIPLEK	2.587	0.011	24.194	15.6
ILFGGYVAK	4.623	0.096	2.616	6.512
ILMGVLKEV	0.016	0.009	19.574	45
ILNKVAPQA	0.357	0.162	58.333	17.714
ILNSLTLPNK	22.369	0.659	57.778	1.435
ILSPWGAEV	0.051	0.009	15.97	22.688
ILYDHAHVK	2.797	0.006	21	45
IPYHSEVPVSL	9.912	0.319	37.25	5.166
IPYPRPIHL	2.161	0.063	22.405	0.174
IQFNHPYTEK	11.495	4.088	8.901	10.773
IRPQVVTTF	9.268	5.214	15.259	8.905
IRSSYIRVL	15.542	0.225	21.694	2.993
IRVDKITEY	10.22	0.228	17.943	7.171
ITAPPSRVL	3.683	0.013	14.867	9.348
ITSVTAITV	2.695	0.074	42.2	1.602
ITYGPYAINGK	27.032	0.027	13.505	3.434
IVAGSLITK	9.767	0.139	15.452	1.006
IVDGNHRLTL	2.727	0.01	8.577	5.979
IVDPVQPQKV	0.456	0.049	40.286	18.562
IVFDGVPSK	4.282	0.303	18.247	16.432
IVFSLTFFK	13.836	0.16	34.909	28.375
IVKWDRDM	63.125	0.148	32.846	26.4
IVTGGISPV	1.037	0.177	38.143	0.519
IVVPKAAIVAR	18.935	0.074	6.282	1.652
IVYDIAQVNL	10.343	0.183	9.708	0.76
IVYEKIMEH	3.398	0.001	2.416	0.003
KAAGARPL	38.9	0.13	30.824	100
KAHNEVGTAQC	95	0.564	46.5	4.295
KARIIIRSL	11.602	0.051	3.004	50
KDPGCSGLV	49.25	1.347	56.667	8.881
KGAYSLSI	44	5.815	16.955	58.333
KGGLTSPI	61.875	0.8	25.367	4.225
KGLAILSV	19.126	0.155	10.404	2.459
KIFDEILVNA	0.399	0.005	21.898	19.115
KIGDFGLATV	0.45	0.027	35.778	40
KIIAFVLEGK	23.436	8.619	11.499	60
KISTEVGITNV	3.113	0.006	20.375	2.961
KITAPLINK	12.286	0.038	27.524	0.852
KLFADAVQEL	0.036	0.004	26.346	10.945
KLFDAPLSI	1.689	0.099	5.973	5.562
KLFDHAVSKF	0.975	0.006	24.903	14.185
KLFDIFSQQV	0.018	0.009	34.455	2.948
KLFDYSKPSA	2.961	2.825	10.325	7.246
KLFGMIITI	0.027	0.003	28	2.22
KLFIGGLNV	0.096	0.002	28.3	9.664
KLFNGTFLK	2.778	0.005	37.125	0.575
KLFNKFIGK	4.421	2.099	4.823	10.58
KLFPGSPAI	0.007	0.002	10.441	3.723
KLFPGSPAI	0.847	0.003	15.007	21.421
KLIDFGSGALL	5.983	0.015	35.111	1.2
KLIGDPNLEFV	0.132	0.115	70	38.5
KLIGDTPIDTFL	0.478	0.137	65	0.251
KLIKDGLIIRK	13.292	5.124	6.198	5.418
KLKNVFLAY	6.526	5.249	11.375	18.219
KLLAEFASRQK	25.439	8.078	16.441	8.85
KLLDPSTPVHI	0.076	0.04	37.5	19.115
KLLEPSSPQFV	0.053	0.019	55	8.285
KLLNVDPDNV	0.42	0.021	62.143	2.994
KLLNYAPLEK	11.121	2.175	2.971	3.519
KLLPENNVL	0.119	0.073	12.202	0.576
KLPDRILPR	3.399	0.037	6.894	15.145
KLPDVYGV	0.54	0.027	2.912	0.406
KLPQKPVLV	4.968	0.033	3.924	0.396
KLYAIGGQAV	0.484	0.011	12.952	1.644
KLYDIDVAK	2.12	0.983	5.061	1.767
KLYEMILKR	1.365	0.023	15.2	24
KLYPTLVIR	2.756	0.012	9.363	0.469
KMALPMPTKR	14.955	4.44	9.019	25.636
KMIEDLQNEL	0.109	0.071	44.25	0.828
KMKEALLSIGK	21.145	0.2	3.382	2.616
KMPKFSVSGL	16.63	0.043	50.385	0.485
KMSSSVISY	3.662	0.002	16.342	8.677
KMVLSGCAIIV	6.797	0.345	25.967	28.625
KQIDVYRSV	0.158	0.024	15.319	27.25
KRGDVIYIL	6.141	0.025	45	25.818
KRPAGPLVL	12.933	0.104	50	2.975
KSFDTSLIRK	22.446	0.261	18.584	4.176
KSFTSSSAL	8.149	5.755	12.853	27
KSKHSKDMGL	23.818	0.643	42.4	2.861
KSLDQAISRF	4.493	1.142	7.854	47
KSTAISLFY	20.828	0.581	22.619	14.815
KTFLFSATMTK	11.687	0.007	34.636	1.85
KTFSEILNR	7.476	0.034	24.129	13.738
KTFSEVLAEK	15.493	0.013	40.286	23.571
KTFTIKRFLAK	32.222	0.113	43.4	13.821
KTIDYIQFLHK	13.662	0.066	56.111	15.891
KTIMEEQLVL	8.038	0.161	40.429	18.844
KTLDEILQEK	8.475	0.044	42	39
KTPEMIIQK	10.597	0.071	26.923	8.527
KTYEVSLREK	18.121	0.006	28.75	1.77
KTYGEIFEK	5.74	0.004	25.6	32.2
KTYIQLLIREK	43.571	0.191	65	0.556
KTYQDIQNTI	18.855	0.071	44.5	0.455
KVADMALHY	5.965	0.09	8.277	2.643
KVANIILSY	4.551	0.017	3.958	5.897
KVAPAPAVVK	10.095	0.009	14	2.597
KVAVVLIQK	13.365	0.009	24.581	6.452
KVFDGIPPPY	8.131	0.252	8.453	2.867
KVLSSLVTL	11.22	0.027	47.5	28.875
KVNIIPIIAK	21.829	0.039	27.952	24.917
KVNIIPLIAK	23.236	0.049	29.059	2.494
KVNIVPVIAK	22.615	0.042	26.769	0.633
KVSDYILQH	4.905	0.057	9.53	5.036
KVVEGSFVYK	16.51	0.033	35.556	23.857
KVWSDPFGRK	14.699	0.026	32.846	12.972
KVYENYPTY	3.041	0.065	4.414	11.098
KVYLGDIPLK	11.302	0.011	25.733	4.089
KVYYFSKGTLK	22	0.007	28.1	4.462
LAYRGFIFK	27.903	0.156	26.923	20.609
LGFGSFVEK	21.237	0.842	29	100
LGGFGGGSFR	85	38	92.5	75
LGGVIFTIYK	82.5	8.151	95	85
LGVEDLLQK	31.25	3.749	55.556	6.586
LIWAAPRLQ	23.764	7.017	47.75	30.833
LIYEETRGVLK	17.568	0.366	33	32
LLAEKVLAGK	14.243	0.4	42.4	85
LLDIQSSGRAK	26.342	1.197	37.5	1.342
LLDQGQLNKY	8.279	3.38	22.619	38.5
LLFERFIAK	3.593	0.032	13.547	11.932
LLFGPPGTGK	9.963	0.023	26.115	25
LLFPSRPGLL	5.541	0.024	9.372	3.732
LLFPYILPPK	12.869	0.353	47.5	27.625
LLFTIQSK	17.452	1.613	49.333	2.577
LLKPHSRVQ	25.244	5.742	12.974	7.728
LLNYAPLEK	13.038	0.076	30.471	46
LLREAESLIAK	18.589	0.691	32.538	0.796
LLYGPPGTGK	9.207	0.009	22.452	38
LLYPVPLVH	3.537	0.057	8.012	1.49
LMYGPPGTGK	11.244	0.011	22.381	3.291
LRLDPVLFK	17.987	1.916	6.902	14.092
LSVVQLEAK	48.6	3.998	8.376	6.769
LTYEFVKQK	10.953	0.051	2.929	11.188
LTYNDFINK	19.913	0.064	4.879	15.6
LVFPSEIVGK	14.418	0.099	38.286	0.832
LVGPVPAGR	12.594	1.376	9.49	5.508
MAYLGTITK	16.9	0.137	5.264	34
MGSGWKKKK	52	4.049	9.703	7.901
MLITQGLISK	14.425	0.295	75	1.566
MLRQIIGQAK	26	0.721	11.792	4.007
MMFSATFPK	10.081	0.129	17.625	30.5
MVYVGIPK	27.194	1.202	1.791	70
NLAIPVINK	12.097	0.203	22.095	5.782
NTDSPLRY	22.554	11.496	22.119	85
NVEIDPEIQ	76.667	62.5	68	70
NVYEVVNPK	12.168	0.227	11.792	15.909
PAGALYRK	82.5	27.75	40.143	70
PESPRYLY	87.5	35	51.154	44
PGAGLPPPR	53	11.528	21.02	35.5
PLYSSPIVK	10.747	0.226	1.458	60
PTVIMRNK	80	13.916	23.795	85
QAADILLYK	15.831	0.201	12.088	1.952
QFNPPLSEK	20.138	0.585	17.295	2.323
QIFKPIISK	6.208	0.005	37.25	2.18
QIFNGTFVK	12.856	0.056	3.013	7.814
QIFVKTLTGK	27.968	0.237	5.312	29.667
QISEVVVVK	11.439	0.221	3.94	4.629
QISIPFLLK	23.655	0.077	3.052	10.011
QIYAIRQSISK	30.273	0.269	9.113	49
QIYTYFVYK	13.182	0.04	1.686	5.265
QLFYLPAKK	9.981	0.058	5.653	11.504
QLLDVVHPAA	6.981	0.628	5.064	38
QLSQIPLLGK	18.919	0.166	10.421	37.333
QLWGRVIQH	3.329	0.374	33.727	3.551
QLWNGLLQK	4.118	0.015	34.909	2.951
QLYDRQLYR	2.835	0.025	18.091	1.117
QLYSALANK	8.906	0.016	12.632	7.014
QLYSKAIQR	4.972	0.065	24.968	2.54
QLYTLPASH	8.915	0.601	21.163	6.654
QLYWSHPRK	13.421	0.023	8.892	7.267
QSFDKEWVAK	26.5	0.627	4.124	21.789
QTYVGITEK	19.515	0.034	13.991	4.747
QVSNWFGNK	32.222	0.361	12.768	27.375
QVSNWFKNR	21.829	1.776	20.643	18.281
QVYIPNYNK	17.761	0.071	2.792	11.677
RAFPGPLAK	7.118	0.006	4.448	0.564
RAYPHVFTK	4.349	0.003	7.895	1.657
RIFANTESYL	13.802	3.071	15.815	35.5
RIFAPNHVVAK	11.307	0.172	26.769	16.205
RIFDSPEEL	6.406	0.015	3.654	14.538
RIFEPPPPK	3.979	0.008	44	1.736
RIFIGTFK	29.96	0.002	16.414	34.333
RIFQEPTEPK	12.708	0.395	20.714	16.227
RIFRLVLQK	8.7	0.018	34.273	2.885
RIGNFIVKK	10.985	0.004	0.645	3.221
RIHVPWTKL	3.292	0.008	15.193	4.64
RIIDRTNTTL	1.601	0.004	4.323	6.806
RILDESHSI	0.122	0.01	11.9	4.822
RILDPTKLGPR	21.197	10.638	26.654	21.316
RILFFNTPK	24.417	0.507	60	9.32
RILNSLTLPNK	29.44	0.151	9.836	49
RIMDPDVITGY	8.382	0.061	17.011	7.139
RIMGNIWDA	0.6	0.42	20.357	11.579
RIMGPNYTPGK	17.135	9.206	21.592	17.771
RINESLAQL	8.201	0.027	5.106	30.833
RIQLPVVSK	11.567	0.025	0.487	3.298
RIRAAWTRAL	12.338	0.008	3.062	2.992
RIVPRFSEL	0.963	0.102	7.207	0.648
RIYDYDPLYK	6.264	0.003	11.114	5.111
RIYIPLPSAK	12.527	0.002	9.879	5.795
RLAAFYSQV	0.144	0.005	7.969	5.788
RLAEAAVAEK	11.718	0.162	5.618	28.375
RLAEINREFL	0.298	0.069	20.554	13.619
RLAEPSQML	2.085	0.005	20.75	6.123
RLAEVGQYEQV	0.237	0.005	20.143	15.2
RLAEWKATKL	0.585	0.128	42.4	12.056
RLAKYFFNK	8.828	0.981	25.667	6.423
RLALFNPDV	0.499	0.015	1.597	22.562
RLAQPTSVL	0.524	0.058	40.143	1.696
RLAQVKLLNR	15.756	2.556	56.111	27.5
RLASLGLKFNK	18.645	0.345	2.191	40.5
RLFDTPHTPK	3.825	2.247	28.15	4.362
RLFEGNALL	0.699	0.003	7.74	6.361
RLFEHPLYR	0.777	0.079	17.795	0.468
RLFGALLER	2.324	0.003	18.831	2.101
RLFGGLLRR	2.149	0.032	31.667	1.82
RLFGNILDK	4.723	0.011	9.466	5.316
RLFGRVLER	1.665	0.009	16.739	0.957
RLFGTTVTF	4.882	0.011	10.766	8.776
RLFKDQLVY	3.282	0.007	28.25	0.663
RLFLFQIQK	4.461	0.076	22.548	3.211
RLFNAIIHR	2.031	0.007	13.892	1.954
RLFNDPVAMV	0.067	0.015	5.409	9.823
RLFTIGGVQK	9.371	5.724	16.405	16.25
RLFVGSIPK	8.442	0.006	45.25	7.071
RLFVGSIPKNK	18.476	0.008	33.455	29.333
RLGEAEGLMKV	0.091	0.026	12.305	24.417
RLINTQAIFA	12.972	2.094	2.461	41
RLKDIGPEVV	6.827	0.04	0.785	11.662
RLKPPSNVV	0.798	0.071	7.614	2.048
RLKYPPFAK	9.882	2.883	6.981	3.154
RLLAEIGAVTL	0.275	0.006	6.364	23.357
RLLDSLPREA	0.191	0.046	1.989	25.909
RLLGNLVVKNK	15.24	0.029	4.555	42.5
RLLGNTFVAL	0.695	0.104	53.077	16.205
RLLLPGELAK	11.151	8.666	16.955	12.324
RLLPPVGTGR	8.354	0.011	18.844	6.234
RLLPSLIGR	3.886	0.083	21.224	2.685
RLLPYALHK	3.861	0.045	20.071	1.837
RLLQAFLER	6.628	0.003	10.631	5.732
RLLVQILQK	8.377	0.617	4.552	4.645
RLMDRPIFY	1.395	0.007	16.081	0.17
RLMEIYQEK	3.227	0.009	11.504	2.324
RLMHIQPPK	8.294	0.014	2.776	6.458
RLMNETTAV	0.034	0.013	9.104	3.972
RLMSLPIAKK	9.588	0.006	32.615	18.094
RLNHYVLYK	6.454	0.006	1.016	2.28
RLNKVISEL	0.076	0.003	1.129	1.02
RLPDDDPTAV	0.228	0.074	0.738	14.785
RLPEVIALKK	7.972	0.028	5.311	9.982
RLPHFQLSR	5.498	0.062	12.426	2.471
RLPKGAVLYK	11.957	0.162	8.783	5.936
RLPLISGFYK	22.662	0.02	17.477	23.643
RLPPATLTL	4.122	0.242	2.371	3.824
RLPPDFFGV	0.032	0.026	1.794	2.369
RLPQYYIVV	0.387	0.003	13.675	1.889
RLPSLLLPPR	20.793	10.386	13.59	31
RLQTDGQF	20.069	0.005	55.556	17.029
RLSNIFVIGK	18.573	2.53	27.476	30.833
RLWDLTTGTTT	0.917	0.051	12.397	56.667
RLWSLSYTK	3.869	1.509	16.505	5.288
RLYEMILKR	1.583	0.028	6.488	1.735
RLYERLFQH	1.641	0.009	13.689	0.881
RLYFSQQTY	4.765	0.015	40	0.633
RLYFSQQTYY	8.108	0.052	4.847	0.485
RLYGLGTGVAQK	11.361	0.071	62.143	25.636
RLYGSSLTRF	2.482	0.014	15.533	3.457
RLYIGATGQFL	13.804	0.404	2.137	36.333
RLYKPILWR	3.692	0.061	1.737	2.167
RLYPEGLAQL	0.052	0.011	5.861	1.025
RLYPTPRVR	4.236	0.003	1.134	0.939
RLYPVLLVK	2.757	0.027	4.223	1.349
RLYQGINQL	0.018	0.002	38	0.339
RLYSVSYLL	2.824	0.007	19.353	12.037
RLYTEPLLV	0.025	0.007	19.397	1.309
RMFAPTKTWR	13.93	1.25	8.068	7.819
RMKDPTFLGK	11.93	0.152	11.994	7.871
RMLPHAPGV	0.022	0.006	81.667	2.665
RQIGDALR	29	5.126	8.511	39.5
RQLDMSPDPK	23.364	0.027	17.352	32.2
RQYPWGVAEV	0.446	0.165	7.34	3.729
RSIPYDQSPGPK	53	0.075	5.445	40.5
RSLDNFFAK	19.893	0.806	35.333	3.315
RSYDEAILRL	3.685	0.083	22.548	9.991
RTFDETVSTYV	0.491	0.01	19.397	7.597
RTFDLVLKV	5.678	0.009	19.926	8.356
RTFSWASVTSK	19.282	3.626	14.343	7.232
RTIAPIIGR	9.146	0.01	34.636	17.171
RTIATALEY	13.322	0.009	29.118	1.918
RTLADIIMEK	6.763	0.031	9.43	53.333
RTLENPVNV	0.174	0.172	72.5	5.707
RTLGAIVRQK	21.013	0.01	8.407	2.565
RTLSDYNIQK	12.933	0.029	3.883	0.558
RTQMPDPKTFK	18.282	0.034	9.334	18.875
RTVEDVFLRK	22.077	0.054	39.571	7.894
RTYDPEGFKK	13.287	0.037	24.742	18.969
RTYLPSQVSR	13.579	0.103	43.2	5.731
RTYYSPVYR	9.99	0.065	21.612	3.34
RVAAILQGV	26.579	0.004	12.974	1.521
RVAEFHTEL	0.341	0.03	12.46	26.7
RVAELLLLH	8.441	0.009	35.111	0.44
RVAPAHGLFL	15.324	0.06	0.364	2.908
RVASPPIKY	5.584	3.899	10.91	16.25
RVDPNGSRYLL	2.19	0.067	11.387	0.329
RVEEVRALL	2.424	0.044	2.559	8.263
RVFDVPIRR	2.386	0.044	0.097	6.078
RVFTGVVTK	5.641	0.016	8.506	29.833
RVFVVGVGMTK	14.301	0.004	29.412	1.405
RVFVVGVGMTKF	37.1	0.021	7.287	13.714
RVGPVAATY	8.011	0.003	24.29	35.75
RVIDDSLVVGV	0.355	0.021	27.667	0.888
RVIDLKSEL	15.018	1.075	3.489	33
RVIFTGGVGK	19.728	0.36	18.208	21.842
RVIGSELVQK	13.223	0.079	27.476	8.548
RVIGTLEEV	0.114	0.018	8.084	15.491
RVIQRILEH	6.836	0.016	6.023	13.631
RVLDALVAREK	16.395	0.009	3.975	24.167
RVLDPSKFL	10.48	0.046	33.636	2.205
RVLDPSMVILEV	0.669	0.069	4.223	10.47
RVLELVSITANK	31.85	0.009	4.474	15.436
RVLEYLAVRQL	25.439	7.583	8.42	56.667
RVLGMTLIQK	16.335	3.913	65	26.7
RVLGVLPGI	10.787	0.351	53.462	25.273
RVLKPGGLLK	13.158	0.544	38.286	39.5
RVLNKLGGV	32.778	0.018	39.857	12.898
RVLPAPMLQY	7.935	0.091	10.828	48
RVLPGQAVTGV	0.626	0.007	28.9	2.412
RVLPPSALQSV	0.523	0.218	6.186	35.5
RVLPYPFTH	4.465	0.067	2.387	18.531
RVLTFLPAK	11.166	5.327	5.63	16.773
RVMAPRALL	2.08	0.112	34.364	5.775
RVMAPRALLL	2.762	0.021	16.063	3.02
RVMEYINRL	0.067	0.02	0.18	6.499
RVNVTGIYR	22.692	0.079	14.524	3.856
RVPDFILEK	4.445	0.009	10.838	6.731
RVPPPPPIA	1.142	0.179	16.874	0.845
RVQEAVESMV	15.871	0.019	1.744	0.237
RVQPGLLQWV	7.528	2.57	27.143	10.238
RVREIIINA	1.777	0.166	0.564	13.071
RVRFLEQQTL	4.704	0.021	1.936	18.531
RVSYQKLLK	29.44	0.01	0.812	49
RVTDLFIGK	11.348	8.299	46.5	11.962
RVTPFILKK	5.833	0.23	24.677	3.412
RVWDISGLRK	11.689	0.034	16.973	1.532
RVYPESIPR	5.406	0.03	11.804	13.548
RVYSPPEWIRY	10.477	0.003	27.905	1.489
RVYSPPEWISR	10.319	0.008	5.464	3.104
RVYYVSEKIMK	23.345	0.016	8.124	3.671
RYLTVAAVF	24.479	0.094	11.276	24.417
SAAMPGASL	6.341	0.018	36.667	0.219
SAAQPGVAF	8.517	0.029	5.038	1.738
SEETPVVL	29.44	0.213	1.676	0.324
SGTPMGAL	48.4	0.653	90	3.017
SIFAGQNDPL	19.33	5.662	21.265	5.72
SIFASPESV	0.113	0.016	9.503	34.667
SIFKQPVTK	6.663	0.14	5.303	6.719
SIFSKFTSK	6.303	0.034	9.442	2.559
SIFVPGTQK	11.918	0.004	10.526	1.643
SIGSPVGTPK	21.658	0.004	8.47	2.893
SIHDVTFQV	0.02	0.004	10.48	24.583
SIHVGQAGV	2.283	0.008	18.701	1.093
SILSEVQQA	0.547	0.072	18.455	23.714
SIMSFFHPK	10.502	0.013	18.468	10.21
SIPAGTVTV	0.367	0.021	14.596	6.471
SIREAGGAF	13.668	0.11	5.174	49
SIWDYFIAK	4.927	0.026	18.182	2.619
SIYGASYPFHR	13.713	0.034	19.735	3.38
SIYNPERTITV	11.577	0.026	14.639	23.857
SIYSPAFPREK	16.79	0.635	16.703	1.23
SKAPVLTY	32	0.079	2.607	10.901
[truncated: 2,135 more rows]

## Sheet: 293F
	A*02:01	A*03:01	B*07:02	C*07:02
Peptide	% Rank	% Rank	% Rank	% Rank
PAGHLTLRDN	100	100	100	100
AAALIIHHV	0.552	13.576	5.17	4.792
AAAPVVPAV	0.106	7.469	1.212	1.055
AAFDGGFTV	0.227	8.399	3.275	1.392
AALEEADKMFL	7.33	39.25	18.844	37
AALPNVYEV	0.139	13.118	5.052	1.258
AIGIVPSSV	0.998	11.915	6.298	17.143
AIIDKYIKL	0.125	4.14	1.902	0.415
AILAHLNTV	0.064	7.754	7.096	6.822
AILDHNPSI	0.079	8.391	3.239	3.714
AILEKVFTA	0.031	4.705	9.562	6.072
AIMDIVIKV	0.003	2.638	6.222	1.39
AIQDEIRSV	0.145	9.844	5.674	3.977
AIQDKLFQV	0.012	4.91	6.13	2.343
AISDFYYTV	0.041	7.25	10.247	2.601
AISEVIGKITA	1.894	20.478	21.429	65
AIVDKVPSV	0.006	4.84	2.757	1.326
ALADGVVSQA	0.196	9.491	17.943	27.25
ALAEAGVAV	0.045	11.128	3.217	5.844
ALAEALKEV	0.009	10.026	11.161	3.455
ALAEIPGVRSV	0.164	13.044	16.486	15.4
ALAEKFKEL	0.049	7.451	1.898	0.617
ALAELLHGA	0.041	7.413	18.974	14.631
ALAELVAAA	0.09	8.618	8.997	10.845
ALAGDQPSV	0.023	10.301	7.959	8.372
ALAGGITMV	0.017	5.312	11.065	2.637
ALAGVSFEI	0.061	6.784	10.762	5.793
ALAKAPFAA	0.307	6.506	8.552	17.486
ALAKPPVVSV	0.059	4.534	1.942	6.885
ALANHLIKV	0.006	3.558	11.37	1.957
ALANQIPTV	0.003	5.214	8.178	1.829
ALAPAPPQV	0.004	3.069	4.695	0.857
ALAPGLPTA	0.013	3.544	5.864	3.811
ALAPGLPTARA	0.218	4.204	3.48	38
ALAPGVRAV	0.024	4.272	2.454	1.593
ALAPSTMKI	0.061	2.984	4.434	1.929
ALASEPLKV	0.031	5.088	13.373	3.719
ALASHILTA	0.041	2.448	6.962	4.147
ALASHLIEA	0.036	3.851	10.007	5.067
ALASLENHV	0.118	15.983	20.5	19.231
ALASLIRSV	0.027	5.048	6.357	3.391
ALASVIKEL	0.046	5.815	2.956	1.046
ALASVIMGL	0.036	3.661	5.272	2.72
ALATLIHQV	0.004	5.188	10.474	2.97
ALDDFSISV	0.003	4.455	5.385	1.249
ALDDMISTL	0.01	5.426	1.887	0.552
ALDDRPQVL	0.054	5.593	1.04	0.34
ALDEVFTKV	0.003	4.389	6.691	1.679
ALDEYNMKI	0.021	8.329	8.991	2.276
ALDILITNV	0.056	7.464	16.027	11.09
ALDKALTSV	0.017	7.207	4.307	5.626
ALDKATVLL	0.061	5.009	2.263	2.512
ALDKITASL	0.03	4.825	1.118	1.477
ALDPASISV	0.006	4.392	2.38	1.508
ALDPIIHGL	0.002	3.144	1.617	0.397
ALDRQTATQLL	1.286	20.543	10.162	5.725
ALDSHPTIV	0.057	6.548	4.807	2.249
ALDTNQVSL	0.077	6.941	1.445	1.666
ALDVARLVV	1.038	12.064	3.818	9.518
ALDVSPKHV	0.203	11.317	9.117	7.884
ALEEADKMFL	1.278	24.92	16.622	33.75
ALEEKIPNI	0.038	9.573	11.17	4.376
ALESFLKQV	0.154	12.128	20.946	11.504
ALFASGLIHRV	0.272	2.911	35.778	33.5
ALFEGKVQL	0.005	3.398	1.534	0.388
ALFGKTDVV	0.069	9.12	8.975	5.791
ALFGKTDVVQI	0.138	9.403	26.885	18.281
ALFNGAQKL	0.045	4.319	4.38	0.751
ALFPERITV	0.011	3.479	3.035	1.499
ALFQRPPLI	0.075	2.814	7.747	1.569
ALFSDTPANA	0.383	8.715	26.654	30
ALFVKTKEV	0.093	6.952	8.927	4.101
ALGDIREV	1.568	36.667	36.444	22.625
ALGEPLYRV	0.008	7.36	21.857	4.424
ALGEQVIAL	0.022	7.151	3.562	1.852
ALGKILSV	0.533	16.25	24.194	16.045
ALGNIVHGL	0.067	7.929	10.448	3.912
ALGNVRTV	2.87	33.125	29.941	27.5
ALGPGVPHI	0.023	6.131	10.941	3.146
ALGPTGRGV	0.796	9.802	11.399	19.615
ALGTVTNV	1.53	30.273	44.25	45.5
ALHDILTEI	0.01	5.588	5.768	1.463
ALHDLLQHV	0.004	6.669	10.539	1.532
ALIEKLVEL	0.002	4.46	2.008	0.183
ALIGMSPQV	0.014	7.605	13.33	3.748
ALIPSGVTV	0.028	5.187	3.376	2.225
ALIQQATTV	0.067	9.882	7.708	5.449
ALITDPDEMRM	1.123	12.419	18.649	16.068
ALKDLINEA	0.169	6.973	8.977	6.671
ALKPDLVNV	0.016	5.128	7.894	3.927
ALLAGSEYL	0.066	12.63	7.87	5.858
ALLDKLYAL	0.004	6.592	2.443	0.428
ALLDRIVSV	0.001	3.654	4.234	0.555
ALLDVTHSEL	0.047	11.608	4.991	6.236
ALLDVTPNAV	0.048	12.721	16.099	23.286
ALLEGLTVV	0.006	9.155	10.5	3.569
ALLENPKMEL	0.093	9.968	5.297	7.265
ALLGKIEKV	0.004	8.01	13.712	4.312
ALLKIEGVYA	1.474	13.374	40	60
ALLKQIQEA	0.048	7.376	16.874	8.423
ALLPASAGV	0.049	8.747	11.947	10.238
ALLPQNHKL	0.017	6.26	2.936	1.093
ALLPSSPTL	0.014	4.088	1.326	0.836
ALLPSVKEDKM	1.862	2.675	4.376	22.438
ALLQDLHKA	0.05	12.351	24.677	21.316
ALLSAVTRL	0.044	5.619	6.197	2.393
ALLSGLREA	0.141	6.777	14.289	10.525
ALLSRLEQI	0.049	10.035	12.327	6.608
ALLTGIISKA	0.458	1.026	36.111	48
ALMADMVYV	0.018	7.127	22.595	7.153
ALMGSPQLV	0.025	4.691	9.406	2.544
ALMGSPQLVAA	0.357	11.64	19.824	39
ALMHALTDL	0.295	12.019	5.676	9.34
ALMKHPQFL	0.032	3.692	1.971	0.584
ALMPVLNQV	0.003	3.553	5.562	1.314
ALMQIQQGL	0.057	6.58	3.065	3.224
ALNEDIVRV	0.004	6.598	14.627	2.932
ALNEKLVNL	0.008	3.32	2.463	0.477
ALNELLQHV	0.004	5.791	10.59	2.29
ALNIATHVL	0.56	9.407	1.637	2.927
ALNPADITV	0.032	7.249	6.775	3.824
ALPEDLVEV	0.006	14.354	14.175	1.269
ALPEIFTEL	0.018	7.492	2.597	0.222
ALPPVLTTV	0.005	5.587	6.121	0.529
ALQELTQMV	0.021	10.392	11.126	3.466
ALQEVLKTA	0.091	9.719	13.33	10.193
ALQGIIHSI	0.019	5.86	4.828	2.803
ALRDVSEEL	0.124	9.475	0.785	1.835
ALRETVVEV	0.036	4.909	2.397	2.497
ALSDGVHKI	0.016	6.021	7.721	1.437
ALSDHHIYL	0.011	2.972	1.789	0.206
ALSDYDLVL	0.102	11.453	5.652	1.701
ALSEALTEL	0.018	7.142	2.467	1.013
ALSEKIVSV	0.002	3.549	3.438	0.725
ALSEKLARL	0.051	6.869	3.994	1.492
ALSELATAV	0.037	9.777	6.263	5.757
ALSEQILMV	0.007	4.104	14.042	2.07
ALSGHLETV	0.012	9.088	10.31	4.718
ALSGLDMVGV	0.562	22.486	49.333	60
ALSGTLSGV	0.11	8.032	15.141	17.229
ALSKEGIVAL	0.133	11.101	2.747	7.676
ALSKTIAAL	0.137	6.934	1.433	4.023
ALSMIIKSL	0.343	7.674	3.102	3.327
ALSMLIKSI	0.858	12.86	12.577	15.818
ALSPHNILL	0.03	3.14	1.993	0.569
ALSSAGPIP	8.669	16.25	25.7	65
ALSSSSIRV	0.12	6.19	15.341	8.101
ALSSVIKEL	0.072	5.735	3.373	1.183
ALTDFVRSV	0.013	5.868	10.085	1.217
ALTGAILAA	0.547	7.608	12.702	20.174
ALTGYLHTI	0.041	10.606	12.801	3.879
ALTRALALA	1.668	16.62	40	51.667
ALTSLLKTV	0.105	11.669	17.227	11.09
ALTSVVVTL	0.03	5.552	3.417	1.091
ALVDHLNVGV	0.073	16.1	27.095	22
ALVGSSPHL	0.087	7.736	3.909	3.093
ALVQDLAKA	0.206	17.753	28.5	35.5
ALVSSLHLL	0.093	6.887	6.697	3.319
ALVSTIIMV	0.069	6.163	27.476	10.779
ALVVQVAEA	0.682	18.286	27.905	28.5
ALYPNVVQV	0.002	1.703	5.804	0.345
ALYSKGILL	0.087	1.601	2.307	0.885
AMAEMVLQV	0.005	4.336	13.052	1.755
AMAHVAGFTV	1.394	23.034	25.5	45
AMASIINRL	0.066	5.948	5.103	1.492
AMASLGALA	1.813	11.808	19.941	34
AMFDHIPVGV	0.027	5.995	19.265	6.186
AMFDKKVQL	0.018	2.852	1.519	0.137
AMFERIVKA	0.01	2.473	10.098	1.485
AMFGKLMTI	0.024	2.811	5.95	0.773
AMFPDTIPRV	0.05	2.887	24.097	6.016
AMGIAPPKV	0.287	14.519	26.769	12.185
AMIELVERL	0.016	11.224	9.39	1.098
AMIKGLQVL	0.184	10.033	2.584	1.695
AMLAVLHTV	0.018	8.632	13.528	5.502
AMLPGMDLQYV	0.079	5.562	12.324	12.435
AMLPSITNV	0.005	3.86	10.952	1.909
AMLTVLHEI	0.046	10.242	16.171	5.887
AMMGGILLA	0.074	2.901	13.632	5.76
AMNDILAQV	0.007	4.902	9.75	1.476
AMPPPPPQGV	0.231	9.21	0.768	5.181
AMSSKFFLV	0.12	4.939	21.816	4.004
AMTQLLAGV	0.399	15.333	35.333	28.25
AMVTQGPEAA	4.273	35	24.774	60
AMWEHPITA	0.007	2.446	4.914	1.453
ATDPTIHTV	0.031	44.667	81.667	0.704
ATIGELAQV	0.151	4.237	2.23	7.376
ATLNIIHSV	0.061	8.036	12.857	3.502
ATSDLNIKV	0.525	2.175	48.25	5.748
ATYVFLHTV	0.175	7.224	12.618	4.197
AVAAVLTQV	0.069	3.981	11.34	6.118
AVAPGIPAL	0.067	4.108	4.654	0.473
AVATFLQSV	0.062	3.434	0.314	3.482
AVFPHLTVV	0.033	4.21	1.64	0.658
AVHDSFVAV	0.158	2.061	2.048	1.901
AVHEDIVAV	0.053	5.067	1.936	3.221
AVIDVGINRV	0.476	8.613	3.718	17.8
AVIEHLERL	0.085	4.108	17.909	0.865
AVIGDVIRV	0.061	7.771	3.071	4.133
AVIGGVVAV	0.052	6.053	11.487	2.313
AVLDQQIHL	0.149	5.163	2.992	1.2
AVLGAVVTA	0.6	5.173	2.388	11.985
AVLSSGLTAA	2.425	5.962	7.24	51.667
AVLTGLVEA	0.519	10.833	8.591	15.273
AVPPPPSSV	0.207	7.439	9.76	0.552
AVREAIHAL	0.821	17.765	16.568	1.038
AVTKIIAKV	0.374	8.62	11.12	10.575
AVVTQVNKV	0.832	6.167	8.168	8.929
ELAKELPQV	0.081	17.025	23.154	9.27
ELANKLITV	0.101	11.749	14.301	4.055
ELDRTPPEV	0.327	16.3	8.571	6.836
ELFSSPPAV	0.12	9.687	8.026	4.213
ELLGKVVSV	0.055	10.563	7.564	2.592
EVEKIALNL	9.709	19.544	31.2	11.195
EVISKLYAV	0.598	15.833	6.132	5.722
FASGLIHRV	0.153	18.986	26.231	1.295
FASHVSPEV	0.26	25.714	6.682	1.896
FGFEITHEV	0.163	21.897	4.855	0.72
FIAEKVREI	0.084	13.527	10.852	0.69
FIDDANYSV	0.016	17.988	2.707	1.375
FIDDVVSAV	0.016	11.824	3.759	0.993
FIDGGGSVLV	0.599	27.812	2.832	21.474
FIDKHIAEL	0.012	10.264	7.64	0.223
FIDPKKIKV	0.018	6.359	0.817	0.575
FIFEKKLAQA	0.335	12.996	1.596	17.229
FIFSDTHEL	0.014	11.299	11.95	0.25
FIHDILTEV	0.005	10.671	2.273	0.597
FIHQHFVEV	0.043	11.853	4.84	0.676
FIINGIEKV	0.017	18.2	3.393	1.927
FILANEHNV	0.159	33	15.111	8.13
FILKKLDSI	0.244	26.105	19.971	7.413
FIMEAGVKL	0.054	15.058	5.899	0.752
FIMEGGAMV	0.062	22.8	1.457	3.015
FIMEGGAMVL	0.727	28.333	4.625	8.221
FISEFEHRV	0.015	15.933	3.085	1.99
FITDFYTTV	0.055	14.759	12.471	1.205
FLADPDTVNHL	0.055	16.82	8.972	2.355
FLADPVSNMAM	0.28	17.395	7.463	4.162
FLAGAVTSV	0.006	10.904	5.016	1.177
FLAGEGMTV	0.03	16.63	5.372	1.849
FLAGEIRET	0.317	22.457	7.834	4.858
FLANIGTSV	0.026	13.842	24.903	2.134
FLASESLIKQI	0.579	24.88	5.085	15.818
FLATIMGV	0.84	34.571	41	20.696
FLAVKPDGV	0.103	25.333	47.75	7.938
FLDATLTSV	0.005	10.53	17.466	1.328
FLDAVREV	0.45	34.714	4.559	4.483
FLDDGNQMLL	0.02	11.627	13.019	2.147
FLDDNQIVT	0.278	22.143	4.977	7.176
FLDDVNLIL	0.008	7.916	13.16	0.287
FLDDVVHSL	0	4.313	2.413	0.04
FLDEKTHEL	0	3.855	0.719	0.04
FLDENVHFF	0.011	4.885	59.444	0.095
FLDEPTNHL	0.001	5.608	1.933	0.126
FLDETLRSLA	0.373	24.24	0.97	11.203
FLDGNELTL	0.009	9.892	15.104	0.333
FLDGNEMTL	0.007	10.201	2.056	0.309
FLDHEMVFL	0.018	10.272	1.931	0.913
FLDHIIASV	0.004	7.555	5.599	0.986
FLDIHNIHV	0.005	10.654	5.141	1.195
FLDIPRSRL	0.185	9.663	5.403	0.931
FLDITNPKA	0.194	18.457	0.888	8.364
FLDKELTGL	0.016	10.488	12.544	1.771
FLDKNDHSL	0.005	14.101	4.449	0.371
FLDNAIMIV	0.027	13.108	1.282	2.055
FLDNERHEV	0.009	15.517	10.895	1.34
FLDNGPKTI	0.05	13.655	4.162	0.901
FLDPGGPMMKL	0.039	4.829	3.438	1.811
FLDPNARPLV	0.067	19.351	1.107	6.191
FLDPNNIPKA	0.113	7.445	11.821	9.422
FLDPRPLTV	0.001	3.382	16.459	0.126
FLDSEVSEL	0.006	11.133	1.201	0.309
FLDTLREV	0.47	30.273	2.471	4.832
FLEGQIHPEL	0.21	36	15.674	6.267
FLEKESAIV	0.661	44	8.342	15.964
FLEKLLPPV	0.151	35.571	18.442	10.486
FLFDGSPTYV	0.004	5.835	18.195	1.186
FLFGEEPSKL	0.052	7.708	7.674	1.847
FLFGEVHKA	0.006	7.964	9.846	1.436
FLFNTENKL	0.045	14.671	13.071	0.738
FLFPRSIDV	0.009	7.22	6.697	0.702
FLFQEPRSI	0.05	9.424	10.36	0.544
FLGEKIASV	0.003	12.977	5.254	1
FLGPWPAAS	0.738	17.877	7.585	13.94
FLGQTIIEV	0.011	13.044	25.367	1.927
FLGRDTYGV	0.119	42.75	17.955	19.385
FLGRINEI	1.359	55	41.2	7.141
FLHDISDVQL	0.045	18.557	27.524	1.813
FLHDNMVEI	0.008	12.932	5.927	0.491
FLHEATVRL	0.006	9.325	7.836	0.187
FLIEEQKIVV	0.158	42	2.599	12.491
FLIEGTISRA	0.102	8.192	21.755	14.754
FLISKGANV	0.051	17.284	20.875	2.843
FLKDLVASV	0.013	12.657	10.967	0.826
FLKEKVPGI	0.046	10.319	4.678	1.16
FLKNELDNV	0.063	29.231	5.863	7.97
FLLAEDTKV	0.04	33.125	23.718	8.08
FLLDGFPRTV	0.019	17.111	24.226	3.229
FLLDKKIGV	0.005	10.972	15.43	1.28
FLLEKGYEV	0.002	12.208	11.261	0.638
FLLEQEKTQAL	0.079	38.8	7.791	2.722
FLLGPRLVLA	0.343	12.83	5.444	19.038
FLLPHPGLKV	0.035	2.359	15.141	2.06
FLLPTLRKV	0.008	8.965	15.711	1.005
FLMDFIHQV	0	3.293	13.656	0.155
FLMENGSITSI	0.129	32.111	5.228	5.701
FLMKNSDLYGA	0.831	54.375	15.044	50
FLMQYPGRSL	0.769	20.696	61.429	2.837
FLNGKSVGV	0.017	9.615	1.655	2.359
FLNKEITSV	0.003	10.459	8.415	0.909
FLNLLPVEA	0.121	11.563	5.431	5.204
FLNNQEYVL	0.058	16.9	12.5	0.802
FLNNQIKEL	0.028	9.842	5.835	0.279
FLNPDEVHAI	0.091	29.154	3.428	4.939
FLPASLRSV	0.08	18.829	12.846	1.216
FLQEGDLISA	0.109	23.828	11.07	23.286
FLQEKSPAV	0.003	12.528	24.677	0.656
FLQENTHVRL	0.095	18.286	3.399	3.739
FLQPELVKL	0.006	9.879	7.157	0.227
FLQPGGYHVL	0.221	23.793	4.179	2.312
FLSDGTIISV	0.019	16.61	2.919	4.05
FLSEHPNVTL	0.032	15.658	12.441	0.906
FLSELTQQL	0.002	7.921	3.73	0.146
FLSKEIVGV	0.008	14.842	2.005	3.463
FLSKQQASQV	0.906	39	17.216	12.028
FLSKQQASQVLV	2.39	62.5	18.143	44
FLSTLEHHL	0.017	15.433	51.923	0.849
FLSTLHEV	0.245	37	6.066	5.445
FLTGVTTEL	0.019	11.955	23.769	0.365
FLTKQEILL	0.065	17.494	2.501	2.179
FLVEPQEDTRL	0.215	20.283	10.341	7.851
FLVGERVTL	0.124	20.478	13.5	0.877
FLWKEPATM	0.061	10.031	1.944	0.497
FLYDDNQRV	0.003	11.469	3.494	0.603
FLYSDEVQI	0.016	11.941	13.67	1.27
FMATIAEGL	0.182	28.2	11.698	2.955
FMDDKRVYI	0.015	9.217	10.773	0.295
FMDPQKMPYL	0.06	12.415	2.426	0.805
FMFDEKLVTV	0.019	14.715	4.331	1.661
FMMPQSLGV	0.013	8.357	10.068	0.927
FMNPHLISV	0.001	4.358	7.729	0.141
FMQRALQDL	0.861	39	2.628	4.353
FMVEKGPTL	0.019	14.247	10.568	0.171
FQDEINWRL	0.026	14.494	17.659	0.176
FQDPVPLTV	0.007	6.167	3.19	0.105
FTWEGLYNV	0.022	7.793	5.646	2.328
FVADRLRAV	0.149	11.701	19.985	0.959
FVDDYTVRV	0.012	8.64	2.15	0.452
FVDPAQITM	0.097	5.756	3.497	0.14
FVIAELVNV	0.041	15.808	0.744	5.612
FVIRNIVEA	0.305	15.917	17.034	5.305
FVLPELPSV	0.004	10.636	8.772	0.961
FVMETFVHL	0.033	8.192	5.416	0.327
FVNDIFERI	0.181	13.842	1.88	1.281
FVSPPPPTA	0.127	5.221	0.787	1.102
FVWSGTAEA	0.219	9.04	1.659	7.218
GAGPRLIEI	3.662	19.193	3.818	6.802
GFGAIAIAV	11.066	34	92.5	21.105
GGPRGLLAVA	37.3	53.125	85	56.667
GIAAIVVAV	0.209	9.944	1.056	17.914
GIAGSLKTV	0.418	12.404	10.487	16.886
GIDSSSPEV	0.271	14.937	9.125	11.955
GIFGGHIRSV	0.466	9.789	8.581	19
GIPPAPRGV	1.373	12.985	13.038	5.137
GISRQGIIAV	1.84	20.457	10.046	53.333
GLAAGGIVAV	0.159	19.93	7.805	39
GLAATLYSL	0.091	10.238	15.341	8.072
GLADASLLKKV	0.287	2.834	4.948	45
GLADGLVQA	0.027	7.523	48.75	8.447
GLADITQQL	0.008	5.839	16.423	0.482
GLADKVYFL	0.006	5.614	2.725	0.48
GLADNTVIAKV	0.133	4.796	6.966	38
GLAEEVQRL	0.021	12.094	45.5	1.392
GLAGAVSEL	0.108	9.214	9.01	3.115
GLAGPVRGV	0.156	5.998	3.574	9.32
GLAHFVNEI	0.089	12.087	12.419	9.982
GLAKAVASV	0.046	11.248	20.071	11.669
GLAPANRLQI	1.044	12.955	8.975	29.667
GLAPGGLAVV	0.326	15.825	15.222	31
GLAPKPVQV	0.008	3.249	12.533	1.048
GLAPPQHLIRV	0.145	4.379	3.915	26.4
GLAPQIHDL	0.044	9.874	8.506	2.035
GLAQDPKSLQL	0.393	9.989	5.86	6.699
GLATDVQTV	0.029	18.457	7.402	9.986
GLDALKVTV	0.08	13.182	16.865	10.624
GLDDIKDLKV	0.257	11.293	7.995	29
GLDDLLLFL	0.02	24.52	8.504	19.231
GLDIEGVKTV	0.118	7.8	25.267	6.566
GLDPARVNV	0.062	5.741	4.382	8.772
GLDPGKQIKL	0.252	12.042	5.294	4.39
GLDPNKPPEL	0.145	15.417	4.324	27
GLDPSGARLV	0.693	6.213	23.564	3.715
GLDPTQFRV	0.009	16.52	11.431	13.81
GLDRLNVTV	0.106	10.778	12.82	15.564
GLDSQFVGV	0.056	9.871	20.946	11.481
GLDSSVSFV	0.093	3.53	17.864	2.911
GLFAPVHKV	0.01	7.216	12.316	4.979
GLFQGKTPL	0.21	28.8	2.058	45
GLGDAKDITV	0.432	17.457	38.143	12.204
GLGEDIIHQL	0.099	15.542	18.26	7.063
GLGEGFQTV	0.017	36.667	16.027	49
GLGGVFKV	0.885	43.667	64.286	60
GLGGVTGV	2.446	7.816	60.714	8.888
GLGPPGRSV	0.456	11.768	3.96	16.341
GLHNVVYGI	0.26	22.343	30.294	33
GLHSVAEGV	0.327	14.671	28.95	4.31
GLIDENPGL	0.021	7.352	10.576	4.261
GLIDGRLTI	0.108	8.327	3.687	0.318
GLIDKVNEL	0.007	7.525	3.369	1.487
GLIDRQVTV	0.007	8.393	6.15	5.188
GLIEILKKV	0.01	12.226	22.167	4.461
GLIQGVKSV	0.05	15	10.98	37.667
GLKEGIPAL	0.023	16.35	1.186	8.949
GLKELSEYV	0.075	7.625	16.766	3.877
GLKGRVFEV	0.103	9.618	8.558	5.545
GLKNGVPAV	0.09	15.925	5.748	16.591
GLLDMNKGLSL	0.215	7.391	7.479	0.7
GLLENIRQL	0.024	10.293	6.818	1.011
GLLERVKEL	0.043	22.686	4.523	46
GLLGAGGTVSV	0.109	15.767	30.118	8.588
GLLGNVAEV	0.022	8.338	21.694	9.344
GLLPLLHRA	0.046	8.265	28.65	2.243
GLLQQPPAL	0.043	8.622	2.281	3.495
GLLSHSSTL	0.154	17.235	2.498	38.5
GLLSRLGAA	1.845	12.868	16.081	33
GLMGAGIAQV	0.072	37.333	21.286	44
GLSAASPPL	0.41	19.088	4.053	70
GLSEFTEYL	0.016	6.836	10.917	4.624
GLSETILAV	0.016	6.399	9.862	0.499
GLSPEIHTL	0.01	10.228	2.703	10.287
GLSQVAVTV	0.086	14.696	12.75	12.157
GLSSDLQQV	0.029	12.37	22.333	9.75
GLSSELRSV	0.11	7.18	15.719	8.711
GLSSVVRNV	0.116	12.8	21.51	32.6
GLSTEGIYRV	0.156	18.686	51.154	20.391
GLTGYIKGI	0.857	14.791	34.273	41.5
GLTLGHLMGV	0.251	18.957	47.5	22.625
GLTRGLVAV	0.153	37.167	16.243	60
GLVDEKALAQA	0.506	22.057	60	7.453
GLVEQLYDL	0.068	10.093	20.661	7.901
GLWEEAYRV	0.004	3.846	30.882	0.608
GLWGPVHEL	0.006	2.947	2.367	1.493
GLYPKVAKI	0.043	4.866	7.489	0.803
GLYQDPVTL	0.027	3.936	3.651	1.641
GLYSGVTTV	0.008	7.697	7.503	3.212
GMASVISRL	0.171	15.142	6.313	10.326
GMDLVVKTV	0.268	0.912	14.886	23.429
GMFAGQLTKV	0.235	15.825	31.667	32
GMFKNLLKEV	0.779	60	48.5	85
GMLDGLVNV	0.004	11.637	23.179	5.479
GMLDLVKKV	0.029	6.833	28.85	3.442
GMMEALLKV	0.008	12.23	19.176	8.261
GMYGKIAVMEL	0.443	9.924	20.375	6.583
GMYIFLHTV	0.114	3.856	29.235	1.237
GMYPNLVHV	0.006	12.234	14.337	7.822
GMYVFLHAV	0.181	27.938	27.571	41.5
GQIEVVPEV	0.009	19.105	11.144	5.3
GQISEVVVV	0.329	7.07	19.382	6.057
GQWASVIRV	0.074	20.587	25.067	9.618
GTIGLIHAV	0.163	13.094	9.425	35.25
GVALTVTGV	1.073	6.567	12.941	5.667
GVFDGLHTV	0.004	12.943	5.16	20.696
GVIDGHIYAV	0.224	4.34	13.028	1.095
GVISKTFQL	0.187	6.231	1.902	3.429
GVLDKLRSV	0.108	8.502	3.847	18.75
GVLGVVTGV	0.166	8.983	15.311	3.443
GVLPNIQAV	0.07	2.825	5.494	1.582
GVYGDVHRV	0.045	6.34	12.147	4.764
GVYGDVQRV	0.108	31.8	13.519	18.375
HIADVTHFV	0.027	6.126	5.333	5.656
HIAKILTTV	0.079	10.929	2.824	2.884
HIIENIVAV	0.022	7.293	4.308	2.87
HIIGGVIAV	0.077	4.273	3.787	0.697
HIMPTVHTV	0.009	9.703	1.342	2.59
HINDSAPEV	0.242	4.004	4.899	0.692
HLAEHSLQV	0.009	7.605	4.102	0.477
HLAELIAEL	0.01	22.057	2.284	8.592
HLAELLHEEL	0.213	10.963	8.798	3.374
HLAEVLERV	0.007	10.528	15.452	2.215
HLAEVSAEV	0.016	28.867	5.8	24.083
HLAFVHGV	1.465	15.65	32.923	6.718
HLAIKLEQV	0.081	8.032	11.276	3.151
HLAKNVVMV	0.076	8.749	10.865	3.876
HLAKVTAEV	0.049	6.685	4.656	3.06
HLANTYISV	0.097	7.901	6.615	3.511
HLAQALVTV	0.028	5.111	5.912	1.968
HLDEAIHVL	0.006	6.449	1.018	1.106
HLDEARTLL	0.153	8.915	1.03	4.142
HLDHFSPLI	0.137	5.277	9.918	0.823
HLDKQQVQL	0.055	10.055	1.29	3.892
HLDRLVPLV	0.081	18.071	12.368	6.119
HLDTDVKRV	0.251	7.96	17.17	2.965
HLDTVKIEV	0.061	11.52	4.075	5.432
HLDVKPANI	0.494	4.559	4.104	3.414
HLFETISQA	0.056	8.559	9.633	0.702
HLFGNLEKL	0.039	10.146	7.308	1.646
HLFKDKVVL	0.318	5.027	2.119	0.324
HLFNVAHTL	0.034	11.144	2.303	4.89
HLGVKVFSV	0.139	9.166	13.316	1.158
HLIDFMSEI	0.028	5.542	10.389	5.07
HLIEPLANA	0.058	11.549	11.015	3.712
HLIGDFSKV	0.05	9.75	13.892	3.421
HLIHEVTKV	0.02	13.975	13.146	1.019
HLINFSETL	0.111	9.289	5.186	3.498
HLINQQIAV	0.065	26.053	6.527	46
HLINVEGVGV	1.036	8.845	35.111	2.365
HLISTINTV	0.038	5.088	7.533	0.986
HLKDILTSV	0.022	10.065	2.332	4.525
HLLDYVMTT	0.075	12.796	23.128	22.062
HLLGDPMANV	0.173	9.084	21.224	2.146
HLLGDQISL	0.053	36	2.87	46
HLLGEGAFAQV	0.56	11.099	36.889	2.345
HLLNESPML	0.071	10.256	6.145	6.882
HLLPTAPTTV	0.153	6.108	11.874	0.924
HLLPYNMTV	0.009	8.308	6.714	4.149
HLLSAISSV	0.041	4.862	5.846	1.229
HLNGHIKQV	0.081	3.826	6.236	0.855
HLNSHVRQV	0.148	8.305	5.002	0.472
HLPPTFHAV	0.028	6.028	3.461	0.243
HLQDKIQKL	0.049	6.766	2.105	0.71
HLSDAIVEV	0.006	7.707	6.224	0.431
HLSDMLQQL	0.026	7.944	3.075	1.347
HLSELVQQI	0.027	15.05	6.352	3.893
HLSIINEYL	0.274	7.532	7.939	3.549
HLSNILSEV	0.034	4.989	8.997	1.135
HLSNIPPSV	0.018	12.996	4.458	6.163
HLSNMEVQV	0.117	9.306	15.948	5.806
HLSVVSVTV	0.198	4.747	8.203	1.093
HLTDITLKV	0.019	8.089	10.41	0.923
HLVPEVPTV	0.004	3.197	5.865	0.271
HLYDIHVTV	0.005	2.398	3.991	0.074
HLYDYTVKL	0.003	4.303	2.237	0.601
HLYETVPVV	0.01	2.705	5.438	0.503
HLYPGAVTI	0.046	15.408	2.411	35.5
HLYTSLPSL	0.029	5.115	1.451	1.265
HMFGQNLEV	0.031	16.05	9.126	1.727
HVLDVIHEV	0.004	4.868	3.769	9.664
HVLPGLIHKV	0.367	0.951	12.489	85
IIDETMAQL	0.076	10.11	1.793	1.788
IIDQHTFEV	0.024	8.085	4.982	2.3
IIHDVGITV	0.207	10.213	4.429	1.131
IIIPEIQKV	0.012	7.627	8.319	7.226
IILGGVKAV	0.284	16.14	7.457	2.856
IILGKSHYV	0.054	8.774	8.338	5.554
IIQEFLSKV	0.066	11.701	13.929	58.333
IITDLLRSV	0.253	12.562	9.449	13.94
IITKDLFQV	0.174	17.506	29.706	0.383
ILAAVETRL	0.131	12.37	7.303	4.739
ILADMADVYKL	0.202	6.409	28.35	2.005
ILAEEQFIL	0.048	14.222	10.29	2.871
ILAGEMLSV	0.02	8.097	12.651	65
ILANDGVLLAA	1.644	27.062	43.2	20.696
ILAPAGSLPKI	0.625	2.225	2.666	1.417
ILAPVVKEI	0.032	6.477	6.47	10.751
ILAQEIVKA	0.077	10.815	23.59	2.834
ILAVRPPQI	0.236	9.068	6.896	3.751
ILDAGGHNV	0.03	12.26	6.097	20
ILDAGGHNVTI	0.78	27.312	12.324	2.132
ILDDIGHGV	0.006	10.622	6.979	1.044
ILDDSPKEI	0.05	11.829	4.845	20.217
ILDDTAKNLRV	0.325	16.72	32.538	1.062
ILDEAIYKV	0.001	6.949	8.69	0.417
ILDEHVQRV	0.001	5.749	4.586	0.337
ILDEMSHKL	0.002	7.134	1.584	7.476
ILDEMSHKLRL	0.236	14.994	7.69	0.28
ILDEPTNHL	0.003	5.385	1.159	0.44
ILDEPTNNL	0.004	5.497	1.401	4.939
ILDEQAVQGL	0.133	18.9	8.257	0.99
ILDETVNSV	0.002	8.716	4.151	3.144
ILDGNQLHI	0.083	8.289	7.129	0.633
ILDHEVPSL	0.007	7.721	2.261	1.048
ILDISEHTL	0.041	10.311	1.733	4.211
ILDKEPIIV	0.059	10.963	11.059	10.326
ILDKGRAMFL	0.821	13.453	4.879	1.585
ILDKIVQKV	0.004	5.61	7.134	3.057
ILDKKVEKV	0.02	10.299	8.54	14.846
ILDLIKKGV	0.511	18.314	14.464	26.5
ILDPHVVLL	0.001	2.352	1.133	0.824
ILDQKINEV	0.004	8.6	5.134	3.371
ILDTSVAYV	0.021	8.641	10.876	3.907
ILEGRTISV	0.156	11.813	5.286	12.759
ILENPPEEMKL	1.15	9.158	13.778	2.477
ILEPSLYTV	0.017	11.387	12.114	0.799
ILFDPKTSV	0.01	4.249	2.912	2.704
ILFGHENRV	0.036	8.401	18.87	11.233
ILFGLIKDV	0.214	13.429	37.5	30
ILGGPGTVQGV	0.884	32.667	35.111	3.26
ILGGQPPNV	0.034	11.323	22.571	4.063
ILGIQPPSV	0.062	14.582	13.467	21.579
ILGLVTEV	0.798	39.25	41.2	2.63
ILGPKPQGV	0.037	8.608	11.103	2.724
ILHDDEVTV	0.018	17.988	15.296	6.739
ILHDVVEV	0.386	26.368	25.767	0.839
ILHENFTTV	0.011	9.14	8.114	1.029
ILHTDVVYL	0.032	9.201	8.927	1.815
ILIDPFHKA	0.033	5.182	11.079	2.597
ILIGKENLL	0.266	16.76	7.894	1.233
ILLAEVPTM	0.068	8.128	7.353	7.993
ILLDERGQIKL	0.073	8.835	16.676	0.85
ILLDKVNGL	0.018	9.529	6.191	11.18
ILLDNDHYA	0.114	19.474	34.273	9.836
ILLDNDHYAM	0.58	25.238	12.618	0.678
ILLEGTMNL	0.008	5.713	4.465	1.776
ILLEMIHSI	0.007	10.374	12.438	0.297
ILLGKVQQL	0.009	5.546	3.385	11.429
ILLIGDPSV	0.095	21.949	16.577	1.229
ILMDERTFL	0.049	10.921	2.452	0.091
ILMEHIHKL	0.001	3.466	1.699	15.873
ILMEHIHKLKA	0.255	3.831	48.5	3.062
ILMGVLKEV	0.016	10.642	13.745	0.667
ILNDKRHIL	0.445	8.399	1.251	8.952
ILNKVAPQA	0.357	6.861	18.156	0.592
ILNPEVVTV	0.002	4.787	5.854	17.714
ILNVDGLIGV	0.074	17.481	45.75	0.636
ILPEKVARV	0.015	12.834	13.047	46
ILPEMVGSMVGV	1.75	57.857	67	50
ILQDGRIFI	0.204	10.313	10.959	1.396
ILQDRLNQV	0.016	10.437	4.173	0.191
ILQDYTHEF	0.317	6.989	7.619	3.434
ILQEAQNLM	0.482	13.084	15.074	2.78
ILQEMVATV	0.022	15.167	7.785	1.456
ILQQHIATV	0.021	10.356	34.727	5.802
ILQSFIHDV	0.051	15.15	8.207	2.129
ILSDENRNL	0.283	15.067	16.09	1.51
ILSDNLRQV	0.023	9.314	9.876	5.128
ILSEIKEAV	0.035	18.271	1.951	0.432
ILSESLHSL	0.006	7.37	6.578	2.084
ILSEVQQAV	0.011	10.264	33.182	36.667
ILSGHADGTI	6.496	46.667	25.7	15.509
ILSGIGVSQV	0.42	16.85	7.822	1.92
ILSGVIRSV	0.037	7.247	5.014	0.952
ILSGVVTKM	0.155	4.8	2.631	3.651
ILSHLSSEL	0.216	11.912	26.077	4.606
ILSKDGVLYV	0.072	9.126	24.129	5.953
ILTDITKGV	0.075	14.462	21.429	3.368
ILTSDVPQI	0.044	16.13	30.471	7.735
ILVEINKRV	0.123	18.371	3.514	0.134
ILYGKIIHL	0.004	1.796	38.857	5.32
IMLEALERV	0.023	21.077	8.95	15.055
IMLKGDNITL	0.595	21.538	6.767	2.688
IPYPRPIHL	2.161	4.269	12.276	2.751
IQVTKVTQV	0.29	11.643	55	18.781
ITADVNHNL	0.362	10.173	0.565	0.59
ITAPPSRVL	3.683	5.538	10.476	13.631
IVAPGTFEV	0.031	5.75	1.14	5.3
IVHDLLTTV	0.062	8.453	6.761	21.105
IVTEVAVGV	0.409	14.348	11.062	41
KASHILISV	0.41	6.485	2.338	1.58
KASPLTFTV	0.263	6.008	76.667	51.667
KIADFGWSV	0.023	4.642	14.151	10.088
KIAELLENV	0.025	9.363	0.58	0.542
KIAPNTPQL	0.065	2.419	7.976	8.901
KIAQFLESV	0.048	8.599	0.951	0.346
KIDDVLHTL	0.008	3.783	5.108	5.234
KIDEKNFVV	0.064	7.068	5.015	9.75
KIFEMGPVFTL	0.334	5.388	22.429	19.115
KIFSGVFVKV	0.212	0.646	28.3	60
KIGDFGLATV	0.45	12.709	15.304	16
KIGEGTYGV	0.154	9.961	12.651	19.462
KIIDEDGLLNL	0.397	8.046	10.463	3.925
KIIDIQEKV	0.026	6.037	11.499	4.078
KIIGIMEEV	0.03	8.619	2.936	2.725
KILDLETQL	0.083	6.602	15.881	21.737
KILDTSVAYV	0.267	5.081	13.566	5.068
KILEELQKV	0.008	7.308	7.613	4.6
KILPDLNTV	0.021	7.357	6.217	7.52
KILPTLEAV	0.043	7.819	11.499	26.2
KILQVNNL	7.615	20.957	15.548	9.123
KILSELFTV	0.02	6.164	2.913	0.798
KIMDYSLLM	0.277	1.382	2.578	2.86
KINEAIVAV	0.025	3.477	1.78	0.746
KIPPVTPSI	0.093	3.542	4.767	3.055
KIQEILTQV	0.012	3.926	0.251	2.296
KIRGVINQL	1.086	2.915	12.357	23.714
KISDFGLATV	0.289	8.988	3.912	6.669
KISTITPQI	0.256	4.329	10.917	10.215
KISVIVETV	0.286	10.1	9.614	6.751
KITTVIQHV	0.156	6.118	6.567	2.961
KIVDFSYSV	0.025	6.502	2.981	0.852
KIYEGQVEV	0.005	2.187	9.822	0.599
KKGDVVIVL	7.344	17.111	76.667	56.667
KLADKLYNL	0.004	3.109	37	16.068
KLADVFRV	0.363	14.899	5.946	2.471
KLAEEMLGL	0.024	3.64	3.991	7.146
KLAEGAGIQL	0.103	6.704	2.73	0.524
KLAEGVQLL	0.008	3.174	8.014	1.397
KLAEIVKQV	0.004	3.561	2.222	1.011
KLAELARQL	0.065	4.074	5.902	1.62
KLANPPPMV	0.018	2.322	25.533	5.751
KLAQLKAQV	0.107	7.088	11.252	3.635
KLASELIQV	0.004	3.784	24	9.645
KLDAFVEGV	0.046	10.811	4.85	0.677
KLDDIVQHI	0.004	3.591	1.56	0.408
KLDDNSIQL	0.006	3.464	13.967	3.282
KLDEAFEFV	0.012	8.369	13.797	5.714
KLDEDVKMI	0.066	10.929	1.251	0.481
KLDEHIIPL	0.004	3.066	7.709	2.528
KLDEILKEI	0.016	6.137	0.921	1.183
KLDETGVAL	0.023	4.922	6.674	11.744
KLDFANNVQL	0.291	7.75	18.065	21.211
KLDGSRLIKV	0.168	1.708	7.55	7.334
KLDHVVTII	0.196	6.125	0.598	0.504
KLDPTKTTL	0.03	3.165	0.751	0.16
KLDPTTTTF	0.126	1.707	2.167	5.487
KLDPTTTTFL	0.122	6.083	1.707	0.191
KLDPYVQRL	0.003	2.754	12.199	5.784
KLDQDLNEV	0.028	12.868	8.982	2.167
KLDQVIIHV	0.004	3.332	6.235	5.466
KLDVDAPRL	0.119	8.656	8.036	10.508
KLDVGNAEV	0.089	11.648	8.075	1.998
KLEEIIHQI	0.007	5.476	8.002	8.816
KLEKIINAV	0.136	9.088	9.037	0.758
KLFEEIREI	0.01	3.486	26.731	3.456
KLFEFMHET	0.028	4.501	6.019	0.466
KLFEKVKEV	0.002	2.761	5.555	1.825
KLFGHLTSA	0.016	1.639	17.5	4.319
KLFHEVVQA	0.025	2.437	14.681	7.246
KLFIGGLNV	0.096	2.809	8.82	1.445
KLFNDAIRL	0.022	3.035	5.144	0.441
KLFNEFIQL	0.009	1.95	21.653	21.421
KLFSEGLFSA	0.076	4.082	22.048	9.509
KLGAVFNQV	0.087	7.274	27.381	12.241
KLGDFGLATV	0.102	11.037	57.778	36.667
KLGDIMGV	0.658	25.19	9.784	2.798
KLGDLMVLL	0.036	4.341	9.422	3.178
KLGETVPAV	0.006	6.335	25.7	26.4
KLGGVVSI	1.279	20.804	41.8	28.125
KLGKITFI	2.621	22	11.1	5.179
KLGLKPLEV	0.156	5.683	1.934	1.692
KLGPAPKTL	0.275	5.351	32.077	20.826
KLGQGVLVQV	0.146	9.179	8.188	2.78
KLGSVPVTV	0.019	3.806	1.766	0.681
KLHDINAQL	0.017	4.283	10.376	6.094
KLHGVNINV	0.029	4.309	5.435	0.308
KLIDDVHRL	0.002	4.482	5.387	2.464
KLIDGQVIQL	0.012	4.208	4.03	0.765
KLIDPQTQV	0.004	2.35	7.929	5.99
KLIELKAEI	0.059	9.85	3.958	0.236
KLIEYYQQL	0.005	4.388	6.198	1.06
KLISELQKL	0.018	5.124	23.923	49
KLLAAGVVSA	0.73	7.963	21.224	10.608
KLLAGFMGV	0.038	3.995	3.499	0.734
KLLAVIHEL	0.005	3.176	48.5	35.5
KLLDISELDMV	0.122	24.08	5.853	1.009
KLLDLMPRL	0.006	3.297	25.967	6.628
KLLDMVGKV	0.037	7.835	26.731	26.9
KLLDMVGKVQI	0.158	13.296	17.977	14.215
KLLDPSTPVHI	0.076	5.142	25.667	20.652
KLLDTMVDTFL	0.102	11.067	12.195	5.846
KLLDVVHPA	0.02	3.885	7.788	27.375
KLLEGEESRISL	0.164	19.649	9.512	1.263
KLLEKLYKV	0.001	3.499	3.134	0.487
KLLEPVLLL	0.006	1.219	5.453	14.246
KLLEVNGVAL	0.145	11.4	18.753	1.964
KLLEYIEEI	0.003	7.442	4.372	4.121
KLLGGQIGL	0.026	3.835	20.286	5.024
KLLGNIKNV	0.027	6.496	5.613	2.103
KLLKDLPEL	0.011	5.58	3.884	4.508
KLLKEAVVL	0.137	6.963	83.333	100
KLLLLHPAFQS	13.799	17.432	52.308	49
KLLNVDPDNV	0.42	20.326	22.214	5.402
KLLPEYPGV	0.007	5.77	18.948	9.127
KLLPGDIHQI	0.041	6.592	35	25.273
KLLSDPNYGV	0.088	10.323	3.83	0.576
KLLSKFYEL	0.017	4.052	8.487	5.987
KLMDLDVEQL	0.026	10.803	2.106	0.275
KLMEEIREL	0.006	3.681	33.545	21.895
KLMNEILNGI	0.274	9.343	7.633	18.406
KLMNVDPDSVVL	0.683	20	14.777	5.967
KLMTALVNV	0.014	3.609	2.144	1.484
KLNAKLAEL	0.084	4.366	2.394	2.808
KLNATNIEL	0.068	4.094	3.236	0.328
KLNDLIQRL	0.007	2.569	6.971	1.844
KLNPQQFEV	0.003	2.451	5.368	4.811
KLNVAPLAV	0.191	3.889	0.59	6.51
KLPDLPQNSV	0.107	11.256	40.429	14.462
KLPDVYGV	0.54	28.667	15.963	3.145
KLPSETIFV	0.051	6.681	3.301	0.792
KLQEFLKTL	0.033	5.73	2.479	0.396
KLQEFLQTL	0.006	4.659	12.629	20.826
KLQEVGQVSV	0.075	9.953	1.992	16.045
KLSDLQTQL	0.013	3.133	2.298	1.71
KLSEIDVAL	0.016	6.933	2.504	4.833
KLSELEAAL	0.052	10.167	12.243	3.05
KLSELQLRV	0.008	3.033	1.679	1.054
KLSEMSVTL	0.011	4.334	8.313	6.792
KLSGLTTNV	0.035	4.275	5.149	9.086
KLSLVAAML	0.77	9.04	2.055	1.147
KLSPTVVGL	0.017	2.268	8.346	2.513
KLSSLIILM	0.117	1.77	4.872	1.9
KLTAFVNTL	0.099	6.992	2.982	1.947
KLTGEVVAL	0.046	7.112	11.824	3.253
KLTGILQEV	0.007	6.089	16.018	3.547
KLVGEFLEV	0.013	5.344	37.875	32.2
KLWEMDNMLI	0.125	11.525	1.596	0.751
KLWESPNVL	0.027	3.492	26.769	40
KLYDGFQYL	0.002	1.169	6.897	1.308
KLYNPENIYL	0.047	2.201	1.901	0.469
KLYSVVSQL	0.02	1.181	5.962	0.763
KMADIEYRL	0.01	6.242	3.201	0.726
KMAEMLVEL	0.011	5.354	43.6	47
KMDASLGNLFA	5.342	17.926	15.319	16.795
KMDENQFVAV	0.259	16.5	4.474	1.133
KMDPIISRV	0.004	2.81	3.291	2.101
KMDRALLEL	0.208	5.562	9.019	2.331
KMFSDEILL	0.036	4.44	60.714	25.636
KMGLIFEV	0.897	29.923	32	13.631
KMLEIDPQKV	0.069	2.999	5.959	1.288
KMLELLTRL	0.014	4.336	7.704	2.568
KMLEVFHAI	0.028	6.764	16.577	3.449
KMLGGVFKI	0.021	4.223	17.375	27.125
KMMDVTVTI	0.007	3.114	25.967	8.677
KMYEEFLSKV	0.097	0.345	45.25	29.167
KRGDVIYIL	6.141	16.88	12.57	10.182
KTLEGEFSV	0.083	6.303	1.353	0.932
KTLTKIPSL	0.261	2.867	83.333	100
KVADGFKVV	0.616	7.289	4.295	1.809
KVADGLVKV	0.019	3.374	1.391	2.643
KVAPAPAVV	0.366	4.23	3.68	3.398
KVASLLHQV	0.027	3.392	7.222	6.452
KVFDPVPVGV	0.089	2.617	3.23	1.643
KVFGGFQVV	0.13	3.307	3.001	1.508
KVFGNEIKL	0.262	3.604	4.616	2.867
KVFSAFITV	0.093	2.297	5.315	1.762
KVGPVPVLV	0.087	2.445	9.891	1.264
KVIDEIYRV	0.005	3.932	8.098	2.445
KVIDYVPGI	0.031	4.481	6.507	4.497
KVIPVYVGV	0.084	3.272	5.926	0.973
KVLDFEHFL	0.058	5.289	10.59	8.402
LARPASAAL	11.979	16.01	50.385	85
LDETVNSVL	38	59.286	76.667	85
LGPPPPLRV	2.524	13.379	60	11.827
LINPNIATV	0.072	8.378	7.185	1.238
LIPEGPPQV	0.058	13.951	8.64	11.038
LIPIIAAL	3.137	42.25	6.196	5.077
LISGVVHEI	0.205	12.536	20.375	14.523
LIVDIAKRI	4.387	21.462	6.971	16.091
LLAAGPSAA	1.36	13.207	7.872	11.91
LLAARVVAA	0.46	9.558	7.574	0.804
LLADHTVHV	0.005	6.756	17.284	2.937
LLADLLHNV	0.003	8.825	11.32	1.591
LLAEKIYKI	0.011	9.187	3.517	0.59
LLAEKVEQL	0.007	10.429	39.714	49
LLAELPASVHA	0.886	24.72	8.741	1.794
LLAESVTEV	0.004	10.191	3.125	0.919
LLAETHYQL	0.021	11.037	2.02	0.923
LLAPRPVAV	0.013	5.354	13.547	16.205
LLAPSPGHA	1.252	10.439	7.531	2.785
LLAPVVKEI	0.063	9.231	32.154	26.9
LLASMMAGV	0.275	17.827	6.443	2.466
LLDDGTLVV	0.031	9.319	14.946	2.718
LLDEEISRV	0.011	14.829	1.398	0.494
LLDEPTNHL	0.006	6.806	6.009	8.517
LLDIIKSTV	0.221	14.392	10.303	7.355
LLDLIQTKV	0.07	11.376	48	50
LLDNTDIHL	0.094	13.03	3.426	1.342
LLDPNVKSI	0.052	11.163	9.847	9.352
LLDPSTPVHI	0.27	13.163	16.667	9.823
LLDRFLATV	0.116	20.283	12.89	9.172
LLDRIVSV	0.484	21.179	9.995	4.287
LLDSAPLNV	0.03	7.039	11.997	7.247
LLDTSSVLV	0.096	10.665	8.94	3.324
LLDTVTMQV	0.018	7.194	1.691	1.384
LLDVAPLSL	0.088	6.626	4.561	7.434
LLDVPTAAV	0.139	12.332	4.36	2.285
LLDVQPHTV	0.008	10.882	1.557	1.173
LLDVTPLSL	0.072	5.401	10.413	11.481
LLFDEYHKL	0.009	7.798	7.425	0.387
LLFDRPMHV	0.003	2.558	55.556	60
LLFDWSGTGRA	2.945	10.787	20.161	19.769
LLFEGEKITI	0.221	17.457	20.107	11.857
LLFKEGVMV	0.151	11.963	25.433	21.263
LLFKEGVMVA	0.67	14.633	15.704	2.909
LLFPHPVNQV	0.033	5.492	24.129	21.947
LLFSAFSRA	0.822	9.264	56.667	51.667
LLFSHVDHVIA	2.823	28.4	33.636	4.992
LLGEEVVRV	0.018	17.469	20.518	8.952
LLGGDVVSV	0.048	19.298	8.94	11.143
LLGKVVAL	1.349	27.812	80	75
LLGPNGPAV	0.11	18.271	9.846	2.577
LLGPPPVGV	0.022	6.655	24.774	11.474
LLGPRLVLA	0.296	7.936	33.182	55
LLGRNSFEV	0.438	31.9	45.25	20.565
LLGSAHEV	2.593	57.143	18.779	4.005
LLGSVVHEV	0.017	12.74	73.75	47
LLGTMMLI	8.059	52.5	22.381	44
LLHGHIVEL	0.013	5.514	28.3	4.843
LLIDDEYKV	0.015	23.069	10.679	12.833
LLIDDKGTIKL	0.099	7.905	11.874	3.812
LLIEMEQRL	0.061	20.522	3.638	0.772
LLIENVASL	0.029	13.36	23.103	4.192
LLIGHLERV	0.016	14.715	10.024	5.782
LLIPGLATA	0.042	9.028	8.678	20.217
LLKDSIVQL	0.028	5.518	36.556	75
LLLAAARLAAA	6.647	57.857	21.796	25
LLLAAPAQA	0.433	13.557	44	53.333
LLLAQLSDA	2.372	32.556	11.147	4.388
LLLDMQNRL	0.065	17.58	10.432	7.728
LLLDVPTAA	0.082	10.636	15.933	21.684
LLLDVPTAAV	0.132	20.957	57.778	58.333
LLLDVPTAAVQA	0.669	34.714	85	100
LLLLLVVP	30	63.75	35.778	56.667
LLLPGELAKHAV	0.894	32.556	5.403	8.205
LLLPGPSAA	0.182	8.264	7.017	65
LLLPLLPPLSP	3.996	13.803	63.571	100
LLMEHIQEI	0.003	7.278	8.846	8.027
LLMGEARAV	0.313	20.217	6.746	0.712
LLNDHIYVV	0.005	7.717	9.829	0.576
LLNDNIFHM	0.034	5.761	18.299	4.978
LLNKSIIRV	0.041	5.72	1.495	0.342
LLNPHLRQL	0.109	3.798	0.998	2.458
LLNSATTSL	0.199	7.577	7.095	1.809
LLNSEVHML	0.042	9.803	7.094	14.431
LLPDLIQKV	0.006	11.533	13.349	0.484
LLPDNVHYV	0.008	11.499	5.391	1.367
LLPEGPPAI	0.041	15.142	12.096	11.662
LLPLIAAL	2.195	40.8	12.941	14.908
LLPLLAAL	2.872	46.333	5.076	35.5
LLPPPMKEL	0.243	9.808	7.848	46
LLPPQPALA	0.353	12.483	10.603	2.507
LLPTAPTTV	0.147	15.417	4.201	1.578
LLQEPPRTV	0.073	6.93	4.466	1.389
LLQEVEHQL	0.012	14.487	48.25	48
LLQPHLERV	0.019	12.506	2.626	1.465
LLREKVEFL	0.214	10.768	4.819	0.633
LLSDTVQHL	0.02	8.797	3.192	1.046
LLSEEHITL	0.035	12.698	5.775	1.319
LLSEHVIAI	0.021	8.416	15.126	2.594
LLSERFINV	0.041	7.872	12.07	15.545
LLSLRPSEA	2.417	16.29	3.46	3.714
LLSNNNQAL	0.597	21.615	17.432	5.452
LLSSHVRGV	0.33	9.903	14.922	8.755
LLTEQIHSL	0.008	11.717	13.929	5.394
LLTGLVLIL	0.557	12.577	19.059	6.442
LLVDVEPKV	0.019	17.79	6.516	1.838
LLYDDKGVGL	0.266	11.712	4.472	0.493
LLYGHTVTV	0.005	3.215	29.529	38
LLYQEGAKMAV	1.292	27.625	21.592	6.641
LMDFIHQV	0.211	24.92	8.607	2.559
LMDHTIPEV	0.009	11.488	2.429	1.207
LMMDPLTGL	0.03	6.965	11.246	3.19
LMNAVVQTV	0.099	11.44	22.381	8.098
LMNGLIQGV	0.162	12.86	9.174	0.695
LMVDHVTEV	0.006	9.898	92.5	85
LQLEAIHKV	0.027	15.883	18.857	24.25
LQRSLPKI	20.69	47	23.641	33.5
LSGKSLDLL	17.987	45	27.524	22.125
LTAPALALA	3.242	11.147	16.991	65
LTEELAAA	19.175	68.75	47.5	21.684
LTIDDGIFEV	0.42	17.198	31.2	10.293
LTLGHLMGV	0.411	8.066	16.018	1.75
LVADLVHTV	0.019	8.741	4.8	21.053
LVDHLNVGV	0.606	19.035	14.199	19.731
LVPEFVHNV	0.045	12.675	12.327	1.48
LVVIILIL	21.053	48.5	24.452	39.5
LVVLLLLL	18.113	45.333	27.381	49
MIAGKVAVV	0.476	11.659	3.313	5.04
MIAQTVTAV	0.416	11.443	2.649	9.27
MIIKLITSV	0.146	8.493	4.911	8.043
MLAGFITTL	0.027	6.329	2.503	0.582
MLAKHVITL	0.017	3.786	1.101	0.39
MLANDIARL	0.104	12.336	8.075	2.966
MLDDRAYLV	0.016	8.346	10.4	2.159
MLDEPTNHL	0.005	5.429	1.035	0.362
MLDMSVPAV	0.062	13.438	5.327	4.897
MLFGHPLLV	0.009	1.683	7.457	0.497
MLFGTYMKV	0.073	4.75	17.795	3.331
MLHVEMLTL	0.583	11.499	4.578	3.291
MLLDVMHTV	0.003	6.472	8.436	1.257
MLLEGHTLL	0.03	9.345	2.963	1.381
MLLEHGITL	0.017	6.59	1.432	0.492
MLLEIPYMAA	0.719	16.89	29.765	35.5
MLLEKIQSA	0.016	6.358	6.927	1.892
MLLHGQDVITV	0.344	29.615	42.4	34.333
MLNEHDFEV	0.007	11.416	11.792	1.566
MLPPPPLTA	0.078	4.291	2.974	0.777
MLQDVYHVV	0.047	14.525	8.411	2.086
MMLDDLLQL	0.014	7.825	6.242	0.624
MVAPAVASV	0.109	6.35	1.791	2.511
MVDGTLLLL	0.522	5.573	2.449	2.179
MVDKYIPNI	0.414	11.384	7.292	4.049
NIANHFFTV	0.159	12.257	9.982	2.352
NIFIGIVGV	0.396	14.968	23.282	16.455
NIIELVHQV	0.015	12.502	8.733	1.573
NIIPRFVQV	0.089	7.714	3.879	0.84
NIMDIKIGL	0.367	10.61	2.434	3.09
NIVEKLREV	0.274	17.704	7.511	3.333
NIYEFVAGV	0.109	11.475	20.107	5.155
NIYITEVKT	9.306	33.75	35	36.333
NLAAYVPLL	0.062	13.133	12.165	1.338
NLADNVQSI	0.062	17.099	7.439	1.324
NLAEDIMRL	0.027	12.468	9.676	0.78
NLAEKLIGV	0.011	11.605	14.331	3.109
NLAEKPKTV	0.125	16.17	6.524	2.206
NLAENISRV	0.035	18.8	18.455	3.008
NLAEVVERV	0.016	18.543	22.095	3.485
NLAGVYSEV	0.142	16.51	13.066	4.947
NLAPAPLNA	0.378	7.751	11.595	5.782
NLASFIEQV	0.016	12.642	22.476	2.995
NLDFNPPHV	0.065	14.627	10.546	3.647
NLDNPIQTV	0.029	9.721	4.622	1.316
NLDPAVHEV	0.004	7.624	2.399	0.491
NLDRLIQNV	0.131	17.988	14.494	6.94
NLFNKYPAL	0.107	9.565	3.3	0.461
NLHEGDIIL	0.418	26.895	7.596	3.715
NLIDLDDLYV	0.38	33.625	55	30.333
NLINEINGV	0.078	28.133	29	9.55
NLIPYSPDV	0.088	21.154	21.714	3.151
NLLEKDYFGI	1.566	57.143	59.444	41.5
NLLEKDYFGL	0.69	40	32.385	23.357
NLLIDDKGTIKL	3.198	25.619	16.072	33.25
NLLKLIAEV	0.056	21.846	22.31	7.39
NLLPKLHIV	0.018	13.424	10.701	2.154
NLLQGVMNV	0.029	13.478	22.429	4.032
NLLQIQRNV	0.398	17.753	25.067	8.993
NLLSSHVRGV	1.597	36.333	46.25	27.25
NLLTHIENV	0.034	20.957	28.5	4.802
NLMDIKIGL	0.039	10.093	3.72	1.67
NLMEIVKKL	0.03	10.97	4.31	0.548
NLMEQPIKV	0.007	8.559	9.342	1.014
NLNSIVPSV	0.015	8.973	9.27	1.316
NLPDEIYHV	0.024	17.543	19.794	0.764
NLSEGVLSV	0.018	10.364	7.924	1.423
NLSRVIAAV	0.307	21.256	12.765	9.886
NLYPFVKTV	0.015	6.027	8.763	0.443
NMAELFAVV	0.446	27.75	17.75	5.757
NMFGTKFETV	1.168	34.143	33.273	14.877
NMLPQIFRV	0.01	10.661	26.385	1.308
NMNEIVAQI	0.147	13.828	12.154	1.611
NMPLPGYKV	1.736	33.625	15.97	5.109
NMSDFIMKV	0.016	7.826	19.309	0.593
NMSGLITIV	0.571	20.674	21.592	6.527
NMVAKVDEV	0.509	40.6	23.641	7.378
NMVDIIHSV	0.004	10.671	8.597	0.611
NMYEGVGRMFI	1.266	26.684	38.286	13.881
NMYGKVVTV	0.008	5.121	6.611	0.341
NQFPGFKEV	0.345	12.494	10.448	0.619
NQLQYLHKV	0.175	15.542	18.844	3.147
NQMPTQPQV	0.087	13.409	7.243	1.556
PLGPAPVSV	0.703	56.429	30.706	6.58
QILSHLSSEL	28	56.429	40	100
QLAQFVHEV	0.006	45.667	9.113	11.451
QLDDLKVEL	0.04	8.816	1.686	6.895
QLFEFMHET	0.101	8.534	31.067	2.143
QLFEKVKEV	0.007	10.502	7.428	1.053
QLFSEIHNL	0.016	5.853	6.28	6.784
QLIDIIHTA	0.011	5.278	9.809	0.792
QLIDKVWQL	0.002	5.79	3.245	0.891
QLIDLDHKL	0.026	4.082	5.117	1.993
QLIPALAKV	0.022	13.429	11.455	0.139
QLLEELKQV	0.013	7.979	20	1.776
QLLEKVIEL	0.003	15.075	2.457	4.31
QLLGKISNI	0.181	5.289	10.061	5.53
QLLGSAHEV	0.058	8.12	12.121	0.355
QLMPLPVKV	0.004	14.108	5.105	7.621
QLNEKVAQL	0.032	3.879	1.821	7.589
QLNEQVHSL	0.01	5.644	1.153	1.144
QLSTVITQV	0.033	5.796	10.421	0.545
QLVDIIEKV	0.01	44	16.73	4.788
QLVPALAKV	0.056	9.96	13.259	32.2
QMAEIAVNA	0.536	10.396	21.163	3.855
QMISRIEYI	0.295	11.421	16.36	7.437
QMISRIEYV	0.052	13.33	17.375	18.406
QMLELITRL	0.027	11.933	6.492	3.432
QVLDFEHFL	0.237	2.666	8.002	2.619
QVYGAPHLL	0.469	28.333	1.581	100
RIADQFLGA	1.003	8.821	41.4	12.556
RIAIQGIITA	1.704	3.454	6.702	40
RIATLLQQV	0.133	6.607	9.99	9.991
RIDGVSLLV	0.323	4.947	4.472	33.75
RIDPALLTV	0.046	3.946	6.192	6.498
RIIDVVYNA	0.157	3.071	1.991	7.242
RILDIDIPMSV	0.196	3.713	11.584	1.975
RILESSPGV	0.057	6.943	11.9	5.931
RIMDPEIAL	0.124	5.494	7.07	17.857
RIMSGESTFFV	0.758	9.206	17.011	1.185
RISDVHFSV	0.069	10.858	14.693	11.579
RISGATFSV	0.372	3.552	1.934	41
RITNQVIYL	0.42	4.455	2.32	2.4
RITSLIVHV	0.159	3.789	3.062	9.033
RLAADDFRV	0.154	32.889	9.435	8.343
RLADEFGVAV	0.13	16.95	33.636	4.13
RLADKSVLV	0.021	10.309	7.2	24.25
RLADLEALKV	0.174	2.873	5.433	14.769
RLADLEALKVA	1.7	2.64	26.769	1.82
RLADLKVSI	0.052	6.754	41.2	18.531
RLAEINREFL	0.298	4.68	1.865	56.667
RLAELQEQL	0.02	11.549	5.618	3.391
RLAEQIATL	0.01	5.668	2.511	13.619
RLAQEGIYTL	0.071	3.284	1.058	1.768
RLAQHITYV	0.006	7.114	2.984	0.581
RLAQLITQA	0.135	2.062	4.409	5.273
RLASTLVHL	0.039	3.331	6.835	1.067
RLASVAQEL	0.106	2.678	2.191	9.074
RLAVYIDKV	0.12	4.467	1.314	1.849
RLAVYIDRV	0.167	13.379	29.882	1.336
RLDDAIHVL	0.008	14.127	32.923	10.425
RLDDLPHAL	0.005	3.569	1.118	11.158
RLDDNIRTV	0.01	5.921	12.904	0.245
RLDELGGVYL	0.139	4.819	4.178	15.382
RLDGKVIIL	0.067	8.344	3.991	0.79
RLDSVAIVV	0.16	2.876	1.673	7.002
RLEDQVIGV	0.039	5.76	5.676	0.893
RLFADILNDV	0.203	6.289	14.199	5.856
RLFDEPQLA	0.037	6.305	35.556	8.407
RLFDEPQLASL	0.038	3.014	11.947	26.1
RLFENYIEL	0.009	5.417	4.655	2.646
RLFHDSAVTSV	0.148	2.593	3.15	2.8
RLFNDPVAMV	0.067	8.086	12.588	0.224
RLFNDPVAMVL	0.159	4.028	13.892	13.702
RLFNEHLVSA	0.108	6.284	5.409	9.823
RLFSSIVTV	0.007	3.778	12.566	7.181
RLGDAILSV	0.013	1.587	5.296	9.102
RLGDKILQV	0.006	3.244	6.908	1.026
RLGDVVRV	0.993	2.192	7.037	2.673
RLGDVVRVV	0.158	20.761	43.6	1.059
RLGEAEGLMKV	0.091	6.265	9.589	24.167
RLGGIPVGV	0.057	2.719	33.455	3.695
RLGIKPESV	0.47	4.173	12.305	24.417
RLGPSVVGL	0.077	11.907	9.161	5.645
RLGPVPPGL	0.045	2.982	2.908	9.773
RLGQHVPTL	0.044	2.546	2.098	3.057
RLHDVLMEL	0.01	3.344	1.339	2.362
RLIAQRYLL	0.438	2.244	1.369	0.764
RLIDGLVNA	0.012	5.017	2.243	0.22
RLIDLGVGL	0.045	3.151	11.39	2.865
RLIDRIKTV	0.008	4.833	2.645	3.582
RLIDTLRMV	0.03	3.993	3.42	2.36
RLIEESVTV	0.005	4.463	10.286	0.65
RLIEFAYTA	0.06	6.256	5.86	2.134
RLIEPIPDSHI	0.188	6.062	16.441	1.707
RLIGDAAKNQV	0.47	4.438	15.763	6.234
RLIQESPTL	0.033	18.786	18.545	18.812
RLKGQIPEI	0.116	5.293	1.495	36.667
RLLAEIGAV	0.279	4.209	2.732	1.112
RLLAEIGAVTL	0.275	10.76	10.679	2.396
RLLAETHYQL	0.237	11.675	6.981	21
RLLDGAFKL	0.007	9.311	6.364	23.357
RLLDLDIPMSV	0.03	3.178	4.392	11.068
RLLDRKVLL	0.071	6.919	19.838	0.87
RLLDSLPREA	0.191	3.22	1.653	11.128
RLLDSVRAI	0.104	7.992	23.256	1.055
RLLDYVVNI	0.004	4.684	3.351	25.909
RLLEATSYL	0.022	3.382	13.363	2.352
RLLEEIHAM	0.012	3.404	1.915	1.294
RLLEGVKQA	0.063	4.008	2.198	1.169
RLLEGVNQL	0.006	4.623	10.384	0.497
RLLENMTEV	0.005	3.316	1.942	6.493
RLLETVIDV	0.027	5.46	9.228	0.562
RLLEVPVML	0.008	6.595	21.469	2.266
RLLGEEVVRV	0.045	2.431	2.237	6.457
RLLGEQIIL	0.124	8.281	39.286	0.615
RLLGPTVML	0.045	6.227	5.034	21.211
RLLHEMILV	0.038	1.888	1.23	4.92
RLLQDPVGV	0.022	4.385	26.115	1.399
RLLQETMYMTV	0.257	6.302	13.094	11.707
RLLQSNPVL	0.162	15.425	38.571	7.616
RLLSKIHNV	0.004	23.207	45.75	3.788
RLLSTDPVTA	0.656	2.61	6.579	55
RLMGSILGV	0.014	7.414	19.074	1.666
RLMMDPLTGL	0.109	2.243	6.584	42
RLMNDMTAVAL	0.513	4.022	3.44	3.917
RLMNETTAV	0.034	13.227	6.399	8.484
RLMNETTAVAL	0.397	5.172	2.776	20.609
RLNDTIQLL	0.023	12.823	5.233	3.972
RLNKKVVLL	0.103	2.25	2.438	17
RLNKVIKSV	0.108	1.614	1.755	0.407
RLNKVISEL	0.076	3.404	3.739	0.674
RLNNIRVLL	0.294	2.634	1.016	4.016
RLNPINTTL	0.031	2.45	1.129	1.02
RLPDDDPTAV	0.228	2.099	0.553	1.982
RLPDGMAVV	0.09	15.775	1.08	0.38
RLPDIPLRQV	0.074	10	7.64	14.785
RLPDLIKEV	0.015	6.085	0.738	1.942
RLPDSGVYV	0.05	8.132	9.82	3.836
RLPPPFPGL	0.031	5.798	5.876	0.685
RLPSKTPSI	0.111	2.102	1.242	1.372
RLQDAIAKV	0.015	4.861	2.385	0.291
RLQDELVTL	0.013	4.7	8.555	0.939
RLQEDPPVGV	0.104	4.906	2.258	2.978
RLQEELIAV	0.007	4.869	13.59	0.788
RLQEVIETL	0.014	6.682	6.603	16.818
RLQQELMTL	0.077	8.1	4.358	0.734
RLSEAIVTV	0.005	0.727	0.239	6.817
RLSPVSPAL	0.027	3.004	3.897	0.528
RLTPKLMEV	0.01	2.356	0.42	1.302
RLVPSVNGV	0.057	2.679	3.84	0.672
RLWGEPVNL	0.016	0.602	42	6.058
RLYDGLFKV	0.001	2.36	2.626	55
RLYDPASGTISL	0.081	1.308	8.777	0.868
RLYPEGLAQL	0.052	3.485	0.066	0.551
RMDYPVFTV	0.059	1.912	2.137	4.174
RMFDGKFVV	0.021	4.157	4.926	1.025
RMFDGKFVVA	0.56	3.26	4.77	3.818
RMFPGEVAL	0.028	6.289	11.534	1.098
RMLPHAPGV	0.022	2.481	0.969	10.619
RMLSELPAL	0.044	3.553	8.068	0.362
RMSFIAPNL	0.591	6.008	2.514	2.665
RMVGQVLGA	0.742	5.299	3.855	1.691
RTLAEIAKV	0.475	66.25	13.835	4.609
RTLETLIRL	0.292	6.739	3.532	15.655
RVFSDIIYTV	0.207	8.93	12.853	8.263
RVIGTLEEV	0.114	4.76	6.023	7.725
RVLPPSALQSV	0.523	4.146	0.989	2.181
RVPPPPPIA	1.142	2.492	1.744	3.02
RVSDINFTL	0.093	5.426	0.973	3.869
SAFDHFASV	0.146	10.6	1.914	1.717
SALDTITTV	0.164	5.935	3.818	0.355
SAMEVVPAL	0.196	11.637	0.518	1.265
SGVEVLVSV	1.219	68.75	9.342	35.75
SIADKIQQI	0.064	53.125	2.379	1.649
SIAEVVHQL	0.008	5.126	0.888	0.778
SIFKSLHQV	0.02	9.498	4.981	5.72
SIHDVTFQV	0.02	3.7	5.177	2.468
SIIDWLNSV	0.008	4.231	6.129	1.093
SIIGRLLEV	0.022	6.05	3.452	1.49
SILEDPPSI	0.048	4.012	5.001	1.263
SILEHQIQV	0.011	10.406	5.409	3.327
SILETVTAV	0.032	4.648	4.286	1.452
SILHDVVEV	0.04	8.806	12.952	3.475
SILKKVLEA	0.314	12.6	5.686	5.373
SILRHVAEV	0.12	3.871	6.766	6.326
SILSEVQQA	0.547	10.443	14.596	4.81
SITSELHAV	0.181	6.657	6.941	6.439
SIYGGFLLGV	0.243	18.171	23.538	9.777
SIYPSPTGV	0.032	4.88	2.607	16.977
SLAANTFTI	0.182	22.914	10.26	0.643
SLADDSVLERL	0.162	9.473	15.948	4.259
SLADFMQEV	0.002	6.569	8.928	12.583
SLADIAQKL	0.017	6.294	2.885	0.555
SLADLQNDEV	0.214	6.615	25.367	0.392
SLADVHIEV	0.004	28.667	5.117	19.077
SLADYITAA	0.019	5.152	8.091	0.751
SLAEEKLQASV	0.213	6.364	23.538	2.543
SLAEFVQSL	0.003	24.36	1.567	23.286
SLAEGLRTV	0.007	5.043	5.535	0.154
SLAEGRLYL	0.044	6.005	1.072	1.304
SLAEKIQAL	0.005	4.099	0.777	0.699
SLAELKGFEV	0.206	5.418	21.02	0.207
SLAELVHAV	0.002	22.771	4.22	15.673
SLAEPRVSV	0.034	7.274	0.886	1.01
SLAERVDRL	0.059	4.346	4.505	1.824
SLAETDKITL	0.236	11.739	4.655	1.421
SLAEVNTQL	0.009	14.937	1.682	12.667
SLAEYIDMI	0.051	6.286	25.233	0.587
SLAGDVALQQL	0.265	17.358	11.842	3.14
SLAGGIIGV	0.009	18.6	10.978	12.731
SLAKIYTEA	0.236	5.437	11.103	2.824
SLAKQIIEA	0.041	7.771	9.881	7.256
SLANIIRQL	0.049	5.028	2.691	5.679
SLANNVTSV	0.02	3.816	6.404	0.404
SLAPAGVIRV	0.068	7.815	18.182	2.093
SLAPDTRLFV	0.241	6.232	14.855	5.163
SLAQMVSGL	0.271	9.125	3.94	9.595
SLAQYLINA	0.065	9.446	24	4.963
SLAQYLINV	0.009	6.659	20.071	11.286
SLARHLMTL	0.053	5.955	1.315	2.993
SLASFIPAV	0.004	4.298	7.015	0.682
SLASLLVSV	0.01	5.059	7.323	1.16
SLASTLKTL	0.202	5.444	2.078	3.737
SLASVIFLL	0.037	7.374	9.596	1.874
SLASVLRPL	0.332	3.964	1.916	1.555
SLASVVVGV	0.018	6.822	14.139	2.602
SLATHLQEL	0.026	5.097	1.819	5.572
SLATTLTKI	0.165	6.789	11.144	0.428
SLDAIVASV	0.021	7.602	5.825	7.139
SLDAKEIYL	0.028	7.185	3.034	3.15
SLDALLSQV	0.029	6.37	9.523	1.252
SLDDHVVAV	0.001	8.086	2.298	5.511
SLDDLLTNV	0.006	4.716	10.153	0.398
SLDGAPIGV	0.034	5.956	8.32	2.099
SLDKDIVAL	0.029	6.396	2.064	3.346
SLDPHAQVAV	0.136	8.739	5.381	1.442
SLDPKTNTL	0.01	12.328	0.558	5.942
SLDQIETV	0.545	13.227	19.471	5.551
SLDQPTQTV	0.021	30.182	2.057	8.612
SLEELLHYV	0.008	5.401	14.94	1.315
SLFAGGMLRV	0.084	10.807	24.71	2.953
SLFEGTWYL	0.002	2.356	3.591	15.545
SLFEKGLKNV	0.058	2.705	20.089	0.147
SLFGDVKKL	0.061	6.693	7.172	9.094
SLFGEVRKL	0.057	5.958	5.314	0.647
SLFGGSVKL	0.013	3.967	2.549	0.369
SLFGGTSGL	0.058	3.117	2.276	0.401
SLFGNIKGA	0.23	3.856	21	1.051
SLFHSILNV	0.015	7.125	17.591	11.143
SLFKDQMEL	0.026	2.167	3.622	1.943
SLFNGSHYL	0.006	4.65	3.139	0.84
SLFPGKLEV	0.004	3.034	3.516	0.239
SLFPGKLEVV	0.047	2.358	12.048	0.488
SLFPGQVVI	0.051	5.298	3.824	6.203
SLFPHNPQFI	0.14	3.696	15.526	0.86
SLFRVITEV	0.01	5.31	9.819	2.488
SLFSDKQMIKL	0.26	4.296	13.042	2.028
SLFSGKPEV	0.008	1.047	5.97	12.75
SLFSGKPEVL	0.209	4.787	5.12	1.585
SLFSMLHQA	0.05	10.236	13.642	5.322
SLFSSPPEI	0.015	4.636	5.846	4.58
SLGALALLL	0.579	3.461	14.187	0.88
SLGAYISTL	0.192	7.286	5.186	8.929
SLGEFHVRL	0.053	10.329	7.221	2.227
SLGEGLITA	0.05	7.299	15.17	1.272
SLGFVNPGV	0.238	9.093	35.667	10.028
SLGHFEVTI	0.283	18.057	21.347	30.333
SLGKIFAL	0.589	11.904	11.323	11.226
SLGKVFGV	0.834	20.652	52.692	6.904
SLGLVGNSV	0.711	28.533	10.194	32.8
SLGPPGASL	0.235	19.158	0.572	21.211
SLGQKISTV	0.061	5.548	6.999	1.828
SLGRFEITV	0.134	8.982	29.824	4.279
SLHDAIMIV	0.034	12.302	10.928	13.095
SLHDRIYVI	0.071	5.809	5.04	1.392
SLHDTVTTL	0.025	7.523	1.157	0.707
SLHLHVPSV	0.019	4.958	3.587	0.216
SLHNGVIQL	0.023	5.6	2.41	1.15
SLHPDLIYNV	0.059	3.807	30.412	0.346
SLHTELNSV	0.041	11.2	9.013	4.652
SLIDIVTEI	0.003	13.818	6.484	5.261
SLIDKRIKL	0.061	5.51	1.181	0.485
SLIDRTIKM	0.063	5.111	1.992	0.29
SLIEKYFSV	0.003	2.927	8.317	0.156
SLIERDLKL	0.029	5.226	3.586	0.583
SLIGHLQTL	0.008	7.627	1.514	0.57
SLIKQIPRI	0.027	13.158	12.125	6.207
SLINQMTQV	0.01	5.412	11.284	2.326
SLINVGLISV	0.064	6.283	23.026	1.949
SLIRNLEQL	0.076	12.162	6.342	18.594
SLLDDLHSA	0.011	12.94	12.805	2.032
SLLDIIEKV	0.002	10.209	15.385	5.391
SLLDKIIGA	0.018	6.536	14.578	1.382
SLLDLEQKL	0.017	11.899	6.409	38
SLLDLHTKV	0.01	11.781	10.253	1.214
SLLDNMIGV	0.008	7.36	19.853	2.509
SLLDPVPEV	0.001	8.122	5.825	2.84
SLLDRFLATV	0.089	3.763	21.898	0.494
SLLDSVVGL	0.008	9.905	5.261	9.197
SLLDVAVHM	0.04	5.635	6.236	0.774
SLLEERFRV	0.016	4.917	17.545	0.66
SLLEHFNTV	0.003	9.815	6.813	6.473
SLLEKSLGL	0.021	6.472	3.047	0.75
SLLENIAKA	0.029	4.583	20.018	1.166
SLLENLEKI	0.022	9.673	19.603	7.455
SLLESVQKL	0.006	15.283	3.821	2.956
SLLGFVATV	0.017	6.083	16.523	0.405
SLLGGDVVSV	0.05	8.215	23.026	2.697
SLLGGDVVSVKL	0.554	13.069	23.795	18.75
SLLGPPPVG	4.281	6.609	21.061	35.25
SLLKDLAEI	0.06	15.275	15.081	31.4
SLLKEPQKV	0.019	17.556	13.17	6.35
SLLKEPQKVQL	0.242	9.144	6.775	3.624
SLLKGDLKGV	0.355	16.36	37.5	12.028
SLLKIIEKA	0.097	20.63	24.968	48
SLLKKPASI	0.156	9.241	2.83	13.81
SLLMSIHNI	0.138	7.027	19.824	3.317
SLLNQPKAV	0.112	9.637	7.958	9
SLLPPDALVGL	0.094	10.917	1.682	4.768
SLLPTEQPRL	0.211	10.571	10.675	12.417
SLLPVMQHL	0.013	8.695	3.09	12.259
SLLQKQIML	0.075	4.185	2.926	0.457
SLLQTLYKV	0.013	5.593	22.19	1.492
SLLREQVAQL	0.136	8.484	3.319	5.087
SLLSHVEQL	0.009	14.025	3.65	5.841
SLLTAISEV	0.023	6.994	12.926	0.49
SLLTHIQNL	0.018	9.373	4.142	4.497
SLLTSPPKA	0.13	5.123	15.081	0.485
SLMDPPGTAL	0.116	6.742	0.668	11.932
SLMEQLRGEAL	0.206	5.781	4.304	2.873
SLMSHAIEL	0.017	23.966	1.297	7.324
SLNGNQVTV	0.055	3.755	6.317	0.32
SLNHLLNYV	0.049	7.035	18.338	2.892
SLPELVHAV	0.003	6.239	5.519	4.494
SLPKKLALL	0.342	10.022	4.289	0.561
SLPRAFFKV	0.181	10.819	24.323	1.188
SLPSVAVGV	0.121	9.437	18.688	3.926
SLPVEVQEV	0.056	10.939	17.318	4.975
SLQEEIAFL	0.024	20.587	8.353	2.382
SLQSLIISV	0.015	11.752	7.833	1.584
SLQSTILGV	0.06	5.514	15.948	3.473
SLSAAAITV	0.172	5.361	10.266	7.042
SLSDHIVLL	0.005	8.943	3.034	6.967
SLSEKQYFL	0.02	3.045	4.187	0.139
SLSEKTVLL	0.025	6.489	2.068	0.659
SLSERIMQL	0.009	4.222	1.369	0.421
SLSGELREV	0.055	2.81	12.688	0.188
SLSKVTTFV	0.06	10.112	10.814	4.604
SLTGANITV	0.151	4.914	10.29	4.667
SLTGHISTV	0.026	14.057	6.066	6.919
SLTGRLDEV	0.133	7.547	16.532	1.954
SLTSVVLTL	0.052	23.897	3.265	10.884
SLVDGYFRL	0.022	5.486	10.066	49
SLVDIYSQL	0.044	7.392	3.371	0.665
SLVGGLLYL	0.027	7.55	6.44	0.518
SLVQGELVTA	0.414	4.702	22.762	1.066
SLVTKINNV	0.034	16.7	12.75	41.5
SLWGQPAEA	0.047	9.114	9.789	4.053
SLYDYNPNL	0.005	4.738	3.734	7.683
SLYEMVSRV	0.011	5.876	13.759	0.763
SLYGASPGL	0.04	4.637	2.808	1.621
SLYGGNAVV	0.085	3.557	6.251	1.292
SLYGGNAVVEL	0.054	7.167	7.59	3.296
SLYGGTITI	0.019	8.337	3.477	4.348
SLYGQFRVV	0.149	2.512	7.31	0.674
SLYKNKEIFL	0.374	4.074	11.686	1.444
SLYSQVHQI	0.007	7.838	5.736	4.742
SMAPGLTSV	0.005	2.392	2.732	0.573
SMASLVIFM	0.38	4.404	11.698	0.98
SMFGAGLTV	0.107	4.409	6.023	2.505
SMFGKLIDL	0.073	4.16	6	1.683
SMLNRILAV	0.032	5.501	6.756	0.581
SMMDPNHFL	0.01	4.362	1.781	1.016
SMMKNFFFV	0.102	4.446	24.806	0.244
SMMQTLLTV	0.047	7.68	6.251	2.958
SMPDFDLHL	0.129	5.408	6.126	1.969
SMSADVPLV	0.07	9.379	28.65	0.246
SMSGPLIGV	0.054	12.351	9.993	5.155
SMSSKIIGI	0.218	4.858	11.387	3.805
SMTLAIHEI	0.489	5.806	13.637	3.738
SMVAGVVSV	0.041	22.029	8.538	5.645
SMVDVVMLL	0.031	9.244	7.111	3.513
SMYDKVLML	0.008	4.829	2.238	0.375
SQMPTVIYV	0.014	17.148	6.727	1.364
SRFGNAFHL	5.011	20.957	9.177	10.32
STDSTLLNV	0.731	22.629	11.751	27.25
STFDHPELVKL	1.172	6.557	7.482	7.298
STFGYVHGV	0.072	0.878	10.531	2.584
SVAAQLTGV	0.33	3.729	6.343	1.772
SVALVIHNV	0.127	9.829	6.249	7.552
SVDSKPPVI	0.752	6.297	1.664	6.752
SVFAGVVGV	0.062	6.289	7.998	1.978
SVFGGKNIHV	0.571	3.855	10.199	4.419
SVHKGFAFV	0.732	8.002	6.337	13.262
SVIGSLNGV	0.175	7.618	7.493	7.824
SVITQVFHV	0.081	7.877	12.07	6.388
SVLAGVVGV	0.116	5.563	10.821	3.637
SVLDQKILL	0.381	7.085	2.219	10.558
SVLGAITSV	0.058	6.126	3.56	1.728
SVLGKVNEI	0.346	5.825	3.312	3.083
SVLGSLSSV	0.117	7.91	3.369	3.319
SVLKDVSKV	0.375	6.434	8.976	5.726
SVLKSIQEV	0.066	9.885	5.134	8.544
SVLSEVPSV	0.019	7.17	5.804	2.978
SVMGNIIHV	0.026	7.313	5.49	2.973
SVSKLIHYV	0.072	6.818	10.273	1.96
SVTGIIVGV	0.16	4.486	6.122	2.75
SVTSHIYQV	0.069	6.917	3.124	6.9
SVVPDVRSV	0.29	5.317	2.475	1.632
SVYGSLASV	0.051	7.763	2.068	1.7
SVYSRVIQV	0.027	3.208	4.048	2.425
TAAPPAQPL	5.6	34.571	51.923	5.648
TAMDVVYAL	0.594	13.66	1.934	31.2
TIAQLVHAV	0.167	29.231	7.52	3.463
TIDDGIFEV	0.016	14.032	0.546	6.988
TIDPIPHQL	0.013	7.71	17.784	1.29
TIIDKSKSV	0.449	48	3.791	30.667
TILPKVMQV	0.014	12.072	1.418	2.817
TIMDLQTQL	0.125	3.558	1.061	0.771
TIMPKDIQL	0.177	7.652	4.896	1.064
TINDIVHVV	0.052	7.086	13.745	0.763
TIPEAFRGV	1.188	7.358	21.408	1.345
TLAAIIHGA	0.2	22.514	4.758	4.882
TLADIIARL	0.011	8.462	27.952	18.562
TLADLVHHV	0.002	1.271	2.531	6.284
TLAEEVVAL	0.012	7.102	9.891	0.971
TLAEHIIEA	0.009	10.559	6.752	0.743
TLAEIAKAEL	0.537	5.645	33.455	1.577
TLAEIAKV	1.141	28.067	6.2	10.58
TLAEIAKVEL	0.302	36.167	7.694	16.682
TLAELLVLL	0.022	22.4	35.667	8.588
TLAELQNNMV	0.641	7.465	4.919	2.219
TLAETIQGL	0.022	35	4.92	39.5
TLAETLVNL	0.018	8.991	3.376	1.336
TLAEVSTRL	0.036	7.145	18.247	1.462
TLAGDVHIV	0.07	8.484	4.231	1.24
TLAKYLMEL	0.033	18.429	3.923	6.124
TLAQQPTAV	0.098	7.944	6.79	0.898
TLAQRVKEV	0.245	10.793	1.96	3.637
TLASSLHTL	0.035	12.543	2.663	3.601
TLDAGNIKL	0.071	7.567	6.82	1.111
TLDDIMAAV	0.02	9.2	1.514	2.443
TLDDKKVYL	0.021	10.589	28.2	2.3
TLDEKIEKV	0.006	0.789	12.088	23.714
TLDNGIIRV	0.015	10.26	1.181	1.308
TLDQHSFSL	0.023	7.078	7.359	2.443
TLDSHVRGI	0.316	6.533	11.009	0.574
TLDVQIQHV	0.034	9.339	7.986	4.088
TLFDYEVRL	0.009	11.917	2.305	2.682
TLFPGKVHSL	0.064	6.369	9.396	0.381
TLFPSKIGV	0.029	6.441	29.471	1.063
TLFSEPKFA	0.352	4.604	29.882	3.751
TLFSEPKFAQV	0.176	8.783	7.576	12.676
TLFTHSHVV	0.051	15.017	4.153	13.119
TLFTKELVL	0.208	7.01	19.441	1.582
TLFYSLREV	0.128	6.093	7.225	1.049
TLGDAHIYL	0.081	8.88	25.4	4.729
TLGDLLKEV	0.041	9.923	21.429	1.475
TLGNVLVTV	0.033	18.514	8.981	5.687
TLHEILNEV	0.005	10.809	2.301	5.663
TLHSIIISL	0.029	11.408	33.273	1.532
TLIDLPGHESL	0.351	22.514	27.524	19.654
TLIDLPGITKV	0.035	24.68	21.959	10.729
TLIEDILGV	0.007	2.186	6.343	10.293
TLIGKKQQISL	0.674	10.764	20.411	3.054
TLIGLSIKV	0.04	22.314	18.117	12.657
TLIHQVLEA	0.113	8.709	26.269	6.757
TLIRSDAVALV	0.54	6.992	20.875	6.292
TLITDGMRSV	0.219	33.75	4.58	16.364
TLKDIVQTV	0.022	17.481	3.243	13.548
TLKDTITSV	0.03	7.41	11.194	0.71
TLLEKDYFL	0.023	6.808	14.066	1.498
TLLESIQHV	0.003	14.095	19.015	1.86
TLLESIRQA	0.081	8.934	8.251	1.622
TLLGNIHAV	0.007	7.988	46	6.124
TLLHAGGLARA	1.032	12.732	26.231	1.966
TLLKDAAKV	0.212	13.197	12.202	49
TLLKDIRSV	0.04	24.32	24.29	11.842
TLLKQLKEA	0.42	13.099	19.088	5.304
TLLKTIIKV	0.013	14.462	41.4	16.591
TLLRLLYEA	0.342	5.655	16.757	4.166
TLLSDTKYLEM	1.871	19.281	23.513	20.348
TLLSLRPSEA	2.02	21.795	8.121	15.891
TLLTAIVKL	0.04	24.08	17.989	47
TLLTDPPTA	0.151	8.276	7.441	2.303
TLLTKPVEI	0.055	16.69	12.184	14.123
TLMAEMHVV	0.051	8.319	13.854	1.909
TLMAIFREV	0.096	5.198	14.054	6.52
TLMDMRLSQV	0.155	17.111	4.016	3.388
TLMEALHYM	0.017	10.693	6.467	11.353
TLMENGITRL	0.096	15.867	14.777	0.436
TLMNLGGLAV	0.917	5.1	6.103	5.51
TLMTDPVRL	0.058	7.721	21.245	34.333
TLNDGVVVQV	0.064	19.439	13.047	1.797
TLNDIMTRV	0.011	10.205	7.18	5.865
TLNEKLFLL	0.013	11.395	1.067	1.747
TLNEKLTAL	0.022	5.604	13.335	0.502
TLNNLEIFL	0.116	4.726	1.907	0.446
TLPDGRIIKV	0.134	6.557	6.43	4.418
TLQDFRVVV	0.238	10.476	6.916	6.185
TLQEKILQV	0.004	8.288	2.017	3.736
TLQEQLRAL	0.221	13.034	14.12	0.707
TLQEVVTGV	0.017	4.714	23.744	1.17
TLQKEIEKV	0.073	11.416	17.716	4.361
TLQNVLRKV	0.248	10.801	36.333	8.925
TLSDEHAGVISV	0.381	23.448	23.333	5.986
TLSDGVVVQV	0.064	8.917	2.259	18.906
TLSDIMVSL	0.014	35.143	1.995	6.478
TLSDLRVYL	0.054	12.291	5.319	0.423
TLSDVVVGL	0.016	5.372	11.839	0.814
TLSEDMILL	0.056	7.073	7.056	0.762
TLSERLWGL	0.047	5.933	2.461	2.076
TLSEVTNQL	0.024	10.776	4.933	1.387
TLSKKLAAI	0.601	9.398	11.05	0.703
TLSNLLRSV	0.148	8.048	5.403	8.213
TLSPRPPLI	0.198	15.025	18.545	4.709
TLSQVIPMV	0.025	10.093	33.545	1.49
TLTEEGVIKV	0.258	4.947	1.898	3.211
TLTGKTITL	0.164	8.533	7.176	19.885
TLTNIIHNL	0.034	16	7.174	0.783
TLTNVIHNL	0.042	7.766	3.169	1.045
TLTSKLYSL	0.088	8.094	16.91	1.175
TLTSNIPEI	0.079	8.424	9.8	1.12
TLVDNISTMAL	0.504	10.953	15.904	2.942
TLVEAIKQV	0.027	18.386	24.968	6.864
TLVYHVVGV	0.131	26.105	4.477	3.244
TLWGIQKEL	0.096	12.958	24.516	10.387
TLWVDPYEV	0.021	11.747	10.234	1.34
TLWYRSPEV	0.044	8.234	8.422	5.389
TLYEAVREV	0.007	14.006	1.986	3.194
TLYEHNNEL	0.014	7.925	6.798	0.562
TMADQIVTV	0.003	4.56	49.333	0.2
TMDVAPVIL	0.599	7.984	49	49
TMGFEVPGV	0.343	36.667	10.424	1.578
TMHELVTHV	0.027	11.315	16.405	24.833
TMIDFPQMV	0.013	31.2	36.444	1.66
TMIGEPMNFV	0.434	10.38	19.324	0.505
TMINAIPVA	0.472	8.11	12.438	17.2
TMLARLASA	0.695	18.014	15.496	10.989
TMLDFPQHV	0.007	14.981	0.994	12.5
TMMSRPPVL	0.23	12.913	17.795	0.543
TMSLNIITV	0.177	6.305	0.246	0.414
TQILSVPKV	0.299	59.286	9.757	4.015
TTFPRPVTV	0.146	32.222	3.987	0.169
TVADHIQKV	0.045	26.316	1.617	0.34
TVADKIHSV	0.015	2.605	5.326	0.603
TVAEFVAAV	0.074	6.387	2.821	0.582
TVAEKSFAV	0.132	5.732	3.753	3.572
TVAPFNPTV	0.058	9.734	2.741	3.957
TVAQIKATV	1.193	10.165	4.103	1.644
TVFEGRIYV	0.091	7.855	7.908	9.968
TVFEHTFHV	0.013	13.695	4.125	1.732
TVFSHAQTV	0.271	4.322	18.117	0.585
TVIAKVNNV	0.373	5.304	7.433	31
TVIQTVKEV	0.851	35.429	5.397	4.471
TVIRDPPSI	1.422	10.447	7.384	4.315
TVLDKQIMV	0.159	13.665	2.362	7.822
TVLDKTLSV	0.056	14.842	16.468	2.988
TVLGYISAV	0.17	4.74	6.412	23.071
TVLKKVSGV	0.687	17.691	7.953	5.267
TVLNEKQLHTL	2.428	12.653	8.952	12.639
TVMDSKIVQV	0.185	10.484	20.464	23.786
TVMGAEIRHVL	5.212	10.262	20.143	24.417
TVMGKIFAV	0.025	19.93	0.131	21.789
TVRQIISKL	4.49	6.149	19.75	5.683
TVVAVVAGV	1.069	8.42	5.723	2.919
TVVERLVKV	0.112	6.823	1.326	28
VAPPPPPVEV	2.269	20.543	12.864	17.171
VIAPKITSV	0.015	3.878	9.517	7.849
VIDQKVYEI	0.218	3.731	10.762	2.541
VIDVIHEV	0.675	10.695	3.57	9.328
VIHATVTSV	0.456	21.718	11.824	6.036
VILHHEYFL	0.687	8.403	4.801	5.953
VILPTVHEV	0.008	13.389	21.592	1.307
VITETVVEV	0.055	10.886	3.977	3.263
VIVDTFHGL	0.389	10.961	10.389	2.589
VIWGKVTRA	0.348	11.203	85	9.07
VLADALKSI	0.092	68.75	6.275	2.638
VLAEIPQQV	0.002	11.901	28.55	0.648
VLAELKEYA	0.368	5.215	8.03	15.855
VLAELPQQV	0.003	16.44	24.129	0.922
VLAFENPQV	0.068	7.018	23.154	6.746
VLAHTILGV	0.061	18.557	14.759	5.222
VLAKELVEV	0.007	5.652	11.572	4.228
VLAPHLTRA	0.059	11.28	21.347	3.825
VLAPLPLHGV	0.089	4.464	5.01	5.172
VLDDKDYFL	0.01	8.978	8.821	0.734
VLDDKLVFV	0.003	8.934	7.615	0.731
VLDDKLYVV	0.003	5.3	4.302	0.813
VLDDNKLLTL	0.136	8.71	1.116	3.926
VLDGKIVAL	0.009	10.805	9.471	0.296
VLDGNVVGI	0.077	4.83	7.984	4.9
VLDLEPKAV	0.248	11	4.003	8.356
VLDPNMDLRTV	0.381	19.772	4.712	12.574
VLDSKSVEV	0.01	23	4.8	1.461
VLDSVDVRL	0.05	6.962	10.978	2.088
VLDTSVAYV	0.027	10.325	18.364	3.708
VLDVGGAVTAV	0.941	8.23	11.46	34.667
VLDVIHEV	0.104	30.364	6.934	4.393
VLEDKVLSV	0.016	20.565	4.798	1.219
VLEDPVHAV	0.021	7.365	24.452	1.944
VLEKSLLNV	0.287	10.537	5.742	14.692
VLEPSVVTV	0.023	10.689	3.39	1.777
VLFEGRTVQL	0.032	8.117	45.25	1.965
VLFEHAVGYA	0.404	7.308	26.308	18.938
VLFEKEVNEV	0.045	4.888	16.162	7.562
VLFENTDSVHL	0.073	14.608	17.17	5.147
VLFGLLREV	0.036	15.042	19.882	2.526
VLFGVETHV	0.027	7.143	16.243	3.601
VLFTGVKEV	0.025	7.689	30.706	2.141
VLGAITSV	1.271	7.276	26.615	22.438
VLGEFLKEI	0.134	33	64.286	3.722
VLGIVVGV	1.409	10.766	32.385	50
VLGKVNEI	3.488	32.111	52.692	20.043
VLGNALEGV	0.24	44	9.856	21
VLGPKIEAV	0.015	28.2	26.154	2.426
VLGPLKSV	2.752	10.976	5.816	23.5
VLGPPVPEI	0.017	25.429	25.433	1.502
VLGPTLKNV	0.085	4.716	53.462	5.724
VLGVVTGV	1.802	11.067	40.571	42.5
VLGYISAV	2.38	35	2.967	26.3
VLHDRIVSV	0.003	43	21.408	0.378
VLHELTFQA	0.089	4.407	14.91	7.07
VLHPGLLAQV	0.095	7.474	20.911	5.062
VLIDYQRNV	0.027	8.099	20.964	1.627
VLIEILQKA	0.026	8.355	2.066	4.853
VLIGSNHSL	0.072	8.425	1.919	0.987
VLIPKLPQL	0.003	11.221	26.154	0.158
VLISGVVHEI	0.465	3.082	20.304	14.631
VLLAAGPSAA	2.986	18.457	23.154	56.667
VLLDHLSLA	0.066	21.154	32.923	6.686
VLLDTANKKVFL	0.943	7.172	72.5	25.545
VLLEQEKTFFT	2.987	28.6	12.36	58.333
VLLESEQFL	0.041	49.333	2.784	2.989
VLLGGVASL	0.034	16.04	16.568	1.396
VLLGKVYVV	0.018	9.155	31.333	2.25
VLLKARLVPA	3.283	9.729	7.243	58.333
VLLPAKLEV	0.025	21.615	24.387	2.353
VLLPKVVNT	0.154	6.324	68	6.538
VLLSDSNLHDA	3.315	5.925	22.857	75
VLLSEQGDVKL	0.385	46.667	10.21	30.167
VLLSQPTVV	0.078	14.241	10.393	3.786
VLMDNMKHLL	0.217	9.845	1.923	3.925
VLMEYIRSL	0.01	16.59	7.63	0.186
VLMKALEYL	0.052	5.225	9.861	3.139
VLMKDVQEI	0.03	11.173	6.787	2.866
VLMNQPPQI	0.021	14.506	32.385	1.194
VLMNQPPQIAP	3.984	5.373	6.004	58.333
VLMQDSRLYL	0.433	18.1	6.269	8.402
VLMSLVIEM	0.087	9.171	9.676	1.404
VLMTEDIKL	0.078	4.964	3.138	4.818
VLMTQQPRPVL	1.796	17.753	12.945	17.829
VLNEYFHNV	0.005	23.862	20.304	0.997
VLNPHEALA	0.601	5.778	14.163	7.886
VLPGLIHKV	0.008	7.282	4.43	0.879
VLQDIQVML	0.024	9.129	2.588	1.082
VLQETLKSL	0.104	7.766	9.206	1.753
VLQGAVPTV	0.014	11.699	11.035	2.357
VLQGKLAEV	0.027	9.75	18.286	3.8
VLQYVVPEV	0.037	44	1.665	3.477
VLSEKVSQL	0.025	12.321	6.98	0.393
VLSELAARL	0.082	5.169	19.279	2.9
VLSELLWQV	0.007	12.211	6.961	2.386
VLSGPPAVA	1.022	7.54	4.413	8.064
VLSNVEVTL	0.067	8.051	25.333	1.741
VLSSIETGV	0.141	10.183	19.882	16.523
VLSSPLALA	0.559	12.86	14.205	18.375
VLTEFTREV	0.038	6.064	5	1.524
VLVDQTTGL	0.078	8.95	9.628	1.913
VLVDRTIYI	0.044	11.245	11.962	1.05
VLVQLIHSV	0.019	6.743	6.925	3.905
VLYDQPRHV	0.015	11.453	18.701	0.478
VLYGNKITEI	0.461	2.95	6.475	7.354
VLYGNKITEL	0.208	8.813	8.64	2.105
VLYPHEPTAV	0.055	7.275	24.032	3.084
VLYSIAEKV	0.057	5.363	18.922	3.896
VLYTGVVRV	0.01	6.234	11.651	1.749
VMADIRELI	0.448	3.508	1.316	6.491
VMAPRTVLL	0.117	14.848	4.951	0.256
VMDSKIVQV	0.003	3.523	24.774	0.565
VMFGGKQVVV	0.755	4.552	11.806	14.185
VMFKEPVEV	0.009	16.07	4.877	0.991
VMFKTPVSI	0.214	5.389	32.615	1.635
VMGKIFAV	1.332	4.254	19.059	15.109
VMIAGKVAVV	2.514	33.375	10.974	25.364
VMIGGEPYTL	0.528	32.889	12.662	5.222
VMITKLVEV	0.013	19.982	35.333	1.184
VMLGGRNIKV	0.621	8.004	3.83	31.2
VMMEEFVQL	0.009	6.352	25.433	0.347
VQIGDIVTV	0.056	21	14.524	2.182
VTASERIFV	3.514	14.234	11.85	10.641
VTEALLLSV	3.039	13.714	18.857	22.5
VTLDGIPEV	0.03	16.22	13.698	1.417
VVAPPGVVV	0.768	6.325	0.987	1.954
VVFEIQGTTV	0.9	5.638	12.202	17.857
VVFNDPEKV	0.326	13.803	16.252	3.989
VVIILIIL	15.716	27.812	20.536	27.75
VVLLLLLL	11.916	35.429	25.7	33.25
VVLPAPPAV	0.062	26.474	2.409	1.595
VVMNVVHQL	0.067	5.959	1.237	0.409
VVVDPIQSV	0.067	5.591	2.679	0.885
WLDETLAQV	0.024	17.42	8.211	3.076
WLDNPKIQL	0.078	15.15	1.287	0.97
WLIEDGKVVTV	0.241	7.774	21.469	18.625
WLLDNVRKV	0.046	35.571	20.536	2.41
WMLDKLTGV	0.047	18.971	19.088	3.475
WQDVLPVNI	2.47	39.75	11.413	9.25
YAAELIERV	0.144	31	9.711	1.804
YAFPKSITV	0.034	24.64	1.355	0.126
YAIKNIHGV	0.192	5.421	6.526	1.325
YFSSVEEVASV	4.532	26.737	34.545	11.602
YGPGLTHGV	3.197	16.12	15.489	3.495
YIHNILYEV	0.027	12.136	11.214	1.652
YIKDGITRV	0.081	9.661	4.043	1.002
YILEGEPGKV	0.257	16.4	26.346	15.364
YIQPQPLGV	0.054	6.894	4.988	1.279
YLADIFTKL	0.002	5.477	2.426	0.113
YLADPMKARV	0.077	8.44	10.812	4.81
YLADVTNAL	0.006	9.866	1.009	0.192
YLAGEAPTL	0.014	12.208	2.502	0.394
YLAPHVRTL	0.006	3.863	0.524	0.033
YLDEIVKEV	0.001	7.448	3.572	0.348
YLDEYIARM	0.009	6.839	2.438	0.148
YLDGHLITTV	0.029	17.728	9.752	3.281
YLDGVHTV	0.051	23.414	6.905	1.956
YLDIKGLLDV	0.596	25.857	23.41	20.217
YLDLFGDPSV	0.228	36.167	14.042	11.842
YLDLSENRL	0.094	16.24	3.196	1.393
YLDPAQRGV	0.016	9.139	4.582	1.279
YLDPNQRDL	0.069	12.479	1.687	0.367
YLDPRITVA	0.027	5.488	3.06	1.134
YLDPSLNSL	0.001	5.673	0.793	0.115
YLDPSVLSGV	0.034	10.98	9.597	3.468
YLDQGTQIFL	0.096	14.323	3.934	4.594
YLDRFLAGV	0.068	16.18	16.892	6.39
YLDRLIPQA	0.04	11.32	10.987	3.401
YLDTINRSV	0.021	11.845	3.733	1.353
YLEDFITNI	0.026	13.833	13.108	1.185
YLEEFITNI	0.029	14.443	14.024	1.578
YLEGLVRGL	0.348	15.625	6.303	1.989
YLEPKLTQV	0.003	7.482	4.42	0.614
YLFEKTFNM	0.004	2.982	3.357	0.065
YLFERIKEL	0.003	4.675	1.418	0.049
YLFHVQEV	0.138	17.469	18.156	2.151
YLFREPATI	0.07	11.245	8.154	1.333
YLGDGPKLV	0.061	16	16.847	2.286
YLGEGPRMV	0.052	15.442	10.806	1.806
YLGEIVRNI	0.065	14.316	17.591	1.892
YLGEQIQKL	0.005	10.606	4.652	0.282
YLGPHIASV	0.002	6.958	4.127	0.479
YLGQVTTI	1.26	43.667	21.286	7.522
YLGRLAHEV	0.065	26.211	19.809	4.338
YLHDQNPDAAL	0.197	31.3	4.991	4.206
YLHDVKNILQL	0.062	14.943	8.238	1.565
YLHNQGIGV	0.111	14.196	10.742	3.837
YLHSQVVSV	0.003	6.969	3.698	0.462
YLIEKSRVV	0.039	14.392	5.137	0.558
YLIGGDVKSL	0.139	22.571	6.299	4.666
YLISQVEGHQV	0.082	36.167	29.941	6.836
YLLDLHSYL	0.007	9.11	3.949	0.246
YLLEKFVAV	0.001	7.529	4.497	0.389
YLLEKNRVV	0.049	17.111	7.703	0.926
YLLEKSRAV	0.014	12.509	3.974	0.69
YLLEKSRVV	0.036	14.627	6.467	0.802
YLLPAIVHI	0.005	6.231	8.971	0.583
YLLPKDIKL	0.004	7.595	3.083	0.188
YLLTHPPPIM	1.085	14.943	8.942	6.179
YLMEGSYNKV	0.031	4.616	23.333	5.471
YLMEVTHDL	0.004	11.437	2.202	0.278
YLNDFTHEI	0.001	6.611	3.389	0.153
YLNDLIHSV	0	5.357	3.021	0.188
YLNHLEPPV	0.091	21.282	14.849	7.891
YLNVQVKEL	0.083	13.842	3.074	0.502
YLPDIIKDQKA	0.308	10.856	33.455	10.53
YLPEDFIRV	0.007	17.099	15.926	0.53
YLPEWKENI	0.109	29.077	16.739	1.657
YLPPATQVV	0.042	12.883	4.532	0.384
YLPYPIHQV	0.004	9.472	7.509	0.402
YLQDVIMQV	0.001	5.092	6.974	0.34
YLQEIQTQL	0.004	8.075	1.767	0.18
YLSPDLSKI	0.028	12.264	8.916	1.491
YLSPDLSKV	0.006	10.6	10.138	1.401
YLSSLRGIGL	1.196	25.952	7.62	18.188
YLTDRVMTV	0.002	6.297	4.847	0.295
YLTEDVKRL	0.045	23.345	8.622	0.575
YLTNEGIQYL	0.023	14.354	8.478	1.325
YLVPELDGV	0.024	27.688	23.513	6.448
YLVSHPNEV	0.011	12.117	6.383	0.551
YMAELIERL	0.005	14.184	5.899	0.27
YMDSPQSIGF	1.577	11.939	5.028	1.939
YMHGFFMDI	0.907	16.09	31.733	4.156
YMIAHITGL	0.03	9.289	4.425	0.317
YMIGSEVGNYL	0.419	32.222	15.674	5.638
YMINFIHKL	0.003	7.003	5.774	0.079
YMLDLQKQL	0.021	13.562	4	0.245
YMNNDLIGL	0.058	15.567	9.486	1.257
YMNSVIQQL	0.006	6.197	1.959	0.084
YMPIPVGV	0.608	27.375	25.2	5.21
YMPMAPQNV	0.307	25.333	13.396	1.34
YQFGEIRTI	0.14	13.468	7.249	0.29
YQIAEQFRV	0.08	23.241	30	2.733
YSLEKVFGI	0.364	13.409	19.044	2.317
YTLEKMFRV	0.028	7.088	16.676	1.35
YTSPVNPAV	0.106	10.268	3.216	1.433
YTTDRVMTV	0.123	7.573	4.995	0.517
YVADLGAMVV	1.602	27.375	10.614	15
YVDDFGVSV	0.035	10.789	2.325	0.559
YVDPVITSI	0.013	5.575	0.972	0.285
YVGSVRPLV	0.827	16.04	7.229	7.143
YVINDLTAV	0.066	17.704	5.717	2.554
YVLEGLKSV	0.018	13.103	4.844	1.445
YVLPEVSKV	0.016	8.59	6.333	1.125
YVPETVYRV	0.028	15.258	9.19	0.543
YVTDVLYRV	0.024	10.447	10.854	1.351
AAARGILQ	55.909	35.429	38	55
ATPALPEK	39.778	4.433	6.872	37
AVDPNRAVPL	4.159	0.728	7.737	12.87
CGPGGGSL	61.25	3.245	12.438	23.286
DGNRVLVTV	12.258	0.692	29.294	13.202
EELGATLTS	57.727	49	72.5	53.333
GGGSVCGY	87.5	49.333	53.846	51.667
GRAPATPLP	39.556	26.474	35.111	55
HAAAAPGPPLP	34.643	3.22	18.299	3.354
IVRKIGTNL	6.904	6.316	16.964	13.833
KDGPVCLQVK	58.636	9.211	29.412	33
KIGDFGLAKA	2.681	2.306	20.679	32
KLAQAPGLR	12.002	0.394	7.341	10.961
KYFGGVLEY	6.147	0.917	19.221	46
LSRIKLAIK	53	1.943	28.65	27.25
LSRLKLAIK	46.4	1.741	25.567	19.5
NKYEDEINKR	49.25	14.633	57.222	20.435
PLLKVRSQ	73.75	16.39	81.667	85
QAVPGAKDGT	60.625	15.375	56.667	29.333
QISPIPAL	5.174	0.767	2.506	21.737
QKPRHGLLI	48.8	19.596	27.667	60
QVQLKQSGP	80	10.11	66	14.969
RNVSTGDVNV	46.2	4.676	16.333	4.908
SLLDKLLQ	5.75	4.193	47.75	4.339
VKHLKVGQ	90	4.454	7.927	58.333
VLQQHAAA	14.856	11.955	17.33	42.5
VTVADHIQK	30.409	7.559	37.5	13.179
VVAAHLAGA	2.327	0.49	11.809	26
VVIIILLI	14.548	11.04	52.692	36.667
VVLLLLLI	16.755	3.397	59.444	56.667
AARPAAGPAL	16.38	20.435	0.223	1.811
AARPATSTL	6.92	6.37	0.024	0.709
AASKERSGVSL	17.665	40.8	1.653	28.375
AAVRIGSVL	13.15	26.474	0.881	6.026
AEVSQPRLAEL	22.231	30.455	9.867	20.696
AGKPPPGL	29.2	31.4	6.738	11.744
AGLLAPAP	76.667	82.5	58.889	85
AGLPPPSV	14.315	38.6	13.561	16.955
ALPKEDPTAV	0.371	19.386	0.313	21.895
APAAIPAL	24.396	29	0.078	9.23
APAALPAL	28.222	34.143	0.092	12.204
APAAPGLSL	7.979	9.23	0.003	1.47
APAERQIDL	16.16	21.949	0.031	4.723
APAGGAGAL	19.99	20.978	0.013	7.822
APAGGTLLL	9.227	11.064	0.032	2.689
APAGRKVGL	16.51	18.157	0.01	5.296
APAGRKVGLIA	45	36.5	0.602	50
APAGRKVGLIAA	44.6	42	0.916	48
APAGVLPEL	4.01	10.791	0.02	1.518
APAIGRYIRTL	24.917	30.273	0.047	26.5
APAKNIATSL	17.884	21	0.026	15.6
APALAPTL	25.244	35.286	0.118	10.718
APALGRVGKVV	20.621	40.4	0.337	56.667
APALVSKKL	15.533	19.596	0.032	4.062
APAPAAQRL	7.983	12.283	0.022	1.575
APAPAPARSL	11.372	12.974	0.01	3.899
APAPIHNQF	8.436	7.821	0.018	0.4
APAPKAYVL	8.007	13.3	0.007	0.803
APAPPKAEA	13	12.249	0.052	7.347
APAPPPVAV	2.469	6.672	0.009	1.264
APAPPSKVI	10.588	13.394	0.019	2.412
APAPPSSGL	6.083	7.75	0.006	1.685
APAPRKASLL	21.961	21.59	0.011	11.068
APAPRPSL	20.402	22.229	0.009	4.087
APAPRPSLL	7.834	9.183	0.004	0.756
APAPSTVHF	9.662	6.755	0.02	0.582
APAQNPEL	25.756	38.8	0.185	10.978
APARASVIL	20.747	18.843	0.022	7.125
APARLFAL	30.318	37.833	0.084	8.253
APASAVSGL	13.651	14.456	0.028	7.809
APASFGKSF	23.764	14.291	0.031	2.048
APASPFRQL	7.658	9.821	0.005	0.93
APASRLLAL	9.088	11.792	0.003	1.587
APDGLPAL	16.95	27.812	0.252	9.365
APDKHHITPLL	14.846	22.486	0.15	8.295
APDQHTRLL	5.611	9.157	0.019	0.916
APDSQRLKL	10.726	12.196	0.013	2.262
APDSQRLKLL	22.985	23.862	0.099	15.327
APDVGRMGI	21.079	22.686	0.146	17.2
APDVGRMGIEI	25.049	50	0.805	50
APDVGRMGIEIL	38.2	57.143	0.46	49
APEEHPVL	24.708	42.5	0.31	8.827
APEEHPVLL	6.912	13.463	0.068	1.712
APEFRRLGL	31.4	23.448	0.017	9.927
APELSHVL	24.854	49.333	0.273	11.541
APFLRNVEL	9.129	15.958	0.013	1.41
APFPRGEL	30.091	26.421	0.036	6.352
APFQGRVL	35.615	31.2	0.059	8.66
APGLIKTSF	31.3	17.704	0.037	5.299
APGPGLGL	33.625	35	0.224	20.435
APGPGLLL	28.259	28.533	0.243	11.496
APGPPISRF	15.849	8.166	0.06	1.349
APGQGGIL	59.091	54.375	0.426	39
APGVRAVEL	19.553	27	0.033	6.782
APHLVGPHL	14.137	21.103	0.02	3.567
APHPPLSVV	7.238	10.222	0.012	2.352
APIASIHSF	10.076	11.712	0.035	1.057
APIERVKLL	7.487	16.07	0.062	1.316
APILKRAL	41.143	45.667	0.071	11.068
APIQGSRNL	13.954	19.263	0.019	3.808
APKLPERTVL	24.479	22.457	0.01	10.166
APKPGGLSL	9.869	9.708	0.001	0.747
APKPKWTQL	9.174	9.083	0.005	0.805
APKRPPSAF	18.419	8.177	0.004	0.979
APKRPPSAFF	30.091	11.027	0.017	5.074
APNLRGSGV	28.926	29.615	0.079	19.731
APNSRPALL	15.178	13.305	0.012	1.743
APNYRLKSL	19.738	20.543	0.008	2.51
APPEYHRKAV	31.05	50	0.426	23
APPPPAHAL	4.148	8.989	0.01	0.404
APPPPGAAV	6.654	11.568	0.043	2.805
APPPPPKAL	6.435	10.14	0.011	0.46
APPRPGSSF	21.408	11.781	0.028	2.016
APPRTPLTAL	19.146	19.439	0.003	12.491
APPSKPTVL	12.968	18.157	0.031	1.039
APPTVCPTGPPT	51	66.25	6.384	85
APQPIPRL	18.653	25.81	0.13	5.436
APQRPLSTF	20.977	10.663	0.013	2.644
APQTHLGL	38.6	42	0.227	16.364
APRAALTRL	20.184	14.437	0.004	4.225
APRAASIVL	20.414	15.55	0.002	3.443
APRALPGSAVL	13.185	25.333	0.006	18.625
APRAPGTQF	17.523	8.263	0.002	0.92
APRAPPGPAGL	13.78	18.629	0.011	12.806
APRAPRALAAA	30.545	26.737	0.136	38.5
APRAVFPSI	19.184	16.96	0.012	5.313
APRDNVTLLF	21.789	11.947	0.097	1.064
APREALAQTV	21.934	25.762	0.077	20.739
APRELGLGL	14.901	16.52	0.005	5.739
APRGAGVSNF	35.154	15.108	0.013	5.475
APRGVFVPT	37.1	20.087	0.194	22.188
APRIITGPAPVL	14.007	33.25	0.03	27.625
APRIPVTL	19.796	23.448	0.011	3.442
APRKPDWDL	25.829	27.875	0.038	6.987
APRKPGIFP	32.667	17	0.254	26.9
APRLETKSL	22.215	18.557	0.002	2.421
APRLGISL	33.188	32.222	0.012	7.401
APRLMITHI	24.396	26.579	0.064	14.769
APRLPITGL	12.68	11.899	0.002	3.158
APRPASGPIRP	53.667	20.565	0.758	46
APRPDRLVNRL	29.48	18.043	0.012	18.25
APRPGALL	31.95	26.789	0.013	7.444
APRPLGPLVL	15.756	15.633	0.004	0.806
APRPLQPYL	8.789	10.951	0.005	1.368
APRPPPKPM	19.019	7.54	0.001	0.944
APRPPTAAP	22.246	12.253	0.03	10.906
APRPVPKPRGL	26.579	22.971	0.028	11.105
[truncated: 1,087 more rows]

## Sheet: 293S
	A*02:01	A*03:01	B*07:02	C*07:02
Peptide	% Rank	% Rank	% Rank	% Rank
AASKERSGVSL	17.665	40.8	1653	28.375
AIDPHLLLSV	0.335	7.825	8.446	14.985
ALADIAQSQL	0.18	10.447	3.995	6.202
ALAGVSFEI	0.061	6.784	10.762	5.793
ALAPGLPTA	0.013	3.544	5.864	3.811
ALASEIQGL	0.055	9.042	6.796	3.641
ALATLIHQV	0.004	5.188	10.474	2.97
ALDANIARL	0.052	8.774	4.219	2.491
ALDEAAAAL	0.057	10.022	1556	2.193
ALDEKLLNI	0.015	5.014	8.477	2.093
ALDKALTSV	0.017	7.207	4.307	5.626
ALDKATVLL	0.061	5.009	2.263	2.512
ALDSGASLLHL	0.462	9.489	9.893	19.038
ALDSTNVEA	0.53	9.973	10.052	20.522
ALDTSNVMV	0.094	9.644	9.358	8.465
ALEEQLQQIRAE	36.333	49.667	81.667	85
ALFQHITAL	0.012	2.452	0.973	0.244
ALGTVTNV	1.53	30.273	44.25	45.5
ALIEKLVEL	0.002	4.46	2.008	0.183
ALKPDLVNV	0.016	5.128	7.894	3.927
ALLDRIVSV	0.001	3.654	4.234	0.555
ALLESSLRQA	0.499	10.343	37.25	49
ALLGILQHV	0.004	6.024	17.477	3.841
ALLSAVTRL	0.044	5.619	6.197	2.393
ALLSLDPAAV	0.349	26.421	31.067	49
ALMHALTDL	0.295	12.019	5.676	9.34
ALNELLQHV	0.004	5.791	10.59	2.29
ALSKIIAVL	0.138	6.989	2.505	3.035
ALTELLAKI	0.069	11.683	19.676	8.46
ALTPVVVTL	0.012	3.874	1652	0.295
ALVDIVRSL	0.03	5.347	2.105	0.352
ALYVAVVNV	0.084	4.368	24.548	10.238
AMAEMVLQV	0.005	4.336	13.052	1.755
AMIELVERL	0.016	11.224	9.39	1.098
AMLLEIPYM	0.241	8.577	12.07	2.727
AMLPSITNV	0.005	3.86	10.952	1.909
AMVDVIFADV	0.548	28.4	55.556	37.667
AQIEVVPSA	0.069	7.675	8.986	3.459
ATIGELAQV	0.151	8.036	12.857	7.376
AVAELNYGL	0.256	10.612	3.342	6.015
AVIDVGINRV	0.476	4.108	17.909	17.8
DGAVIILSLA	47.75	75	52.308	85
ELDRTPPEV	0.327	16.3	8.026	6.836
ESVAILPQL	5.115	24.04	8.389	5.581
FIDDANYSV	0.016	17.988	3.759	1.375
FLDATLTSV	0.005	10.53	4.559	1.328
FLDHIIASV	0.004	7.555	5.141	0.986
FLDKELTGL	0.016	10.488	4.449	1.771
FLLDKKIGV	0.005	10.972	11.261	1.28
FLLEKGYEV	0.002	12.208	7.791	0.638
FLQPELVKL	0.006	9.879	4.179	0.227
FLYSDEVQI	0.016	11.941	11.698	1.27
FMATIAEGL	0.182	28.2	10.773	2.955
FQDPVPLTV	0.007	6.167	2.12	0.105
FVNDIFERI	0.181	13.842	10.766	1.281
GIDSSSPEV	0.271	14.937	8.581	11.955
GIGSLTSV	6.558	46.333	37.875	56.667
GLAATLYSL	0.091	10.238	4.948	8.072
GLAHFVNEI	0.089	12.087	20.071	9.982
GLAPQIHDL	0.044	9.874	5.86	2.035
GLDDIKDLKV	4.408	7.276	6.735	7.378
GLDIPTVQV	0.066	10.898	5.841	11.376
GLDISSPGM	0.884	12.042	4.324	4.39
GLDPNKPPEL	0.145	6.213	11.431	3.715
GLDPTQFRV	0.009	33.875	41.8	38.5
GLGSITSV	1.378	8.393	22.167	5.188
GLIEILKKV	0.01	9.618	5.748	5.545
GLKNGVPAV	0.09	12.498	11.073	6.812
GMASDIPGL	0.057	9.475	4.509	1.872
GMIGLVTSL	0.082	44	0.185	35.5
GQFQGRPVSV	0.558	10.435	11.144	1.072
GQIEVVPEV	0.009	5.222	8.421	0.63
GSCSCASSCK	78.333	95	100	100
GSSPVAMQK	21.342	26.632	23.385	35.75
GVDDAANFRTV	3.275	49.667	10.714	44
HIIENIVAV	0.022	9.703	4.899	2.59
HINDSAPEV	0.242	7.605	2.284	0.477
HLAELIAEL	0.01	7.895	13.571	2.596
HLAPENFYI	0.039	6.043	1018	0.221
HLDEAIHVL	0.006	4.095	6.056	0.58
HLFDAFVSV	0.006	5.129	4.121	0.363
HLLEEPIYL	0.004	7.944	6.352	1.347
HLSELVQQI	0.027	15.05	7.939	3.893
HLYDIHVTV	0.005	5.935	6.918	2.93
HLYFETVTI	0.215	49.667	29.941	23.786
HQVPAVSSV	0.449	4.868	3.769	0.567
HVLDVIHEV	0.004	22.657	15.03	0.433
IARLPSSTL	10.633	37.833	14.428	21.842
IIILIIVL	9.057	46.667	37.625	42
IIILLIVL	11.257	37	14.157	26.4
IILLILVL	9.493	28.8	50.769	41
IILLLLLII	10.234	44.667	16.432	34.667
IILLLLVL	12.458	19.421	17.898	19.731
IILLLLVLL	2.973	9.146	1917	9.029
ILDDSPKEI	0.05	16.72	32.538	20.217
ILDDTAKNLRV	0.325	18.9	8.257	4.939
ILDEQAVQGL	0.133	9.158	13.778	12.759
ILENPPEEMKL	1.15	39.25	41.2	21.579
ILIDPIRVV	0.035	45	52.308	41.5
ILIILIVI	8.816	42.5	53.077	37.667
ILIILIVV	5.039	19.895	8.125	7.401
ILLHLESEL	0.218	11.349	27.905	13.952
ILLLLLLLL	1.308	34	21.633	27.875
ILMEHIHKL	0.001	6.861	18.156	8.952
ILNKVAPQA	0.357	14.462	24.129	5.953
ILTDITKGV	0.075	87.5	100	100
ITTDVLYTI	0.566	44.667	19.647	7.206
KIFDEILVNA	0.399	5.388	5.015	9.75
KIFEMGPVFTL	0.334	9.961	15.304	16
KIGEGTYGV	0.154	6.602	2.936	2.725
KILDLETQL	0.083	3.926	4.767	3.055
KIQEILTQV	0.012	10.929	13.797	5.714
KLDEDVKMI	0.066	1.905	2.393	0.578
KLDPKTMKV	0.003	3.165	0.598	0.504
KLDPTKTTL	0.03	3.332	8.982	2.167
KLDQVIIHV	0.004	11.648	8.036	10.508
KLDVGNAEV	0.089	5.476	8.075	1.998
KLEEIIHQI	0.007	4.341	9.784	2.798
KLGDLMVLL	0.036	5.351	1934	1.692
KLGPAPKTL	0.275	3.806	8.188	2.78
KLGSVPVTV	0.019	8.355	12.761	18.188
KLIDFGSGALL	0.363	5.124	6.198	1.06
KLISELQKL	0.018	5.142	17.977	14.215
KLLDPSTPVHI	0.076	21.128	51.923	39.5
KLLEIDIDGV	0.117	5.291	3.975	1.055
KLLGELHTL	0.006	5.77	22.214	5.402
KLLPEYPGV	0.007	1.532	1239	0.205
KLSEIPLTL	0.005	6.35	9.983	2.616
KLSEYEMSI	0.023	14.835	62.857	60
KMMDVTVTI	0.007	40.6	28.3	28.375
KPPPPAQEF	6.769	35.857	1018	12.815
KRNDYVHAL	2.598	5.939	8.598	8.956
KTASINQNV	0.792	6.303	12.57	10.182
KTLEGEFSV	0.083	2.122	1986	0.773
KVADLVLML	0.085	4.23	1391	2.643
KVAPAPAVV	0.366	6.029	2.575	2.539
KVDELTTEI	0.151	5.289	5.926	0.973
KVLDFEHFL	0.058	3.971	4.569	2.835
KVLDIIATI	0.047	3.253	10.59	8.402
KVLGIVVGV	0.053	5.77	0.301	5.789
LARPPPASA	7.101	44.667	50.385	85
LDSEALLTL	9.073	51.875	49.333	56.667
LLAFALQPL	0.962	5.747	7.989	1.176
LLDPSVFHV	0.002	20.283	16.667	9.823
LLDRFLATV	0.116	12.332	4.561	7.434
LLDVPTAAV	0.139	10.882	4.36	2.285
LLDVQPHTV	0.008	17.457	20.161	19.769
LLFEGEKITI	0.221	6.655	9.846	2.577
LLGPPPVGV	0.022	42	21.816	28
LLIILIVL	6.821	18.8	22.738	11.639
LLIILIVLL	1.633	15.192	22.238	14.323
LLILILLLL	2.348	33.625	22.333	22.562
LLILILVL	6.183	22.314	62.857	33.5
LLILLLLLI	4.163	16.86	26.115	17.857
LLILLLLLL	2.484	49.333	64.286	51.667
LLILLLVI	13.003	13.557	21.796	25
LLLAAPAQA	0.433	20.957	15.933	21.684
LLLDVPTAAV	0.132	30.636	63.571	41
LLLIILVV	5.818	39.5	22.571	35.5
LLLILIVL	6.323	16.58	24.613	15.309
LLLILIVLL	1.325	39.75	61.429	44
LLLLLLIII	5.589	19.702	67	37.333
LLLLLLLLI	3.42	15.475	28.9	22.438
LLLLLLLLL	1.958	48.5	67	58.333
LLLLLLVI	12.178	37.333	25.733	36.333
LLLLLLVL	7.648	20.152	23.436	22.875
LLLLLLVLL	1.582	40.6	70	55
LLLPGPSAA	0.182	15.142	5.391	1.367
LLPEGPPAI	0.041	44.667	7.848	46
LLSDVRFVL	0.192	9.898	9.174	0.695
LMVDHVTEV	0.006	87.5	60	53.333
MIRAAPPPL	4.461	13.438	5.327	4.897
MLDMSVPAV	0.062	16.89	29.765	35.5
MLLEIPYMAA	0.719	34.857	53.846	55
MPTIQITAL	17.232	70	26.077	21
NLAEKLIGV	0.011	18.8	18.455	3.008
NLAENISRV	0.035	16.51	13.066	4.947
NLAGVYSEV	0.142	21.154	21.714	3.151
NLIPYSPDV	0.088	12.883	7.232	0.987
NLLEIAPHL	0.019	25.619	16.072	33.25
NLNSIVPSV	0.015	13.685	7.03	1.519
PASPRLLAA	17.768	34.143	18.351	85
PLGPAPVSV	0.703	85	6.587	75
QLAQFVHEV	0.006	10.957	6.886	2.143
QLDDLKVEL	0.04	6.826	0.281	1.053
QLLDLRQQV	0.07	11.421	21.163	5.827
QLRLPGQQL	3.232	9.915	8.892	3.717
RIIDVVYNA	0.157	8.796	11.9	40
RILDIDIPMSV	0.196	3.569	4.921	5.931
RLAYINPDL	0.494	4.986	1118	17.857
RLDDAIHVL	0.008	8.926	0.804	11.15
RLDEARQML	0.086	5.325	11.604	0.264
RLDIIETNV	0.165	7.629	0.264	1.683
RLDPSGGALLL	0.428	2.557	5.075	10.359
RLDYITAEI	0.267	6.919	2.461	8.537
RLIPTLVSI	0.022	5.64	19.838	7.289
RLLDLDIPMSV	0.03	3.404	13.363	1.642
RLLDSEIKI	0.036	2.431	1915	11.128
RLLEATSYL	0.022	8.281	2.237	6.862
RLLEVPVML	0.008	13.655	39.286	1.169
RLLGEEVVRV	0.045	5.747	21.714	0.615
RLLPDTINSINL	0.512	3.404	4.365	21.211
RLMNDMTAV	0.029	2.634	3.739	28.25
RLNKVIKSV	0.108	15.775	1016	5.368
RLNKVISEL	0.076	10.402	1080	4.016
RLPDDDPTAV	0.228	3.71	10.642	1.02
RLPEAIEEV	0.01	4.957	8.446	14.785
RLQESVMEA	0.065	1.308	8.18	1.205
RLVPSVNGV	0.057	7.236	8.777	6.334
RLYDGLFKV	0.001	18.714	0.032	6.058
RQIDQFLVV	0.21	11.475	8.511	0.683
RVLDPSMVILEV	0.669	7.583	4.474	30.167
RVLPPSALQSV	0.523	5.327	0.989	18.531
RVSDINFTL	0.093	3.851	0.973	0.526
SADTTILFV	1.192	12.079	7.8	3.994
SIAAFIQRL	0.218	6.384	3.466	1.717
SIAEVVHQL	0.008	4.498	0.888	0.283
SILADRILL	1.344	11.605	2.579	9.873
SILEDPPSI	0.048	10.406	5.001	3.327
SISDVIAQV	0.015	5.302	5.624	1.553
SIYPSPTGV	0.032	1.975	2.607	1.23
SLADDSVLERL	0.162	6.569	15.948	12.583
SLADLQNDEV	0.214	28.667	25.367	19.077
SLAEGRLYL	0.044	4.099	1072	0.699
SLAGDVALQQL	0.265	18.6	11.842	12.731
SLDALLSQV	0.029	8.086	9.523	5.511
SLDDLLTNV	0.006	5.956	10.153	2.099
SLDQPTQTV	0.021	5.401	2.057	1.315
SLEESIRQV	0.064	8.984	11.604	2.937
SLELDPPSL	0.389	15.5	2.891	6.721
SLFGGSVKL	0.013	3.117	2.549	0.401
SLHDAIMIV	0.034	5.809	10.928	1.392
SLHEFLVNL	0.009	4.614	4.304	0.428
SLIDADPYL	0.012	11.656	6.027	0.784
SLIPTSPQV	0.004	4.382	5.55	0.995
SLLEKSLGL	0.021	4.583	3.047	1.166
SLLENLEKI	0.022	15.283	19.603	2.956
SLLPEGPPAI	0.083	13.374	9.936	7.345
SLMKLVSDL	0.375	12.702	3.884	5.943
SLQANVQRL	0.186	10.522	5.45	1.786
SLSDVVIVV	0.008	4.864	8.938	0.948
SLVDLYSQL	0.075	9.598	3.821	0.896
SLYDYNPNL	0.005	3.38	3.734	0.219
SLYEMVSRV	0.011	4.637	13.759	1.621
SMGFIVAV	1.425	31.5	39.429	23.714
SMGFLVAV	1.922	36.5	42.2	28.875
SMLEPVPEL	0.003	3.965	1570	0.175
SMMDPNHFL	0.01	4.446	1781	0.244
SMSADVPLV	0.07	12.351	28.65	5.155
SMSDIDLNL	0.051	8.561	5.246	1.158
SMTLAIHEI	0.489	22.029	13.637	5.645
SMVAGVVSV	0.041	9.244	8.538	3.513
SMYDKVLML	0.008	1.158	2.238	0.05
SQIEADFRL	0.319	19.474	9.619	1.749
SQVEILQRV	0.047	11.88	14.355	1.958
STLHLVLRL	1.072	4.208	6.291	2.986
SVAAQLTGV	0.33	8.808	6.343	11.534
SVLGSLSSV	0.117	6.434	3.369	5.726
SVLVSPPAV	0.35	9.445	4.137	7.455
TIAEGLTLAQV	0.499	27.562	29.706	28.375
TLADLVHHV	0.002	7.102	10.463	0.971
TLAETLVNL	0.018	7.145	4.92	1.462
TLATDILMGV	0.158	17.901	40.714	21.105
TLDDLIAAV	0.017	11.376	6.903	2.099
TLDENHPSI	0.021	10.012	2.6	1.219
TLDEYTTRV	0.01	8.57	7.552	1.398
TLDSKTQSL	0.041	6.1	0.845	0.449
TLGPVPEI	1.322	25.476	24.806	11.188
TLIDLPGITKV	0.035	2.186	27.524	10.293
TLMTDPVRL	0.058	10.205	6.103	1.797
TLQDIVYKL	0.009	7.374	5.459	0.426
TLSDIVVTL	0.005	4.722	2.342	0.192
TLSDVVVGL	0.016	5.933	5.319	0.762
TMADQIVTV	0.003	7.984	6.798	0.695
TMLELINQL	0.02	11.568	5.83	0.78
TMLELLNQL	0.032	13.867	6.449	1.486
TMMSRPPVL	0.23	6.398	0.994	0.414
TMQELIGLYV	0.791	17.975	41.8	27.625
TVADKIHSV	0.015	5.732	1617	0.582
TVMGAEIRHV	2.453	20.826	20.464	24.417
TVMGAELRHV	2.592	19.93	20.143	27.75
TVTTVILEV	0.368	7.748	9.894	4.953
VIDDLVYSI	0.083	11.168	6.025	2.397
VILPTVHEV	0.008	5.938	4.801	1.307
VLAEVPTQL	0.007	4.567	1619	0.285
VLAPLPLHGV	0.089	8.978	21.347	5.172
VLDDKLYVV	0.003	8.71	7.615	0.813
VLDEGKMKL	0.022	6.784	1483	0.615
VLEDPVHAV	0.021	10.537	4.798	1.944
VLFSSPPQM	0.067	1.991	2.987	0.388
VLGIVVGV	1.409	32.111	64.286	50
VLHDVIYVI	0.069	9.753	13.481	1.478
VLIDYQRNV	0.027	8.355	20.911	1.627
VLISGVVHEI	0.465	18.457	26.154	14.631
VLLAAGPSAA	2.986	21.154	20.304	56.667
VLLKARLVPA	3.283	21.615	31.333	58.333
VLMTEDIKL	0.078	17.753	9.676	4.818
VLNDIFSRL	0.042	5.126	3.548	0.571
VLNEYFHNV	0.005	5.778	12.945	0.997
VLQDIQVML	0.024	7.766	4.43	1.082
VLQQESNFL	0.485	21.667	8.333	7.185
VLYPHEPTAV	0.055	5.363	8.64	3.084
VMAPRTVLL	0.117	3.523	1316	0.256
VMQDPEFLQSV	0.31	21.769	25.433	10.685
VMVDGKPVNL	0.466	13.833	4.229	4.877
VVVDPIQSV	0.067	6.25	2.679	0.885
WLLLLLPPLSI	5.326	52.5	46.25	65
YLADIFTKL	0.002	5.477	2.426	0.113
YLDNGVVFV	0.005	6.659	6.971	1.063
YLDPAQRGV	0.016	9.139	4.582	1.279
YLEDTDRNL	0.324	23.759	5.813	1.971
YLLDLHSYL	0.007	9.11	3.949	0.246
YLVPELDGV	0.024	27.688	23.513	6.448
YMAELIERL	0.005	14.184	5.899	0.27
YMIAHITGL	0.03	9.289	4.425	0.317
YTFDPVTKV	0.023	3.445	4.646	0.29
YTPPPPPTA	0.328	6.14	2.173	0.573
YVLEGLKSV	0.018	13.103	4.844	1.445
ALEEQLQQI	7.468	4.159	41.8	50
APPPALPPK	25.146	2.49	1910	6.641
AVMDDFAAFVEK	20.644	0.633	47.5	45
GRFDEAYIY	13.177	3.285	90	75
GSDEEAEDEGS	82.5	40.8	92.5	85
GSDTDDNK	82.5	0.034	24.677	2.555
KFPLSKGL	37.9	4.693	25.633	18.969
LNVHMDSI	40	6.898	1573	7.078
PSLNYLVL	52.333	28.6	48.75	37.667
PVSPPAALS	34.786	8.816	9.113	60
QPTGGKARL	28.519	0.941	21.551	14.123
QTTPVAGSQSL	11.787	9.319	17.261	20.522
RAGLPPHSPG	57.727	11.213	1147	58.333
RAPPPPPPP	7.724	3.713	41.4	8.375
RVAQLEQVYI	5.914	0.4	14.843	36.333
SAEEVANGKK	56.818	5.89	51.538	48
TEELAYLK	75	24.44	68	65
VEALLGLVR	51.667	13.153	26.846	34.667
AAAAAAALA	14.363	28	12.643	18.375
AAAAPSPVL	3.712	10.559	0.353	1.625
AAAGPGAAL	3.996	10.659	0.161	1.453
AAPGAPAAV	3.915	25.381	3.204	3.441
AARAPPQAL	6.573	6.504	0.025	0.764
AARPATSTL	6.92	6.37	0.024	0.709
AIRNAMGSL	8.177	7.574	0.258	12.722
APAAGSKVL	17.4	23.448	0.012	5.447
APADYFRIL	12.611	17.889	0.06	1.341
APAGGAGAL	19.99	20.978	0.013	7.822
APAGRKVGL	16.51	18.157	0.01	5.296
APAGTTSSRVL	25.024	26	0.032	21.684
APAGVLPEL	4.01	10.791	0.02	1.518
APAKNIATSL	17.884	21	0.026	15.6
APAPAPARSL	11.372	12.974	0.01	3.899
APAPIHNQF	8.436	7.821	0.018	0.4
APAPPPVAV	2.469	6.672	0.009	1.264
APAPPTRHDF	21.763	12.468	0.046	3.209
APAPRPGL	27.742	27.438	0.036	12.306
APARGLLLF	24.438	9.099	0.178	4.987
APARLFAL	30.318	37.833	0.084	8.253
APASALVRIPL	26.263	26.368	0.05	35.5
APASAVSGL	13.651	14.456	0.028	7.809
APASFGKSF	23.764	14.291	0.031	2.048
APATVGLAF	21.263	11.387	0.028	3.031
APAVIHAL	17.839	25.857	0.066	4.987
APAYLPRSL	11.433	13.818	0.007	2.265
APDQHTRLL	5.611	9.157	0.019	0.916
APEEHPTLL	8.702	12.985	0.056	1.808
APEEHPVL	24.708	42.5	0.31	8.827
APEEHPVLL	6.912	13.463	0.068	1.712
APGAPAAVAL	14.154	19.772	0.035	12.306
APGLLKEL	36.083	54.375	0.431	19.615
APGLPTARA	30.318	21.231	0.574	37.333
APGPGLGL	33.625	35	0.224	20.435
APGPGLLL	28.259	28.533	0.243	11.496
APGPRFLVT	26.947	23.862	0.384	15.545
APGPSGQSV	10.948	17.951	0.049	6.887
APGQGGLL	56.364	50	0.472	35
APHGVVFL	7.806	5.429	0.311	12.37
APHPPLSVV	7.238	10.222	0.012	2.352
APIQGSRNL	13.954	19.263	0.019	3.808
APKAGPGVV	28.296	24.68	0.059	10.989
APKRPPSAFF	30.091	11.027	0.017	5.074
APLPDGRSL	10.522	17.42	0.011	1.828
APMQEKVTL	11.074	18.043	0.008	3.301
APNIISQL	22.831	27.75	0.143	4.014
APNVLRDGF	43.571	25.857	0.213	14.508
APPEYHRKAV	31.05	50	0.426	23
APPHGGIAL	14.325	17.062	0.05	3.809
APPPPAHAL	4.148	8.989	0.01	0.404
APPPPPKAL	6.435	10.14	0.011	0.46
APPQEQKQML	27.226	38.6	0.257	21.842
APPRTPLTAL	19.146	19.439	0.003	12.491
APPSKPTVL	12.968	18.157	0.031	1.039
APQPPEGRTL	10.176	17.617	0.012	2.824
APQTHLGL	38.6	42	0.227	16.364
APRAGQPLQL	14.873	14.424	0.01	1.058
APRAPGTQF	17.523	8.263	0.002	0.92
APRAPPGPAGL	13.78	18.629	0.011	12.806
APRAPRALAAA	30.545	26.737	0.136	38.5
APRESAQAI	20.862	19.596	0.006	4.235
APRGAGVSNF	35.154	15.108	0.013	5.475
APRGPGAEL	9.91	10.823	0.001	1.675
APRIPVTL	19.796	23.448	0.011	3.442
APRLPITGL	12.68	11.899	0.002	3.158
APRLPLPYGF	28.185	15.083	0.084	1.172
APRLPLSL	24.208	22.457	0.01	5.675
APRPAPVAQ	48.2	10.28	0.196	12.204
APRPASGPI	32.556	18.143	0.007	8.266
APRPASGPIRP	53.667	20.565	0.758	46
APRPASGPIRPI	43.571	34.286	0.216	40
APRPDRLVNRL	29.48	18.043	0.012	18.25
APRPGAGL	33.25	28.333	0.014	12.944
APRPSPDL	41.143	33.625	0.035	11.008
APRPTIINA	14.082	8.409	0.091	6.772
APRQPGLM	51	29	0.035	10.376
APRQPGLMA	21.5	11.003	0.034	13.833
APRQPGLMAQ	59.545	12.615	0.52	14.646
APRQPGLMAQM	15.756	16.1	0.011	10.182
APRQPPRHL	12.791	10.549	0.002	0.861
APRTIFQRV	16.31	17.765	0.075	5.461
APRTPGRHGL	22.123	18.029	0.006	4.24
APRTVALTALL	15.418	29.769	0.06	30.333
APRVLQQTL	17.987	19.246	0.004	2.083
APRVPVQAL	12.563	11.928	0.001	1.2
APSLVAPAL	11.946	21.103	0.014	3.474
APSPAPKQSF	22.338	12.962	0.035	3.334
APSPLQPAL	5.373	12.091	0.008	1.417
APSPPLSGL	6.494	7.729	0.008	2.011
APSPPRLLA	14.729	8.88	0.074	5.797
APSPRPLSL	4.346	6.182	0.002	0.355
APSQPNSQI	15.116	16.33	0.047	6.443
APSRNGMVL	24.854	23.138	0.014	5.085
APSSPGSPRPAL	32.389	29.231	0.022	26.7
APSTTVAP	55.455	59.286	3.81	65
APTPIQALTL	11.07	19.544	0.089	9.855
APTSAAAL	51	51.875	0.213	23.714
APVGGSPGL	12.116	20.174	0.059	8.29
APVGSGSAL	16.405	19.667	0.007	4.162
APVKPGPAL	9.407	13.266	0.003	1.941
APVYMAAVI	38.5	49.667	0.625	31.6
APVYMAAVL	31.45	40.4	0.139	13.81
CPRVNGVK	87.5	28.667	7.925	70
DPMKARVVL	25.317	28.667	0.115	6.144
EPQRPARSL	27.903	26.947	0.079	4.07
EPRFVLRAL	32.611	29.538	0.062	7.733
EPRPGAGSL	24.896	23.655	0.021	5.793
EPRPPHGEL	15.382	16.07	0.012	1.942
EPRYPPHSL	16.995	14.703	0.011	1.639
FPAGPPSHSL	4.46	15.058	0.021	1.282
FPHLVHAEL	10.208	30.636	0.037	0.885
FPNIPGKSL	11.893	18.686	0.01	0.782
GPAATSGAVL	29.52	9.435	0.014	1.484
GPAGPILSL	6.885	27.938	0.819	41.5
GPAPGRLGP	49.25	12.438	0.123	1.688
GPAPVGRFF	23.364	17.519	0.013	2.884
GPASRVSQL	13.979	21.462	0.079	3.486
GPDELRPML	9.4	16.76	0.06	2.011
GPDNVHVAL	8.173	52.5	0.549	49
GPGLNRTGV	42.667	23.345	0.158	9.514
GPHANPVAV	16.025	22.829	0.025	6.507
GPHPGTSDL	24.375	26.737	0.042	16.864
GPKPGGGPGL	26.316	20.696	0.011	2.521
GPKQQFSTL	19.777	18.986	0.026	7.891
GPMNLRAAF	36.167	30.818	0.509	11.474
GPNERIGMV	20.368	43	0.58	29.667
GPNERIGMVV	29.96	19.368	0.134	2.866
GPNTNGSQF	35.692	42.5	0.195	27
GPPGTGKTSL	36.083	16.35	0.064	2.02
GPPPPGPIL	10.836	20.304	0.004	7.256
GPQIPRAAL	22.308	13.399	0.001	2.759
GPRAPGPSL	14.548	15.2	0.007	2.123
GPRAPGPSLL	15.844	19.246	0.011	1.83
GPREAFRQL	21.776	22.2	0.013	3.88
GPRPPSARDL	27.677	12.955	0.065	1.427
GPSPNPLIL	11.231	14.899	0.018	3.133
GPTKPPSQL	16.05	13.414	0.013	2.389
GVPPQKDQCI	18.605	4.603	0.128	2.36
GVRPFGVSL	2.6	13.872	0.639	18.938
HMECEIKL	6.095	16.43	0.195	5.037
HPAAFPLPV	10.464	14.854	0.03	1.595
HPGPVNSEL	10.396	39	0.019	21.105
HPHSGSGRSVL	37	12.075	0.02	0.708
HPNGNITEL	7.217	22.514	0.193	7.941
HPQSDLLGL	17.452	17.198	0.058	3.825
HPRIITEGF	42.833	35.143	0.014	3.759
HPRSPNVL	39.111	8.558	0.001	0.469
HPRSPTPTL	9.787	19.754	0.018	3.985
HPRTSITVV	20.529	20.043	0.034	3.85
HPRVPSLTTV	14.863	14.608	0.006	1.778
HYLNVAFDL	15.049	10.656	0.076	1.266
IIILILVI	15.938	44.667	15.681	27.75
IMNCCEQCGE	76.667	12.894	0.028	1.089
IPAGGVLTL	5.997	49	0.29	22.75
IPAGKAGL	48.8	6.473	0.011	0.5
IPAKPPVSF	9.714	21.692	0.047	4.631
IPDHFRPPL	13.525	63.75	0.979	31.6
IPELKASI	38.6	54.375	0.812	11.466
IPELYRRL	33.062	15.8	0.017	0.805
IPKNNPPTL	10.77	13.429	0.013	0.477
IPNEIIHAL	2.194	10.248	0.009	0.544
IPNERTMQL	6.021	7.94	0.024	0.272
IPPPPPPAM	4.532	20.652	0.034	2.638
IPQQLLTTL	9.526	15.067	0.011	0.39
IPRDPSQQEL	6.018	30.727	0.135	4.689
IPRITIEM	35.077	34.143	0.022	3.912
IPRNLIGSEL	30.182	11.312	0.007	0.84
IPRNPPPRL	14.654	37.5	0.063	21.789
IPRTPLSPSPM	44	10.321	0.01	0.692
IPSPSLVSL	4.328	16.31	0.037	1.666
IPTSSVLSL	9.76	57.143	0.364	12.667
KNHVIISI	25.805	24.04	0.075	12.444
KPAPGPGL	26.658	12.626	0.025	8.17
KPAPQTLTGL	11.115	15.375	0.112	3.21
KPFAEVRIL	11.941	28.6	0.33	17.457
KPFLGIGL	30.818	12.838	0.014	1.746
KPGPVGPEL	5.852	23.345	0.016	11.835
KPGVGKTTL	22.508	7.117	0.002	0.653
KPKAPPPSL	6.748	12.845	0.042	2.318
KPKFSGFTF	29.4	7.497	0.044	1.517
KPLPPNVGF	9.867	7.669	0.054	0.25
KPPSEYFPI	27.452	23.207	0.079	4.67
KPQDYKKRL	23.345	13.877	0.015	2.823
KPQSKELTL	11.374	11.293	0.003	1.219
KPREFALAL	13.592	8.245	0.006	0.68
KPRPIIPML	6.439	4.975	0	0.398
KPRPPPSQL	5.72	9.237	0.005	0.309
KPRVPPATAF	21.789	22.971	0.038	15.855
KPSESIYSAL	19.078	10.911	0.044	4.704
KPSPIYGGL	13.338	9.882	0.018	2.03
KPSPPPVKEL	7.424	37.833	0.542	25.909
KPSQTTHI	39.222	14.089	0.013	1.967
KPSTKALVL	13.81	14.316	0.007	1.54
KPVYPGQTL	10.788	20.739	0.023	3.503
KPYIRTSL	23.873	17.864	0.054	9.795
KYFDEHYEY	6.421	8.378	0.49	4.031
LAVVAGVAAE	55	30.273	6.108	10.641
LILLILVV	12.57	4.361	0.354	1.533
LIRPVSASF	7.132	22.657	5.73	14.462
LLLLLLVV	7.491	8.264	5.403	8.205
LPAGWILSH	29.96	34.429	0.286	14.462
LPAPLPGL	6.588	48.5	0.961	31
LPDATSSHRTV	25.488	9.428	0.019	0.606
LPDERTISL	3.002	30.455	0.099	7.978
LPEAKKPRL	24.167	53.75	0.327	14.831
LPELKSTL	14.089	25.476	0.1	4.209
LPGPKEPVL	11.702	14.272	0.018	1.868
LPHAPGVQM	17.652	24.56	0.142	4.298
LPKNNPPTI	13.571	9.416	0.003	0.809
LPKQPPLAL	9.455	16.05	0.065	3.14
LPKSPPYTAF	32.778	19.333	0.035	1.652
LPNHAIREL	15.867	9.221	0.03	0.438
LPPPPPPAM	5.953	17.716	0.247	0.668
LPPPVFQML	5.475	21.846	0.041	1.502
LPQGIVREL	11.708	13.458	0.012	1.749
LPQKPHLKL	13.397	23.483	0.031	3.168
LPRAGGPLGL	22.446	15.275	0.04	7.931
LPRALGSGF	41.571	28.8	0.025	5.661
LPRDQNNGL	28.296	24.56	0.014	4.256
LPRGSIPRSL	30.045	17.259	0.014	6.47
LPRLPVPAV	14.846	6.049	0.003	0.461
LPRPPPPEM	10.68	45.333	0.525	9.447
LPSILNQL	7.962	15.3	0.006	2.176
LPSKPSSTL	11.193	14.329	0.013	1.291
LPSKVPTTL	6.639	29.538	0.225	7.213
LPSQVSRVV	20.184	12.974	0.011	1.769
LRPPIMIM	21.5	6.827	0.135	1.48
LVRDVVSSL	2.169	9.113	0.253	7.436
MLPPPPLTA	0.078	29.923	0.039	7.24
MPALRPAL	29.4	10.406	0.021	1.027
MPDSGRPAF	11.226	29.462	0.299	24.25
MPQSGTGVSV	4.713	29	0.135	26.8
MPRTGNGPMSV	9.774	22.543	0.045	3.886
NLPSPSPTV	0.103	25.714	0.097	1.616
NPAENFRVL	16.175	14.981	0.02	1.173
NPASKVIAL	8.335	10.681	0.011	0.934
NPASPPLSL	8.543	18.543	0.09	3.136
NPDAALRAL	12.127	24.64	0.071	3.395
NPDIMRQTL	10.827	33.25	0.068	2.577
NPKNVNRVL	32	33.625	0.151	16.386
NPMVTGTSV	22.277	24.16	0.191	3.195
NPNGRFVVV	12.462	26.526	0.039	2.856
NPNMRLSQL	21.908	44.667	0.183	18.25
NPNQNKNVAL	33.875	24.92	0.017	2.712
NPRDLPLMAL	19.262	23.345	0.008	1.958
NPRIPYTEL	22.031	35.857	0.149	6.651
NPRKYLRSV	27.258	28.667	0.007	3.655
NPRLIASSL	28.37	40.8	0.08	3.165
NVAEIVIHI	0.224	6.555	0.032	0.827
NVRPPNTAL	3.989	77.5	0.966	53.333
PAGRKVGL	78.333	65	0.92	32.6
PAKPPKGL	60.625	26.474	7.406	50
PARPPPPPP	40.875	26.842	12.676	19.308
PASRHAGK	87.5	73.333	34.455	60
PAVAAVVPA	37.6	50.625	19.809	39
PPACCLILL	63.125	38.6	4.835	75
PPARPPPPP	62.5	55	0.433	65
PRPASGPIRP	78.333	59.286	0.106	5.69
PRPGKAAF	82.5	43.333	0.049	3.933
PRPPHGEL	54.667	73.333	2.826	5.558
PRQPPMSL	50.667	21.59	2.92	4.614
PVRAPAVAV	14.182	21.872	0.385	29.333
QMAEIAVNA	0.536	32.667	0.018	18.406
QMIGDIINL	0.055	30.909	0.046	2.03
QPAGEKRSSL	31.95	14.291	0.073	15.2
QPANKGFRAL	33	16.61	0.037	14.431
QPAPPREAHF	29.4	33.875	0.437	6.105
QPATPTRTI	17.297	28.333	0.067	3.567
QPDLLHQL	10.865	50.625	3.527	5.1
QPDQTRIVAL	17.781	30.909	0.014	12.426
QPGPTLPPPC	59.091	33.875	0.027	70
QPHGIHGTAL	30.273	36.167	0.182	13.905
QPHLSRQDL	44	39.75	0.435	9.275
QPHQVEQTEL	30.773	20.435	0.055	17.743
QPHVGDYRQL	37.4	15.8	0.01	8.755
QPITPGPSI	14.592	19.439	0.449	7.085
QPKLPMRTL	20.644	10.25	0.058	1.639
QPKRDLTRF	43.714	22.543	0.038	8.735
QPLAPSGLTL	1.562	23.931	0.166	9.434
QPNMRLRQL	24.458	29	0.036	2.225
QPPSIRNGL	25.22	25.81	0.073	7.782
QPQFQRQGL	38.2	14.962	0.002	16.545
QPQQLLQVL	19.447	17.074	0.007	4.669
QPRLPKPAL	21.75	14.589	0.003	2.267
QPRNPATSV	20.253	33.875	0.087	7.495
QPRNPGREL	22.292	15.75	0.038	2.236
QPRVPSAKAV	35.308	21.513	0.022	16.045
QPSAPGHSV	11.02	19.684	0.113	5.45
QPSGGTTVL	18.5	11.912	0.418	4.481
QPSKLMRLL	22.031	29.231	0.095	5.5
QRVAQSPHTK	29.6	24.32	0.331	8.966
QTALVELVK	34.286	42.25	2.417	24.75
RAAPLTAI	18.79	7.646	2.234	14.169
RAILPHAGLL	9.374	5.404	3.018	13.036
RALALVVTL	1.335	8.821	0.126	1.759
RPAANPIQF	12.873	15.8	0.366	0.551
RPADVIFATV	8.424	15.617	0.029	1.19
RPAERLDYL	10.467	9.784	0.024	15.473
RPAEVGGMQL	12.346	21.282	0.011	1.769
RPAFPVKKL	9.631	18.057	0.057	8.351
RPAGEPYNRKTL	28.704	11.581	0.195	1.571
RPAIVQNITF	29.12	65	0.014	27
RPAVGHSGL	18.613	35.571	0.007	2.408
RPAVGYEL	31.6	21.795	0.087	8.221
RPAVSLTL	22.846	32	0.062	2.371
RPDDRSQGAII	31.5	29.692	0.137	1.736
RPDGEKKAYVRL	34.786	7.512	0.375	21.053
RPDGHIVSV	2.625	9.342	0.034	30.167
RPDPAGHLTL	5.386	18.971	0.015	1.101
RPDSRLGKTEL	22.062	21.41	0.012	2.508
RPDVPQGL	22.185	8.886	0.246	8.793
RPDYRNITF	10.616	30.455	0.024	3.241
RPGVKLTL	29.76	7.415	0.079	1.028
RPHSPNGPLKF	21.974	10.553	0.082	2.036
RPKAQPTTL	9.549	10.291	0.002	5.579
RPKDPNNLL	12.424	16.66	0.006	0.97
RPKVPDQSV	19.456	8.147	0.021	1.012
RPLSKTVRF	17.148	21.051	0.034	5.692
RPNALAVQQL	21.026	16.03	0.07	1.212
RPNDSRMLVA	34.643	13.542	0.274	11.556
RPNGTSAML	14.863	6.966	0.011	27.75
RPNPGFSML	8.82	15.475	0.004	2.774
RPNPLLAL	20.54	12.287	0.024	1.009
RPNQSLRSI	15	9.079	0.014	1.636
RPNTPKTLL	13.681	13.901	0.005	5.175
RPPPIGAEV	7.833	11.384	0.09	1.923
RPPPPNSVI	12.548	20.783	0.035	1.803
RPPVTKASSF	39.778	9.494	0.092	1.604
RPQAPATVGL	2.801	14.247	0.02	12.287
RPQASHQLL	15.178	23.69	0.011	8.415
RPQGGQDIL	23.618	14.918	0.091	3.1
RPQLKGVVL	16.5	25.952	0.005	12.481
RPQLPQVL	26.974	16.22	0.061	2.21
RPQLQRQVL	22.492	10.925	0.003	1.654
RPQPGRENF	21.776	14.247	0.017	3.244
RPRDALPRLL	19.388	20.978	0.015	2.868
RPREAEVRFL	26.263	16.09	0.03	3.056
RPRGLPPLLVV	11.595	19.895	0.041	6.9
RPRPGTGL	29.64	19.614	0.007	16.182
RPRPGTGLGRVM	57.273	5.317	0.014	6.274
RPRPPLTLL	5.156	12.325	0.001	14.938
RPRPPTLL	22.123	20.087	0.005	0.499
RPRPSSVL	30.136	2.613	0.005	2.475
RPRPSSVLR	29.24	12.162	0.816	2.503
RPRPSSVLRTL	16.985	16.16	0.003	3.594
RPRPSTDVRAL	25.415	10.327	0.003	6.248
RPRSALPRL	15.733	12.894	0.005	8.434
RPSAAGINL	17.2	11.912	0.014	2.757
RPSASTQAL	14.082	12.577	0.004	4.405
RPSGKGIVEF	23.818	8.965	0.052	2.178
RPSGPGPEL	7.652	19.702	0.006	5.894
RPSLNIATVL	17.761	10.752	0.072	0.985
RPSQNLLQL	9.424	21.667	0.015	17.829
RPSQVVAET	27.71	19	0.426	1.727
RPSSKKTYSL	25.854	12.551	0.011	14.477
RPSSPGFSVL	16.445	10.947	0.01	10.171
RPSSVLRTL	8.08	40.8	0.006	7.193
RPSTGPHKL	45.833	9.055	0.654	1.03
RPTDKPLRL	7.928	17.568	0.02	0.664
RPVKEPRGL	16.39	15.667	0.03	4.976
RPVMPSRQI	16.245	5.888	0.037	5.551
RPVPPPPSL	3.005	5.864	0.002	0.333
RPYEPINSI	4.275	7.251	0.014	1.108
RPYQPLGAL	8.846	11.659	0.003	1.272
RPYTNKVITL	9.878	5.126	0.032	1.627
RVAEHHVATL	1.455	10.396	0.563	5.473
RVDPNGSRYLL	2.19	8.93	0.097	8.263
RVEEVRALL	2.424	8.386	0.636	6.078
RVKLPSKAL	7.284	4.146	0.054	2.181
RVSLVRKEL	7.814	8.73	0.256	5.429
SAAFPGASL	5.687	10.6	0.207	1.717
SINAQRNAL	6.548	10.512	0.231	5.466
SIREAGGAF	13.668	6.293	0.314	4.063
SKERSGVSL	26.842	34.286	3.092	3.94
SLPSARPLSL	1.316	9.437	0.032	3.926
SPAALAGL	42	43.333	0.369	26.2
SPAARNPVL	14.695	15.742	0.007	1.954
SPAFKVREF	20.046	14.146	0.043	0.812
SPAFSTRVL	21.197	17.395	0.01	1.884
SPAGGGAEAL	20.575	30.545	0.029	13.369
SPAGLKAVL	16.54	20.609	0.009	3.916
SPAGPILSI	6.12	8.51	0.023	1.916
SPAGSSPAV	8.958	16.96	0.051	5.42
SPAIGPRGL	17.484	17.519	0.022	5.314
SPALHIGSV	14.849	20.804	0.081	3.463
SPALHIRSV	7.942	14.196	0.037	1.928
SPALKTTRL	14.027	15.167	0.008	2.154
SPALQTPSL	9.573	14.044	0.006	1.606
SPANPAHIL	12.6	14.411	0.014	1.638
SPAPDLAPR	30.591	6.086	2.166	9.381
SPAPPPQQV	2.769	7.199	0.024	0.806
SPAPTHNSL	6.641	9.21	0.002	0.526
SPAQVKTSV	10.914	15.383	0.014	4.884
SPARLSGL	41.857	42.75	0.155	20.565
SPASDTYIVF	31.4	22.114	0.35	5.629
SPASIRTTDF	43.429	17.778	0.039	8.68
SPASLARTL	12.383	17.198	0.011	1.697
SPASLVGL	33	36.5	0.292	18.438
SPASPAPDL	14.945	16.36	0.032	3.377
SPAVERLISSL	22.754	34.714	0.044	33.25
SPDLKMGNL	18.266	25.286	0.105	4.264
SPDLKVRPEL	16.55	29.385	0.061	7.896
SPELIRVQL	16.21	19.789	0.02	2.512
SPEQSRNVL	24.396	22.714	0.01	3.853
SPEVGRLSL	20.126	18.057	0.008	4.345
SPGPPTRKL	7.882	10.437	0.008	1.087
SPGQRSISL	15.596	18.914	0.007	2.597
SPHHALGL	42	36.833	0.193	11.429
SPHIPYKLL	22.908	19.895	0.043	2.844
SPHLTLEF	45	28.867	0.321	4.839
SPIEKSGVL	16.465	24.04	0.015	2.142
SPIENIQRV	3.496	15.242	0.477	2.463
SPITKLSV	27.097	42.25	0.371	14.631
SPKGASVSI	17.432	16.68	0.011	4.99
SPKGKFSLF	26.421	10.778	0.074	1.024
SPKLPVSSL	11.995	11.747	0.001	0.973
SPKPPSQQL	7.762	8.459	0.001	0.334
SPKSPTAAL	12.024	10.443	0.001	0.834
SPLLSVTSF	20.897	17.37	0.055	2.986
SPMEGTGISL	3.719	17.778	0.014	9.266
SPMLLVAL	28.63	38.8	0.146	14.954
SPMSADRVVAF	26.342	18.486	0.127	5.176
SPMSDVVSREL	18.847	26.579	0.09	16.227
SPNAEIHIL	9.906	19.211	0.063	1.785
SPNLRLLDL	23.4	26.105	0.033	4.367
SPNQSLRLGL	28.63	23.862	0.035	18.531
SPNSKVNTL	8.192	12.449	0.005	0.646
SPNSYFRVL	17.961	16.26	0.015	1.051
SPNTDREVL	28.111	24.4	0.03	5.643
SPPSLQRHSL	25.146	33.625	0.022	11.699
SPQDFGLVL	12.91	18.957	0.033	1.343
SPQEARNML	20.701	20.543	0.011	2.841
SPQSAAAEL	17.974	23.069	0.024	3.053
SPQSGNFRQL	10.244	23.931	0.067	9.541
SPQSTVTVF	22.354	13.773	0.045	1.467
SPRDPVLTL	7.008	8.831	0.001	0.406
SPREALIRL	13.568	13.182	0.009	1.555
SPRGPKPQL	14.928	12.23	0.001	0.952
SPRGPPPPRL	13.525	10.754	0.005	1.346
SPRIATTTA	32.611	15.167	0.041	8.428
SPRIATTTAS	70	40.4	0.666	24.417
SPRIPPSQF	19.233	8.696	0.004	0.689
SPRKPPLFL	11.646	8.658	0.002	1.164
SPRLPVGGF	36.833	14.013	0.014	4.6
SPRLPVGGFR	53.667	7.612	0.806	18.375
SPRLPVGGFRSL	37.4	36.167	0.032	16.091
SPRMPSSGF	30.909	11.171	0.005	2.665
SPRPNHSYIF	41	18.086	0.039	0.396
SPRPPAEGF	20.425	10.648	0.008	1.183
SPRPPLISV	4.951	6.964	0.002	1.095
SPRPSGPGPSSF	41.429	17.074	0.021	7.099
SPRPTGSDL	23.582	15.283	0.002	2.17
SPRQSDVMIV	31.45	37	0.252	13.714
SPRSPSTTYL	15.662	11.264	0.002	0.593
SPRSPTTTL	9.929	8.181	0	0.534
SPRTDPYSAA	35.692	19.07	0.119	12.139
SPRTPPQRF	22.508	9.742	0.013	0.649
SPRVPASET	50.667	27.438	0.09	16.5
SPRVPLSAY	26.421	4.47	0.101	0.948
SPRVPNSSV	20.862	16.55	0.004	4.52
SPRYIFTML	23.345	18.629	0.012	2.826
SPSDRPLSL	5.296	9.202	0.006	0.402
SPSKTRGQIQV	28.259	32.333	0.395	44
SPSSGGNPL	23.836	20.935	0.013	4.75
SPSSILSTL	9.08	13.507	0.011	1.522
SPSSIRSL	25.756	28.6	0.033	3.528
SPSSKYVKL	10.538	12.132	0.014	1.381
SPSSPGSSL	11.238	10.516	0.002	1.159
SPSSSATSL	15.893	15.875	0.008	2.06
SPSSVTGNAL	25.732	27.812	0.035	15.036
SPTFLRAL	39	42.5	0.155	8.85
SPTIGKQL	42.667	46.667	0.236	8.229
SPTKGNISF	22.585	14.665	0.041	2.75
SPTKLNDL	49	67.5	0.649	25.273
SPTTAFTVL	22.662	21.205	0.029	3.108
SPVFKTVL	39.778	46.667	0.18	11.09
SPVKLFSGL	17.955	20.717	0.056	7.923
SPVSNSVSL	11.931	18.643	0.018	2.502
SPVVRVAV	38	49	0.285	19.038
SPYGGGHAL	5.028	9.232	0.003	0.615
SPYPKRKQI	12.415	10.494	0.023	1.063
SPYQNIKIL	12.009	17.148	0.053	1.364
SVKSPNQSL	3.222	4.968	0.088	0.83
TPAALAAL	39.333	48.5	0.246	18.5
TPAFPRSLL	19.66	12.128	0.008	3.534
TPAPPTHAL	3.34	6.176	0.002	0.375
TPAPVPTSL	4.266	8.09	0.005	0.525
TPDPSRSVF	10.736	8.585	0.017	0.628
TPDSRPSL	23.073	31.5	0.097	5.136
TPDTGRILSKL	24.417	20.065	0.249	19.846
TPFKGGTL	36.917	36.167	0.132	10.066
TPGPAGSRL	17.935	21.692	0.061	3.798
TPHQTFVRL	14.808	15.333	0.04	2.26
TPKKLGNSL	20.736	19.193	0.006	2.208
TPKNTSVSL	18.298	17.728	0.007	1.754
TPLSSTVTL	10.747	17.481	0.027	2.495
TPMPKDVRQSL	19.738	27	0.015	7.385
TPNGGSTTL	13.193	16.34	0.012	1.588
TPRHIIVRF	28.704	13.064	0.098	1.835
TPRIPSRLL	25.317	18.843	0.008	1.935
TPRLPQRNL	27.355	18.6	0.009	2.39
TPRNLNRSL	30.682	22.371	0.005	2.787
TPRPPGPGL	11.895	10.508	0.002	1.233
TPRSTVGVAVL	40	45	0.045	25
TPRVHISSV	19.184	22.543	0.017	3.095
TPSAGKAML	27.29	27.438	0.04	10.591
TPSEPHPVL	8.455	14.772	0.01	0.676
TPSPARPAL	12.011	11.96	0.003	1.299
TPSRKGLVL	23.982	20.783	0.012	3.235
TPTQGSVL	52	59.286	0.331	19
TPVAGSQSL	16.445	22.943	0.026	4.015
TPVAPGKGL	21.355	24.48	0.042	7.715
TPVSPIEL	21.526	37.833	0.285	8.476
VGHLSTSL	30.5	51.875	5.202	9.55
VPAAAALA	55.909	55.714	4.494	55
VPAENKSVL	19.466	26.632	0.017	2.892
VPAEPKLAF	14.952	9.819	0.011	0.766
VPAGGAVAV	10.235	17.444	0.119	7.748
VPAKPPKGL	10.232	13.241	0.015	2.85
VPAPVPLMSL	8.921	12.664	0.028	3.572
VPATDRNAL	29.16	23.897	0.012	7.289
VPDTSRIYVAL	23.927	37.167	0.13	19.192
VPEEARPAL	14.743	18.829	0.013	2.785
VPHGHITSL	7.465	11.323	0.003	0.529
VPHLAEGL	44.6	59.286	0.835	29.5
VPKTTGEGTSL	18.976	35.429	0.043	21.158
VPNAGRGLV	30.5	29.385	0.157	23.286
VPNNKITVV	10.282	16.35	0.091	2.842
VPQGSKLEL	16.61	18.371	0.014	2.486
VPQSGVPAL	10.41	16.89	0.013	2.362
VPREPPVSL	6.939	7.356	0.001	0.44
VPRGQGSQF	30.045	13.424	0.013	1.589
VPRPPATL	22.477	20.804	0.01	3.102
VPRPPQTSL	8.39	6.989	0	0.446
VPRSSSMVL	24.208	17.679	0.003	2.222
VPSGSSGSL	23.582	24.32	0.025	5.562
VPSPKAGL	33.688	37.5	0.177	15.091
VPVAKTAEL	11.921	20.565	0.015	2.093
VPVSGTQGL	17.026	21.333	0.07	6.241
VPYGKGPSF	11.62	8.044	0.012	0.469
VPYHGEVPVSL	10.442	21	0.096	6.136
VVKPPGSSL	2.706	3.397	0.04	0.48
YPASAGTSL	8.227	16.09	0.009	0.96
YPDDRTARTL	7.144	17.938	0.096	1.615
YPDDRTSRTL	6.608	16.71	0.08	1.524
YPEELKPVL	7.71	24.72	0.083	1.417
YPFKPPKVAF	13.654	12.008	0.024	0.324
YPFKPPKVTF	10.621	11.144	0.032	0.216
YPGQPHPAL	6.532	14.715	0.008	0.807
YPTISLHAL	9.093	26.053	0.048	1.487
AGPPAAAEV	6.933	37.333	10.288	4.921
AHPPLLVL	21.066	26.684	6.645	0.47
ARGPIQIL	35	33.375	5.675	1.13
ARPPGYEF	38.1	29.462	6.108	0.122
ARVSIVNQY	16.725	4.314	12.717	0.02
ASKERSGVSL	15.449	15.8	1613	8.578
AYHELAQVY	19.447	5.518	9.987	0.015
AYPEVRIVL	8.606	15.267	2.366	0.026
AYSSYVHQY	11.392	3.245	12.438	0.007
EGPEGLKLI	26.658	66.25	23.154	16.045
FRAPQVMTY	7.674	3.164	7.248	0.001
FRPPSVSNY	14.096	5.484	9.797	0.002
FRSEPALYF	8.894	10.498	6.594	0.004
FRVPFIYGH	21.776	11.272	40.571	0.237
FYQEHPDL	29.04	60	12.393	0.335
GGPGGVGGL	23.564	44	15.104	13.607
GPTQPPLSL	11.375	13.374	13.91	11.128
GQMAYILQL	0.069	6.576	23.923	0.043
GVRPVSGDL	15.222	8.639	4.308	1.513
HLSIINEYL	0.274	3.197	3.991	0.271
HPSLPASSL	14.685	10.61	3.967	1.734
IIQSIRMGM	7.42	11.829	4.845	1.044
ILGLVTEV	0.798	5.977	7.169	0.792
ILLLLLVL	5.516	3.466	1699	0.091
IPVTSSEL	36.417	34.857	39	19.692
ISVGYVDDTQF	28.259	12.109	14.771	3.655
KLVEFDFLGA	1.066	3.114	2.993	0.635
KPYVDGKGREL	7.481	32.556	7.416	2.109
KREMLPGAL	43	16.88	9.894	0.057
KRGDVIYIL	6.141	8.176	2.865	0.004
KVRVSQREL	11.354	3.163	10.513	0.004
LLPPPPRVGG	15.067	10.843	1981	1.638
LPYKAGLSL	10.867	26.737	7.818	2.906
LQLMKVEEL	0.908	17.42	9.181	0.004
LRPDMVLEL	6.293	25.952	7.639	0.197
MLLSLDFPGQA	2.015	4.291	2.974	0.777
NKGPSYGL	66.667	29.692	11.672	0.365
NKTDVVLIL	14.527	11.605	14.331	3.109
NLLIDDKGTIKL	3.198	8.973	9.27	1.316
NPRNTEAVTL	26.763	20.543	10.09	0.024
NRGDFFMTL	12.09	33.5	6.682	0.188
NRIPVISL	21.171	13.862	8.32	0.002
NRPEFITEF	10.555	22.343	5.317	0.024
NRPGTVSSL	15.516	21.179	3.817	0.007
NRPPSSTEL	13.091	9.955	7.946	2.538
PDQTRIVAL	32.722	19.491	18.844	6.58
QAALPGHPL	9.344	8.534	1686	4.695
QPTESIVRF	17.813	5.362	14.102	2.207
QRQDIAFAY	16.055	21.744	35.444	0.02
RAQRPRLQL	9.037	6.943	11.584	1.575
RPAQVSQPF	23.455	16.83	17.261	12.602
RRGDFIHVM	10.084	18.8	7.227	0.007
RSPSPISI	17.748	7.187	9.075	6.85
RVQKLDTY	32.778	8.048	19.309	6.947
SRAPVFLQF	8.295	5.437	4.037	0.002
SRFGNAFHL	5.011	8.775	9.177	0.025
SRFSNVYHL	3.334	7.74	8.159	0.007
SRPPKLVM	37.2	24.56	3.222	0.104
SRPPLVVF	35.615	21.026	6.941	0.057
SRVAFFEEL	12.084	23.793	11.009	0.104
SYGGQQQSY	32.056	6.515	13.623	0.103
TAAAVGAVF	23.6	22.457	1676	2.999
TAMDVVYAL	0.594	13.498	1135	0.419
TRNDYVMMY	15.107	3.273	18.948	0.005
VHPPPTTTY	9.457	3.878	2.831	0.006
VRFDLPTEY	9.166	2.727	8.929	0.002
VRPPPGPEL	7.498	10.947	2.133	0.004
VRPPVQVY	33.438	9.96	10.714	0.034
VRTPYTMSY	17.329	3.719	14.133	0.002
VYKVPPFTF	18.5	10.911	3.544	0.009
VYPERSTSY	9.163	6.888	5.907	0.005
YGLPVVVKL	0.967	16.12	3.551	0.515
YRAPEVIL	17.29	44.333	9.596	0.138
YRAPEVLL	18.621	37.667	10.998	0.111
YRAQPSASL	8.612	13.862	1556	0.008
YRAQPSVSL	5.697	10.846	1391	0.003
YRGPANGF	66.667	49.667	20.946	0.64
YRGQPGNAY	30.909	10.543	6.587	0.02
YRTDMIQAL	4.337	19.175	4.333	0.003
YYTEFPTVL	4.935	19.298	2.925	0.003
