# Supplementary material for: Specific Instability of HLA-A*03:01 Expression in HEK-293 Cells
Source: Int J Mol Sci. 2025 Nov 24;26(23):11357. doi: 10.3390/ijms262311357 (PMC12692271; doi:10.3390/ijms262311357)
Supplement: Supplementary file 1 [file ijms-26-11357-s001.zip › MS additional experiments (Supplementary).xlsx]

## Sheet: Data
	Additional experiments with HEK-293F
	Experiment 1F				Experiment 2F
		C-TERMINAL				C-TERMINAL
	Amino acid	Peptide number	%		Amino acid	Peptide number	%
	A, V	50	38.1679		A, V	501	37.1662
	L, I, M, P	61	46.5649		L, I, M, P	676	50.1484
	K, R, H	3	2.29008		K, R, H	20	1.48368
	W, Y, F	7	5.34351		W, Y, F	82	6.08309
	Others	10	7.63359		Others	69	5.11869
	TOTAL	131	100		TOTAL	1348	100
	Additional experiments with HEK-293
	Experiment 1				Experiment 2
		C-TERMINAL				C-TERMINAL
	Amino acid	Peptide number	%		Amino acid	Peptide number	%
	A, V	12	9.83607		A, V	342	30.2387
	L, I, M, P	53	43.4426		L, I, M, P	506	44.7392
	K, R, H	42	34.4262		K, R, H	186	16.4456
	W, Y, F	14	11.4754		W, Y, F	75	6.6313
	Others	1	0.819672		Others	22	1.94518
	TOTAL	135	100		TOTAL	1131	100

## Sheet: Experiment 1 (293F)
Protein	P	Sequence	Modifications	Range	m/z meas.	z	Δ m/z [ppm]	RMS90 [ppm]	Rt [min]	Score	#PSMs
ATP-binding cassette sub-family G member 8 OS=Homo sapiens OX=9606 GN=ABCG8 PE=1 SV=1	0	DLPTLLIHG		413 - 421	489.787	2	4.56	743.34	60.12	23.4	1
Acyl-CoA desaturase OS=Homo sapiens OX=9606 GN=SCD PE=1 SV=2	0	SLLHLGALYGI		80 - 90	578.84	2	0.89	458.41	77.05	38.8	1
Long-chain-fatty-acid--CoA ligase 4 OS=Homo sapiens OX=9606 GN=ACSL4 PE=1 SV=2	0	KPNPRGEIVI		512 - 521	561.835	2	-0.29	458.23	38.73	22.3	1
Long-chain-fatty-acid--CoA ligase 4 OS=Homo sapiens OX=9606 GN=ACSL4 PE=1 SV=2	0	VPNQKRLTL		617 - 625	534.83	2	0.45	484.64	34.97	37.1	2
Long-chain-fatty-acid--CoA ligase 4 OS=Homo sapiens OX=9606 GN=ACSL4 PE=1 SV=2	0	VPNQKRLTLL		617 - 626	591.373	2	1.77	368.32	45.18	42.8	3
Aminopeptidase B OS=Homo sapiens OX=9606 GN=RNPEP PE=1 SV=2	0	SLADVIIHEI		318 - 327	555.313	2	-1.26	453.54	78.8	50.7	1
Serine-protein kinase ATM OS=Homo sapiens OX=9606 GN=ATM PE=1 SV=4	0	ILLKDILSV		144 - 152	507.333	2	-0.97	620.05	74.53	44.8	2
Aurora kinase B OS=Homo sapiens OX=9606 GN=AURKB PE=1 SV=3	0	RVLPPSALQSV		333 - 343	583.848	2	0.48	569.52	47.75	36.2	2
Bloom syndrome protein OS=Homo sapiens OX=9606 GN=BLM PE=1 SV=1	0	SLGKVFGV		1,228 - 1,235	403.743	2	1.01	804.3	52.05	35.8	2
Caveolae-associated protein 1 OS=Homo sapiens OX=9606 GN=CAVIN1 PE=1 SV=1	0	SLLDKIIGA		56 - 64	465.286	2	-1.34	440.84	67.2	49.1	3
Cyclin-I OS=Homo sapiens OX=9606 GN=CCNI PE=1 SV=1	0	LLDRFLATV		72 - 80	524.313	2	-0.27	507.52	65.52	29.1	1
Cyclin-I OS=Homo sapiens OX=9606 GN=CCNI PE=1 SV=1	0	SLLDRFLAT		71 - 79	518.295	2	-0.73	507.71	70.07	21.2	1
Cyclin-I OS=Homo sapiens OX=9606 GN=CCNI PE=1 SV=1	0	SLLDRFLATV		71 - 80	567.829	2	-1.03	330.42	84.55	44	2
Cip1-interacting zinc finger protein OS=Homo sapiens OX=9606 GN=CIZ1 PE=1 SV=2	0	LLGPPPVGV		159 - 167	424.766	2	1.54	608.44	54.65	32.4	2
Cyclin-dependent kinases regulatory subunit 2 OS=Homo sapiens OX=9606 GN=CKS2 PE=1 SV=1	0	KYFDEHYEY		11 - 19	647.274	2	-0.54	393.23	42.48	40.5	2
Cytochrome c oxidase assembly factor 3 homolog, mitochondrial OS=Homo sapiens OX=9606 GN=COA3 PE=1 SV=1	0	FLDELEDEAKAA		84 - 95	675.824	2	-0.97	270.01	55.63	51.4	2
Cytochrome c oxidase subunit 2 OS=Homo sapiens OX=9606 GN=MT-CO2 PE=1 SV=1	0	KIFEMGPVFT	Oxidation: 5	217 - 226	592.805	2	1.11	494.15	51.88	25.4	1
Cytochrome c oxidase subunit 2 OS=Homo sapiens OX=9606 GN=MT-CO2 PE=1 SV=1	0	KIFEMGPVFTL	Oxidation: 5	217 - 227	649.346	2	-0.84	368.64	68.95	45.6	2
COP9 signalosome complex subunit 7a OS=Homo sapiens OX=9606 GN=COPS7A PE=1 SV=1	0	ALATLIHQV		26 - 34	483.297	2	9.93	372.2	53.4	50.6	3
Chondroitin sulfate proteoglycan 4 OS=Homo sapiens OX=9606 GN=CSPG4 PE=1 SV=2	0	TMLARLASA		21 - 29	467.262	2	-2.04	512.39	47.33	29	1
Chondroitin sulfate proteoglycan 4 OS=Homo sapiens OX=9606 GN=CSPG4 PE=1 SV=2	0	TMLARLASA	Oxidation: 2	21 - 29	475.261	2	1.74	388.03	35.83	38.4	2
Catenin beta-1 OS=Homo sapiens OX=9606 GN=CTNNB1 PE=1 SV=1	0	GLLGTLVQL		400 - 408	457.29	2	0.88	486.2	82	51	3
Catenin beta-1 OS=Homo sapiens OX=9606 GN=CTNNB1 PE=1 SV=1	0	YGLPVVVKL		489 - 497	494.312	2	-6.01	363.44	66.88	49.6	1
Catenin beta-1 OS=Homo sapiens OX=9606 GN=CTNNB1 PE=1 SV=1	0	SPIENIQRV		605 - 613	528.296	2	0.25	504.32	41.43	26.5	1
DNA damage-binding protein 1 OS=Homo sapiens OX=9606 GN=DDB1 PE=1 SV=1	0	IDQHTFEVL		794 - 802	551.285	2	4.46	625.6	65.58	21.8	1
DNA damage-binding protein 1 OS=Homo sapiens OX=9606 GN=DDB1 PE=1 SV=1	0	IIDQHTFEV		793 - 801	551.281	2	-1.74	487.58	50.1	23	1
DNA damage-binding protein 1 OS=Homo sapiens OX=9606 GN=DDB1 PE=1 SV=1	0	GMYGKIAVMEL	Oxidation: 9	56 - 66	614.308	2	-2.43	431.32	54.48	26.1	1
DNA damage-binding protein 1 OS=Homo sapiens OX=9606 GN=DDB1 PE=1 SV=1	0	GMYGKIAVMEL	Oxidation: 2, 9	56 - 66	622.307	2	-0.08	483.53	49.65	37.3	1
DNA fragmentation factor subunit alpha OS=Homo sapiens OX=9606 GN=DFFA PE=1 SV=1	0	ALASHILTA		236 - 244	448.764	2	0.9	576.11	42.87	47	1
Cytoplasmic dynein 1 heavy chain 1 OS=Homo sapiens OX=9606 GN=DYNC1H1 PE=1 SV=5	0	KVPQIE		2,551 - 2,556	357.213	2	0.54	539.05	29.22	48.1	2
Cytoplasmic dynein 1 heavy chain 1 OS=Homo sapiens OX=9606 GN=DYNC1H1 PE=1 SV=5	0	GRWVMLKN		4,091 - 4,098	335.523	3	996.45	686.46	52.12	24.6	1
Dynamin-2 OS=Homo sapiens OX=9606 GN=DNM2 PE=1 SV=2	0	TLIDLPGITKV		133 - 143	585.361	2	0.65	388.82	67.78	61.8	2
Elongation factor 2 OS=Homo sapiens OX=9606 GN=EEF2 PE=1 SV=4	0	ILTDITKGV		661 - 669	480.293	2	1.24	292.4	46.8	59.6	3
Elongation factor 2 OS=Homo sapiens OX=9606 GN=EEF2 PE=1 SV=4	0	SPVVRVAV		502 - 509	413.761	2	1.1	633.8	39.88	22.9	1
EP300-interacting inhibitor of differentiation 1 OS=Homo sapiens OX=9606 GN=EID1 PE=1 SV=1	0	AALEEADKMFL	Oxidation: 9	126 - 136	627.311	2	4.47	436.51	53	35.1	1
Elongin-B OS=Homo sapiens OX=9606 GN=ELOB PE=1 SV=1	0	RPQAPATVGL		68 - 77	505.293	2	-0.73	553.81	39.33	43.3	2
55 kDa erythrocyte membrane protein OS=Homo sapiens OX=9606 GN=MPP1 PE=1 SV=2	0	NMFGTKFETV	Oxidation: 2	357 - 366	595.282	2	0.65	457.76	47.38	52.5	2
55 kDa erythrocyte membrane protein OS=Homo sapiens OX=9606 GN=MPP1 PE=1 SV=2	0	LPAFKRKTL		277 - 285	537.345	2	0.4	406.4	34.28	20.1	1
Exocyst complex component 6B OS=Homo sapiens OX=9606 GN=EXOC6B PE=1 SV=3	0	YLEEFITNI		572 - 580	571.293	2	1.17	364.86	73.28	41.2	1
Exocyst complex component 6B OS=Homo sapiens OX=9606 GN=EXOC6B PE=1 SV=3	0	EDTLQLAFI		720 - 728	525.278	2	-1.67	616.83	75.43	30.1	1
Protein FAM171B OS=Homo sapiens OX=9606 GN=FAM171B PE=2 SV=3	0	VLLKARLVPA		19 - 28	540.371	2	4.05	497.54	44.33	39.7	2
Fanconi anemia group I protein OS=Homo sapiens OX=9606 GN=FANCI PE=1 SV=4	0	KLQEFLQTL		16 - 24	560.324	2	0.61	464.84	63.98	56.2	2
Glutathione peroxidase 1 OS=Homo sapiens OX=9606 GN=GPX1 PE=1 SV=4	0	LLIENVASL		40 - 48	486.293	2	0.46	288.21	67.1	60.8	3
Beta-hexosaminidase subunit beta OS=Homo sapiens OX=9606 GN=HEXB PE=1 SV=3	0	PRPPMLLALL	Oxidation: 5	9 - 18	568.847	2	-0.04	526.95	69.52	23.3	1
Beta-hexosaminidase subunit beta OS=Homo sapiens OX=9606 GN=HEXB PE=1 SV=3	0	ALVVQVAEA		34 - 42	450.263	2	-0.15	416.61	47.27	68.9	3
Hydroxymethylglutaryl-CoA synthase, cytoplasmic OS=Homo sapiens OX=9606 GN=HMGCS1 PE=1 SV=2	0	ALDKITASL		397 - 405	466.276	2	-0.31	544.99	48.9	47.5	1
Heterogeneous nuclear ribonucleoprotein K OS=Homo sapiens OX=9606 GN=HNRNPK PE=1 SV=1	0	ITTQVTIPK		388 - 396	500.808	2	4.89	446.78	45.2	20.7	1
Heterogeneous nuclear ribonucleoprotein K OS=Homo sapiens OX=9606 GN=HNRNPK PE=1 SV=1	0	VPDSSGPERIL		78 - 88	585.311	2	-0.47	513.48	43.53	52.5	2
Heat shock 70 kDa protein 1-like OS=Homo sapiens OX=9606 GN=HSPA1L PE=1 SV=2	0	VSILTIDDGI		209 - 218	523.29	2	-4.44	551.45	54.03	21	1
Heat shock 70 kDa protein 1-like OS=Homo sapiens OX=9606 GN=HSPA1L PE=1 SV=2	0	RLIGDAAKNQV		51 - 61	592.842	2	1.04	613.27	28.6	28.4	1
Heat shock 70 kDa protein 1-like OS=Homo sapiens OX=9606 GN=HSPA1L PE=1 SV=2	0	LIFDLGGGTFDV		198 - 209	627.324	2	0.14	476.84	84.93	49	1
Eukaryotic translation initiation factor 4B OS=Homo sapiens OX=9606 GN=EIF4B PE=1 SV=2	0	LPKSPPYTAF		90 - 99	560.806	2	0.84	589.32	51.82	57.8	3
Eukaryotic translation initiation factor 4 gamma 3 OS=Homo sapiens OX=9606 GN=EIF4G3 PE=1 SV=2	0	ILENPPEEMKL	Oxidation: 9	389 - 399	664.842	2	0.6	460.36	41.33	49.9	2
Eukaryotic translation initiation factor 4 gamma 3 OS=Homo sapiens OX=9606 GN=EIF4G3 PE=1 SV=2	0	VLLSEILHL		1,354 - 1,362	518.823	2	-0.64	485.8	83.58	27.5	1
IST1 homolog OS=Homo sapiens OX=9606 GN=IST1 PE=1 SV=1	0	FVLPELPSV		321 - 329	500.789	2	-0.02	567.01	77.88	42.9	1
Keratin, type I cytoskeletal 10 OS=Homo sapiens OX=9606 GN=KRT10 PE=1 SV=6	0	SSSGGGYGGGSSSGGHKSSSSGSVGE		551 - 576	734.976	3	-0.11	413.73	16.77	24.4	1
Keratin, type I cytoskeletal 10 OS=Homo sapiens OX=9606 GN=KRT10 PE=1 SV=6	0	SSSKGSLGGGFSSG		37 - 50	607.786	2	-0.12	552.35	29.98	34.1	1
Keratin, type I cytoskeletal 10 OS=Homo sapiens OX=9606 GN=KRT10 PE=1 SV=6	0	SSSKGSLGGGFSSGG		37 - 51	636.297	2	0.67	424.42	30.15	33.4	1
Keratin, type I cytoskeletal 10 OS=Homo sapiens OX=9606 GN=KRT10 PE=1 SV=6	0	SSSKGSLGGGFSSGGFSG		37 - 54	781.861	2	4.16	334.8	44.9	23.4	1
Keratin, type I cytoskeletal 10 OS=Homo sapiens OX=9606 GN=KRT10 PE=1 SV=6	0	SSSKGSLGGGFSSGGFSGGSFSRG		37 - 60	718.668	3	2.6	467.03	49.07	38.1	1
Keratin, type I cytoskeletal 10 OS=Homo sapiens OX=9606 GN=KRT10 PE=1 SV=6	0	LQIDNARLAADDF		222 - 234	731.375	2	5.9	323.18	57.87	32.4	1
Keratin, type I cytoskeletal 9 OS=Homo sapiens OX=9606 GN=KRT9 PE=1 SV=3	0	VNVEINVAPGKD		307 - 318	627.84	2	2.65	441.41	42.55	27.2	1
Keratin, type I cytoskeletal 9 OS=Homo sapiens OX=9606 GN=KRT9 PE=1 SV=3	0	SRSGGGGGGGLGSGGSIRSS		12 - 31	550.603	3	0.37	575.44	22.7	24.8	1
Keratin, type I cytoskeletal 9 OS=Homo sapiens OX=9606 GN=KRT9 PE=1 SV=3	0	SRSGGGGGGGLGSGGSIRSSY		12 - 32	604.957	3	-0.18	477.01	33.35	41.5	1
Keratin, type I cytoskeletal 9 OS=Homo sapiens OX=9606 GN=KRT9 PE=1 SV=3	0	SGGGGGGGLGSGGSIR		14 - 29	616.804	2	1.99	647.18	26.37	31.9	1
Keratin, type I cytoskeletal 9 OS=Homo sapiens OX=9606 GN=KRT9 PE=1 SV=3	0	GGGGGGGLGSGGSIRSSYSRF		15 - 35	624.969	3	-0.73	476.07	44.88	20.6	1
Adenylate kinase 2, mitochondrial OS=Homo sapiens OX=9606 GN=AK2 PE=1 SV=2	0	FLLDGFPRTV		96 - 105	582.823	2	-1.36	494.82	70.37	46.3	2
LEM domain-containing protein 2 OS=Homo sapiens OX=9606 GN=LEMD2 PE=1 SV=1	0	ALLELLHEL		268 - 276	525.814	2	0.87	373.69	82.6	42.6	1
Lon protease homolog 2, peroxisomal OS=Homo sapiens OX=9606 GN=LONP2 PE=1 SV=1	0	LLDNTDIHL		722 - 730	527.282	2	-0.41	438.18	55.08	38.9	1
Lon protease homolog 2, peroxisomal OS=Homo sapiens OX=9606 GN=LONP2 PE=1 SV=1	0	NNLKGPIL		364 - 371	434.766	2	0.14	528.56	52.38	21.5	1
Lon protease homolog 2, peroxisomal OS=Homo sapiens OX=9606 GN=LONP2 PE=1 SV=1	0	ILLDNDHYAM	Oxidation: 10	337 - 346	610.788	2	5.98	405.46	41.68	31.4	1
Low-density lipoprotein receptor-related protein 6 OS=Homo sapiens OX=9606 GN=LRP6 PE=1 SV=2	0	LLRAAPLLL		16 - 24	490.339	2	3.53	640.39	82.13	33.6	1
Multivesicular body subunit 12A OS=Homo sapiens OX=9606 GN=MVB12A PE=1 SV=1	0	APASFGKSF		38 - 46	456.235	2	-0.33	435.56	41.83	44.1	2
Midasin OS=Homo sapiens OX=9606 GN=MDN1 PE=1 SV=2	0	KDSETGLLIK		781 - 790	552.318	2	-1.99	495.53	47.17	21	1
Midasin OS=Homo sapiens OX=9606 GN=MDN1 PE=1 SV=2	0	SLADDSVLERL		1,471 - 1,481	609.327	2	7.25	396.82	61.62	56.6	1
Midasin OS=Homo sapiens OX=9606 GN=MDN1 PE=1 SV=2	0	LAMLVGRALE	Oxidation: 3	1,372 - 1,381	544.808	2	-5.06	393.5	46.1	23.2	1
Mediator of RNA polymerase II transcription subunit 24 OS=Homo sapiens OX=9606 GN=MED24 PE=1 SV=1	0	SLVEQLTMV	Oxidation: 8	262 - 270	518.275	2	3.21	498.91	62.92	31.4	1
Mediator of RNA polymerase II transcription subunit 24 OS=Homo sapiens OX=9606 GN=MED24 PE=1 SV=1	0	TCMPEEGKI	Oxidation: 3	531 - 539	341.823	3	5.4	1227.02	25.13	21.8	1
Mediator of RNA polymerase II transcription subunit 24 OS=Homo sapiens OX=9606 GN=MED24 PE=1 SV=1	0	ILLEGTMNL	Oxidation: 7	248 - 256	510.275	2	-1.6	356.69	55.8	41.9	1
Methionine synthase OS=Homo sapiens OX=9606 GN=MTR PE=1 SV=2	0	KPRVPPATAF		342 - 351	542.32	2	1.2	466.14	36.13	33.8	2
Helicase MOV-10 OS=Homo sapiens OX=9606 GN=MOV10 PE=1 SV=2	0	GLDDIKDLKV		853 - 862	558.319	2	-0.43	386.43	53.3	39.3	2
Helicase MOV-10 OS=Homo sapiens OX=9606 GN=MOV10 PE=1 SV=2	0	TLVEAIKQV		533 - 541	500.807	2	2.1	435.21	49.3	53.1	1
Phosphate carrier protein, mitochondrial OS=Homo sapiens OX=9606 GN=SLC25A3 PE=1 SV=2	0	LPRPPPPEM	Oxidation: 9	342 - 350	525.277	2	1.88	456.79	32.33	38.3	3
ATP-dependent (S)-NAD(P)H-hydrate dehydratase OS=Homo sapiens OX=9606 GN=NAXD PE=1 SV=1	0	ALIHGYRKA		193 - 201	343.874	3	976.21	824.52	38.85	31.5	1
Non-POU domain-containing octamer-binding protein OS=Homo sapiens OX=9606 GN=NONO PE=1 SV=4	0	TLAEIAKVEL		120 - 129	543.826	2	3.07	260.98	60.58	58.1	1
Nucleolar protein 56 OS=Homo sapiens OX=9606 GN=NOP56 PE=1 SV=4	0	VIAEILRGV		117 - 125	485.311	2	5.01	453.62	59.77	64.6	2
tRNA (cytosine(34)-C(5))-methyltransferase OS=Homo sapiens OX=9606 GN=NSUN2 PE=1 SV=2	0	RLAQEGIYTL		602 - 611	582.326	2	2.1	309.18	51.9	32.5	1
Nuclear pore complex protein Nup205 OS=Homo sapiens OX=9606 GN=NUP205 PE=1 SV=3	0	ALLDRIVSV		1,498 - 1,506	493.308	2	4.02	508.02	59.77	41.2	2
Nuclear pore complex protein Nup205 OS=Homo sapiens OX=9606 GN=NUP205 PE=1 SV=3	0	ALLTGIISKA		1,674 - 1,683	493.815	2	-0.76	484.55	59.02	38.4	1
Nuclear pore complex protein Nup205 OS=Homo sapiens OX=9606 GN=NUP205 PE=1 SV=3	0	LLIGHLERV		248 - 256	525.326	2	-2.27	404.61	49.47	31.4	1
Nuclear pore complex protein Nup205 OS=Homo sapiens OX=9606 GN=NUP205 PE=1 SV=3	0	HLLNESPML	Oxidation: 8	808 - 816	535.272	2	1.2	467.85	44.8	29.2	2
Pterin-4-alpha-carbinolamine dehydratase OS=Homo sapiens OX=9606 GN=PCBD1 PE=1 SV=2	0	NLASFIEQV		91 - 99	510.772	2	1.04	509.19	75.75	57.3	2
Plastin-1 OS=Homo sapiens OX=9606 GN=PLS1 PE=1 SV=2	0	KPHLVLGL		222 - 229	438.787	2	0.86	575.54	50.98	32.4	1
Polyamine-modulated factor 1 OS=Homo sapiens OX=9606 GN=PMF1 PE=1 SV=2	0	KLLDTMVDTFL	Oxidation: 6	36 - 46	656.35	2	4.17	331.01	65.12	53	1
Proteasome subunit beta type-3 OS=Homo sapiens OX=9606 GN=PSMB3 PE=1 SV=2	0	GLATDVQTV		55 - 63	452.243	2	0.75	648.61	40.85	49.1	2
Ras-related protein Rab-5B OS=Homo sapiens OX=9606 GN=RAB5B PE=1 SV=1	0	VLLGESAVGKSSL		24 - 36	630.362	2	-3.03	412.15	48.95	55.8	1
Ras-related protein Rab-5B OS=Homo sapiens OX=9606 GN=RAB5B PE=1 SV=1	0	RGAQAAIVVYDI		91 - 102	425.907	3	0.72	685.4	41.72	25.6	1
RNA-binding protein 34 OS=Homo sapiens OX=9606 GN=RBM34 PE=1 SV=2	0	VLFENTDSVHL		333 - 343	637.327	2	3.22	417.67	58.4	48	1
RNA-binding protein 4 OS=Homo sapiens OX=9606 GN=RBM4 PE=1 SV=1	0	VRTPYTMSY	Oxidation: 7	197 - 205	567.268	2	-0.73	579.93	35.73	40.3	1
Replication protein A 32 kDa subunit OS=Homo sapiens OX=9606 GN=RPA2 PE=1 SV=1	0	TLVDEVFRI		58 - 66	546.308	2	-0.21	299.99	73.7	42.7	2
GTP-binding protein Rheb OS=Homo sapiens OX=9606 GN=RHEB PE=1 SV=1	0	KLLDMVGKVQI	Oxidation: 5	102 - 112	630.377	2	5.63	401.36	51.53	43.4	2
Receptor-interacting serine/threonine-protein kinase 4 OS=Homo sapiens OX=9606 GN=RIPK4 PE=1 SV=1	0	ALDSGASLLHL		482 - 492	548.806	2	3.85	402.25	63.05	49.4	1
60S ribosomal protein L10a OS=Homo sapiens OX=9606 GN=RPL10A PE=1 SV=2	0	FLASESLIKQI		110 - 120	624.863	2	-1.59	514.92	64.03	29.5	1
60S ribosomal protein L10a OS=Homo sapiens OX=9606 GN=RPL10A PE=1 SV=2	0	TLYEAVREV		9 - 17	540.29	2	0.23	385.77	47.57	44.9	1
60S ribosomal protein L10a OS=Homo sapiens OX=9606 GN=RPL10A PE=1 SV=2	0	NMVAKVDEV	Oxidation: 2	143 - 151	510.756	2	2.29	409.8	28.52	36.1	2
60S ribosomal protein L19 OS=Homo sapiens OX=9606 GN=RPL19 PE=1 SV=1	0	ILMEHIHKL		137 - 145	567.329	2	0.53	368.31	40.9	42.6	3
60S ribosomal protein L19 OS=Homo sapiens OX=9606 GN=RPL19 PE=1 SV=1	0	ILMEHIHKL	Oxidation: 3	137 - 145	575.326	2	0.6	389.16	33.02	40.5	5
Ribonuclease 3 OS=Homo sapiens OX=9606 GN=DROSHA PE=1 SV=2	0	AVVEFLTSV		974 - 982	482.771	2	-0.26	332.21	68.52	62.9	2
DNA-directed RNA polymerase II subunit RPB11-b1 OS=Homo sapiens OX=9606 GN=POLR2J2 PE=1 SV=2	0	LLFEGEKITI		11 - 20	581.841	2	1.69	613.36	68.4	39	1
Protein transport protein Sec23B OS=Homo sapiens OX=9606 GN=SEC23B PE=1 SV=2	0	SLLPPDALVGL		156 - 166	547.826	2	-1.03	657.28	78.47	55.5	5
S-phase kinase-associated protein 1 OS=Homo sapiens OX=9606 GN=SKP1 PE=1 SV=2	0	YLDIKGLLD		109 - 117	525.296	2	-2.24	644.19	66.58	20.4	1
S-phase kinase-associated protein 1 OS=Homo sapiens OX=9606 GN=SKP1 PE=1 SV=2	0	YLDIKGLLDV		109 - 118	574.832	2	0.34	437.36	77.3	55.1	3
Slit homolog 3 protein OS=Homo sapiens OX=9606 GN=SLIT3 PE=2 SV=3	0	LPEGIVEIR		305 - 313	513.304	2	1.49	495.4	56.47	39.4	2
SLIT-ROBO Rho GTPase-activating protein 2B OS=Homo sapiens OX=9606 GN=SRGAP2B PE=3 SV=1	0	KVLNELYSV		155 - 163	532.803	2	-0.43	616.68	50.17	49.4	1
FACT complex subunit SSRP1 OS=Homo sapiens OX=9606 GN=SSRP1 PE=1 SV=1	0	SLYEMVSRV	Oxidation: 5	309 - 317	550.278	2	3.65	373.22	46.35	37.5	3
Phenylalanine--tRNA ligase alpha subunit OS=Homo sapiens OX=9606 GN=FARSA PE=1 SV=3	0	LTLGHLMGV	Oxidation: 7	382 - 390	478.765	2	-0.5	490.38	52.6	56.5	2
TSC22 domain family protein 3 OS=Homo sapiens OX=9606 GN=TSC22D3 PE=1 SV=2	0	SLLGGDVVSV		27 - 36	473.269	2	6.05	479.64	59.77	63.9	2
Transforming acidic coiled-coil-containing protein 3 OS=Homo sapiens OX=9606 GN=TACC3 PE=1 SV=1	0	KLVEFDFLGA		599 - 608	569.811	2	0.33	467.53	73.4	54.6	1
TRPM8 channel-associated factor 1 OS=Homo sapiens OX=9606 GN=TCAF1 PE=1 SV=3	0	KLGSVPVTV		623 - 631	450.283	2	1.93	503.78	44.02	52.8	3
T-complex protein 1 subunit delta OS=Homo sapiens OX=9606 GN=CCT4 PE=1 SV=4	0	ALSDLALHFL		308 - 317	550.311	2	-0.4	456.56	81.4	37.5	1
Thyrotroph embryonic factor OS=Homo sapiens OX=9606 GN=TEF PE=1 SV=3	0	KGKEKLEEDE		56 - 65	602.809	2	4.5	569.72	35.9	45.9	2
Talin-1 OS=Homo sapiens OX=9606 GN=TLN1 PE=1 SV=3	0	ALNELLQHV		777 - 785	518.795	2	3.73	530.84	60.48	36	1
Talin-1 OS=Homo sapiens OX=9606 GN=TLN1 PE=1 SV=3	0	APDVRLRAL		2,229 - 2,237	337.543	3	2.58	619.39	43.48	22.8	1
Transmembrane protein 9B OS=Homo sapiens OX=9606 GN=TMEM9B PE=1 SV=1	0	VLLLAQLSDA		24 - 33	521.813	2	3.75	544.02	71.08	34.8	1
Transmembrane protein 9B OS=Homo sapiens OX=9606 GN=TMEM9B PE=1 SV=1	0	LLLAQLSDA		25 - 33	472.277	2	0.73	419.39	62.7	24.8	1
Tumor necrosis factor receptor superfamily member 19 OS=Homo sapiens OX=9606 GN=TNFRSF19 PE=1 SV=1	0	VLLEQEKTFFT		5 - 15	677.867	2	0.7	355.76	60.25	48.6	1
E3 ubiquitin-protein ligase TRIP12 OS=Homo sapiens OX=9606 GN=TRIP12 PE=1 SV=1	0	SPRLPVGGF		1,921 - 1,929	465.264	2	-0.35	507.23	52.85	49.9	1
E3 ubiquitin-protein ligase TRIP12 OS=Homo sapiens OX=9606 GN=TRIP12 PE=1 SV=1	0	SPRLPVGGFRSL		1,921 - 1,932	429.251	3	-0.2	656.87	54.63	49.6	4
Short transient receptor potential channel 1 OS=Homo sapiens OX=9606 GN=TRPC1 PE=1 SV=1	0	TLNEKLFLL		45 - 53	545.829	2	0.01	487.81	72.68	44.2	1
tRNA 2'-phosphotransferase 1 OS=Homo sapiens OX=9606 GN=TRPT1 PE=1 SV=2	0	QVPKLE		109 - 114	357.213	2	0.54	585.8	29.22	48.1	2
tRNA 2'-phosphotransferase 1 OS=Homo sapiens OX=9606 GN=TRPT1 PE=1 SV=2	0	QVPKLEL		109 - 115	413.755	2	-0.36	651.1	49.93	24.2	1
Tuberin OS=Homo sapiens OX=9606 GN=TSC2 PE=1 SV=2	0	YLDEYIARM	Oxidation: 9	190 - 198	595.282	2	1.37	320.38	45.2	41.6	1
Tuberin OS=Homo sapiens OX=9606 GN=TSC2 PE=1 SV=2	0	SLLDIIEKV		526 - 534	515.313	2	0.51	335.42	82	50.5	2
Tumor suppressor candidate 3 OS=Homo sapiens OX=9606 GN=TUSC3 PE=1 SV=1	0	RPPNYSGTIAL		194 - 204	594.824	2	3.27	447.42	49.37	50.1	2
Tumor suppressor candidate 3 OS=Homo sapiens OX=9606 GN=TUSC3 PE=1 SV=1	0	LLAEKVEQL		48 - 56	521.812	2	3.18	483.9	47.18	36.5	1
Thymidylate synthase OS=Homo sapiens OX=9606 GN=TYMS PE=1 SV=3	0	EPRPPHGEL		23 - 31	516.268	2	1.45	479.74	28.75	23.2	1
Thymidylate synthase OS=Homo sapiens OX=9606 GN=TYMS PE=1 SV=3	0	YMIAHITGL	Oxidation: 2	235 - 243	517.771	2	1.35	454.83	55.8	43.8	1
Ubiquitin-like modifier-activating enzyme 6 OS=Homo sapiens OX=9606 GN=UBA6 PE=1 SV=1	0	ALLNILSEV		782 - 790	486.292	2	-0.42	575.77	82.55	53.4	2
Ubiquitin carboxyl-terminal hydrolase 11 OS=Homo sapiens OX=9606 GN=USP11 PE=1 SV=3	0	SSTFPGCIN		124 - 132	463.713	2	1088.83	534.66	27.03	20.1	1
Ubiquitin carboxyl-terminal hydrolase 11 OS=Homo sapiens OX=9606 GN=USP11 PE=1 SV=3	0	MLFGHPLLV	Oxidation: 1	611 - 619	521.792	2	2.07	498.6	64.72	43.1	1
Ubiquitin carboxyl-terminal hydrolase 7 OS=Homo sapiens OX=9606 GN=USP7 PE=1 SV=2	0	SLAEFVQSL		601 - 609	497.268	2	3.3	439.62	77.88	42.4	2
Vimentin OS=Homo sapiens OX=9606 GN=VIM PE=1 SV=4	0	NLAEDIMRL		177 - 185	537.785	2	0.8	320.82	75.2	34.5	2
Vimentin OS=Homo sapiens OX=9606 GN=VIM PE=1 SV=4	0	KLLEGEESRISL		402 - 413	687.385	2	-0.09	559.8	48.62	46.2	2
Vimentin OS=Homo sapiens OX=9606 GN=VIM PE=1 SV=4	0	SLYASSPGGVYATR		51 - 64	715.363	2	703.18	465.21	41.5	20.3	1
Vacuole membrane protein 1 OS=Homo sapiens OX=9606 GN=VMP1 PE=1 SV=1	0	YLGPHIASV		137 - 145	478.764	2	-0.37	516.95	47.05	35.3	1
Protein wntless homolog OS=Homo sapiens OX=9606 GN=WLS PE=1 SV=2	0	SVHIPLP		93 - 99	381.729	2	0.41	422.69	41.35	23.5	2
Protein wntless homolog OS=Homo sapiens OX=9606 GN=WLS PE=1 SV=2	0	TMMSRPPVL	Oxidation: 2, 3	257 - 265	532.269	2	2.22	525.04	36.5	35.7	1
Protein Wnt-5a OS=Homo sapiens OX=9606 GN=WNT5A PE=1 SV=2	0	AMSSKFF	Oxidation: 2	20 - 26	417.197	2	0.31	584	40.73	48.8	2
Zinc finger BED domain-containing protein 5 OS=Homo sapiens OX=9606 GN=ZBED5 PE=2 SV=2	0	YLADIFTKL		476 - 484	542.307	2	-1.26	404.21	74.78	44	2
Probable ribonuclease ZC3H12B OS=Homo sapiens OX=9606 GN=ZC3H12B PE=2 SV=3	0	LYESNP		709 - 714	361.675	2	9.29	938.17	41.6	20.2	1

## Sheet: Experiment 2A (293F)
Accession	Protein	P	Sequence	Modifications	Range	m/z meas.	z	Δ m/z [ppm]	RMS90 [ppm]	Rt [min]	Scores	#Cmpds.
1A02_HUMAN	HLA class I histocompatibility antigen, A-2 alpha chain OS=Homo sapiens OX=9606 GN=HLA-A PE=1 SV=1	0	VMAPRTLVL		3 - 11	500.305	2	-0.09	387.57	55.95	22.3	2
1A02_HUMAN	HLA class I histocompatibility antigen, A-2 alpha chain OS=Homo sapiens OX=9606 GN=HLA-A PE=1 SV=1	0	GSHSMRYFF	Oxidation: 5	25 - 33	574.253	2	-0.1	474.97	48.07	24.7	1
1A02_HUMAN	HLA class I histocompatibility antigen, A-2 alpha chain OS=Homo sapiens OX=9606 GN=HLA-A PE=1 SV=1	0	YAYDGKDYIA		140 - 149	589.772	2	-0.01	479.3	46.2	33.1	1
1A02_HUMAN	HLA class I histocompatibility antigen, A-2 alpha chain OS=Homo sapiens OX=9606 GN=HLA-A PE=1 SV=1	0	GSHSMRYFFT		25 - 34	616.78	2	1.17	464.06	52.13	36.4	1
1A02_HUMAN	HLA class I histocompatibility antigen, A-2 alpha chain OS=Homo sapiens OX=9606 GN=HLA-A PE=1 SV=1	0	GSHSMRYFFT	Oxidation: 5	25 - 34	624.778	2	0.84	397.82	45.82	28.2	1
1A02_HUMAN	HLA class I histocompatibility antigen, A-2 alpha chain OS=Homo sapiens OX=9606 GN=HLA-A PE=1 SV=1	0	YVDDTQFVRF		51 - 60	645.312	2	0.05	390.85	62.07	21.3	1
1A03_HUMAN	HLA class I histocompatibility antigen, A-3 alpha chain OS=Homo sapiens OX=9606 GN=HLA-A PE=1 SV=2	0	GSHSMRYFF	Oxidation: 5	25 - 33	574.253	2	-0.1	474.97	48.07	24.7	1
1A03_HUMAN	HLA class I histocompatibility antigen, A-3 alpha chain OS=Homo sapiens OX=9606 GN=HLA-A PE=1 SV=2	0	ALGFYPAEITL		229 - 239	597.824	2	-0.47	466.62	81.43	40.3	1
1A03_HUMAN	HLA class I histocompatibility antigen, A-3 alpha chain OS=Homo sapiens OX=9606 GN=HLA-A PE=1 SV=2	0	GSHSMRYFFT		25 - 34	616.78	2	1.17	464.06	52.13	36.4	1
1A03_HUMAN	HLA class I histocompatibility antigen, A-3 alpha chain OS=Homo sapiens OX=9606 GN=HLA-A PE=1 SV=2	0	GSHSMRYFFT	Oxidation: 5	25 - 34	624.778	2	0.84	397.82	45.82	28.2	1
1A03_HUMAN	HLA class I histocompatibility antigen, A-3 alpha chain OS=Homo sapiens OX=9606 GN=HLA-A PE=1 SV=2	0	YVDDTQFVRF		51 - 60	645.312	2	0.05	390.85	62.07	21.3	1
1B08_HUMAN	HLA class I histocompatibility antigen, B-8 alpha chain OS=Homo sapiens OX=9606 GN=HLA-B PE=1 SV=1	0	VMAPRTVLL	Oxidation: 2	3 - 11	508.302	2	0.29	570.36	52.33	32.1	1
1B08_HUMAN	HLA class I histocompatibility antigen, B-8 alpha chain OS=Homo sapiens OX=9606 GN=HLA-B PE=1 SV=1	0	APRTVLLLLSA		5 - 15	577.369	2	0.07	427.39	72.17	27.5	1
1B08_HUMAN	HLA class I histocompatibility antigen, B-8 alpha chain OS=Homo sapiens OX=9606 GN=HLA-B PE=1 SV=1	0	YAYDGKDYIA		140 - 149	589.772	2	-0.01	479.3	46.2	33.1	1
1B08_HUMAN	HLA class I histocompatibility antigen, B-8 alpha chain OS=Homo sapiens OX=9606 GN=HLA-B PE=1 SV=1	0	ALGFYPAEITL		229 - 239	597.824	2	-0.47	466.62	81.43	40.3	1
1B08_HUMAN	HLA class I histocompatibility antigen, B-8 alpha chain OS=Homo sapiens OX=9606 GN=HLA-B PE=1 SV=1	0	YVDDTQFVRF		51 - 60	645.312	2	0.05	390.85	62.07	21.3	1
ABHDD_HUMAN	Protein ABHD13 OS=Homo sapiens OX=9606 GN=ABHD13 PE=2 SV=1	0	IILLLLI		43 - 49	405.807	2	-0.8	585.03	57.73	24.1	1
ABHDD_HUMAN	Protein ABHD13 OS=Homo sapiens OX=9606 GN=ABHD13 PE=2 SV=1	0	NLKVNLLLV		140 - 148	513.34	2	1.48	467.51	74.43	44.6	1
ACLY_HUMAN	ATP-citrate synthase OS=Homo sapiens OX=9606 GN=ACLY PE=1 SV=3	0	ATADYICKV		223 - 231	492.247	2	-0.08	429.6	49.28	44	1
ACLY_HUMAN	ATP-citrate synthase OS=Homo sapiens OX=9606 GN=ACLY PE=1 SV=3	0	KPASFMTSI	Oxidation: 6	836 - 844	499.255	2	-0.05	485.57	42.88	44.4	2
ACLY_HUMAN	ATP-citrate synthase OS=Homo sapiens OX=9606 GN=ACLY PE=1 SV=3	0	ILNVDGLIGV		1,022 - 1,031	506.808	2	5.74	548.17	76.9	28	1
ACLY_HUMAN	ATP-citrate synthase OS=Homo sapiens OX=9606 GN=ACLY PE=1 SV=3	0	NPDMRVQIL	Oxidation: 4	982 - 990	551.289	2	-0.8	292.03	47.27	38.2	1
ACLY_HUMAN	ATP-citrate synthase OS=Homo sapiens OX=9606 GN=ACLY PE=1 SV=3	0	LLQDHPWLL		43 - 51	567.819	2	0.7	335.88	71.05	32.6	1
ACOX1_HUMAN	Peroxisomal acyl-coenzyme A oxidase 1 OS=Homo sapiens OX=9606 GN=ACOX1 PE=1 SV=3	0	NLFEWAKNSPL		631 - 641	659.844	2	1.01	291.36	72.12	48.7	1
ALG3_HUMAN	Dol-P-Man:Man(5)GlcNAc(2)-PP-Dol alpha-1,3-mannosyltransferase OS=Homo sapiens OX=9606 GN=ALG3 PE=1 SV=1	0	RLFNDPVAMV		171 - 180	581.307	2	-1.61	465.8	63.18	28.5	1
ALG3_HUMAN	Dol-P-Man:Man(5)GlcNAc(2)-PP-Dol alpha-1,3-mannosyltransferase OS=Homo sapiens OX=9606 GN=ALG3 PE=1 SV=1	0	RLFNDPVAMV	Oxidation: 9	171 - 180	589.306	2	1.17	402.06	55.13	42.5	1
ALKB7_HUMAN	Alpha-ketoglutarate-dependent dioxygenase alkB homolog 7, mitochondrial OS=Homo sapiens OX=9606 GN=ALKBH7 PE=1 SV=1	0	LLLEPGSLYIL		157 - 167	615.871	2	0.41	381.45	88.68	54.5	2
ALS2_HUMAN	Alsin OS=Homo sapiens OX=9606 GN=ALS2 PE=1 SV=2	0	NQCSQLLI		233 - 240	459.74	2	0.49	750.94	46.52	20.2	1
ALS2_HUMAN	Alsin OS=Homo sapiens OX=9606 GN=ALS2 PE=1 SV=2	0	TQLMEILNTL		827 - 836	588.324	2	5.85	488.35	73.32	54.1	2
AMPB_HUMAN	Aminopeptidase B OS=Homo sapiens OX=9606 GN=RNPEP PE=1 SV=2	0	SLADVIIHEI		318 - 327	555.314	2	0.38	388.22	77.53	68.7	1
AN32B_HUMAN	Acidic leucine-rich nuclear phosphoprotein 32 family member B OS=Homo sapiens OX=9606 GN=ANP32B PE=1 SV=1	0	SLINVGLISV		48 - 57	507.814	2	0.78	417.44	79.62	68.4	2
ARF5_HUMAN	ADP-ribosylation factor 5 OS=Homo sapiens OX=9606 GN=ARF5 PE=1 SV=2	0	KLGEIVTTI		38 - 46	487.301	2	1.19	322.21	54.88	36.6	2
ARF5_HUMAN	ADP-ribosylation factor 5 OS=Homo sapiens OX=9606 GN=ARF5 PE=1 SV=2	0	GLDWLSHEL		169 - 177	535.269	2	0.13	687.54	70.77	42.5	1
ARI1A_HUMAN	AT-rich interactive domain-containing protein 1A OS=Homo sapiens OX=9606 GN=ARID1A PE=1 SV=3	0	GQESEGPAVGPPQPLGKEL		55 - 73	630.993	3	530.69	641.11	85.73	25.5	1
ARI1A_HUMAN	AT-rich interactive domain-containing protein 1A OS=Homo sapiens OX=9606 GN=ARID1A PE=1 SV=3	0	LLYDDNSIMTF	Oxidation: 9	1,694 - 1,704	674.311	2	0.27	350.59	67.07	43.2	1
ARSB_HUMAN	Arylsulfatase B OS=Homo sapiens OX=9606 GN=ARSB PE=1 SV=1	0	SLWEGGVRGV		320 - 329	530.284	2	3.2	355.45	54.82	46.3	1
AT5G2_HUMAN	ATP synthase F(0) complex subunit C2, mitochondrial OS=Homo sapiens OX=9606 GN=ATP5MC2 PE=1 SV=1	0	TPSLVKSTSQL		10 - 20	580.829	2	-0.73	454.77	44.55	49.1	1
ATR_HUMAN	Serine/threonine-protein kinase ATR OS=Homo sapiens OX=9606 GN=ATR PE=1 SV=3	0	SLLESVQKL		549 - 557	508.803	2	-0.25	432.16	60.05	30.8	1
ATR_HUMAN	Serine/threonine-protein kinase ATR OS=Homo sapiens OX=9606 GN=ATR PE=1 SV=3	0	VMFEDGVLMRL	Oxidation: 9	327 - 337	663.33	2	-4.4	470.25	68.8	24.1	1
ATR_HUMAN	Serine/threonine-protein kinase ATR OS=Homo sapiens OX=9606 GN=ATR PE=1 SV=3	0	VMFEDGVLMRL	Oxidation: 2	327 - 337	663.334	2	1.22	374.96	70.55	57.2	1
ATR_HUMAN	Serine/threonine-protein kinase ATR OS=Homo sapiens OX=9606 GN=ATR PE=1 SV=3	0	VMFEDGVLMRL	Oxidation: 2, 9	327 - 337	671.33	2	-1.56	341.01	64.23	46.8	2
AURKB_HUMAN	Aurora kinase B OS=Homo sapiens OX=9606 GN=AURKB PE=1 SV=3	0	APRGELYKEL		157 - 166	392.552	3	0.48	537.5	42.27	21.4	1
AURKB_HUMAN	Aurora kinase B OS=Homo sapiens OX=9606 GN=AURKB PE=1 SV=3	0	KIADFGWSV		215 - 223	511.769	2	-0.17	380.42	65.32	43.6	2
AURKB_HUMAN	Aurora kinase B OS=Homo sapiens OX=9606 GN=AURKB PE=1 SV=3	0	RVLPPSALQSV		333 - 343	583.848	2	0.07	440.33	49.97	37.7	5
AXIN1_HUMAN	Axin-1 OS=Homo sapiens OX=9606 GN=AXIN1 PE=1 SV=2	0	ILDEHVQRV		470 - 478	554.809	2	-0.93	297.13	34.25	52	1
BABA2_HUMAN	BRISC and BRCA1-A complex member 2 OS=Homo sapiens OX=9606 GN=BABAM2 PE=1 SV=2	0	FLPDPSALQNL		92 - 102	607.824	2	-0.23	287.68	72.18	50.1	2
BAG6_HUMAN	Large proline-rich protein BAG6 OS=Homo sapiens OX=9606 GN=BAG6 PE=1 SV=2	0	SMVDVVMLL	Oxidation: 7	763 - 771	511.767	2	0.99	483.3	80.7	44.9	2
BAG6_HUMAN	Large proline-rich protein BAG6 OS=Homo sapiens OX=9606 GN=BAG6 PE=1 SV=2	0	SMVDVVMLL	Oxidation: 2, 7	763 - 771	519.764	2	-0.17	435.8	71.68	32.4	1
BAG6_HUMAN	Large proline-rich protein BAG6 OS=Homo sapiens OX=9606 GN=BAG6 PE=1 SV=2	0	PSDGSAVDVHI		141 - 151	549.273	2	920.38	585.47	65.27	44.9	1
BAZ2A_HUMAN	Bromodomain adjacent to zinc finger domain protein 2A OS=Homo sapiens OX=9606 GN=BAZ2A PE=1 SV=4	0	ILGEKVSEI		922 - 930	494.288	2	-2.74	511.35	48.17	22.1	1
BAZ2A_HUMAN	Bromodomain adjacent to zinc finger domain protein 2A OS=Homo sapiens OX=9606 GN=BAZ2A PE=1 SV=4	0	VLAFLVHEL		974 - 982	520.81	2	-0.32	388.32	73.13	44.8	1
BIRC6_HUMAN	Baculoviral IAP repeat-containing protein 6 OS=Homo sapiens OX=9606 GN=BIRC6 PE=1 SV=2	0	SPADVQTPLII		803 - 813	385.555	3	867.17	791.32	62.23	24.5	1
BIRC6_HUMAN	Baculoviral IAP repeat-containing protein 6 OS=Homo sapiens OX=9606 GN=BIRC6 PE=1 SV=2	0	SLASLLAKV		1,258 - 1,266	451.289	2	-1.28	497.11	71.58	30.7	1
BIRC6_HUMAN	Baculoviral IAP repeat-containing protein 6 OS=Homo sapiens OX=9606 GN=BIRC6 PE=1 SV=2	0	SPRVPNSSV		4,258 - 4,266	471.753	2	-2.29	471	28.83	33.6	1
BIRC6_HUMAN	Baculoviral IAP repeat-containing protein 6 OS=Homo sapiens OX=9606 GN=BIRC6 PE=1 SV=2	0	LWTALLFL		3,711 - 3,718	488.796	2	-1.59	706.19	96.2	23.1	1
BIRC6_HUMAN	Baculoviral IAP repeat-containing protein 6 OS=Homo sapiens OX=9606 GN=BIRC6 PE=1 SV=2	0	NQVEALNNL		761 - 769	507.764	2	-0.87	505.05	44.05	20	1
BIRC6_HUMAN	Baculoviral IAP repeat-containing protein 6 OS=Homo sapiens OX=9606 GN=BIRC6 PE=1 SV=2	0	KLVNILVQL		2,924 - 2,932	520.347	2	-0.09	445.67	71.15	70.6	1
BLM_HUMAN	Bloom syndrome protein OS=Homo sapiens OX=9606 GN=BLM PE=1 SV=1	0	SLGKVFGV		1,228 - 1,235	403.742	2	-0.8	569.32	55.63	31	1
BLM_HUMAN	Bloom syndrome protein OS=Homo sapiens OX=9606 GN=BLM PE=1 SV=1	0	KPKFSGFTF		29 - 37	529.787	2	0	580.61	55.63	37	1
BOP1_HUMAN	Ribosome biogenesis protein BOP1 OS=Homo sapiens OX=9606 GN=BOP1 PE=1 SV=2	0	KMDDPDYWRTV	Oxidation: 2	175 - 185	721.324	2	0	409.36	47.2	35.9	1
BT2A2_HUMAN	Butyrophilin subfamily 2 member A2 OS=Homo sapiens OX=9606 GN=BTN2A2 PE=1 SV=2	0	SVALVIHNV		111 - 119	476.285	2	0.77	465	51.87	43.9	1
BUB1_HUMAN	Mitotic checkpoint serine/threonine-protein kinase BUB1 OS=Homo sapiens OX=9606 GN=BUB1 PE=1 SV=1	0	YLITLLEHL		44 - 52	557.83	2	1.53	349.8	82.07	22.9	1
BUB1_HUMAN	Mitotic checkpoint serine/threonine-protein kinase BUB1 OS=Homo sapiens OX=9606 GN=BUB1 PE=1 SV=1	0	HLLGEGAFAQV		791 - 801	571.307	2	6.4	390.73	57.93	22.1	1
BUB1_HUMAN	Mitotic checkpoint serine/threonine-protein kinase BUB1 OS=Homo sapiens OX=9606 GN=BUB1 PE=1 SV=1	0	ALIDLGQSIDM	Oxidation: 11	943 - 953	596.301	2	1.14	331.65	63.72	71.9	1
BUB1B_HUMAN	Mitotic checkpoint serine/threonine-protein kinase BUB1 beta OS=Homo sapiens OX=9606 GN=BUB1B PE=1 SV=3	0	KIVDFSYSV		908 - 916	529.282	2	0	471.13	56.93	40.8	1
CAC1B_HUMAN	Voltage-dependent N-type calcium channel subunit alpha-1B OS=Homo sapiens OX=9606 GN=CACNA1B PE=1 SV=1	0	KNVLNILIV		1,280 - 1,288	513.34	2	1.48	485.08	74.43	44.6	1
CAVN1_HUMAN	Caveolae-associated protein 1 OS=Homo sapiens OX=9606 GN=CAVIN1 PE=1 SV=1	0	SLLDKIIGA		56 - 64	465.287	2	0.23	445.49	69.03	51.4	1
CBPQ_HUMAN	Carboxypeptidase Q OS=Homo sapiens OX=9606 GN=CPQ PE=1 SV=1	0	ALASLIRSV		199 - 207	465.293	2	0.28	439.53	59.55	44.4	1
CCNB1_HUMAN	G2/mitotic-specific cyclin-B1 OS=Homo sapiens OX=9606 GN=CCNB1 PE=1 SV=1	0	ALVQDLAKA		421 - 429	464.777	2	0.64	449.91	47.12	26.2	1
CCNB1_HUMAN	G2/mitotic-specific cyclin-B1 OS=Homo sapiens OX=9606 GN=CCNB1 PE=1 SV=1	0	TLAKYLMEL		321 - 329	541.302	2	0.71	505.02	71.18	46	1
CCNB1_HUMAN	G2/mitotic-specific cyclin-B1 OS=Homo sapiens OX=9606 GN=CCNB1 PE=1 SV=1	0	TLAKYLMEL	Oxidation: 7	321 - 329	549.299	2	-0.99	548.69	65.83	48.2	1
CCNB1_HUMAN	G2/mitotic-specific cyclin-B1 OS=Homo sapiens OX=9606 GN=CCNB1 PE=1 SV=1	0	ILIDWLVQV		204 - 212	549.832	2	-0.07	385.72	91.52	49.1	18
CCNB1_HUMAN	G2/mitotic-specific cyclin-B1 OS=Homo sapiens OX=9606 GN=CCNB1 PE=1 SV=1	0	RLLQETMYMTV	Oxidation: 7, 9	217 - 227	708.844	2	-3.4	378.38	46.3	45.1	1
CCNB2_HUMAN	G2/mitotic-specific cyclin-B2 OS=Homo sapiens OX=9606 GN=CCNB2 PE=1 SV=1	0	TLAKYLMEL		285 - 293	541.302	2	0.71	505.02	71.18	46	1
CCNB2_HUMAN	G2/mitotic-specific cyclin-B2 OS=Homo sapiens OX=9606 GN=CCNB2 PE=1 SV=1	0	ILVDWLVQV		168 - 176	542.824	2	0.29	338.48	87.35	55.2	3
CCNB2_HUMAN	G2/mitotic-specific cyclin-B2 OS=Homo sapiens OX=9606 GN=CCNB2 PE=1 SV=1	0	TLAKYLMEL	Oxidation: 7	285 - 293	549.299	2	-0.99	548.69	65.83	48.2	1
CCNI_HUMAN	Cyclin-I OS=Homo sapiens OX=9606 GN=CCNI PE=1 SV=1	0	LLDRFLATV		72 - 80	524.313	2	-0.02	337.69	66.93	42.5	1
CCNI_HUMAN	Cyclin-I OS=Homo sapiens OX=9606 GN=CCNI PE=1 SV=1	0	SLLDRFLATV		71 - 80	567.83	2	0.91	379.87	82.03	38.9	2
CD276_HUMAN	CD276 antigen OS=Homo sapiens OX=9606 GN=CD276 PE=1 SV=1	0	GLFDVHSILRV		200 - 210	628.363	2	2.44	400.19	71.5	40	1
CDK2_HUMAN	Cyclin-dependent kinase 2 OS=Homo sapiens OX=9606 GN=CDK2 PE=1 SV=2	0	KIGEGTYGV		9 - 17	462.245	2	0.31	549.06	39.97	30.4	1
CDK2_HUMAN	Cyclin-dependent kinase 2 OS=Homo sapiens OX=9606 GN=CDK2 PE=1 SV=2	0	FGLARAFGV		146 - 154	469.265	2	-2.97	553	64.63	39	1
CDK2_HUMAN	Cyclin-dependent kinase 2 OS=Homo sapiens OX=9606 GN=CDK2 PE=1 SV=2	0	TLWYRAPEI		165 - 173	574.808	2	-0.18	444.87	63.78	22.2	1
CETN3_HUMAN	Centrin-3 OS=Homo sapiens OX=9606 GN=CETN3 PE=1 SV=2	0	KLFDDDDSGKISL		108 - 120	726.865	2	0.47	347.19	55.25	44	1
CHD4_HUMAN	Chromodomain-helicase-DNA-binding protein 4 OS=Homo sapiens OX=9606 GN=CHD4 PE=1 SV=2	0	SLLNVVMDL		1,007 - 1,015	502.279	2	0.8	586.84	90.45	43.6	1
CHD4_HUMAN	Chromodomain-helicase-DNA-binding protein 4 OS=Homo sapiens OX=9606 GN=CHD4 PE=1 SV=2	0	SLLNVVMDL	Oxidation: 7	1,007 - 1,015	510.276	2	0.02	691.5	81.13	49.5	2
CHD4_HUMAN	Chromodomain-helicase-DNA-binding protein 4 OS=Homo sapiens OX=9606 GN=CHD4 PE=1 SV=2	0	APASEDEKVVV		1,599 - 1,609	572.303	2	7.85	471.87	73.97	21.3	1
CHK1_HUMAN	Serine/threonine-protein kinase Chk1 OS=Homo sapiens OX=9606 GN=CHEK1 PE=1 SV=2	0	KISDFGLATV		145 - 154	525.795	2	0.53	502.63	59.33	37.1	1
CHK1_HUMAN	Serine/threonine-protein kinase Chk1 OS=Homo sapiens OX=9606 GN=CHEK1 PE=1 SV=2	0	SLWDTSPSYIDKL		326 - 338	762.888	2	7.48	312.05	70.05	49.2	2
CIZ1_HUMAN	Cip1-interacting zinc finger protein OS=Homo sapiens OX=9606 GN=CIZ1 PE=1 SV=2	0	LLGPPPVGV		159 - 167	424.766	2	0.1	497.57	60.15	70.4	3
CKS2_HUMAN	Cyclin-dependent kinases regulatory subunit 2 OS=Homo sapiens OX=9606 GN=CKS2 PE=1 SV=1	0	KYFDEHYEY		11 - 19	647.275	2	-0.06	272.03	44.05	41.9	2
CLAP2_HUMAN	CLIP-associating protein 2 OS=Homo sapiens OX=9606 GN=CLASP2 PE=1 SV=3	0	LSAPLAGMGNAKA	Oxidation: 8	429 - 441	406.218	3	3.34	580.14	34.6	20.8	1
CLAP2_HUMAN	CLIP-associating protein 2 OS=Homo sapiens OX=9606 GN=CLASP2 PE=1 SV=3	0	AILKYIETL		795 - 803	532.324	2	0.16	479.81	68.88	54.8	1
CLIC4_HUMAN	Chloride intracellular channel protein 4 OS=Homo sapiens OX=9606 GN=CLIC4 PE=1 SV=4	0	FLDGNEMTL		178 - 186	520.242	2	0.01	520.84	65.7	21.5	1
CLIC4_HUMAN	Chloride intracellular channel protein 4 OS=Homo sapiens OX=9606 GN=CLIC4 PE=1 SV=4	0	NLLPKLHIV		190 - 198	523.84	2	0.9	272.6	59.17	20.8	1
CLIC4_HUMAN	Chloride intracellular channel protein 4 OS=Homo sapiens OX=9606 GN=CLIC4 PE=1 SV=4	0	FLDGNEMTL	Oxidation: 7	178 - 186	528.239	2	-0.02	436.17	54.78	46.2	1
CO4A5_HUMAN	Collagen alpha-5(IV) chain OS=Homo sapiens OX=9606 GN=COL4A5 PE=1 SV=2	0	KLRGVSLAA		2 - 10	305.531	3	0.1	844.32	35.03	22.2	1
CO4A5_HUMAN	Collagen alpha-5(IV) chain OS=Homo sapiens OX=9606 GN=COL4A5 PE=1 SV=2	0	SLWGQPAEA		18 - 26	479.735	2	-0.32	397.28	54.42	59.2	2
CO4A5_HUMAN	Collagen alpha-5(IV) chain OS=Homo sapiens OX=9606 GN=COL4A5 PE=1 SV=2	0	PPGPMDPNLL		951 - 960	525.773	2	8.96	596.32	67.65	21	1
COA3_HUMAN	Cytochrome c oxidase assembly factor 3 homolog, mitochondrial OS=Homo sapiens OX=9606 GN=COA3 PE=1 SV=1	0	FLDELEDEAKAA		84 - 95	675.826	2	2.18	198.99	58.17	70.3	2
COG4_HUMAN	Conserved oligomeric Golgi complex subunit 4 OS=Homo sapiens OX=9606 GN=COG4 PE=1 SV=3	0	TPAEVRQVL		761 - 769	506.793	2	-0.82	467.2	43.18	22.4	1
COG4_HUMAN	Conserved oligomeric Golgi complex subunit 4 OS=Homo sapiens OX=9606 GN=COG4 PE=1 SV=3	0	SLVAVELEKV		681 - 690	543.824	2	0.39	367.08	60.85	54.3	1
COG4_HUMAN	Conserved oligomeric Golgi complex subunit 4 OS=Homo sapiens OX=9606 GN=COG4 PE=1 SV=3	0	TMQELIGLYV	Oxidation: 2	412 - 421	591.807	2	-0.53	646.44	72.63	25	1
COG5_HUMAN	Conserved oligomeric Golgi complex subunit 5 OS=Homo sapiens OX=9606 GN=COG5 PE=1 SV=3	0	TLKDTITSV		271 - 279	489.279	2	-0.66	446.07	45.42	40	1
COPG2_HUMAN	Coatomer subunit gamma-2 OS=Homo sapiens OX=9606 GN=COPG2 PE=1 SV=1	0	RLPDDDPTAV		708 - 717	549.775	2	0.17	427.23	38.8	52.4	3
COX2_HUMAN	Cytochrome c oxidase subunit 2 OS=Homo sapiens OX=9606 GN=MT-CO2 PE=1 SV=1	0	LPSLRILYM	Oxidation: 9	78 - 86	561.323	2	-0.56	369.31	66.02	36	1
COX2_HUMAN	Cytochrome c oxidase subunit 2 OS=Homo sapiens OX=9606 GN=MT-CO2 PE=1 SV=1	0	KIFEMGPVFTL		217 - 227	641.349	2	-0.24	497.47	77.5	57.5	2
COX2_HUMAN	Cytochrome c oxidase subunit 2 OS=Homo sapiens OX=9606 GN=MT-CO2 PE=1 SV=1	0	KIFEMGPVFTL	Oxidation: 5	217 - 227	649.347	2	0.19	437.88	69.15	46.3	2
CPSF1_HUMAN	Cleavage and polyadenylation specificity factor subunit 1 OS=Homo sapiens OX=9606 GN=CPSF1 PE=1 SV=2	0	ALDEKLLNI		195 - 203	514.802	2	-1.02	490.27	61.87	43.8	2
CPSF1_HUMAN	Cleavage and polyadenylation specificity factor subunit 1 OS=Homo sapiens OX=9606 GN=CPSF1 PE=1 SV=2	0	FLPSYIIDV		185 - 193	533.795	2	0.6	433.57	79.48	26.8	1
CPSF1_HUMAN	Cleavage and polyadenylation specificity factor subunit 1 OS=Homo sapiens OX=9606 GN=CPSF1 PE=1 SV=2	0	TLITDGMRSV		348 - 357	547.292	2	917.66	329.11	53.37	27.7	2
CPSF1_HUMAN	Cleavage and polyadenylation specificity factor subunit 1 OS=Homo sapiens OX=9606 GN=CPSF1 PE=1 SV=2	0	TLITDGMRSV	Oxidation: 7	348 - 357	554.788	2	0.9	292.89	41.03	37.4	2
CPSF1_HUMAN	Cleavage and polyadenylation specificity factor subunit 1 OS=Homo sapiens OX=9606 GN=CPSF1 PE=1 SV=2	0	KLLNIIDLQFL		199 - 209	665.411	2	-0.13	514.29	85.1	42.7	1
CSN7A_HUMAN	COP9 signalosome complex subunit 7a OS=Homo sapiens OX=9606 GN=COPS7A PE=1 SV=1	0	ALATLIHQV		26 - 34	483.293	2	-0.16	388.43	55.62	59.6	2
CSPG4_HUMAN	Chondroitin sulfate proteoglycan 4 OS=Homo sapiens OX=9606 GN=CSPG4 PE=1 SV=2	0	TMLARLASA		21 - 29	467.263	2	-0.8	503.73	50.22	32.9	1
CSPG4_HUMAN	Chondroitin sulfate proteoglycan 4 OS=Homo sapiens OX=9606 GN=CSPG4 PE=1 SV=2	0	TMLARLASA	Oxidation: 2	21 - 29	475.26	2	-0.05	403.46	39.12	43	2
CSPG4_HUMAN	Chondroitin sulfate proteoglycan 4 OS=Homo sapiens OX=9606 GN=CSPG4 PE=1 SV=2	0	HLQGPAGASVAGP		1,803 - 1,815	581.304	2	0.23	642.21	56.17	24.3	1
CTL2_HUMAN	Choline transporter-like protein 2 OS=Homo sapiens OX=9606 GN=SLC44A2 PE=1 SV=3	0	IIILLLI		328 - 334	405.807	2	-0.8	585.03	57.73	24.1	1
CTL2_HUMAN	Choline transporter-like protein 2 OS=Homo sapiens OX=9606 GN=SLC44A2 PE=1 SV=3	0	VGIIAWTHGDP		50 - 60	583.301	2	-4.62	591.35	34.6	21.9	1
CTNA1_HUMAN	Catenin alpha-1 OS=Homo sapiens OX=9606 GN=CTNNA1 PE=1 SV=1	0	ALLSAVTRL		130 - 138	472.3	2	-0.2	543.66	61.7	39.2	1
CTNA1_HUMAN	Catenin alpha-1 OS=Homo sapiens OX=9606 GN=CTNNA1 PE=1 SV=1	0	ILADMADVYKL	Oxidation: 5	140 - 150	634.334	2	1.02	439.38	57.38	55.3	1
CTNA1_HUMAN	Catenin alpha-1 OS=Homo sapiens OX=9606 GN=CTNNA1 PE=1 SV=1	0	IMAQLPQEQKA	Oxidation: 2	672 - 682	636.836	2	1.74	500.28	36.58	22.6	1
CTNB1_HUMAN	Catenin beta-1 OS=Homo sapiens OX=9606 GN=CTNNB1 PE=1 SV=1	0	KPQDYKKRL		666 - 674	392.568	3	0.25	532.74	17.95	32.3	1
CTNB1_HUMAN	Catenin beta-1 OS=Homo sapiens OX=9606 GN=CTNNB1 PE=1 SV=1	0	GLLGTLVQL		400 - 408	457.29	2	0.47	452.57	83.03	64.4	2
CTNB1_HUMAN	Catenin beta-1 OS=Homo sapiens OX=9606 GN=CTNNB1 PE=1 SV=1	0	YGLPVVVKL		489 - 497	494.316	2	0.46	459.92	67.92	43.2	2
CTNB1_HUMAN	Catenin beta-1 OS=Homo sapiens OX=9606 GN=CTNNB1 PE=1 SV=1	0	SPIENIQRV		605 - 613	528.296	2	0.36	381.23	44.05	32.6	1
CTNB1_HUMAN	Catenin beta-1 OS=Homo sapiens OX=9606 GN=CTNNB1 PE=1 SV=1	0	AIMRSPQMV	Oxidation: 3, 8	187 - 195	532.765	2	-0.65	323.21	26.53	21.1	1
CUL2_HUMAN	Cullin-2 OS=Homo sapiens OX=9606 GN=CUL2 PE=1 SV=2	0	ALDKALTSV		367 - 375	459.268	2	-1.02	617.43	45.47	49.7	1
DDB1_HUMAN	DNA damage-binding protein 1 OS=Homo sapiens OX=9606 GN=DDB1 PE=1 SV=1	0	SLSESWYNL		1,042 - 1,050	549.758	2	-1.81	333.33	70.52	32.2	1
DDB1_HUMAN	DNA damage-binding protein 1 OS=Homo sapiens OX=9606 GN=DDB1 PE=1 SV=1	0	IIDQHTFEV		793 - 801	551.282	2	-0.4	554.22	53.25	28	1
DDB1_HUMAN	DNA damage-binding protein 1 OS=Homo sapiens OX=9606 GN=DDB1 PE=1 SV=1	0	RLYDGLFKV		134 - 142	555.818	2	-2.25	508.58	58.72	26.8	1
DDB1_HUMAN	DNA damage-binding protein 1 OS=Homo sapiens OX=9606 GN=DDB1 PE=1 SV=1	0	LLLDMQNRL	Oxidation: 5	1,050 - 1,058	566.313	2	0.66	436.5	52.9	24.1	1
DDB1_HUMAN	DNA damage-binding protein 1 OS=Homo sapiens OX=9606 GN=DDB1 PE=1 SV=1	0	GMYGKIAVMEL	Oxidation: 2	56 - 66	614.309	2	-0.15	437.11	61.6	23.7	1
DDB1_HUMAN	DNA damage-binding protein 1 OS=Homo sapiens OX=9606 GN=DDB1 PE=1 SV=1	0	GMYGKIAVMEL	Oxidation: 9	56 - 66	614.309	2	0.35	366.72	56.28	51.3	1
DDB1_HUMAN	DNA damage-binding protein 1 OS=Homo sapiens OX=9606 GN=DDB1 PE=1 SV=1	0	VLFGTVNGMIGL	Oxidation: 9	1,028 - 1,039	618.836	2	-0.07	400.9	75.02	37.7	1
DDB1_HUMAN	DNA damage-binding protein 1 OS=Homo sapiens OX=9606 GN=DDB1 PE=1 SV=1	0	GMYGKIAVMEL	Oxidation: 2, 9	56 - 66	622.307	2	0.11	483.93	51.75	47.8	2
DDB1_HUMAN	DNA damage-binding protein 1 OS=Homo sapiens OX=9606 GN=DDB1 PE=1 SV=1	0	YLLGDMEGRLFM	Oxidation: 6, 12	271 - 282	738.843	2	-4.67	542.86	63.43	34.1	1
DDR1_HUMAN	Epithelial discoidin domain-containing receptor 1 OS=Homo sapiens OX=9606 GN=DDR1 PE=1 SV=1	0	ALVGTQGRH		98 - 106	313.847	3	1071.39	895.05	32.7	27.4	1
DDR1_HUMAN	Epithelial discoidin domain-containing receptor 1 OS=Homo sapiens OX=9606 GN=DDR1 PE=1 SV=1	0	IILLLLL		426 - 432	405.807	2	-0.8	585.03	57.73	24.1	1
DDR1_HUMAN	Epithelial discoidin domain-containing receptor 1 OS=Homo sapiens OX=9606 GN=DDR1 PE=1 SV=1	0	FLAEDALNTV		904 - 913	546.782	2	0.02	442.55	64.58	31.2	1
DDR1_HUMAN	Epithelial discoidin domain-containing receptor 1 OS=Homo sapiens OX=9606 GN=DDR1 PE=1 SV=1	0	YLQVDLQRL		86 - 94	574.327	2	-0.07	418.3	62.48	29.5	1
DDX41_HUMAN	Probable ATP-dependent RNA helicase DDX41 OS=Homo sapiens OX=9606 GN=DDX41 PE=1 SV=2	0	SVAEGRALMSV	Oxidation: 9	119 - 129	568.293	2	0.09	495.65	39.17	49.2	1
DDX5_HUMAN	Probable ATP-dependent RNA helicase DDX5 OS=Homo sapiens OX=9606 GN=DDX5 PE=1 SV=1	0	ALSGLDMVGV	Oxidation: 7	128 - 137	489.252	2	-0.15	309.72	57.77	45.7	1
DDX5_HUMAN	Probable ATP-dependent RNA helicase DDX5 OS=Homo sapiens OX=9606 GN=DDX5 PE=1 SV=1	0	YLLPAIVHI		148 - 156	519.822	2	1.36	451.52	74.57	36.6	2
DDX5_HUMAN	Probable ATP-dependent RNA helicase DDX5 OS=Homo sapiens OX=9606 GN=DDX5 PE=1 SV=1	0	FYQEHPDL		58 - 65	524.741	2	0.46	336.44	44.27	31.9	1
DDX60_HUMAN	Probable ATP-dependent RNA helicase DDX60 OS=Homo sapiens OX=9606 GN=DDX60 PE=1 SV=3	0	ALDEYNMKI		1,524 - 1,532	548.77	2	-1.42	407.62	53.68	22.2	1
DDX60_HUMAN	Probable ATP-dependent RNA helicase DDX60 OS=Homo sapiens OX=9606 GN=DDX60 PE=1 SV=3	0	ALDEYNMKI	Oxidation: 7	1,524 - 1,532	556.768	2	-0.34	247.13	42.63	47	2
DHRS1_HUMAN	Dehydrogenase/reductase SDR family member 1 OS=Homo sapiens OX=9606 GN=DHRS1 PE=1 SV=1	0	SLSSVLSHV		277 - 285	464.759	2	0.13	389.02	59.75	32.2	1
DHRS1_HUMAN	Dehydrogenase/reductase SDR family member 1 OS=Homo sapiens OX=9606 GN=DHRS1 PE=1 SV=1	0	SMWDDINNVGL	Oxidation: 2	114 - 124	640.286	2	1.21	328.38	66.68	36.5	1
DHRS4_HUMAN	Dehydrogenase/reductase SDR family member 4 OS=Homo sapiens OX=9606 GN=DHRS4 PE=1 SV=3	0	APGLIKTSF		211 - 219	467.273	2	-0.85	514.15	52.83	51.7	1
DHX15_HUMAN	Pre-mRNA-splicing factor ATP-dependent RNA helicase DHX15 OS=Homo sapiens OX=9606 GN=DHX15 PE=1 SV=2	0	ILMGVLKEV	Oxidation: 3	271 - 279	509.304	2	0.02	426.98	55.8	30.1	1
DHX15_HUMAN	Pre-mRNA-splicing factor ATP-dependent RNA helicase DHX15 OS=Homo sapiens OX=9606 GN=DHX15 PE=1 SV=2	0	TLATDILMGV	Oxidation: 8	266 - 275	525.281	2	0.59	360.44	75.08	53.2	1
DHX9_HUMAN	ATP-dependent RNA helicase A OS=Homo sapiens OX=9606 GN=DHX9 PE=1 SV=4	0	RPSAAGINL		1,140 - 1,148	449.759	2	-0.61	555.02	44.33	30.5	2
DHX9_HUMAN	ATP-dependent RNA helicase A OS=Homo sapiens OX=9606 GN=DHX9 PE=1 SV=4	0	KNRQKFMC		29 - 36	528.266	2	943.05	588.54	74.93	22.3	1
DHX9_HUMAN	ATP-dependent RNA helicase A OS=Homo sapiens OX=9606 GN=DHX9 PE=1 SV=4	0	KVFDPVPVGV		697 - 706	528.809	2	1.39	342.91	57.92	32	1
DHX9_HUMAN	ATP-dependent RNA helicase A OS=Homo sapiens OX=9606 GN=DHX9 PE=1 SV=4	0	ALLKYIETL		639 - 647	532.324	2	0.16	479.81	68.88	54.8	1
DPB1_HUMAN	HLA class II histocompatibility antigen, DP beta 1 chain OS=Homo sapiens OX=9606 GN=HLA-DPB1 PE=1 SV=1	0	APRTVALTA		9 - 17	450.269	2	-0.43	707.99	35.55	39.6	1
DPB1_HUMAN	HLA class II histocompatibility antigen, DP beta 1 chain OS=Homo sapiens OX=9606 GN=HLA-DPB1 PE=1 SV=1	0	APRTVALTAL		9 - 18	506.812	2	0.91	547.7	52.78	31.6	1
DPB1_HUMAN	HLA class II histocompatibility antigen, DP beta 1 chain OS=Homo sapiens OX=9606 GN=HLA-DPB1 PE=1 SV=1	0	APRTVALTALL		9 - 19	563.354	2	1.62	389.84	67.77	24.7	1
DPM3_HUMAN	Dolichol-phosphate mannosyltransferase subunit 3 OS=Homo sapiens OX=9606 GN=DPM3 PE=1 SV=2	0	ALGTVGYRV		53 - 61	468.269	2	-1.14	637.12	45.88	43.9	1
DPOA2_HUMAN	DNA polymerase alpha subunit B OS=Homo sapiens OX=9606 GN=POLA2 PE=1 SV=2	0	SLFPGQVVI		295 - 303	480.281	2	-0.48	641.03	74.38	28.7	2
DPOA2_HUMAN	DNA polymerase alpha subunit B OS=Homo sapiens OX=9606 GN=POLA2 PE=1 SV=2	0	ALIEKLVEL		22 - 30	514.324	2	0.86	542.47	68.52	44.8	1
DPOA2_HUMAN	DNA polymerase alpha subunit B OS=Homo sapiens OX=9606 GN=POLA2 PE=1 SV=2	0	GLTSTDLLFHL		470 - 480	608.833	2	0.75	454.41	76.72	59	1
DPOE1_HUMAN	DNA polymerase epsilon catalytic subunit A OS=Homo sapiens OX=9606 GN=POLE PE=1 SV=5	0	SLAELKGFEV		964 - 973	546.8	2	-0.12	369.15	63.4	55.2	1
DPOE1_HUMAN	DNA polymerase epsilon catalytic subunit A OS=Homo sapiens OX=9606 GN=POLE PE=1 SV=5	0	FYVDTVRAF		753 - 761	559.287	2	-0.97	384.93	60.98	51.1	1
DRAXI_HUMAN	Draxin OS=Homo sapiens OX=9606 GN=DRAXIN PE=1 SV=2	0	LLLPLELSLAGA		16 - 27	605.376	2	-0.21	473.22	89.5	41.1	1
DREB_HUMAN	Drebrin OS=Homo sapiens OX=9606 GN=DBN1 PE=1 SV=4	0	PVPEEEEGFEGGD		637 - 649	695.784	2	-3.33	485.46	44.42	40.7	2
DUT_HUMAN	Deoxyuridine 5'-triphosphate nucleotidohydrolase, mitochondrial OS=Homo sapiens OX=9606 GN=DUT PE=1 SV=4	0	RPAEVGGMQL		105 - 114	529.278	2	1.68	454.54	48.58	28.5	1
DUT_HUMAN	Deoxyuridine 5'-triphosphate nucleotidohydrolase, mitochondrial OS=Homo sapiens OX=9606 GN=DUT PE=1 SV=4	0	RPAEVGGMQL	Oxidation: 8	105 - 114	537.274	2	-0.34	471.12	34.42	51.5	2
DUT_HUMAN	Deoxyuridine 5'-triphosphate nucleotidohydrolase, mitochondrial OS=Homo sapiens OX=9606 GN=DUT PE=1 SV=4	0	VLFNFGKEKFEV		200 - 211	728.896	2	0.43	466.82	66.62	21.6	1
EFHD1_HUMAN	EF-hand domain-containing protein D1 OS=Homo sapiens OX=9606 GN=EFHD1 PE=1 SV=1	0	APQTHLGL		124 - 131	418.735	2	-0.4	482.9	42.53	53	1
EID1_HUMAN	EP300-interacting inhibitor of differentiation 1 OS=Homo sapiens OX=9606 GN=EID1 PE=1 SV=1	0	ALEEADKMFL	Oxidation: 8	127 - 136	591.789	2	-0.02	293.2	53.13	43.2	1
EID1_HUMAN	EP300-interacting inhibitor of differentiation 1 OS=Homo sapiens OX=9606 GN=EID1 PE=1 SV=1	0	AALEEADKMFL		126 - 136	619.31	2	-0.97	376.17	65.22	24.2	1
EID1_HUMAN	EP300-interacting inhibitor of differentiation 1 OS=Homo sapiens OX=9606 GN=EID1 PE=1 SV=1	0	AALEEADKMFL	Oxidation: 9	126 - 136	627.308	2	-0.2	377.76	55.73	40.1	1
EIFCL_HUMAN	Eukaryotic translation initiation factor 3 subunit C-like protein OS=Homo sapiens OX=9606 GN=EIF3CL PE=3 SV=1	0	SLDQPTQTV		835 - 843	494.752	2	1.17	372.07	38.37	54.8	2
EIFCL_HUMAN	Eukaryotic translation initiation factor 3 subunit C-like protein OS=Homo sapiens OX=9606 GN=EIF3CL PE=3 SV=1	0	MLLEIPYMAA	Oxidation: 8	692 - 701	584.294	2	1.74	348.34	72.22	31.1	1
EIFCL_HUMAN	Eukaryotic translation initiation factor 3 subunit C-like protein OS=Homo sapiens OX=9606 GN=EIF3CL PE=3 SV=1	0	MLLEIPYMAA	Oxidation: 1, 8	692 - 701	592.291	2	0.13	212.96	65.98	57.2	1
ELOV1_HUMAN	Elongation of very long chain fatty acids protein 1 OS=Homo sapiens OX=9606 GN=ELOVL1 PE=1 SV=1	0	YQYPVIIHL		227 - 235	573.321	2	0.06	287.79	69.27	34.1	1
ELOV5_HUMAN	Elongation of very long chain fatty acids protein 5 OS=Homo sapiens OX=9606 GN=ELOVL5 PE=1 SV=1	0	TLNSFIHVL		171 - 179	522.298	2	0.25	457.06	68.67	53.5	1
EM55_HUMAN	55 kDa erythrocyte membrane protein OS=Homo sapiens OX=9606 GN=MPP1 PE=1 SV=2	0	NMFGTKFETV		357 - 366	587.284	2	0.18	499.13	59.08	31.9	1
EM55_HUMAN	55 kDa erythrocyte membrane protein OS=Homo sapiens OX=9606 GN=MPP1 PE=1 SV=2	0	NMFGTKFETV	Oxidation: 2	357 - 366	595.281	2	-0.47	483.78	49.87	50.4	2
ETFA_HUMAN	Electron transfer flavoprotein subunit alpha, mitochondrial OS=Homo sapiens OX=9606 GN=ETFA PE=1 SV=1	0	LLYDLADQLHA		233 - 243	636.336	2	0.47	409.96	65.83	69.4	1
FA83D_HUMAN	Protein FAM83D OS=Homo sapiens OX=9606 GN=FAM83D PE=1 SV=3	0	NPDEVHAIL		61 - 69	504.262	2	1.73	423.83	49.42	22.3	1
FA83D_HUMAN	Protein FAM83D OS=Homo sapiens OX=9606 GN=FAM83D PE=1 SV=3	0	SPASIRTTDF		493 - 502	547.777	2	-0.24	430.27	44.12	38.1	1
FA83D_HUMAN	Protein FAM83D OS=Homo sapiens OX=9606 GN=FAM83D PE=1 SV=3	0	FLNPDEVHAI		59 - 68	577.796	2	0.72	541.55	56.2	22.5	1
FADS2_HUMAN	Acyl-CoA 6-desaturase OS=Homo sapiens OX=9606 GN=FADS2 PE=1 SV=1	0	ALLDIIRSL		422 - 430	507.321	2	-0.72	482.93	83.35	50.4	1
FAS_HUMAN	Fatty acid synthase OS=Homo sapiens OX=9606 GN=FASN PE=1 SV=3	0	LPKTGTVSL		925 - 933	458.279	2	0.4	669.48	44.95	24.9	1
FAS_HUMAN	Fatty acid synthase OS=Homo sapiens OX=9606 GN=FASN PE=1 SV=3	0	SLAEPRVSV		2,500 - 2,508	479.272	2	0.76	557.76	44.27	38.9	1
FAS_HUMAN	Fatty acid synthase OS=Homo sapiens OX=9606 GN=FASN PE=1 SV=3	0	SLNFRDIML	Oxidation: 8	1,570 - 1,578	562.793	2	1.93	406.17	67.03	36	2
FAS_HUMAN	Fatty acid synthase OS=Homo sapiens OX=9606 GN=FASN PE=1 SV=3	0	SLAEEKLQASV		1,747 - 1,757	587.819	2	0.01	381.42	45.6	71.5	1
FAS_HUMAN	Fatty acid synthase OS=Homo sapiens OX=9606 GN=FASN PE=1 SV=3	0	RPKLPEDPLL		1,206 - 1,215	589.351	2	0.18	477.77	51.75	26.7	1
FAS_HUMAN	Fatty acid synthase OS=Homo sapiens OX=9606 GN=FASN PE=1 SV=3	0	IPRDPSQQEL		1,169 - 1,178	591.81	2	0.45	408.22	37.77	42.1	2
FAS_HUMAN	Fatty acid synthase OS=Homo sapiens OX=9606 GN=FASN PE=1 SV=3	0	VLFQEALWHV		743 - 752	621.337	2	-0.54	441.98	75.13	39.6	1
FAS_HUMAN	Fatty acid synthase OS=Homo sapiens OX=9606 GN=FASN PE=1 SV=3	0	YQWDDPDPRL		959 - 968	652.799	2	-0.07	425.97	57.67	31.6	1
FBXL6_HUMAN	F-box/LRR-repeat protein 6 OS=Homo sapiens OX=9606 GN=FBXL6 PE=2 SV=1	0	SPNLRLLDL		383 - 391	520.809	2	0.63	497.08	68.07	50.6	1
FLII_HUMAN	Protein flightless-1 homolog OS=Homo sapiens OX=9606 GN=FLII PE=1 SV=2	0	IENFVPVLVE		506 - 515	386.888	3	6.75	609.3	60.37	20.4	1
FLII_HUMAN	Protein flightless-1 homolog OS=Homo sapiens OX=9606 GN=FLII PE=1 SV=2	0	MPRMRLL	Oxidation: 1	760 - 766	466.765	2	6.54	592.38	58.28	20.1	1
FLII_HUMAN	Protein flightless-1 homolog OS=Homo sapiens OX=9606 GN=FLII PE=1 SV=2	0	PRQPPMSL	Oxidation: 6	883 - 890	471.247	2	-0.03	458.13	30.97	39	2
FLII_HUMAN	Protein flightless-1 homolog OS=Homo sapiens OX=9606 GN=FLII PE=1 SV=2	0	SLFPGKLEV		1,010 - 1,018	495.287	2	0.7	285.74	63.75	21	1
FLII_HUMAN	Protein flightless-1 homolog OS=Homo sapiens OX=9606 GN=FLII PE=1 SV=2	0	LPRQPPMSL	Oxidation: 7	882 - 890	527.789	2	-0.15	445.91	40.57	30.4	2
FLII_HUMAN	Protein flightless-1 homolog OS=Homo sapiens OX=9606 GN=FLII PE=1 SV=2	0	YLDLSENRL		155 - 163	561.792	2	-2.12	408.51	55.13	35.5	1
FLII_HUMAN	Protein flightless-1 homolog OS=Homo sapiens OX=9606 GN=FLII PE=1 SV=2	0	LLYLDLSENRL		153 - 163	674.877	2	-0.35	452.2	70.58	40.4	1
FUCO2_HUMAN	Plasma alpha-L-fucosidase OS=Homo sapiens OX=9606 GN=FUCA2 PE=1 SV=2	0	LLPPPPCPA		20 - 28	452.752	2	1.48	556.49	50.77	23.8	5
FUCO2_HUMAN	Plasma alpha-L-fucosidase OS=Homo sapiens OX=9606 GN=FUCA2 PE=1 SV=2	0	LLLPPPPCPA		19 - 28	509.294	2	1.23	492.53	65.57	44.7	4
FUCO2_HUMAN	Plasma alpha-L-fucosidase OS=Homo sapiens OX=9606 GN=FUCA2 PE=1 SV=2	0	SLFEWFHPL		182 - 190	588.3	2	2.92	382.81	83.97	21.9	1
GANC_HUMAN	Neutral alpha-glucosidase C OS=Homo sapiens OX=9606 GN=GANC PE=2 SV=3	0	YLDFTNPKV		478 - 486	548.788	2	0.32	452.03	55.9	43.3	1
GBB1_HUMAN	Guanine nucleotide-binding protein G(I)/G(S)/G(T) subunit beta-1 OS=Homo sapiens OX=9606 GN=GNB1 PE=1 SV=3	0	KLWDVREGM	Oxidation: 9	209 - 217	575.79	2	869.39	652.41	41.42	25.3	1
GBB1_HUMAN	Guanine nucleotide-binding protein G(I)/G(S)/G(T) subunit beta-1 OS=Homo sapiens OX=9606 GN=GNB1 PE=1 SV=3	0	ALWDIETGQQT		167 - 177	631.306	2	-1.18	365.21	63.67	52.4	1
GBB1_HUMAN	Guanine nucleotide-binding protein G(I)/G(S)/G(T) subunit beta-1 OS=Homo sapiens OX=9606 GN=GNB1 PE=1 SV=3	0	ALWDIETGQQTT		167 - 178	681.832	2	2.52	359.93	63.43	36.9	1
GBB1_HUMAN	Guanine nucleotide-binding protein G(I)/G(S)/G(T) subunit beta-1 OS=Homo sapiens OX=9606 GN=GNB1 PE=1 SV=3	0	ALWDIETGQQTTT		167 - 179	732.356	2	1.97	397.03	63.32	28.7	1
GBB2_HUMAN	Guanine nucleotide-binding protein G(I)/G(S)/G(T) subunit beta-2 OS=Homo sapiens OX=9606 GN=GNB2 PE=1 SV=3	0	ALWDIETGQQT		167 - 177	631.306	2	-1.18	365.21	63.67	52.4	1
GBB2_HUMAN	Guanine nucleotide-binding protein G(I)/G(S)/G(T) subunit beta-2 OS=Homo sapiens OX=9606 GN=GNB2 PE=1 SV=3	0	ALWDIETGQQTV		167 - 178	680.841	2	0.03	305.11	68.18	46.6	1
GBB2_HUMAN	Guanine nucleotide-binding protein G(I)/G(S)/G(T) subunit beta-2 OS=Homo sapiens OX=9606 GN=GNB2 PE=1 SV=3	0	ALWDIETGQQTVGF		167 - 180	782.886	2	-0.15	346.62	77.7	41.9	1
GNAS2_HUMAN	Guanine nucleotide-binding protein G(s) subunit alpha isoforms short OS=Homo sapiens OX=9606 GN=GNAS PE=1 SV=1	0	RTISVILFL		283 - 291	531.34	2	1.54	477.11	80.23	29.3	1
GNAS2_HUMAN	Guanine nucleotide-binding protein G(s) subunit alpha isoforms short OS=Homo sapiens OX=9606 GN=GNAS PE=1 SV=1	0	FRVDYILSV		126 - 134	556.312	2	1.48	508.71	71.43	30.2	2
GNAS2_HUMAN	Guanine nucleotide-binding protein G(s) subunit alpha isoforms short OS=Homo sapiens OX=9606 GN=GNAS PE=1 SV=1	0	ALWEDEGVRA		152 - 161	573.283	2	0.82	384.67	51.1	46.9	1
GPC6_HUMAN	Glypican-6 OS=Homo sapiens OX=9606 GN=GPC6 PE=1 SV=1	0	LLLSLPAGADV		15 - 25	534.819	2	1.37	415.48	73.73	34.2	1
GPM6B_HUMAN	Neuronal membrane glycoprotein M6-b OS=Homo sapiens OX=9606 GN=GPM6B PE=1 SV=2	0	ALLSEVIQL		78 - 86	493.3	2	0.24	406.27	78.83	50.6	1
GPTC2_HUMAN	G patch domain-containing protein 2 OS=Homo sapiens OX=9606 GN=GPATCH2 PE=1 SV=1	0	ILTGSFPLMSH		325 - 335	401.547	3	2.19	881.68	39.72	22.4	1
GPTC2_HUMAN	G patch domain-containing protein 2 OS=Homo sapiens OX=9606 GN=GPATCH2 PE=1 SV=1	0	RPKGLGLGF		502 - 510	472.788	2	0.52	446.37	49.25	30.3	1
GPX1_HUMAN	Glutathione peroxidase 1 OS=Homo sapiens OX=9606 GN=GPX1 PE=1 SV=4	0	LLIENVASL		40 - 48	486.293	2	1.41	315.55	71.4	60.6	6
GRIK2_HUMAN	Glutamate receptor ionotropic, kainate 2 OS=Homo sapiens OX=9606 GN=GRIK2 PE=1 SV=1	0	VVYDDSTGLIRL		174 - 185	675.867	2	0	360.07	64.32	48	1
H4_HUMAN	Histone H4 OS=Homo sapiens OX=9606 GN=HIST1H4A PE=1 SV=2	0	VLKVFLENV		58 - 66	530.824	2	1.33	578.28	64.95	48.3	1
HDAC3_HUMAN	Histone deacetylase 3 OS=Homo sapiens OX=9606 GN=HDAC3 PE=1 SV=2	0	YLTDRVMTV		182 - 190	549.287	2	0.57	449.33	52.55	31.6	1
HDAC3_HUMAN	Histone deacetylase 3 OS=Homo sapiens OX=9606 GN=HDAC3 PE=1 SV=2	0	YLTDRVMTV	Oxidation: 7	182 - 190	557.283	2	-1.23	326.38	42.83	45.5	1
HERP1_HUMAN	Homocysteine-responsive endoplasmic reticulum-resident ubiquitin-like domain member 1 protein OS=Homo sapiens OX=9606 GN=HERPUD1 PE=1 SV=1	0	SLLPEGPPAI		380 - 389	497.284	2	-0.38	617.01	67.27	28.2	1
HERP1_HUMAN	Homocysteine-responsive endoplasmic reticulum-resident ubiquitin-like domain member 1 protein OS=Homo sapiens OX=9606 GN=HERPUD1 PE=1 SV=1	0	APAPIHNQF		211 - 219	497.758	2	-0.99	596.83	39.13	36.3	1
HEXB_HUMAN	Beta-hexosaminidase subunit beta OS=Homo sapiens OX=9606 GN=HEXB PE=1 SV=3	0	ALVVQVAEA		34 - 42	450.264	2	0.12	527.78	52.55	51.6	2
HEXB_HUMAN	Beta-hexosaminidase subunit beta OS=Homo sapiens OX=9606 GN=HEXB PE=1 SV=3	0	VVQVAEAARAP		36 - 46	556.319	2	902.32	501.18	48.58	23.3	1
HEXB_HUMAN	Beta-hexosaminidase subunit beta OS=Homo sapiens OX=9606 GN=HEXB PE=1 SV=3	0	LPRPPMLLAL		8 - 17	560.849	2	-0.55	540.24	75.55	22.1	1
HEXB_HUMAN	Beta-hexosaminidase subunit beta OS=Homo sapiens OX=9606 GN=HEXB PE=1 SV=3	0	PRPPMLLALL	Oxidation: 5	9 - 18	568.847	2	0.17	367.46	68.88	27.8	1
HMCS1_HUMAN	Hydroxymethylglutaryl-CoA synthase, cytoplasmic OS=Homo sapiens OX=9606 GN=HMGCS1 PE=1 SV=2	0	SVYGSLASV		348 - 356	441.733	2	1.02	614.2	56.52	20.4	1
HMCS1_HUMAN	Hydroxymethylglutaryl-CoA synthase, cytoplasmic OS=Homo sapiens OX=9606 GN=HMGCS1 PE=1 SV=2	0	ALDKITASL		397 - 405	466.277	2	1.77	629.77	52	40.4	1
HMCS1_HUMAN	Hydroxymethylglutaryl-CoA synthase, cytoplasmic OS=Homo sapiens OX=9606 GN=HMGCS1 PE=1 SV=2	0	TIIDKSKSV		96 - 104	495.795	2	0.14	314.73	27.2	23.2	1
HMCS1_HUMAN	Hydroxymethylglutaryl-CoA synthase, cytoplasmic OS=Homo sapiens OX=9606 GN=HMGCS1 PE=1 SV=2	0	SLFEGTWY		447 - 454	501.732	2	0.06	567.61	75.43	24.2	1
HMCS1_HUMAN	Hydroxymethylglutaryl-CoA synthase, cytoplasmic OS=Homo sapiens OX=9606 GN=HMGCS1 PE=1 SV=2	0	WPKDVGIVAL		13 - 22	549.322	2	0.73	376.28	67.87	36.1	2
HMCS1_HUMAN	Hydroxymethylglutaryl-CoA synthase, cytoplasmic OS=Homo sapiens OX=9606 GN=HMGCS1 PE=1 SV=2	0	SLFEGTWYL		447 - 455	558.275	2	1.66	244.78	84.87	28.7	1
HMCS1_HUMAN	Hydroxymethylglutaryl-CoA synthase, cytoplasmic OS=Homo sapiens OX=9606 GN=HMGCS1 PE=1 SV=2	0	SLFEGTWYLV		447 - 456	607.809	2	0.68	648.9	87.42	22.9	1
HMCS1_HUMAN	Hydroxymethylglutaryl-CoA synthase, cytoplasmic OS=Homo sapiens OX=9606 GN=HMGCS1 PE=1 SV=2	0	SLFEGTWYLVRV		447 - 458	735.393	2	-0.74	288.36	80.4	35.5	1
HNRPK_HUMAN	Heterogeneous nuclear ribonucleoprotein K OS=Homo sapiens OX=9606 GN=HNRNPK PE=1 SV=1	0	VPDSSGPERIL		78 - 88	585.312	2	0.06	321.65	46.6	51.4	2
HNRPM_HUMAN	Heterogeneous nuclear ribonucleoprotein M OS=Homo sapiens OX=9606 GN=HNRNPM PE=1 SV=3	0	IPNEIIHAL		189 - 197	510.298	2	0.68	444.74	59.45	56.1	1
HORN_HUMAN	Hornerin OS=Homo sapiens OX=9606 GN=HRNR PE=1 SV=2	0	GSGSGWSSSRGPY		1,498 - 1,510	642.786	2	3.04	304.06	39.58	39.8	1
HS71A_HUMAN	Heat shock 70 kDa protein 1A OS=Homo sapiens OX=9606 GN=HSPA1A PE=1 SV=1	0	RLIGDAAKNQV		49 - 59	395.563	3	-0.93	533.59	30.62	30.5	1
HS71A_HUMAN	Heat shock 70 kDa protein 1A OS=Homo sapiens OX=9606 GN=HSPA1A PE=1 SV=1	0	LLDVAPLSL		393 - 401	470.789	2	0.3	557.82	76.85	32	1
HS71A_HUMAN	Heat shock 70 kDa protein 1A OS=Homo sapiens OX=9606 GN=HSPA1A PE=1 SV=1	0	ILMGDKSENV	Oxidation: 3	379 - 388	561.279	2	-0.32	452.68	31.05	26.9	2
HS71A_HUMAN	Heat shock 70 kDa protein 1A OS=Homo sapiens OX=9606 GN=HSPA1A PE=1 SV=1	0	LIFDLGGGTFDV		196 - 207	627.325	2	0.63	351.82	85.7	61.4	1
HS71A_HUMAN	Heat shock 70 kDa protein 1A OS=Homo sapiens OX=9606 GN=HSPA1A PE=1 SV=1	0	SILTIDDGIFEV		208 - 219	661.348	2	-0.49	480.76	84.23	35.1	2
HSP7C_HUMAN	Heat shock cognate 71 kDa protein OS=Homo sapiens OX=9606 GN=HSPA8 PE=1 SV=1	0	RLIGDAAKNQV		49 - 59	395.563	3	-0.93	533.59	30.62	30.5	1
HSP7C_HUMAN	Heat shock cognate 71 kDa protein OS=Homo sapiens OX=9606 GN=HSPA8 PE=1 SV=1	0	YAFNMKATV	Oxidation: 5	545 - 553	530.759	2	-1.69	476.2	42.6	20	1
HSP7C_HUMAN	Heat shock cognate 71 kDa protein OS=Homo sapiens OX=9606 GN=HSPA8 PE=1 SV=1	0	LIFDLGGGTFDV		196 - 207	627.325	2	0.63	351.82	85.7	61.4	1
HSP7C_HUMAN	Heat shock cognate 71 kDa protein OS=Homo sapiens OX=9606 GN=HSPA8 PE=1 SV=1	0	SILTIEDGIFEV		208 - 219	668.356	2	-0.42	503.08	85.62	25.6	1
HTRA1_HUMAN	Serine protease HTRA1 OS=Homo sapiens OX=9606 GN=HTRA1 PE=1 SV=1	0	HRPPVIVL		143 - 150	465.797	2	-1.94	441.94	47.02	25.7	1
HTRA1_HUMAN	Serine protease HTRA1 OS=Homo sapiens OX=9606 GN=HTRA1 PE=1 SV=1	0	HRPPVIVLQ		143 - 151	529.827	2	-0.02	469.16	41.3	24.3	1
HTRA1_HUMAN	Serine protease HTRA1 OS=Homo sapiens OX=9606 GN=HTRA1 PE=1 SV=1	0	IPRAALLPLL		3 - 12	538.863	2	0.02	783.67	75.35	41.4	1
IBP5_HUMAN	Insulin-like growth factor-binding protein 5 OS=Homo sapiens OX=9606 GN=IGFBP5 PE=1 SV=1	0	VLLTAVLLL		2 - 10	477.834	2	0.69	554.4	94.08	44.5	1
IBPL1_HUMAN	Insulin-like growth factor-binding protein-like 1 OS=Homo sapiens OX=9606 GN=IGFBPL1 PE=2 SV=1	0	LLLPLLPPLSP		14 - 24	586.887	2	1.03	249.81	91.9	55.5	2
IBPL1_HUMAN	Insulin-like growth factor-binding protein-like 1 OS=Homo sapiens OX=9606 GN=IGFBPL1 PE=2 SV=1	0	LLLPLLPPLSPS		14 - 25	630.403	2	0.26	462.75	88.97	42.9	2
IBPL1_HUMAN	Insulin-like growth factor-binding protein-like 1 OS=Homo sapiens OX=9606 GN=IGFBPL1 PE=2 SV=1	0	LLLPLLPPLSPSLG		14 - 27	715.455	2	0.43	287.4	93.38	36.2	2
IF2B3_HUMAN	Insulin-like growth factor 2 mRNA-binding protein 3 OS=Homo sapiens OX=9606 GN=IGF2BP3 PE=1 SV=2	0	KGGKTVNELQNL		505 - 516	434.583	3	776.91	603.49	56.98	26.3	1
IF2B3_HUMAN	Insulin-like growth factor 2 mRNA-binding protein 3 OS=Homo sapiens OX=9606 GN=IGF2BP3 PE=1 SV=2	0	TLYNPERTITV		319 - 329	653.854	2	0.92	275.62	53.2	41.3	1
IF4B_HUMAN	Eukaryotic translation initiation factor 4B OS=Homo sapiens OX=9606 GN=EIF4B PE=1 SV=2	0	LPKSPPYTAF		90 - 99	560.806	2	0.07	368.62	54.52	43.9	4
IF4G1_HUMAN	Eukaryotic translation initiation factor 4 gamma 1 OS=Homo sapiens OX=9606 GN=EIF4G1 PE=1 SV=4	0	VLMTEDIKL		719 - 727	531.3	2	0.8	491.64	61.43	43.2	1
IF4G1_HUMAN	Eukaryotic translation initiation factor 4 gamma 1 OS=Homo sapiens OX=9606 GN=EIF4G1 PE=1 SV=4	0	VLMTEDIKL	Oxidation: 3	719 - 727	539.297	2	0.76	612.44	54.83	56.2	2
IF4G1_HUMAN	Eukaryotic translation initiation factor 4 gamma 1 OS=Homo sapiens OX=9606 GN=EIF4G1 PE=1 SV=4	0	RPDDRSQGAII		231 - 241	614.326	2	0.05	416.91	33.63	24.2	1
IF4G1_HUMAN	Eukaryotic translation initiation factor 4 gamma 1 OS=Homo sapiens OX=9606 GN=EIF4G1 PE=1 SV=4	0	ELQALYALQAL		1,521 - 1,531	616.848	2	0.61	419.66	62.37	35.5	1
IF4G3_HUMAN	Eukaryotic translation initiation factor 4 gamma 3 OS=Homo sapiens OX=9606 GN=EIF4G3 PE=1 SV=2	0	KNDKPLPSAT		1,136 - 1,145	357.87	3	941.61	603.08	46.43	25.2	1
IF4G3_HUMAN	Eukaryotic translation initiation factor 4 gamma 3 OS=Homo sapiens OX=9606 GN=EIF4G3 PE=1 SV=2	0	VLLSEILHL		1,354 - 1,362	518.824	2	0.07	652.43	80.6	50.1	1
IF4G3_HUMAN	Eukaryotic translation initiation factor 4 gamma 3 OS=Homo sapiens OX=9606 GN=EIF4G3 PE=1 SV=2	0	LLSEILHLL		1,355 - 1,363	525.832	2	0.52	442.36	84.58	47.2	1
IF4G3_HUMAN	Eukaryotic translation initiation factor 4 gamma 3 OS=Homo sapiens OX=9606 GN=EIF4G3 PE=1 SV=2	0	ILENPPEEMKL		389 - 399	656.847	2	4.07	396.16	55.77	25.5	2
IF4G3_HUMAN	Eukaryotic translation initiation factor 4 gamma 3 OS=Homo sapiens OX=9606 GN=EIF4G3 PE=1 SV=2	0	ILENPPEEMKL	Oxidation: 9	389 - 399	664.841	2	-0.7	317.5	44.1	53.9	2
IFT27_HUMAN	Intraflagellar transport protein 27 homolog OS=Homo sapiens OX=9606 GN=IFT27 PE=1 SV=1	0	GMDLVVKTV		41 - 49	481.275	2	3.31	539.52	53.15	22.1	1
IFT27_HUMAN	Intraflagellar transport protein 27 homolog OS=Homo sapiens OX=9606 GN=IFT27 PE=1 SV=1	0	GMDLVVKTV	Oxidation: 2	41 - 49	489.27	2	-0.15	331.64	42.15	57.2	1
IFT27_HUMAN	Intraflagellar transport protein 27 homolog OS=Homo sapiens OX=9606 GN=IFT27 PE=1 SV=1	0	KLWESPNVL		77 - 85	543.303	2	0.53	557.53	59.07	39.6	2
IL12A_HUMAN	Interleukin-12 subunit alpha OS=Homo sapiens OX=9606 GN=IL12A PE=1 SV=2	0	VLLDHLSLA		14 - 22	490.793	2	0.87	394.21	62.13	45.2	1
ILF2_HUMAN	Interleukin enhancer-binding factor 2 OS=Homo sapiens OX=9606 GN=ILF2 PE=1 SV=2	0	IVAPGTFEV		89 - 97	466.758	2	0.41	478.77	62.28	45.2	1
ILF2_HUMAN	Interleukin enhancer-binding factor 2 OS=Homo sapiens OX=9606 GN=ILF2 PE=1 SV=2	0	NVIDNLIVA		83 - 91	485.783	2	0.92	628.43	69.33	38	1
ILF2_HUMAN	Interleukin enhancer-binding factor 2 OS=Homo sapiens OX=9606 GN=ILF2 PE=1 SV=2	0	SILSLVTKI		73 - 81	487.318	2	-0.7	440.29	74.85	20.1	1
ILF2_HUMAN	Interleukin enhancer-binding factor 2 OS=Homo sapiens OX=9606 GN=ILF2 PE=1 SV=2	0	VQIEEVRQV		97 - 105	550.309	2	-0.4	341.6	42.48	37.7	1
IMA1_HUMAN	Importin subunit alpha-1 OS=Homo sapiens OX=9606 GN=KPNA2 PE=1 SV=1	0	GLVPFLVSV		377 - 385	465.786	2	-0.77	505.77	85.95	30.6	2
IMA1_HUMAN	Importin subunit alpha-1 OS=Homo sapiens OX=9606 GN=KPNA2 PE=1 SV=1	0	GPNERIGMV	Oxidation: 8	281 - 289	494.748	2	1.28	520.11	33.23	36.6	1
IMA1_HUMAN	Importin subunit alpha-1 OS=Homo sapiens OX=9606 GN=KPNA2 PE=1 SV=1	0	GPNERIGMVV	Oxidation: 8	281 - 290	544.282	2	-0.12	445.71	40.52	27.6	1
IMDH2_HUMAN	Inosine-5'-monophosphate dehydrogenase 2 OS=Homo sapiens OX=9606 GN=IMPDH2 PE=1 SV=2	0	NLIDAGVDALRV		312 - 323	628.354	2	-0.68	390.13	69.4	54	2
IMP3_HUMAN	U3 small nucleolar ribonucleoprotein protein IMP3 OS=Homo sapiens OX=9606 GN=IMP3 PE=1 SV=1	0	VPTRGSLEL		89 - 97	486.279	2	-2.1	576.31	46.95	20.6	1
IMP3_HUMAN	U3 small nucleolar ribonucleoprotein protein IMP3 OS=Homo sapiens OX=9606 GN=IMP3 PE=1 SV=1	0	ALLDKLYAL		78 - 86	510.311	2	0.55	528.63	70.33	52.9	1
INSI1_HUMAN	Insulin-induced gene 1 protein OS=Homo sapiens OX=9606 GN=INSIG1 PE=1 SV=3	0	KLDFANNVQL		180 - 189	581.316	2	-0.93	289.93	58.17	49.7	1
INSI1_HUMAN	Insulin-induced gene 1 protein OS=Homo sapiens OX=9606 GN=INSIG1 PE=1 SV=3	0	TLFPEEVIATI		112 - 122	616.843	2	1.49	459.92	83.82	48.5	1
INT14_HUMAN	Integrator complex subunit 14 OS=Homo sapiens OX=9606 GN=INTS14 PE=1 SV=2	0	SMFGKLIDL		199 - 207	512.281	2	-0.08	401.92	73.77	44.1	1
INT14_HUMAN	Integrator complex subunit 14 OS=Homo sapiens OX=9606 GN=INTS14 PE=1 SV=2	0	SMFGKLIDL	Oxidation: 2	199 - 207	520.279	2	0.58	528.61	65.25	44	1
IPO7_HUMAN	Importin-7 OS=Homo sapiens OX=9606 GN=IPO7 PE=1 SV=1	0	TLLSDTKYLEM	Oxidation: 11	707 - 717	665.334	2	-0.24	412.45	56.08	59.8	1
IPO9_HUMAN	Importin-9 OS=Homo sapiens OX=9606 GN=IPO9 PE=1 SV=3	0	SPFLLGRAL		491 - 499	487.295	2	-0.5	413.19	65.98	36.5	1
IPO9_HUMAN	Importin-9 OS=Homo sapiens OX=9606 GN=IPO9 PE=1 SV=3	0	GQYEGKVSSV		852 - 861	527.263	2	-2.15	514.86	30.27	30.2	1
IPO9_HUMAN	Importin-9 OS=Homo sapiens OX=9606 GN=IPO9 PE=1 SV=3	0	SIFEFVHAL		335 - 343	531.786	2	2.02	340.11	77.92	35	1
IQCB1_HUMAN	IQ calmodulin-binding motif-containing protein 1 OS=Homo sapiens OX=9606 GN=IQCB1 PE=1 SV=1	0	MLQNILQIN		187 - 195	543.801	2	-2.14	433.47	56	21	1
IQCB1_HUMAN	IQ calmodulin-binding motif-containing protein 1 OS=Homo sapiens OX=9606 GN=IQCB1 PE=1 SV=1	0	ILDEVIFKL		210 - 218	545.331	2	-0.31	416.33	75.13	53.4	1
IQCB1_HUMAN	IQ calmodulin-binding motif-containing protein 1 OS=Homo sapiens OX=9606 GN=IQCB1 PE=1 SV=1	0	SPMSDVVSREL	Oxidation: 3	472 - 482	618.298	2	-3.71	464.83	43.9	37.6	1
IQEC2_HUMAN	IQ motif and SEC7 domain-containing protein 2 OS=Homo sapiens OX=9606 GN=IQSEC2 PE=1 SV=2	0	AGGHPQFAP		1,347 - 1,355	441.714	2	1125.81	625.06	29.32	54.9	2
IQEC2_HUMAN	IQ motif and SEC7 domain-containing protein 2 OS=Homo sapiens OX=9606 GN=IQSEC2 PE=1 SV=2	0	MIVGKKPVL		957 - 965	492.82	2	4.39	798.44	97.82	45.1	2
ISCA2_HUMAN	Iron-sulfur cluster assembly 2 homolog, mitochondrial OS=Homo sapiens OX=9606 GN=ISCA2 PE=1 SV=2	0	RLLEITEGSEFL		59 - 70	703.881	2	1.86	402.16	68.83	59.1	1
IST1_HUMAN	IST1 homolog OS=Homo sapiens OX=9606 GN=IST1 PE=1 SV=1	0	FVLPELPSV		321 - 329	500.79	2	0.58	575.94	79.58	49.5	1
ITPR1_HUMAN	Inositol 1,4,5-trisphosphate receptor type 1 OS=Homo sapiens OX=9606 GN=ITPR1 PE=1 SV=3	0	RKKAKEPT		1,906 - 1,913	319.869	3	7.91	879.04	40.62	22.7	1
ITPR1_HUMAN	Inositol 1,4,5-trisphosphate receptor type 1 OS=Homo sapiens OX=9606 GN=ITPR1 PE=1 SV=3	0	TLLNVIKSV		2,434 - 2,442	493.816	2	0.71	407.19	64.9	52	1
IVD_HUMAN	Isovaleryl-CoA dehydrogenase, mitochondrial OS=Homo sapiens OX=9606 GN=IVD PE=1 SV=2	0	KLYEIGAGTSEV		401 - 412	633.831	2	-1.99	507.63	48.77	62.6	1
JHD2C_HUMAN	Probable JmjC domain-containing histone demethylation protein 2C OS=Homo sapiens OX=9606 GN=JMJD1C PE=1 SV=2	0	FLDDVVHSL		242 - 250	522.772	2	0.83	372	64.52	55.1	1
JIP4_HUMAN	C-Jun-amino-terminal kinase-interacting protein 4 OS=Homo sapiens OX=9606 GN=SPAG9 PE=1 SV=4	0	RLWVGTGNGV		1,157 - 1,166	529.791	2	-0.12	505.99	50.67	47.4	1
JIP4_HUMAN	C-Jun-amino-terminal kinase-interacting protein 4 OS=Homo sapiens OX=9606 GN=SPAG9 PE=1 SV=4	0	RLWVGTGNGVIISI		1,157 - 1,170	742.933	2	-0.36	377.11	73.15	30.5	1
JPH1_HUMAN	Junctophilin-1 OS=Homo sapiens OX=9606 GN=JPH1 PE=1 SV=2	0	SPAGTRGGFVL		185 - 195	531.291	2	1.11	514.52	52.9	43	1
K1C10_HUMAN	Keratin, type I cytoskeletal 10 OS=Homo sapiens OX=9606 GN=KRT10 PE=1 SV=6	0	RNVSTGDVNVE		295 - 305	595.294	2	-0.33	575.13	30.45	33	1
K1C10_HUMAN	Keratin, type I cytoskeletal 10 OS=Homo sapiens OX=9606 GN=KRT10 PE=1 SV=6	0	ALEEQLQQIR		413 - 422	614.337	2	-1.25	498.44	47.8	22	1
K1C10_HUMAN	Keratin, type I cytoskeletal 10 OS=Homo sapiens OX=9606 GN=KRT10 PE=1 SV=6	0	NLNDRLASYLDKVRAL		152 - 167	621.013	3	-2.46	442.04	69.05	25.7	1
K1C10_HUMAN	Keratin, type I cytoskeletal 10 OS=Homo sapiens OX=9606 GN=KRT10 PE=1 SV=6	0	GGFGGGSFRGSYGSS		78 - 92	690.301	2	-2.05	306.35	43.77	25.1	1
K1C10_HUMAN	Keratin, type I cytoskeletal 10 OS=Homo sapiens OX=9606 GN=KRT10 PE=1 SV=6	0	SSSKGSLGGGFSSGGF		37 - 52	709.835	2	4.94	425.3	51.63	46	1
K1C10_HUMAN	Keratin, type I cytoskeletal 10 OS=Homo sapiens OX=9606 GN=KRT10 PE=1 SV=6	0	ALEEQLQQIRAE		413 - 424	714.881	2	702.97	403.75	51.15	34.4	2
K1C10_HUMAN	Keratin, type I cytoskeletal 10 OS=Homo sapiens OX=9606 GN=KRT10 PE=1 SV=6	0	LQIDNARLAADDF		222 - 234	731.369	2	-1.77	392.91	59.42	55.6	1
K1C10_HUMAN	Keratin, type I cytoskeletal 10 OS=Homo sapiens OX=9606 GN=KRT10 PE=1 SV=6	0	LEGEGSSGGGGRGGGSF		453 - 469	734.324	2	-2.8	483.02	31.67	21.3	1
K1C9_HUMAN	Keratin, type I cytoskeletal 9 OS=Homo sapiens OX=9606 GN=KRT9 PE=1 SV=3	0	SRSGGGGGGGLGSGGSIR		12 - 29	492.581	3	-1.44	585.46	24.23	30.3	1
K1C9_HUMAN	Keratin, type I cytoskeletal 9 OS=Homo sapiens OX=9606 GN=KRT9 PE=1 SV=3	0	GGGGGGGLGSGGSIR		15 - 29	573.286	2	-1	446.8	28.65	50.2	1
K1C9_HUMAN	Keratin, type I cytoskeletal 9 OS=Homo sapiens OX=9606 GN=KRT9 PE=1 SV=3	0	RSGGGGGGGLGSGGSIRSSY		13 - 32	575.946	3	-2.21	502.78	34.12	50.7	1
K1C9_HUMAN	Keratin, type I cytoskeletal 9 OS=Homo sapiens OX=9606 GN=KRT9 PE=1 SV=3	0	SRSGGGGGGGLGSGGSIRSSY		12 - 32	604.958	3	0.12	463.45	34.1	54.4	1
K1C9_HUMAN	Keratin, type I cytoskeletal 9 OS=Homo sapiens OX=9606 GN=KRT9 PE=1 SV=3	0	SGGGGGGGLGSGGSIR		14 - 29	616.805	2	4.17	299.87	28.65	47.9	1
K1C9_HUMAN	Keratin, type I cytoskeletal 9 OS=Homo sapiens OX=9606 GN=KRT9 PE=1 SV=3	0	VNVEINVAPGKD		307 - 318	627.836	2	-2.99	495.9	44.72	20.9	1
K1C9_HUMAN	Keratin, type I cytoskeletal 9 OS=Homo sapiens OX=9606 GN=KRT9 PE=1 SV=3	0	SRSGGGGGGGLGSGGSI		12 - 28	660.817	2	753.94	388.09	33.33	30.9	2
K1C9_HUMAN	Keratin, type I cytoskeletal 9 OS=Homo sapiens OX=9606 GN=KRT9 PE=1 SV=3	0	GGGGGGGLGSGGSIRSS		15 - 31	660.822	2	762.44	396.48	27.98	23.1	1
K1C9_HUMAN	Keratin, type I cytoskeletal 9 OS=Homo sapiens OX=9606 GN=KRT9 PE=1 SV=3	0	SGGGGGGGLGSGGSIRSS		14 - 31	703.834	2	-0.22	376.17	28.12	52.4	2
K1C9_HUMAN	Keratin, type I cytoskeletal 9 OS=Homo sapiens OX=9606 GN=KRT9 PE=1 SV=3	0	EEANNDLENKIQ		175 - 186	708.835	2	2.21	433.34	36.03	47	2
K1C9_HUMAN	Keratin, type I cytoskeletal 9 OS=Homo sapiens OX=9606 GN=KRT9 PE=1 SV=3	0	SYGGGEEASGSGGGYGGGSGKSSHS		599 - 623	725.966	3	1.81	343.4	22.75	28.9	1
K22E_HUMAN	Keratin, type II cytoskeletal 2 epidermal OS=Homo sapiens OX=9606 GN=KRT2 PE=1 SV=2	0	YEEIAQRSKEEAEAL		356 - 370	589.627	3	569.36	461.41	43.82	21.4	1
K22E_HUMAN	Keratin, type II cytoskeletal 2 epidermal OS=Homo sapiens OX=9606 GN=KRT2 PE=1 SV=2	0	AFGGSGGRGSSSGGGY		517 - 532	680.797	2	-0.4	423.4	30.15	33.6	1
K22E_HUMAN	Keratin, type II cytoskeletal 2 epidermal OS=Homo sapiens OX=9606 GN=KRT2 PE=1 SV=2	0	GGPGGFGPGGYPGGIH		136 - 151	692.324	2	-3.03	443.12	50.03	21	1
KAP0_HUMAN	cAMP-dependent protein kinase type I-alpha regulatory subunit OS=Homo sapiens OX=9606 GN=PRKAR1A PE=1 SV=1	0	KMYEEFLSKV		244 - 253	637.329	2	0.41	377.3	56.38	48.5	1
KAP0_HUMAN	cAMP-dependent protein kinase type I-alpha regulatory subunit OS=Homo sapiens OX=9606 GN=PRKAR1A PE=1 SV=1	0	KMYEEFLSKV	Oxidation: 2	244 - 253	645.325	2	-0.96	489.81	50.73	29.9	1
KBP_HUMAN	KIF1-binding protein OS=Homo sapiens OX=9606 GN=KIF1BP PE=1 SV=1	0	ALLEEVKAL		41 - 49	493.3	2	0.18	417.12	60.92	62.8	1
KCTD3_HUMAN	BTB/POZ domain-containing protein KCTD3 OS=Homo sapiens OX=9606 GN=KCTD3 PE=1 SV=2	0	YLDWTIERV		224 - 232	597.812	2	0.56	517.79	66.2	37.4	1
KDM1A_HUMAN	Lysine-specific histone demethylase 1A OS=Homo sapiens OX=9606 GN=KDM1A PE=1 SV=2	0	KPVSLGQAL		404 - 412	456.78	2	2.09	542.35	46.12	30.6	1
KDM1A_HUMAN	Lysine-specific histone demethylase 1A OS=Homo sapiens OX=9606 GN=KDM1A PE=1 SV=2	0	NRLLEATSY		383 - 391	533.78	2	-0.55	412.88	45.98	40.1	1
KDM1A_HUMAN	Lysine-specific histone demethylase 1A OS=Homo sapiens OX=9606 GN=KDM1A PE=1 SV=2	0	WLDNPKIQL		221 - 229	563.816	2	-0.53	340.22	63.4	24.7	1
KI18B_HUMAN	Kinesin-like protein KIF18B OS=Homo sapiens OX=9606 GN=KIF18B PE=1 SV=3	0	IARLPSSTL		811 - 819	479.29	2	-0.85	562.96	46.12	51.2	1
KS6A1_HUMAN	Ribosomal protein S6 kinase alpha-1 OS=Homo sapiens OX=9606 GN=RPS6KA1 PE=1 SV=2	0	IEILLRY		460 - 466	307.528	3	1091.69	923	31.18	22.1	1
KS6A1_HUMAN	Ribosomal protein S6 kinase alpha-1 OS=Homo sapiens OX=9606 GN=RPS6KA1 PE=1 SV=2	0	VMFTEEDVKFYL	Oxidation: 2	157 - 168	768.868	2	-0.56	390.82	71.53	43.1	1
LBR_HUMAN	Lamin-B receptor OS=Homo sapiens OX=9606 GN=LBR PE=1 SV=2	0	ALWNEEALL		434 - 442	529.779	2	-1.04	485.49	76.37	22.1	1
LBR_HUMAN	Lamin-B receptor OS=Homo sapiens OX=9606 GN=LBR PE=1 SV=2	0	SLFQGVEFHYV		312 - 322	663.33	2	-0.15	436.58	70.88	56.1	1
LEMD2_HUMAN	LEM domain-containing protein 2 OS=Homo sapiens OX=9606 GN=LEMD2 PE=1 SV=1	0	ALLELLHEL		268 - 276	525.812	2	-3.07	451.58	79.7	48.2	1
LONP2_HUMAN	Lon protease homolog 2, peroxisomal OS=Homo sapiens OX=9606 GN=LONP2 PE=1 SV=1	0	GLVLPVGGI		775 - 783	413.267	2	1213.22	651.31	34.05	20.7	1
LONP2_HUMAN	Lon protease homolog 2, peroxisomal OS=Homo sapiens OX=9606 GN=LONP2 PE=1 SV=1	0	SLQSTILGV		51 - 59	459.269	2	1.44	592.64	67.82	63.1	2
LONP2_HUMAN	Lon protease homolog 2, peroxisomal OS=Homo sapiens OX=9606 GN=LONP2 PE=1 SV=1	0	RPGLLNSKL		844 - 852	499.311	2	-0.43	495.17	42.57	28.5	1
LONP2_HUMAN	Lon protease homolog 2, peroxisomal OS=Homo sapiens OX=9606 GN=LONP2 PE=1 SV=1	0	ILLDNDHYAM		337 - 346	602.786	2	-1.41	319.12	55.02	22.4	1
LONP2_HUMAN	Lon protease homolog 2, peroxisomal OS=Homo sapiens OX=9606 GN=LONP2 PE=1 SV=1	0	ILLDNDHYAM	Oxidation: 10	337 - 346	610.784	2	-1.42	439.04	44.68	27.5	2
LR37B_HUMAN	Leucine-rich repeat-containing protein 37B OS=Homo sapiens OX=9606 GN=LRRC37B PE=2 SV=3	0	ILIILII		915 - 921	405.807	2	-0.8	585.03	57.73	24.1	1
LR37B_HUMAN	Leucine-rich repeat-containing protein 37B OS=Homo sapiens OX=9606 GN=LRRC37B PE=2 SV=3	0	ALPQEPTENL		85 - 94	556.784	2	896.2	662.38	93.8	23.6	1
M3K15_HUMAN	Mitogen-activated protein kinase kinase kinase 15 OS=Homo sapiens OX=9606 GN=MAP3K15 PE=1 SV=2	0	ILWEEQNQV		1,018 - 1,026	579.794	2	1	391.09	59.42	59.1	1
MACF1_HUMAN	Microtubule-actin cross-linking factor 1, isoforms 1/2/3/5 OS=Homo sapiens OX=9606 GN=MACF1 PE=1 SV=4	0	AERSSLLQKA		4,101 - 4,110	368.211	3	-2.44	749.53	51.42	20.4	1
MACF1_HUMAN	Microtubule-actin cross-linking factor 1, isoforms 1/2/3/5 OS=Homo sapiens OX=9606 GN=MACF1 PE=1 SV=4	0	ALLDWVTSV		3,754 - 3,762	502.277	2	0.93	450.91	81.98	47.6	1
MACF1_HUMAN	Microtubule-actin cross-linking factor 1, isoforms 1/2/3/5 OS=Homo sapiens OX=9606 GN=MACF1 PE=1 SV=4	0	FLSCSHPLEL		2,275 - 2,284	573.287	2	0.32	668.38	82.3	26	1
MAGD2_HUMAN	Melanoma-associated antigen D2 OS=Homo sapiens OX=9606 GN=MAGED2 PE=1 SV=2	0	SLFGDVKKL		407 - 415	503.8	2	-1.42	327.76	54.23	21.9	1
MAGD2_HUMAN	Melanoma-associated antigen D2 OS=Homo sapiens OX=9606 GN=MAGED2 PE=1 SV=2	0	SMMQTLLTV		25 - 33	512.262	2	-3.84	601.9	76.7	26.2	1
MAGD2_HUMAN	Melanoma-associated antigen D2 OS=Homo sapiens OX=9606 GN=MAGED2 PE=1 SV=2	0	YSLEKVFGI		326 - 334	528.293	2	0.94	470.37	70.63	41.5	1
MCM4_HUMAN	DNA replication licensing factor MCM4 OS=Homo sapiens OX=9606 GN=MCM4 PE=1 SV=5	0	VIWGTDVNV		151 - 159	501.766	2	0.03	480.48	65.2	55.1	1
MCM4_HUMAN	DNA replication licensing factor MCM4 OS=Homo sapiens OX=9606 GN=MCM4 PE=1 SV=5	0	PMPTSPGVDLQ	Oxidation: 2	50 - 60	579.78	2	863.66	437.89	35.18	27.5	1
MCM6_HUMAN	DNA replication licensing factor MCM6 OS=Homo sapiens OX=9606 GN=MCM6 PE=1 SV=1	0	VPKTTGEGTSL		376 - 386	545.293	2	-0.08	638.39	31.42	55.3	1
MCTS1_HUMAN	Malignant T-cell-amplified sequence 1 OS=Homo sapiens OX=9606 GN=MCTS1 PE=1 SV=1	0	YLNDGLWHM	Oxidation: 9	169 - 177	582.76	2	-1.83	496.48	55.43	42.2	1
MDN1_HUMAN	Midasin OS=Homo sapiens OX=9606 GN=MDN1 PE=1 SV=2	0	SPGVGKTSL		1,754 - 1,762	423.24	2	0.94	510.52	32.32	32.7	1
MDN1_HUMAN	Midasin OS=Homo sapiens OX=9606 GN=MDN1 PE=1 SV=2	0	TLLEVGQIAV		5,416 - 5,425	521.81	2	-1.04	466.12	71.22	21	1
MDN1_HUMAN	Midasin OS=Homo sapiens OX=9606 GN=MDN1 PE=1 SV=2	0	ALANQKLYSV		1,405 - 1,414	553.814	2	-0.25	352.26	46.28	22.2	1
MDN1_HUMAN	Midasin OS=Homo sapiens OX=9606 GN=MDN1 PE=1 SV=2	0	SLADDSVLERL		1,471 - 1,481	609.322	2	0.14	467.86	63.6	67.8	1
METK2_HUMAN	S-adenosylmethionine synthase isoform type-2 OS=Homo sapiens OX=9606 GN=MAT2A PE=1 SV=1	0	KLNAKLAEL		159 - 167	500.313	2	-0.52	547.78	43.25	23.6	1
METK2_HUMAN	S-adenosylmethionine synthase isoform type-2 OS=Homo sapiens OX=9606 GN=MAT2A PE=1 SV=1	0	YKTCNVLVAL		101 - 110	562.309	2	-5.56	618.9	59.17	36.3	1
METK2_HUMAN	S-adenosylmethionine synthase isoform type-2 OS=Homo sapiens OX=9606 GN=MAT2A PE=1 SV=1	0	YLDEDTIYHL		235 - 244	641.304	2	0.21	377.67	62.48	47.5	1
MFF_HUMAN	Mitochondrial fission factor OS=Homo sapiens OX=9606 GN=MFF PE=1 SV=1	0	SRIQYEMEY	Oxidation: 7	31 - 39	617.775	2	1.34	404.62	39.53	36.4	1
MIC25_HUMAN	MICOS complex subunit MIC25 OS=Homo sapiens OX=9606 GN=CHCHD6 PE=1 SV=1	0	AIQDKLFQV		96 - 104	531.303	2	0.65	357.39	59.63	41.2	1
MOFA1_HUMAN	MORF4 family-associated protein 1 OS=Homo sapiens OX=9606 GN=MRFAP1 PE=1 SV=1	0	KLWEMDNMLI		56 - 65	646.821	2	-2.07	359.58	75.28	23.6	1
MOFA1_HUMAN	MORF4 family-associated protein 1 OS=Homo sapiens OX=9606 GN=MRFAP1 PE=1 SV=1	0	KLWEMDNMLI	Oxidation: 8	56 - 65	654.82	2	-0.03	383.74	67.38	43.7	1
MOFA1_HUMAN	MORF4 family-associated protein 1 OS=Homo sapiens OX=9606 GN=MRFAP1 PE=1 SV=1	0	KLWEMDNMLI	Oxidation: 5, 8	56 - 65	662.818	2	0.31	440.72	59.4	50.2	1
MOV10_HUMAN	Helicase MOV-10 OS=Homo sapiens OX=9606 GN=MOV10 PE=1 SV=2	0	AIAGLMEVK		658 - 666	466.266	2	-3.59	444.76	49.2	26.4	1
MOV10_HUMAN	Helicase MOV-10 OS=Homo sapiens OX=9606 GN=MOV10 PE=1 SV=2	0	TLVEAIKQV		533 - 541	500.806	2	0.52	520.58	52.3	41.4	1
MOV10_HUMAN	Helicase MOV-10 OS=Homo sapiens OX=9606 GN=MOV10 PE=1 SV=2	0	FVDGLTFKV		437 - 445	513.287	2	0.21	320.62	66	39.2	1
MOV10_HUMAN	Helicase MOV-10 OS=Homo sapiens OX=9606 GN=MOV10 PE=1 SV=2	0	GLDDIKDLKV		853 - 862	558.319	2	0.32	359.19	54.42	35.8	1
MPCP_HUMAN	Phosphate carrier protein, mitochondrial OS=Homo sapiens OX=9606 GN=SLC25A3 PE=1 SV=2	0	LPRPPPPEM	Oxidation: 9	342 - 350	525.276	2	0.13	618.3	32.75	46.6	4
MPP2_HUMAN	MAGUK p55 subfamily member 2 OS=Homo sapiens OX=9606 GN=MPP2 PE=1 SV=3	0	IMWDPDRYGTTV	Oxidation: 2	395 - 406	735.339	2	-1.11	330.81	56.32	41.7	1
MSTO1_HUMAN	Protein misato homolog 1 OS=Homo sapiens OX=9606 GN=MSTO1 PE=1 SV=1	0	VLSSDGVWRV		124 - 133	559.303	2	-0.22	439.76	57.48	60.5	2
MTREX_HUMAN	Exosome RNA helicase MTR4 OS=Homo sapiens OX=9606 GN=MTREX PE=1 SV=3	0	SPTIGKQL		544 - 551	422.25	2	-0.71	492.41	36.12	25.9	1
MTREX_HUMAN	Exosome RNA helicase MTR4 OS=Homo sapiens OX=9606 GN=MTREX PE=1 SV=3	0	ILFSEGLIKA		469 - 478	545.829	2	-0.1	400.31	65.2	43.5	1
MYO1B_HUMAN	Unconventional myosin-Ib OS=Homo sapiens OX=9606 GN=MYO1B PE=1 SV=3	0	SLLDNMIGV	Oxidation: 6	9 - 17	489.253	2	0.77	402.86	62.58	40.2	1
MYO1B_HUMAN	Unconventional myosin-Ib OS=Homo sapiens OX=9606 GN=MYO1B PE=1 SV=3	0	GVDDAANFRTV		244 - 254	582.786	2	0.73	425.56	44.92	63	1
MYO1B_HUMAN	Unconventional myosin-Ib OS=Homo sapiens OX=9606 GN=MYO1B PE=1 SV=3	0	YLGLLENVRV		618 - 627	588.343	2	0.08	497.82	69.53	23.8	1
MYO1B_HUMAN	Unconventional myosin-Ib OS=Homo sapiens OX=9606 GN=MYO1B PE=1 SV=3	0	SLFPEGNPAKINL		552 - 564	700.383	2	0.34	331.56	65.35	20.3	1
MZT1_HUMAN	Mitotic-spindle organizing protein 1 OS=Homo sapiens OX=9606 GN=MZT1 PE=1 SV=2	0	ALSSVIKEL		59 - 67	480.292	2	0.22	443.8	60.05	70	2
MZT1_HUMAN	Mitotic-spindle organizing protein 1 OS=Homo sapiens OX=9606 GN=MZT1 PE=1 SV=2	0	VLLEISRILNT		27 - 37	635.889	2	-1.19	503.27	72.28	21.4	2
MZT1_HUMAN	Mitotic-spindle organizing protein 1 OS=Homo sapiens OX=9606 GN=MZT1 PE=1 SV=2	0	VLLEISRILNTGL		27 - 39	720.945	2	2.47	419.49	80.68	25.4	1
N4BP1_HUMAN	NEDD4-binding protein 1 OS=Homo sapiens OX=9606 GN=N4BP1 PE=1 SV=4	0	SLKKELLTL		181 - 189	522.832	2	-9.35	492.37	61.4	47.5	1
NB5R1_HUMAN	NADH-cytochrome b5 reductase 1 OS=Homo sapiens OX=9606 GN=CYB5R1 PE=1 SV=1	0	TLLDPNEKYLL		39 - 49	659.867	2	0.81	331.96	66.75	60.7	1
NELFA_HUMAN	Negative elongation factor A OS=Homo sapiens OX=9606 GN=NELFA PE=1 SV=3	0	KLLDISELDMV		255 - 265	638.348	2	1.33	481.61	72.57	29.4	1
NELFA_HUMAN	Negative elongation factor A OS=Homo sapiens OX=9606 GN=NELFA PE=1 SV=3	0	KLLDISELDMV	Oxidation: 10	255 - 265	646.344	2	-0.23	370.35	67.15	52.8	1
NELFD_HUMAN	Negative elongation factor C/D OS=Homo sapiens OX=9606 GN=NELFCD PE=1 SV=2	0	YIMEPSIFNTL	Oxidation: 3	56 - 66	672.835	2	748.24	395.45	77.48	50.6	2
NOL11_HUMAN	Nucleolar protein 11 OS=Homo sapiens OX=9606 GN=NOL11 PE=1 SV=1	0	ALLNAILHSA		586 - 595	511.803	2	0.17	423.35	67.87	62.2	1
NOMO1_HUMAN	Nodal modulator 1 OS=Homo sapiens OX=9606 GN=NOMO1 PE=1 SV=5	0	ALAGVSFEI		874 - 882	453.75	2	-1.57	543.08	72.33	20.4	1
NOMO1_HUMAN	Nodal modulator 1 OS=Homo sapiens OX=9606 GN=NOMO1 PE=1 SV=5	0	KIAPNTPQL		392 - 400	491.29	2	0.41	501.22	41.85	26.4	1
NOMO1_HUMAN	Nodal modulator 1 OS=Homo sapiens OX=9606 GN=NOMO1 PE=1 SV=5	0	NLDNPIQTV		1,082 - 1,090	507.266	2	-1.48	450.43	53.93	30	1
NOMO1_HUMAN	Nodal modulator 1 OS=Homo sapiens OX=9606 GN=NOMO1 PE=1 SV=5	0	KLIPLLLQL		1,179 - 1,187	525.868	2	-0.2	347.16	81.28	39.3	1
NOMO1_HUMAN	Nodal modulator 1 OS=Homo sapiens OX=9606 GN=NOMO1 PE=1 SV=5	0	ISEKGASSPLI		818 - 828	551.811	2	905.91	522.75	79.45	22.2	1
NOP56_HUMAN	Nucleolar protein 56 OS=Homo sapiens OX=9606 GN=NOP56 PE=1 SV=4	0	VIAEILRGV		117 - 125	485.308	2	0.23	411.01	61.97	64.5	2
NOP56_HUMAN	Nucleolar protein 56 OS=Homo sapiens OX=9606 GN=NOP56 PE=1 SV=4	0	GVIAEILRGV		116 - 125	513.819	2	-0.41	375.77	75.02	43.4	1
NPCL1_HUMAN	NPC1-like intracellular cholesterol transporter 1 OS=Homo sapiens OX=9606 GN=NPC1L1 PE=1 SV=2	0	ITRGVVLLL		844 - 852	492.33	2	-8.73	616.36	76.55	23	1
NPCL1_HUMAN	NPC1-like intracellular cholesterol transporter 1 OS=Homo sapiens OX=9606 GN=NPC1L1 PE=1 SV=2	0	GLDLRSGLLNL		1,159 - 1,169	585.846	2	-0.39	387.81	73	56.3	1
NSF1C_HUMAN	NSFL1 cofactor p47 OS=Homo sapiens OX=9606 GN=NSFL1C PE=1 SV=2	0	RPAMAATSF	Oxidation: 4	329 - 337	484.236	2	-2.62	446.53	32.22	23.7	1
NSF1C_HUMAN	NSFL1 cofactor p47 OS=Homo sapiens OX=9606 GN=NSFL1C PE=1 SV=2	0	APSDNRVTSF		66 - 75	547.267	2	0.24	480.18	38.6	47.1	1
NU205_HUMAN	Nuclear pore complex protein Nup205 OS=Homo sapiens OX=9606 GN=NUP205 PE=1 SV=3	0	YKPPGFSL		798 - 805	454.748	2	0.63	598.01	57.2	30.8	1
NU205_HUMAN	Nuclear pore complex protein Nup205 OS=Homo sapiens OX=9606 GN=NUP205 PE=1 SV=3	0	LLDRIVSV		1,499 - 1,506	457.787	2	-0.46	524.68	55.23	20.6	1
NU205_HUMAN	Nuclear pore complex protein Nup205 OS=Homo sapiens OX=9606 GN=NUP205 PE=1 SV=3	0	ALLDRIVSV		1,498 - 1,506	493.306	2	0.19	371.18	62.98	42.6	2
NU205_HUMAN	Nuclear pore complex protein Nup205 OS=Homo sapiens OX=9606 GN=NUP205 PE=1 SV=3	0	ALLTGIISKA		1,674 - 1,683	493.815	2	-1.19	501.83	61.08	53.7	1
NU205_HUMAN	Nuclear pore complex protein Nup205 OS=Homo sapiens OX=9606 GN=NUP205 PE=1 SV=3	0	LLIGHLERV		248 - 256	525.328	2	1.46	446.07	50.73	43	1
NU205_HUMAN	Nuclear pore complex protein Nup205 OS=Homo sapiens OX=9606 GN=NUP205 PE=1 SV=3	0	HLLNESPML	Oxidation: 8	808 - 816	535.271	2	0.4	752.52	47.93	39.5	2
NUDC_HUMAN	Nuclear migration protein nudC OS=Homo sapiens OX=9606 GN=NUDC PE=1 SV=1	0	WLIEDGKVV		233 - 241	529.798	2	1.03	549.88	59.4	25.9	1
NUDC_HUMAN	Nuclear migration protein nudC OS=Homo sapiens OX=9606 GN=NUDC PE=1 SV=1	0	WLIEDGKVVTV		233 - 243	629.856	2	0.76	280.06	62.08	67.7	1
NYNRI_HUMAN	Protein NYNRIN OS=Homo sapiens OX=9606 GN=NYNRIN PE=2 SV=3	0	TLADIIARL		1,487 - 1,495	493.306	2	1.16	605.81	80.37	49.9	2
NYNRI_HUMAN	Protein NYNRIN OS=Homo sapiens OX=9606 GN=NYNRIN PE=2 SV=3	0	LSRFGISDSH		206 - 215	559.783	2	-0.01	523.35	94.85	21.4	1
OCTC_HUMAN	Peroxisomal carnitine O-octanoyltransferase OS=Homo sapiens OX=9606 GN=CROT PE=1 SV=2	0	YLIGLDPENLAL		254 - 265	665.865	2	-1.12	339.98	83.43	64.9	1
ORAI2_HUMAN	Protein orai-2 OS=Homo sapiens OX=9606 GN=ORAI2 PE=1 SV=1	0	ALVSTIIMV	Oxidation: 8	197 - 205	481.783	2	0.44	658.49	69.42	41.1	1
ORAI2_HUMAN	Protein orai-2 OS=Homo sapiens OX=9606 GN=ORAI2 PE=1 SV=1	0	VEAVSNIHNL		122 - 131	548.793	2	911.17	537.6	59.28	32.9	1
ORML1_HUMAN	ORM1-like protein 1 OS=Homo sapiens OX=9606 GN=ORMDL1 PE=1 SV=1	0	TLTNIIHNL		50 - 58	519.801	2	0.77	465.55	63.28	39	1
ORML1_HUMAN	ORM1-like protein 1 OS=Homo sapiens OX=9606 GN=ORMDL1 PE=1 SV=1	0	GMYVFLHAV	Oxidation: 2	59 - 67	526.766	2	0.82	413.95	60.2	40.1	1
ORML2_HUMAN	ORM1-like protein 2 OS=Homo sapiens OX=9606 GN=ORMDL2 PE=1 SV=2	0	TLTNVIHNL		50 - 58	512.793	2	0.09	590.9	57.63	32	1
ORML2_HUMAN	ORM1-like protein 2 OS=Homo sapiens OX=9606 GN=ORMDL2 PE=1 SV=2	0	ATYVFLHTV		59 - 67	525.785	2	0.88	341.92	60.5	48.3	1
ORML3_HUMAN	ORM1-like protein 3 OS=Homo sapiens OX=9606 GN=ORMDL3 PE=1 SV=1	0	GMYIFLHTV		59 - 67	540.782	2	0.96	409.75	69.63	48.6	1
ORML3_HUMAN	ORM1-like protein 3 OS=Homo sapiens OX=9606 GN=ORMDL3 PE=1 SV=1	0	GMYIFLHTV	Oxidation: 2	59 - 67	548.778	2	-0.63	646.47	61.75	48.5	1
PASK_HUMAN	PAS domain-containing serine/threonine-protein kinase OS=Homo sapiens OX=9606 GN=PASK PE=1 SV=3	0	YTWEEVFRV		1,260 - 1,268	614.804	2	0.86	389.77	74.97	40.1	1
PCBP2_HUMAN	Poly(rC)-binding protein 2 OS=Homo sapiens OX=9606 GN=PCBP2 PE=1 SV=1	0	SLAQYLINV		345 - 353	510.791	2	2.04	284.09	76.33	56.2	2
PCBP2_HUMAN	Poly(rC)-binding protein 2 OS=Homo sapiens OX=9606 GN=PCBP2 PE=1 SV=1	0	RPKPSSSPVIF		183 - 193	607.848	2	-0.64	423.67	44.38	21.6	1
PCP_HUMAN	Lysosomal Pro-X carboxypeptidase OS=Homo sapiens OX=9606 GN=PRCP PE=1 SV=1	0	FLAPWATIA		13 - 21	495.276	2	0.1	317.13	79.98	51.5	1
PDIA3_HUMAN	Protein disulfide-isomerase A3 OS=Homo sapiens OX=9606 GN=PDIA3 PE=1 SV=4	0	LLLAAARLAAA		14 - 24	527.343	2	0.83	470.78	59.8	46.8	1
PDS5A_HUMAN	Sister chromatid cohesion protein PDS5 homolog A OS=Homo sapiens OX=9606 GN=PDS5A PE=1 SV=1	0	AMFGKLMTI	Oxidation: 2, 7	534 - 542	522.267	2	0.02	482.7	51.58	26.1	1
PDS5A_HUMAN	Sister chromatid cohesion protein PDS5 homolog A OS=Homo sapiens OX=9606 GN=PDS5A PE=1 SV=1	0	AIDPHLLLSV		274 - 283	539.318	2	-0.55	446.38	69.45	36.3	1
PDS5A_HUMAN	Sister chromatid cohesion protein PDS5 homolog A OS=Homo sapiens OX=9606 GN=PDS5A PE=1 SV=1	0	LLPEYVVPYMIHLLAH		996 - 1,011	637.015	3	516.06	454.96	66.15	20.4	1
PFD1_HUMAN	Prefoldin subunit 1 OS=Homo sapiens OX=9606 GN=PFDN1 PE=1 SV=2	0	KLADIQIEQL		28 - 37	585.84	2	-0.17	472.44	59.37	27.5	1
PFD1_HUMAN	Prefoldin subunit 1 OS=Homo sapiens OX=9606 GN=PFDN1 PE=1 SV=2	0	NMYEGVGRMFI	Oxidation: 2, 9	59 - 69	674.805	2	0.3	253.77	54.53	42.4	2
PHS_HUMAN	Pterin-4-alpha-carbinolamine dehydratase OS=Homo sapiens OX=9606 GN=PCBD1 PE=1 SV=2	0	NLASFIEQV		91 - 99	510.772	2	1.16	273.93	77.15	48.8	2
PHS_HUMAN	Pterin-4-alpha-carbinolamine dehydratase OS=Homo sapiens OX=9606 GN=PCBD1 PE=1 SV=2	0	NLASFIEQVAV		91 - 101	595.826	2	2.11	413.24	84.67	36.4	1
PLAK_HUMAN	Junction plakoglobin OS=Homo sapiens OX=9606 GN=JUP PE=1 SV=3	0	NLMEQPIKV		5 - 13	536.297	2	0.03	520.81	53.45	28.8	1
PLAK_HUMAN	Junction plakoglobin OS=Homo sapiens OX=9606 GN=JUP PE=1 SV=3	0	NLMEQPIKV	Oxidation: 3	5 - 13	544.295	2	0.22	391.97	44.73	45.3	2
PLAK_HUMAN	Junction plakoglobin OS=Homo sapiens OX=9606 GN=JUP PE=1 SV=3	0	LLYQEGAKMAV	Oxidation: 9	254 - 264	619.826	2	-0.28	431.52	42.68	38.1	2
PLSI_HUMAN	Plastin-1 OS=Homo sapiens OX=9606 GN=PLS1 PE=1 SV=2	0	KPHLVLGL		222 - 229	438.786	2	-1.28	511.97	52.52	27.5	2
PLSI_HUMAN	Plastin-1 OS=Homo sapiens OX=9606 GN=PLS1 PE=1 SV=2	0	GLLWQIIKV		228 - 236	535.342	2	0.44	446.63	79.58	27.2	1
PLST_HUMAN	Plastin-3 OS=Homo sapiens OX=9606 GN=PLS3 PE=1 SV=4	0	KPHLVLGL		223 - 230	438.786	2	-1.28	511.97	52.52	27.5	2
PLST_HUMAN	Plastin-3 OS=Homo sapiens OX=9606 GN=PLS3 PE=1 SV=4	0	ALPEDLVEV		602 - 610	492.766	2	0.26	627.52	67.25	23.7	2
PLST_HUMAN	Plastin-3 OS=Homo sapiens OX=9606 GN=PLS3 PE=1 SV=4	0	NLFNKYPAL		372 - 380	540.299	2	2.05	343.77	62.32	31.5	1
PLST_HUMAN	Plastin-3 OS=Homo sapiens OX=9606 GN=PLS3 PE=1 SV=4	0	GLLWQIIKI		229 - 237	542.349	2	-0.94	422.04	82.98	26.3	1
PLST_HUMAN	Plastin-3 OS=Homo sapiens OX=9606 GN=PLS3 PE=1 SV=4	0	FICDYELHEL		31 - 40	641.29	2	-7.36	479.82	71.55	43.4	1
PMF1_HUMAN	Polyamine-modulated factor 1 OS=Homo sapiens OX=9606 GN=PMF1 PE=1 SV=2	0	KLLDTMVDTFL		36 - 46	648.349	2	-0.36	349.08	77.97	39.5	1
PMF1_HUMAN	Polyamine-modulated factor 1 OS=Homo sapiens OX=9606 GN=PMF1 PE=1 SV=2	0	KLLDTMVDTFL	Oxidation: 6	36 - 46	656.348	2	1.48	416.79	66.8	53.4	1
POLK_HUMAN	DNA polymerase kappa OS=Homo sapiens OX=9606 GN=POLK PE=1 SV=1	0	KPIAVGSMSML	Oxidation: 8, 10	126 - 136	583.302	2	0.7	517.3	39.5	49.3	1
PPP6_HUMAN	Serine/threonine-protein phosphatase 6 catalytic subunit OS=Homo sapiens OX=9606 GN=PPP6C PE=1 SV=1	0	FMFDEKLVTV	Oxidation: 2	246 - 255	622.815	2	-0.43	366.03	65.93	51.1	2
PPT2_HUMAN	Lysosomal thioesterase PPT2 OS=Homo sapiens OX=9606 GN=PPT2 PE=1 SV=4	0	LLLPFLPLL		16 - 24	519.852	2	0.63	485.58	106.17	40.7	1
PRIO_HUMAN	Major prion protein OS=Homo sapiens OX=9606 GN=PRNP PE=1 SV=1	0	VLFSSPPVILL		233 - 243	592.868	2	0.52	377.59	87.67	59	1
PRP16_HUMAN	Pre-mRNA-splicing factor ATP-dependent RNA helicase PRP16 OS=Homo sapiens OX=9606 GN=DHX38 PE=1 SV=2	0	APAPRPSL		41 - 48	404.737	2	-1.33	709.97	34	29.3	1
PRP16_HUMAN	Pre-mRNA-splicing factor ATP-dependent RNA helicase PRP16 OS=Homo sapiens OX=9606 GN=DHX38 PE=1 SV=2	0	KLGDIMGV	Oxidation: 6	474 - 481	424.731	2	-0.49	701.28	43.9	33	1
PRP16_HUMAN	Pre-mRNA-splicing factor ATP-dependent RNA helicase PRP16 OS=Homo sapiens OX=9606 GN=DHX38 PE=1 SV=2	0	APAPRPSLL		41 - 49	461.279	2	-0.13	410.31	46.1	30.4	1
PRP16_HUMAN	Pre-mRNA-splicing factor ATP-dependent RNA helicase PRP16 OS=Homo sapiens OX=9606 GN=DHX38 PE=1 SV=2	0	NLANVVLLL		890 - 898	484.81	2	-0.46	627.84	87.03	27	1
PRP16_HUMAN	Pre-mRNA-splicing factor ATP-dependent RNA helicase PRP16 OS=Homo sapiens OX=9606 GN=DHX38 PE=1 SV=2	0	VLFGLLREV		663 - 671	523.324	2	0.8	294.83	75.25	51.8	1
PRP8_HUMAN	Pre-mRNA-processing-splicing factor 8 OS=Homo sapiens OX=9606 GN=PRPF8 PE=1 SV=2	0	SRFGNAFHL		538 - 546	350.183	3	1.05	526.26	52.43	25.7	1
PRP8_HUMAN	Pre-mRNA-processing-splicing factor 8 OS=Homo sapiens OX=9606 GN=PRPF8 PE=1 SV=2	0	MLDPLEVHL	Oxidation: 1	1,868 - 1,876	541.781	2	-0.86	387.2	65.33	41.2	1
PRP8_HUMAN	Pre-mRNA-processing-splicing factor 8 OS=Homo sapiens OX=9606 GN=PRPF8 PE=1 SV=2	0	HLLDFPNIVI		1,875 - 1,884	590.84	2	0.77	642.8	79.52	29.3	2
PRP8_HUMAN	Pre-mRNA-processing-splicing factor 8 OS=Homo sapiens OX=9606 GN=PRPF8 PE=1 SV=2	0	VQWENSFVSV		1,168 - 1,177	597.794	2	0.77	569.57	69.22	39	1
PSDE_HUMAN	26S proteasome non-ATPase regulatory subunit 14 OS=Homo sapiens OX=9606 GN=PSMD14 PE=1 SV=1	0	FVDDYTVRV		61 - 69	557.284	2	2.23	407.16	53.28	51.6	2
PSF2_HUMAN	DNA replication complex GINS protein PSF2 OS=Homo sapiens OX=9606 GN=GINS2 PE=1 SV=1	0	TLMEINTSGTFL	Oxidation: 3	149 - 160	671.831	2	-0.6	377.98	66.75	50.5	1
PSMD3_HUMAN	26S proteasome non-ATPase regulatory subunit 3 OS=Homo sapiens OX=9606 GN=PSMD3 PE=1 SV=2	0	SLADIAQKL		418 - 426	479.782	2	-0.47	481.36	60.15	55.1	2
PSMD7_HUMAN	26S proteasome non-ATPase regulatory subunit 7 OS=Homo sapiens OX=9606 GN=PSMD7 PE=1 SV=2	0	YLASLIRSV		261 - 269	511.306	2	0.53	456.28	61.35	35.4	1
PSMD8_HUMAN	26S proteasome non-ATPase regulatory subunit 8 OS=Homo sapiens OX=9606 GN=PSMD8 PE=1 SV=2	0	YLMEGSYNKV	Oxidation: 3	235 - 244	610.287	2	0.68	177.85	39.57	43.9	1
PSMD8_HUMAN	26S proteasome non-ATPase regulatory subunit 8 OS=Homo sapiens OX=9606 GN=PSMD8 PE=1 SV=2	0	YLMEGSYNKVFL	Oxidation: 3	235 - 246	740.364	2	1.05	275.32	61.62	20.9	1
PTBP1_HUMAN	Polypyrimidine tract-binding protein 1 OS=Homo sapiens OX=9606 GN=PTBP1 PE=1 SV=1	0	MAAAFGLSV	Oxidation: 1	293 - 301	441.722	2	-1.68	582.4	43.28	21.1	1
PTBP1_HUMAN	Polypyrimidine tract-binding protein 1 OS=Homo sapiens OX=9606 GN=PTBP1 PE=1 SV=1	0	GVYGDVQRV		359 - 367	496.762	2	0.56	413.58	39.6	28.9	1
PTBP1_HUMAN	Polypyrimidine tract-binding protein 1 OS=Homo sapiens OX=9606 GN=PTBP1 PE=1 SV=1	0	SPNQARAQAAL		141 - 151	563.802	2	0.67	488.03	29.73	51.8	1
PUR9_HUMAN	Bifunctional purine biosynthesis protein PURH OS=Homo sapiens OX=9606 GN=ATIC PE=1 SV=3	0	NLYPFVKTV		102 - 110	540.808	2	-0.12	614.7	60.55	42.6	1
PYGL_HUMAN	Glycogen phosphorylase, liver form OS=Homo sapiens OX=9606 GN=PYGL PE=1 SV=4	0	NLAENISRV		271 - 279	508.28	2	-0.96	227.63	47.47	38.5	2
PYGL_HUMAN	Glycogen phosphorylase, liver form OS=Homo sapiens OX=9606 GN=PYGL PE=1 SV=4	0	QISIRGIVGV		13 - 22	521.325	2	0.84	357.08	62.13	23.7	1
PYGL_HUMAN	Glycogen phosphorylase, liver form OS=Homo sapiens OX=9606 GN=PYGL PE=1 SV=4	0	FLGDDVFLREL		525 - 535	662.351	2	0.4	346.65	77.7	67.8	1
PYR1_HUMAN	CAD protein OS=Homo sapiens OX=9606 GN=CAD PE=1 SV=3	0	ALAGGITMV	Oxidation: 8	1,492 - 1,500	424.731	2	-0.7	719.37	50.47	30.1	1
PYR1_HUMAN	CAD protein OS=Homo sapiens OX=9606 GN=CAD PE=1 SV=3	0	GLADKVYFL		445 - 453	513.287	2	0.68	339.54	67.25	29.6	1
PYR1_HUMAN	CAD protein OS=Homo sapiens OX=9606 GN=CAD PE=1 SV=3	0	HLFNVAHTL		1,939 - 1,947	526.287	2	-0.87	481.93	49.2	22.4	1
PYR1_HUMAN	CAD protein OS=Homo sapiens OX=9606 GN=CAD PE=1 SV=3	0	TLNDREYQL		639 - 647	576.288	2	0.53	458.65	46.2	39.6	1
PYRD_HUMAN	Dihydroorotate dehydrogenase (quinone), mitochondrial OS=Homo sapiens OX=9606 GN=DHODH PE=1 SV=3	0	RPAGLQGAL		288 - 296	441.761	2	-1.35	531.02	42.35	46	1
RAB5A_HUMAN	Ras-related protein Rab-5A OS=Homo sapiens OX=9606 GN=RAB5A PE=1 SV=2	0	VLLGESAVGKSSL		24 - 36	630.364	2	0.56	401.16	52.23	45.4	1
RACK1_HUMAN	Receptor of activated protein C kinase 1 OS=Homo sapiens OX=9606 GN=RACK1 PE=1 SV=3	0	RLWDLTTGTTT		88 - 98	632.83	2	0.14	452.95	56.13	49.7	1
RBCC1_HUMAN	RB1-inducible coiled-coil protein 1 OS=Homo sapiens OX=9606 GN=RB1CC1 PE=1 SV=3	0	ELLSLKNEYEG		866 - 876	647.834	2	5.74	489.46	38.25	33.9	1
RBM23_HUMAN	Probable RNA-binding protein 23 OS=Homo sapiens OX=9606 GN=RBM23 PE=1 SV=1	0	KLAEGAGIQL		372 - 381	500.295	2	-0.2	517.3	50.37	50	1
RBM34_HUMAN	RNA-binding protein 34 OS=Homo sapiens OX=9606 GN=RBM34 PE=1 SV=2	0	VLFENTDSVHL		333 - 343	637.325	2	0.35	385.22	60.98	55.8	2
RBM4_HUMAN	RNA-binding protein 4 OS=Homo sapiens OX=9606 GN=RBM4 PE=1 SV=1	0	KLHGVNINV		59 - 67	497.296	2	0.96	513.87	41.9	35.1	1
RBM4_HUMAN	RNA-binding protein 4 OS=Homo sapiens OX=9606 GN=RBM4 PE=1 SV=1	0	VRTPYTMSY		197 - 205	559.272	2	1.9	432.6	46.98	21.6	1
RBM4_HUMAN	RNA-binding protein 4 OS=Homo sapiens OX=9606 GN=RBM4 PE=1 SV=1	0	VRTPYTMSY	Oxidation: 7	197 - 205	567.269	2	0.87	472.14	38.2	54.1	2
RBP2_HUMAN	E3 SUMO-protein ligase RanBP2 OS=Homo sapiens OX=9606 GN=RANBP2 PE=1 SV=2	0	FRFGESTTGFNF		2,258 - 2,269	705.327	2	-0.75	358.73	69.08	59.4	1
RFC5_HUMAN	Replication factor C subunit 5 OS=Homo sapiens OX=9606 GN=RFC5 PE=1 SV=1	0	KMADIEYRL	Oxidation: 2	304 - 312	577.798	2	0.24	347.86	43.48	63.5	1
RHBT3_HUMAN	Rho-related BTB domain-containing protein 3 OS=Homo sapiens OX=9606 GN=RHOBTB3 PE=1 SV=2	0	KYFGGVLEY		185 - 193	538.277	2	0.64	528.53	59.23	31.2	1
RHBT3_HUMAN	Rho-related BTB domain-containing protein 3 OS=Homo sapiens OX=9606 GN=RHOBTB3 PE=1 SV=2	0	VVFEIQGTTV		422 - 431	546.801	2	0.45	439.04	64.85	30.4	1
RHBT3_HUMAN	Rho-related BTB domain-containing protein 3 OS=Homo sapiens OX=9606 GN=RHOBTB3 PE=1 SV=2	0	AMFNGNYMEA	Oxidation: 2, 8	447 - 456	590.226	2	-0.02	552.65	39.72	47.7	1
RHEB_HUMAN	GTP-binding protein Rheb OS=Homo sapiens OX=9606 GN=RHEB PE=1 SV=1	0	KVIHGKLL		97 - 104	454.308	2	-0.8	494.79	46.67	24.3	1
RHEB_HUMAN	GTP-binding protein Rheb OS=Homo sapiens OX=9606 GN=RHEB PE=1 SV=1	0	KLLDMVGKVQI	Oxidation: 5	102 - 112	630.373	2	0.11	404.87	53.15	48.7	2
RHG12_HUMAN	Rho GTPase-activating protein 12 OS=Homo sapiens OX=9606 GN=ARHGAP12 PE=1 SV=1	0	GLDIDGIYRV		684 - 693	560.804	2	0.61	332.34	63.23	44.8	2
RIF1_HUMAN	Telomere-associated protein RIF1 OS=Homo sapiens OX=9606 GN=RIF1 PE=1 SV=2	0	KLISELQKL		232 - 240	357.897	3	0.14	589.35	51.02	20.5	1
RIF1_HUMAN	Telomere-associated protein RIF1 OS=Homo sapiens OX=9606 GN=RIF1 PE=1 SV=2	0	SLFKLIVKV		802 - 810	523.852	2	0.32	334.49	64.85	46.4	2
RIF1_HUMAN	Telomere-associated protein RIF1 OS=Homo sapiens OX=9606 GN=RIF1 PE=1 SV=2	0	YPEELKPVL		947 - 955	544.305	2	0.05	388	56.13	28.5	1
RIPK4_HUMAN	Receptor-interacting serine/threonine-protein kinase 4 OS=Homo sapiens OX=9606 GN=RIPK4 PE=1 SV=1	0	ALDSGASLLHL		482 - 492	548.804	2	0.62	581.35	65.15	60.3	1
RL10A_HUMAN	60S ribosomal protein L10a OS=Homo sapiens OX=9606 GN=RPL10A PE=1 SV=2	0	NMVAKVDEV	Oxidation: 2	143 - 151	510.755	2	0.55	386.69	31.88	48.1	2
RL10A_HUMAN	60S ribosomal protein L10a OS=Homo sapiens OX=9606 GN=RPL10A PE=1 SV=2	0	IPHMDIEAL	Oxidation: 4	82 - 90	527.766	2	0.55	509.15	47.98	22.9	1
RL10A_HUMAN	60S ribosomal protein L10a OS=Homo sapiens OX=9606 GN=RPL10A PE=1 SV=2	0	TLYEAVREV		9 - 17	540.29	2	-1.23	500.68	50.67	28.9	1
RL19_HUMAN	60S ribosomal protein L19 OS=Homo sapiens OX=9606 GN=RPL19 PE=1 SV=1	0	ILMEHIHKL	Oxidation: 3	137 - 145	575.326	2	-0.79	324.79	33.48	62.3	4
RL19_HUMAN	60S ribosomal protein L19 OS=Homo sapiens OX=9606 GN=RPL19 PE=1 SV=1	0	WLDPNETNEI		23 - 32	615.787	2	2.43	461.99	60.03	22.4	1
RL32_HUMAN	60S ribosomal protein L32 OS=Homo sapiens OX=9606 GN=RPL32 PE=1 SV=2	0	YCAEIAHNV		95 - 103	510.235	2	0.7	410.42	46.32	43.1	1
RL9_HUMAN	60S ribosomal protein L9 OS=Homo sapiens OX=9606 GN=RPL9 PE=1 SV=1	0	ALIQQATTV		159 - 167	472.774	2	0.19	527.95	48.55	48	1
RL9_HUMAN	60S ribosomal protein L9 OS=Homo sapiens OX=9606 GN=RPL9 PE=1 SV=1	0	SLVEIRNFL		110 - 118	545.817	2	0.13	323.52	71.3	32.9	1
RLGPB_HUMAN	Ral GTPase-activating protein subunit beta OS=Homo sapiens OX=9606 GN=RALGAPB PE=1 SV=1	0	NLAEKLIGV		190 - 198	478.793	2	0.83	492.52	61.28	45.6	1
RLGPB_HUMAN	Ral GTPase-activating protein subunit beta OS=Homo sapiens OX=9606 GN=RALGAPB PE=1 SV=1	0	LNTDSAAGLLI		750 - 760	544.802	2	915.69	489.69	79.22	20.2	1
RMD5B_HUMAN	E3 ubiquitin-protein transferase RMND5B OS=Homo sapiens OX=9606 GN=RMND5B PE=1 SV=1	0	SLEELLHYV		28 - 36	551.793	2	0.58	448.12	77.15	61.5	2
RMD5B_HUMAN	E3 ubiquitin-protein transferase RMND5B OS=Homo sapiens OX=9606 GN=RMND5B PE=1 SV=1	0	HLYQQGMLSV	Oxidation: 7	127 - 136	596.294	2	-1.62	350.97	45.78	29.2	1
RN114_HUMAN	E3 ubiquitin-protein ligase RNF114 OS=Homo sapiens OX=9606 GN=RNF114 PE=1 SV=1	0	APGVRAVEL		72 - 80	456.269	2	0.71	494.19	45.83	27.2	1
RN114_HUMAN	E3 ubiquitin-protein ligase RNF114 OS=Homo sapiens OX=9606 GN=RNF114 PE=1 SV=1	0	YIMEGVKATI	Oxidation: 3	116 - 125	570.803	2	1.23	516.79	44.17	36.2	1
RN114_HUMAN	E3 ubiquitin-protein ligase RNF114 OS=Homo sapiens OX=9606 GN=RNF114 PE=1 SV=1	0	TCSKYQNYIMEGVKATI	Oxidation: 10	109 - 125	655.656	3	3.62	703.92	52.75	28.1	1
RN114_HUMAN	E3 ubiquitin-protein ligase RNF114 OS=Homo sapiens OX=9606 GN=RNF114 PE=1 SV=1	0	HRFSYDTFVDY		199 - 209	725.322	2	-4.2	344.29	56.68	48	1
RNC_HUMAN	Ribonuclease 3 OS=Homo sapiens OX=9606 GN=DROSHA PE=1 SV=2	0	AVVEFLTSV		974 - 982	482.772	2	1	546.61	73.12	70	2
RNC_HUMAN	Ribonuclease 3 OS=Homo sapiens OX=9606 GN=DROSHA PE=1 SV=2	0	FLFRDILEL		651 - 659	583.336	2	2.91	497.17	83.23	29.7	1
RNZ2_HUMAN	Zinc phosphodiesterase ELAC protein 2 OS=Homo sapiens OX=9606 GN=ELAC2 PE=1 SV=2	0	GPLKGIEL		156 - 163	413.755	2	-1.33	740.2	56.43	22	1
RNZ2_HUMAN	Zinc phosphodiesterase ELAC protein 2 OS=Homo sapiens OX=9606 GN=ELAC2 PE=1 SV=2	0	SPAVERLISSL		618 - 628	586.341	2	5.02	501.18	71.08	45.5	2
ROA0_HUMAN	Heterogeneous nuclear ribonucleoprotein A0 OS=Homo sapiens OX=9606 GN=HNRNPA0 PE=1 SV=1	0	KLFIGGLNV		8 - 16	480.797	2	-0.87	542	65.2	48.6	1
RPB1B_HUMAN	DNA-directed RNA polymerase II subunit RPB11-b1 OS=Homo sapiens OX=9606 GN=POLR2J2 PE=1 SV=2	0	LLFEGEKITI		11 - 20	581.84	2	0.62	602.35	68.82	46.5	2
RPB1B_HUMAN	DNA-directed RNA polymerase II subunit RPB11-b1 OS=Homo sapiens OX=9606 GN=POLR2J2 PE=1 SV=2	0	FLLFEGEKITI		10 - 20	655.374	2	0.05	325.19	77.73	40.8	1
RPP21_HUMAN	Ribonuclease P protein subunit p21 OS=Homo sapiens OX=9606 GN=RPP21 PE=1 SV=1	0	VLAQDPENQAL		24 - 34	599.309	2	0.23	487.58	46.35	44.3	1
RRP1B_HUMAN	Ribosomal RNA processing protein 1 homolog B OS=Homo sapiens OX=9606 GN=RRP1B PE=1 SV=3	0	TIAQLVHAV		77 - 85	476.285	2	0.24	658.22	59.33	36.5	1
RS3A_HUMAN	40S ribosomal protein S3a OS=Homo sapiens OX=9606 GN=RPS3A PE=1 SV=2	0	SLADLQNDEV		70 - 79	552.264	2	0.25	421.12	52.95	56.6	1
RS3A_HUMAN	40S ribosomal protein S3a OS=Homo sapiens OX=9606 GN=RPS3A PE=1 SV=2	0	SIYPLHDVFV		203 - 212	595.316	2	-0.94	309.12	68.78	32.5	1
RS4X_HUMAN	40S ribosomal protein S4, X isoform OS=Homo sapiens OX=9606 GN=RPS4X PE=1 SV=2	0	WMLDKLTGV	Oxidation: 2	18 - 26	539.784	2	0.3	286.96	62.7	44.4	1
RUVB2_HUMAN	RuvB-like 2 OS=Homo sapiens OX=9606 GN=RUVBL2 PE=1 SV=3	0	FLDESRSTQYM	Oxidation: 11	433 - 443	696.808	2	-0.76	277.38	39.5	46.8	1
RUXGL_HUMAN	Putative small nuclear ribonucleoprotein G-like protein 15 OS=Homo sapiens OX=9606 GN=SNRPGP15 PE=5 SV=2	0	IMLEALERV		68 - 76	537.305	2	0.56	495.55	64.9	37.4	1
RUXGL_HUMAN	Putative small nuclear ribonucleoprotein G-like protein 15 OS=Homo sapiens OX=9606 GN=SNRPGP15 PE=5 SV=2	0	IMLEALERV	Oxidation: 2	68 - 76	545.302	2	0.19	502.37	60.05	47.9	2
RUXGL_HUMAN	Putative small nuclear ribonucleoprotein G-like protein 15 OS=Homo sapiens OX=9606 GN=SNRPGP15 PE=5 SV=2	0	IIMLEALERV	Oxidation: 3	67 - 76	601.845	2	0.82	475.98	66.85	52	2
S12A2_HUMAN	Solute carrier family 12 member 2 OS=Homo sapiens OX=9606 GN=SLC12A2 PE=1 SV=1	0	APNSRPALL		797 - 805	469.777	2	4.74	563.17	42.8	39.3	1
S12A2_HUMAN	Solute carrier family 12 member 2 OS=Homo sapiens OX=9606 GN=SLC12A2 PE=1 SV=1	0	IMVLGDINTK	Oxidation: 2	1,086 - 1,095	560.311	2	6.66	385	58.55	21.1	1
S12A2_HUMAN	Solute carrier family 12 member 2 OS=Homo sapiens OX=9606 GN=SLC12A2 PE=1 SV=1	0	EINDIRIIGAI		405 - 415	613.856	2	-5.12	411.24	71.18	30.4	1
SAE1_HUMAN	SUMO-activating enzyme subunit 1 OS=Homo sapiens OX=9606 GN=SAE1 PE=1 SV=1	0	ILAQEIVKA		309 - 317	492.808	2	-0.92	450.09	48.38	47.5	1
SATB2_HUMAN	DNA-binding protein SATB2 OS=Homo sapiens OX=9606 GN=SATB2 PE=1 SV=2	0	LAHQHPQAI		327 - 335	507.783	2	9.93	584.36	44.87	24.4	1
SATB2_HUMAN	DNA-binding protein SATB2 OS=Homo sapiens OX=9606 GN=SATB2 PE=1 SV=2	0	ILQSFIHDV		628 - 636	536.295	2	-0.24	565.69	60.97	34.5	1
SATB2_HUMAN	DNA-binding protein SATB2 OS=Homo sapiens OX=9606 GN=SATB2 PE=1 SV=2	0	MLQDVYHVV	Oxidation: 1	142 - 150	560.279	2	-0.29	489.84	51.17	46.7	1
SC23A_HUMAN	Protein transport protein Sec23A OS=Homo sapiens OX=9606 GN=SEC23A PE=1 SV=2	0	SLLPPTALVGL		156 - 166	540.837	2	0.44	481.78	80.93	45.7	4
SC23A_HUMAN	Protein transport protein Sec23A OS=Homo sapiens OX=9606 GN=SEC23A PE=1 SV=2	0	IPQGGRGAIQF		471 - 481	572.317	2	0.07	441.49	49.58	26.3	2
SC23B_HUMAN	Protein transport protein Sec23B OS=Homo sapiens OX=9606 GN=SEC23B PE=1 SV=2	0	SLLPPDALVGL		156 - 166	547.827	2	0.42	366.9	80.93	66.3	8
SC23B_HUMAN	Protein transport protein Sec23B OS=Homo sapiens OX=9606 GN=SEC23B PE=1 SV=2	0	IPQGGRGAIQF		473 - 483	572.317	2	0.07	441.49	49.58	26.3	2
SEM3E_HUMAN	Semaphorin-3E OS=Homo sapiens OX=9606 GN=SEMA3E PE=1 SV=1	0	YLLELWTGGHT		15 - 25	645.33	2	0.42	412.81	72.03	49.1	1
SEP11_HUMAN	Septin-11 OS=Homo sapiens OX=9606 GN=SEPT11 PE=1 SV=3	0	TVAEINATMSV	Oxidation: 9	220 - 230	576.286	2	2.81	429.52	44.82	41.1	1
SESN1_HUMAN	Sestrin-1 OS=Homo sapiens OX=9606 GN=SESN1 PE=1 SV=2	0	SLAELVHAV		195 - 203	469.77	2	1.37	467.32	62.28	56.2	1
SF3B3_HUMAN	Splicing factor 3B subunit 3 OS=Homo sapiens OX=9606 GN=SF3B3 PE=1 SV=4	0	LLTVEVFGV		53 - 61	488.789	2	-0.41	634.96	80.68	26.5	1
SF3B3_HUMAN	Splicing factor 3B subunit 3 OS=Homo sapiens OX=9606 GN=SF3B3 PE=1 SV=4	0	TLVYHVVGV		165 - 173	493.788	2	0.99	357.85	54.23	50.8	1
SF3B3_HUMAN	Splicing factor 3B subunit 3 OS=Homo sapiens OX=9606 GN=SF3B3 PE=1 SV=4	0	GQWASVIRV		860 - 868	508.288	2	0.3	474.78	59.92	39.8	1
SF3B3_HUMAN	Splicing factor 3B subunit 3 OS=Homo sapiens OX=9606 GN=SF3B3 PE=1 SV=4	0	SLLGDDALVQV		509 - 519	565.309	2	0.42	373.23	70.53	38.2	2
SF3B3_HUMAN	Splicing factor 3B subunit 3 OS=Homo sapiens OX=9606 GN=SF3B3 PE=1 SV=4	0	SRSWLSYSY		717 - 725	574.773	2	1.01	434.59	59.85	32.3	1
SKP1_HUMAN	S-phase kinase-associated protein 1 OS=Homo sapiens OX=9606 GN=SKP1 PE=1 SV=2	0	YLDIKGLLDV		109 - 118	574.832	2	1.19	546.63	76.4	63.5	11
SND1_HUMAN	Staphylococcal nuclease domain-containing protein 1 OS=Homo sapiens OX=9606 GN=SND1 PE=1 SV=1	0	SPAKIHVF		755 - 762	449.76	2	-1.01	522.75	41	20.9	1
SND1_HUMAN	Staphylococcal nuclease domain-containing protein 1 OS=Homo sapiens OX=9606 GN=SND1 PE=1 SV=1	0	GLVKEGLVMV	Oxidation: 9	854 - 863	530.808	2	0.59	512.72	53.22	24.3	1
SND1_HUMAN	Staphylococcal nuclease domain-containing protein 1 OS=Homo sapiens OX=9606 GN=SND1 PE=1 SV=1	0	LLLPDYYLVTV		211 - 221	654.876	2	0.33	482.94	86.85	48.7	2
SNF5_HUMAN	SWI/SNF-related matrix-associated actin-dependent regulator of chromatin subfamily B member 1 OS=Homo sapiens OX=9606 GN=SMARCB1 PE=1 SV=2	0	GLGGEFVTTI		302 - 311	497.267	2	1.59	424.09	67.52	28.9	1
SNF5_HUMAN	SWI/SNF-related matrix-associated actin-dependent regulator of chromatin subfamily B member 1 OS=Homo sapiens OX=9606 GN=SMARCB1 PE=1 SV=2	0	YMIGSEVGNYL		26 - 36	623.295	2	0.64	433.01	70.38	36.1	1
SNF5_HUMAN	SWI/SNF-related matrix-associated actin-dependent regulator of chromatin subfamily B member 1 OS=Homo sapiens OX=9606 GN=SMARCB1 PE=1 SV=2	0	YMIGSEVGNYL	Oxidation: 2	26 - 36	631.292	2	0.42	427.53	65.75	43.1	2
SPS2_HUMAN	Selenide, water dikinase 2 OS=Homo sapiens OX=9606 GN=SEPHS2 PE=1 SV=3	0	SPSWRLTGF		46 - 54	525.772	2	-0.38	434.97	64.32	44.9	1
SSRP1_HUMAN	FACT complex subunit SSRP1 OS=Homo sapiens OX=9606 GN=SSRP1 PE=1 SV=1	0	SLYEMVSRV		309 - 317	542.279	2	0.59	464.21	61.12	26.6	1
SSRP1_HUMAN	FACT complex subunit SSRP1 OS=Homo sapiens OX=9606 GN=SSRP1 PE=1 SV=1	0	SLYEMVSRV	Oxidation: 5	309 - 317	550.277	2	0.98	407.78	49.28	44.4	2
STAT3_HUMAN	Signal transducer and activator of transcription 3 OS=Homo sapiens OX=9606 GN=STAT3 PE=1 SV=2	0	ALWNEGYIMGF	Oxidation: 9	578 - 588	658.801	2	-2.07	403.14	77.58	37.8	1
STT3A_HUMAN	Dolichyl-diphosphooligosaccharide--protein glycosyltransferase subunit STT3A OS=Homo sapiens OX=9606 GN=STT3A PE=1 SV=2	0	KLNPQQFEV		289 - 297	551.799	2	1.13	519.85	51.37	33.3	1
STT3A_HUMAN	Dolichyl-diphosphooligosaccharide--protein glycosyltransferase subunit STT3A OS=Homo sapiens OX=9606 GN=STT3A PE=1 SV=2	0	FLAEEGFYKF		59 - 68	625.808	2	0.08	343.84	67.9	39.5	1
SYK_HUMAN	Lysine--tRNA ligase OS=Homo sapiens OX=9606 GN=KARS PE=1 SV=3	0	HLTDITLKV		120 - 128	520.311	2	0.29	376.11	51.05	40.4	1
SYLC_HUMAN	Leucine--tRNA ligase, cytoplasmic OS=Homo sapiens OX=9606 GN=LARS PE=1 SV=2	0	AMADAGILRL	Oxidation: 2	758 - 767	523.787	2	0.85	295.17	57.85	35	1
SYLC_HUMAN	Leucine--tRNA ligase, cytoplasmic OS=Homo sapiens OX=9606 GN=LARS PE=1 SV=2	0	AEAKEKIYL		461 - 469	532.798	2	-8.78	521.23	85.33	24.9	3
SYLC_HUMAN	Leucine--tRNA ligase, cytoplasmic OS=Homo sapiens OX=9606 GN=LARS PE=1 SV=2	0	YLMEVTHDL		901 - 909	560.771	2	0.46	487.31	58.07	33	1
SYLC_HUMAN	Leucine--tRNA ligase, cytoplasmic OS=Homo sapiens OX=9606 GN=LARS PE=1 SV=2	0	YLMEVTHDL	Oxidation: 3	901 - 909	568.768	2	0.3	419.12	49.08	43.2	1
T22D3_HUMAN	TSC22 domain family protein 3 OS=Homo sapiens OX=9606 GN=TSC22D3 PE=1 SV=2	0	SLLGGDVVSV		27 - 36	473.266	2	0.39	533.97	64.83	53.5	2
T22D3_HUMAN	TSC22 domain family protein 3 OS=Homo sapiens OX=9606 GN=TSC22D3 PE=1 SV=2	0	SLLGGDVVSVKL		27 - 38	593.857	2	1.83	422.64	66.68	39.1	1
TAF6L_HUMAN	TAF6-like RNA polymerase II p300/CBP-associated factor-associated factor 65 kDa subunit 6L OS=Homo sapiens OX=9606 GN=TAF6L PE=1 SV=1	0	TLADIYREL		436 - 444	547.298	2	-0.24	388.17	67.45	37.9	1
TAF6L_HUMAN	TAF6-like RNA polymerase II p300/CBP-associated factor-associated factor 65 kDa subunit 6L OS=Homo sapiens OX=9606 GN=TAF6L PE=1 SV=1	0	VLGDDPQLMKV	Oxidation: 9	168 - 178	615.824	2	0.87	447.29	45.55	45.5	1
TAOK2_HUMAN	Serine/threonine-protein kinase TAO2 OS=Homo sapiens OX=9606 GN=TAOK2 PE=1 SV=2	0	ILLSEPGLVKL		157 - 167	591.379	2	0.34	425.95	68.02	45.8	1
TCAF1_HUMAN	TRPM8 channel-associated factor 1 OS=Homo sapiens OX=9606 GN=TCAF1 PE=1 SV=3	0	KLGSVPVTV		623 - 631	450.281	2	-0.31	471.44	47.47	57	2
TCF19_HUMAN	Transcription factor 19 OS=Homo sapiens OX=9606 GN=TCF19 PE=1 SV=2	0	APQRPLSTF		158 - 166	508.779	2	-1.33	432.87	44.6	37.9	1
TCF25_HUMAN	Transcription factor 25 OS=Homo sapiens OX=9606 GN=TCF25 PE=1 SV=1	0	ILSEIKEAV		560 - 568	501.296	2	-1.93	511.63	49.2	24.8	1
TCF25_HUMAN	Transcription factor 25 OS=Homo sapiens OX=9606 GN=TCF25 PE=1 SV=1	0	VILSEIKEA		559 - 567	501.297	2	-0.23	371.2	47.78	30.1	1
TCF25_HUMAN	Transcription factor 25 OS=Homo sapiens OX=9606 GN=TCF25 PE=1 SV=1	0	QLPNFAFSV		414 - 422	511.769	2	0.55	564.78	75.95	42.4	1
TCF25_HUMAN	Transcription factor 25 OS=Homo sapiens OX=9606 GN=TCF25 PE=1 SV=1	0	FLWKEPATM		508 - 516	561.785	2	-2.6	480.91	61	26.1	1
TCF25_HUMAN	Transcription factor 25 OS=Homo sapiens OX=9606 GN=TCF25 PE=1 SV=1	0	FLWKEPATM	Oxidation: 9	508 - 516	569.784	2	-0.35	489.6	53.35	39.2	1
TCF25_HUMAN	Transcription factor 25 OS=Homo sapiens OX=9606 GN=TCF25 PE=1 SV=1	0	WLEENVHEV		518 - 526	577.778	2	0.31	487.86	50.37	29	1
TCF25_HUMAN	Transcription factor 25 OS=Homo sapiens OX=9606 GN=TCF25 PE=1 SV=1	0	SMEPNNIVVLL		269 - 279	614.835	2	1.28	416.68	67.1	21	1
TCPD_HUMAN	T-complex protein 1 subunit delta OS=Homo sapiens OX=9606 GN=CCT4 PE=1 SV=4	0	RLTEYSRTL		435 - 443	380.212	3	0.38	697.86	36.62	23.5	2
TCPD_HUMAN	T-complex protein 1 subunit delta OS=Homo sapiens OX=9606 GN=CCT4 PE=1 SV=4	0	NPISTVTEL		472 - 480	487.264	2	0.07	635.4	59.63	26.7	2
TCPD_HUMAN	T-complex protein 1 subunit delta OS=Homo sapiens OX=9606 GN=CCT4 PE=1 SV=4	0	ALSDLALHFL		308 - 317	550.311	2	-0.62	392.43	79.7	53.2	1
TCPH_HUMAN	T-complex protein 1 subunit eta OS=Homo sapiens OX=9606 GN=CCT7 PE=1 SV=2	0	KLLDVVHPA		67 - 75	496.3	2	-1.78	518.8	43.43	31.1	1
TCPH_HUMAN	T-complex protein 1 subunit eta OS=Homo sapiens OX=9606 GN=CCT7 PE=1 SV=2	0	MMLDDLLQL		184 - 192	546.278	2	1.35	381.74	88.08	24.3	1
TCPH_HUMAN	T-complex protein 1 subunit eta OS=Homo sapiens OX=9606 GN=CCT7 PE=1 SV=2	0	MMLDDLLQL	Oxidation: 2	184 - 192	554.275	2	0.74	348.34	83.92	27.4	2
TCPH_HUMAN	T-complex protein 1 subunit eta OS=Homo sapiens OX=9606 GN=CCT7 PE=1 SV=2	0	LLAAEFLKQV		99 - 108	566.343	2	0.6	421.8	70.33	37.3	1
TCPH_HUMAN	T-complex protein 1 subunit eta OS=Homo sapiens OX=9606 GN=CCT7 PE=1 SV=2	0	TLLAAEFLKQV		98 - 108	616.866	2	0.1	426.17	74.67	56.8	2
TFPI1_HUMAN	Tissue factor pathway inhibitor OS=Homo sapiens OX=9606 GN=TFPI PE=1 SV=1	0	NLAPAPLNA		20 - 28	440.748	2	0.35	486.86	48.35	48.4	1
THADA_HUMAN	Thyroid adenoma-associated protein OS=Homo sapiens OX=9606 GN=THADA PE=1 SV=1	0	GLLSIFTKV		229 - 237	489.305	2	0.27	466.04	76.58	25.1	1
THADA_HUMAN	Thyroid adenoma-associated protein OS=Homo sapiens OX=9606 GN=THADA PE=1 SV=1	0	ALITRIFGV		1,259 - 1,267	495.311	2	0.82	428.84	70.83	49.7	1
THADA_HUMAN	Thyroid adenoma-associated protein OS=Homo sapiens OX=9606 GN=THADA PE=1 SV=1	0	ISLAGPTDDI		1,192 - 1,201	501.264	2	5.7	511.22	73.45	23.6	1
THOC2_HUMAN	THO complex subunit 2 OS=Homo sapiens OX=9606 GN=THOC2 PE=1 SV=2	0	LVLACLYLV		110 - 118	503.8	2	-7.25	652.03	53.87	27.9	1
THOC2_HUMAN	THO complex subunit 2 OS=Homo sapiens OX=9606 GN=THOC2 PE=1 SV=2	0	NLIDLDDLYV		277 - 286	596.809	2	0.88	528.97	82.3	45.6	1
THOC5_HUMAN	THO complex subunit 5 homolog OS=Homo sapiens OX=9606 GN=THOC5 PE=1 SV=2	0	YQFDKVGILTL		420 - 430	648.864	2	1.01	472.03	73.35	49.7	1
TI17A_HUMAN	Mitochondrial import inner membrane translocase subunit Tim17-A OS=Homo sapiens OX=9606 GN=TIMM17A PE=1 SV=1	0	ALIEGAGILL		124 - 133	485.302	2	-0.71	565.92	77.3	58.5	1
TI17A_HUMAN	Mitochondrial import inner membrane translocase subunit Tim17-A OS=Homo sapiens OX=9606 GN=TIMM17A PE=1 SV=1	0	VAMVGSAAMGGI	Oxidation: 3, 9	110 - 121	548.765	2	915.34	533.96	57.72	25.1	1
TIM_HUMAN	Protein timeless homolog OS=Homo sapiens OX=9606 GN=TIMELESS PE=1 SV=2	0	AILAHLNTV		848 - 856	476.284	2	-0.72	414.07	51.02	38.3	1
TIM_HUMAN	Protein timeless homolog OS=Homo sapiens OX=9606 GN=TIMELESS PE=1 SV=2	0	LLIERILLL		154 - 162	548.378	2	-0.85	417.82	83.78	56	1
TIM_HUMAN	Protein timeless homolog OS=Homo sapiens OX=9606 GN=TIMELESS PE=1 SV=2	0	NLLIERILL		153 - 161	548.858	2	-0.07	476.75	78.87	42.7	1
TLN1_HUMAN	Talin-1 OS=Homo sapiens OX=9606 GN=TLN1 PE=1 SV=3	0	NLTEMSRGV	Oxidation: 5	583 - 591	511.752	2	3.03	406.63	30.07	20	1
TLN1_HUMAN	Talin-1 OS=Homo sapiens OX=9606 GN=TLN1 PE=1 SV=3	0	ALNELLQHV		777 - 785	518.793	2	0.09	281.17	61.68	42.1	1
TLN1_HUMAN	Talin-1 OS=Homo sapiens OX=9606 GN=TLN1 PE=1 SV=3	0	NPRDPPSWSVL		1,623 - 1,633	634.327	2	2.52	422.69	59.82	36.1	1
TP4AP_HUMAN	Short transient receptor potential channel 4-associated protein OS=Homo sapiens OX=9606 GN=TRPC4AP PE=1 SV=2	0	TLIEDILGV		209 - 217	486.785	2	1.9	303.79	87.35	71.7	3
TP4AP_HUMAN	Short transient receptor potential channel 4-associated protein OS=Homo sapiens OX=9606 GN=TRPC4AP PE=1 SV=2	0	YLLLNNQEL		473 - 481	560.306	2	-0.13	388.9	69.08	32.8	1
TRI37_HUMAN	E3 ubiquitin-protein ligase TRIM37 OS=Homo sapiens OX=9606 GN=TRIM37 PE=1 SV=2	0	LLQEVEHQL		221 - 229	554.803	2	-0.27	406.13	50.73	43.4	1
TRIPC_HUMAN	E3 ubiquitin-protein ligase TRIP12 OS=Homo sapiens OX=9606 GN=TRIP12 PE=1 SV=1	0	SPRLPVGGF		1,921 - 1,929	465.264	2	0.38	502.08	55.62	47.6	2
TSC2_HUMAN	Tuberin OS=Homo sapiens OX=9606 GN=TSC2 PE=1 SV=2	0	LLGLGTPRPNP		18 - 28	378.889	3	-9.81	778.24	37.03	24.3	1
TSC2_HUMAN	Tuberin OS=Homo sapiens OX=9606 GN=TSC2 PE=1 SV=2	0	SLLDIIEKV		526 - 534	515.314	2	1.21	483.87	80.6	57.6	2
TSC2_HUMAN	Tuberin OS=Homo sapiens OX=9606 GN=TSC2 PE=1 SV=2	0	ILLNIIERL		360 - 368	548.858	2	0.61	441.64	77.97	53.1	1
TSC2_HUMAN	Tuberin OS=Homo sapiens OX=9606 GN=TSC2 PE=1 SV=2	0	YLDEYIARM		190 - 198	587.284	2	0.69	443.64	60.57	37.7	1
TSC2_HUMAN	Tuberin OS=Homo sapiens OX=9606 GN=TSC2 PE=1 SV=2	0	YLDEYIARM	Oxidation: 9	190 - 198	595.28	2	-1.7	428.39	47.5	49.3	1
TTC28_HUMAN	Tetratricopeptide repeat protein 28 OS=Homo sapiens OX=9606 GN=TTC28 PE=1 SV=4	0	ALEQHIASV		1,291 - 1,299	484.265	2	1.28	583.32	40.53	44.6	1
TTC28_HUMAN	Tetratricopeptide repeat protein 28 OS=Homo sapiens OX=9606 GN=TTC28 PE=1 SV=4	0	AIDEKVQAV		2,349 - 2,357	486.771	2	-2.23	602.12	35.43	37.3	1
TTC28_HUMAN	Tetratricopeptide repeat protein 28 OS=Homo sapiens OX=9606 GN=TTC28 PE=1 SV=4	0	GLAQDPKSLQL		152 - 162	585.33	2	0.77	492.73	51.53	22.4	1
TTC5_HUMAN	Tetratricopeptide repeat protein 5 OS=Homo sapiens OX=9606 GN=TTC5 PE=1 SV=2	0	QLLEFLDRL		266 - 274	573.831	2	1.85	426.39	79.55	39	1
TTF2_HUMAN	Transcription termination factor 2 OS=Homo sapiens OX=9606 GN=TTF2 PE=1 SV=2	0	SPRSSTVHIL		908 - 917	366.209	3	0.91	583.95	38.2	25.4	1
TTF2_HUMAN	Transcription termination factor 2 OS=Homo sapiens OX=9606 GN=TTF2 PE=1 SV=2	0	TLADLRVLFGI		1,152 - 1,162	609.367	2	0.93	379.15	85.58	53.9	1
TUSC3_HUMAN	Tumor suppressor candidate 3 OS=Homo sapiens OX=9606 GN=TUSC3 PE=1 SV=1	0	LLAEKVEQL		48 - 56	521.811	2	-0.1	452.93	50.22	38.7	1
TUSC3_HUMAN	Tumor suppressor candidate 3 OS=Homo sapiens OX=9606 GN=TUSC3 PE=1 SV=1	0	RPPNYSGTIAL		194 - 204	594.822	2	-0.53	417.72	51	57.8	3
TYSY_HUMAN	Thymidylate synthase OS=Homo sapiens OX=9606 GN=TYMS PE=1 SV=3	0	YMIAHITGL		235 - 243	509.773	2	0.46	558.54	62.08	34.2	1
TYSY_HUMAN	Thymidylate synthase OS=Homo sapiens OX=9606 GN=TYMS PE=1 SV=3	0	YMIAHITGL	Oxidation: 2	235 - 243	517.771	2	0.28	450.58	57.27	59.7	1
U520_HUMAN	U5 small nuclear ribonucleoprotein 200 kDa helicase OS=Homo sapiens OX=9606 GN=SNRNP200 PE=1 SV=2	0	VILHHEYFL		1,232 - 1,240	585.819	2	0.46	426.05	54.48	42.4	1
U520_HUMAN	U5 small nuclear ribonucleoprotein 200 kDa helicase OS=Homo sapiens OX=9606 GN=SNRNP200 PE=1 SV=2	0	APRQVLDLEDL		404 - 414	634.845	2	-1.16	426.02	65.12	30.9	1
U5S1_HUMAN	116 kDa U5 small nuclear ribonucleoprotein component OS=Homo sapiens OX=9606 GN=EFTUD2 PE=1 SV=1	0	NRVPAGNWVL		542 - 551	563.312	2	-0.19	471.15	59.53	47.8	1
U5S1_HUMAN	116 kDa U5 small nuclear ribonucleoprotein component OS=Homo sapiens OX=9606 GN=EFTUD2 PE=1 SV=1	0	FILEPLYKI		372 - 380	568.344	2	3.58	480.44	74.67	22	1
UBA1_HUMAN	Ubiquitin-like modifier-activating enzyme 1 OS=Homo sapiens OX=9606 GN=UBA1 PE=1 SV=3	0	AVATFLQSV		786 - 794	468.263	2	-1.25	566.81	68.07	54.9	1
UBA1_HUMAN	Ubiquitin-like modifier-activating enzyme 1 OS=Homo sapiens OX=9606 GN=UBA1 PE=1 SV=3	0	RPAQLHIGF		325 - 333	519.796	2	0.08	426.07	50.45	24.8	1
UBA6_HUMAN	Ubiquitin-like modifier-activating enzyme 6 OS=Homo sapiens OX=9606 GN=UBA6 PE=1 SV=1	0	ALLNILSEV		782 - 790	486.293	2	1.1	609.33	83.63	52.1	1
UBA6_HUMAN	Ubiquitin-like modifier-activating enzyme 6 OS=Homo sapiens OX=9606 GN=UBA6 PE=1 SV=1	0	TLLDFINAV		967 - 975	503.285	2	0.54	457.46	84.65	29.4	1
UBL4A_HUMAN	Ubiquitin-like protein 4A OS=Homo sapiens OX=9606 GN=UBL4A PE=1 SV=1	0	VLLEEGEAQRL		77 - 87	628.847	2	1.55	400.85	50.82	44.8	1
UBP14_HUMAN	Ubiquitin carboxyl-terminal hydrolase 14 OS=Homo sapiens OX=9606 GN=USP14 PE=1 SV=3	0	SLIDQFFGV		241 - 249	513.269	2	0.82	525.89	87.5	39.1	2
UBP14_HUMAN	Ubiquitin carboxyl-terminal hydrolase 14 OS=Homo sapiens OX=9606 GN=USP14 PE=1 SV=3	0	VMVKGGTLKDD	Oxidation: 2	46 - 56	589.809	2	1.77	500.54	43.3	21.2	1
UBP15_HUMAN	Ubiquitin carboxyl-terminal hydrolase 15 OS=Homo sapiens OX=9606 GN=USP15 PE=1 SV=3	0	IIVDIFHGL		433 - 441	513.803	2	-0.18	539.75	76.4	56.9	1
UBQL1_HUMAN	Ubiquilin-1 OS=Homo sapiens OX=9606 GN=UBQLN1 PE=1 SV=2	0	ALLQIQQGL		462 - 470	492.298	2	-0.8	481.9	65.27	26.4	1
UBQL1_HUMAN	Ubiquilin-1 OS=Homo sapiens OX=9606 GN=UBQLN1 PE=1 SV=2	0	NPDIMRQTL	Oxidation: 5	231 - 239	552.279	2	-0.71	326.32	37.2	43.5	2
UBR4_HUMAN	E3 ubiquitin-protein ligase UBR4 OS=Homo sapiens OX=9606 GN=UBR4 PE=1 SV=1	0	LAASLKHTL		1,280 - 1,288	477.293	2	-0.23	548.66	43.73	33.6	1
UBR4_HUMAN	E3 ubiquitin-protein ligase UBR4 OS=Homo sapiens OX=9606 GN=UBR4 PE=1 SV=1	0	TLASIIKEV		685 - 693	487.3	2	0.06	547.9	63.28	50.6	1
UBR4_HUMAN	E3 ubiquitin-protein ligase UBR4 OS=Homo sapiens OX=9606 GN=UBR4 PE=1 SV=1	0	LLSQLIAEL		3,024 - 3,032	500.308	2	1.07	468.54	84.6	30.3	1
UBR4_HUMAN	E3 ubiquitin-protein ligase UBR4 OS=Homo sapiens OX=9606 GN=UBR4 PE=1 SV=1	0	KLLEEQGIFL		3,242 - 3,251	595.345	2	0.49	356.31	66.95	46.4	1
UHRF1_HUMAN	E3 ubiquitin-protein ligase UHRF1 OS=Homo sapiens OX=9606 GN=UHRF1 PE=1 SV=1	0	TLFDYEVRL		57 - 65	578.306	2	-0.35	345.98	69.45	40.7	2
ULBP3_HUMAN	UL16-binding protein 3 OS=Homo sapiens OX=9606 GN=ULBP3 PE=1 SV=1	0	ILPRLAIL		9 - 16	454.818	2	-0.2	462.31	81.02	22.3	1
ULBP3_HUMAN	UL16-binding protein 3 OS=Homo sapiens OX=9606 GN=ULBP3 PE=1 SV=1	0	LLFDWSGTGRA		19 - 29	611.814	2	0.2	524.08	66.95	48.5	1
ULBP3_HUMAN	UL16-binding protein 3 OS=Homo sapiens OX=9606 GN=ULBP3 PE=1 SV=1	0	LLFDWSGTGRADA		19 - 31	704.846	2	0.03	254.78	66.73	70	3
UN45A_HUMAN	Protein unc-45 homolog A OS=Homo sapiens OX=9606 GN=UNC45A PE=1 SV=1	0	NLLDLLTEV		297 - 305	515.296	2	1.33	393.83	92.3	66.3	2
VAS1_HUMAN	V-type proton ATPase subunit S1 OS=Homo sapiens OX=9606 GN=ATP6AP1 PE=1 SV=2	0	YLDPALELGPRNV		77 - 89	728.89	2	-4.18	435.18	62.38	54.4	1
VKGC_HUMAN	Vitamin K-dependent gamma-carboxylase OS=Homo sapiens OX=9606 GN=GGCX PE=1 SV=2	0	IPQERGLSSL		79 - 88	550.309	2	0.82	412.33	47.73	46.6	1
WDR1_HUMAN	WD repeat-containing protein 1 OS=Homo sapiens OX=9606 GN=WDR1 PE=1 SV=4	0	KIWDVSVNSV		259 - 268	573.812	2	1.21	529.13	57.43	54.9	1
WWC2_HUMAN	Protein WWC2 OS=Homo sapiens OX=9606 GN=WWC2 PE=1 SV=2	0	ILFNDVFRV		764 - 772	561.819	2	0.48	467.94	74.8	46.1	1
ZBED5_HUMAN	Zinc finger BED domain-containing protein 5 OS=Homo sapiens OX=9606 GN=ZBED5 PE=2 SV=2	0	YLADIFTKL		476 - 484	542.308	2	0.88	521.41	74.62	49.9	2
ZCH14_HUMAN	Zinc finger CCHC domain-containing protein 14 OS=Homo sapiens OX=9606 GN=ZCCHC14 PE=2 SV=1	0	ARPPIKLL		633 - 640	303.208	3	1.2	737.48	46.65	24	2
ZCH14_HUMAN	Zinc finger CCHC domain-containing protein 14 OS=Homo sapiens OX=9606 GN=ZCCHC14 PE=2 SV=1	0	VLWSDSSITSV		120 - 130	597.306	2	0.35	371.87	67.25	54.1	1
ZN526_HUMAN	Zinc finger protein 526 OS=Homo sapiens OX=9606 GN=ZNF526 PE=2 SV=2	0	APRLPITGL		559 - 567	469.295	2	0.72	701.92	60.23	47	2
ZN829_HUMAN	Zinc finger protein 829 OS=Homo sapiens OX=9606 GN=ZNF829 PE=2 SV=1	0	SLLEQGKEPWMV	Oxidation: 11	85 - 96	716.859	2	-2.24	436.95	61.8	62.5	2

## Sheet: Experiment 2B (293F)
Accession	Protein	P	Sequence	Modifications	Range	m/z meas.	z	Δ m/z [ppm]	RMS90 [ppm]	Rt [min]	Scores	#Cmpds.
41_HUMAN	Protein 4.1 OS=Homo sapiens OX=9606 GN=EPB41 PE=1 SV=4	0	SMYGVDLHKA	Oxidation: 2	394 - 403	379.518	3	-0.08	494.75	35.7	35.6	3
ACLY_HUMAN	ATP-citrate synthase OS=Homo sapiens OX=9606 GN=ACLY PE=1 SV=3	0	ATADYICKV		223 - 231	492.247	2	0.22	383.88	49.58	43.9	1
ACLY_HUMAN	ATP-citrate synthase OS=Homo sapiens OX=9606 GN=ACLY PE=1 SV=3	0	YVLDLAAKV		213 - 221	496.294	2	-2.27	463.48	60.7	21.8	1
ACLY_HUMAN	ATP-citrate synthase OS=Homo sapiens OX=9606 GN=ACLY PE=1 SV=3	0	KPASFMTSI	Oxidation: 6	836 - 844	499.255	2	0.69	543.75	43.32	40.3	1
ACLY_HUMAN	ATP-citrate synthase OS=Homo sapiens OX=9606 GN=ACLY PE=1 SV=3	0	ILNVDGLIGV		1,022 - 1,031	506.808	2	5.15	496.48	77.05	31.4	1
ACLY_HUMAN	ATP-citrate synthase OS=Homo sapiens OX=9606 GN=ACLY PE=1 SV=3	0	NPDMRVQIL	Oxidation: 4	982 - 990	551.289	2	-1.14	410.93	47.87	38.6	2
ACLY_HUMAN	ATP-citrate synthase OS=Homo sapiens OX=9606 GN=ACLY PE=1 SV=3	0	LLQDHPWLL		43 - 51	567.819	2	-0.6	420.31	71.23	32.1	1
ACOD_HUMAN	Acyl-CoA desaturase OS=Homo sapiens OX=9606 GN=SCD PE=1 SV=2	0	SLLHLGALYGI		80 - 90	578.84	2	-0.47	509.5	75.25	35.7	1
ACOX1_HUMAN	Peroxisomal acyl-coenzyme A oxidase 1 OS=Homo sapiens OX=9606 GN=ACOX1 PE=1 SV=3	0	NLFEWAKNSPL		631 - 641	659.843	2	-0.28	387.41	72.48	66.9	1
ACSL4_HUMAN	Long-chain-fatty-acid--CoA ligase 4 OS=Homo sapiens OX=9606 GN=ACSL4 PE=1 SV=2	0	VPNQKRLTL		617 - 625	534.83	2	-0.47	468.87	35.88	28.9	1
ACSL4_HUMAN	Long-chain-fatty-acid--CoA ligase 4 OS=Homo sapiens OX=9606 GN=ACSL4 PE=1 SV=2	0	VPNQKRLTLL		617 - 626	591.372	2	0.54	412.99	46.25	42.2	2
ACTB_HUMAN	Actin, cytoplasmic 1 OS=Homo sapiens OX=9606 GN=ACTB PE=1 SV=1	0	APEEHPVL		97 - 104	446.232	2	-0.31	618.06	37.87	29.4	1
ACTB_HUMAN	Actin, cytoplasmic 1 OS=Homo sapiens OX=9606 GN=ACTB PE=1 SV=1	0	ASLSTFQQM	Oxidation: 9	347 - 355	514.74	2	1.07	480.65	43.33	44.4	1
ACTB_HUMAN	Actin, cytoplasmic 1 OS=Homo sapiens OX=9606 GN=ACTB PE=1 SV=1	0	YNELRVAPEEHPVL		91 - 104	555.958	3	-0.12	402.34	51.28	34.8	1
ACTB_HUMAN	Actin, cytoplasmic 1 OS=Homo sapiens OX=9606 GN=ACTB PE=1 SV=1	0	YASGRTTGIVM	Oxidation: 11	143 - 153	586.294	2	2.9	508.12	32.07	21.9	1
ACTB_HUMAN	Actin, cytoplasmic 1 OS=Homo sapiens OX=9606 GN=ACTB PE=1 SV=1	0	ASLSTFQQMW	Oxidation: 9	347 - 356	607.779	2	0.53	528.39	64.48	21.4	1
ALG8_HUMAN	Probable dolichyl pyrophosphate Glc1Man9GlcNAc2 alpha-1,3-glucosyltransferase OS=Homo sapiens OX=9606 GN=ALG8 PE=1 SV=2	0	KPQGPRGFL		355 - 363	500.29	2	-0.38	552.89	41	33.9	1
ALG8_HUMAN	Probable dolichyl pyrophosphate Glc1Man9GlcNAc2 alpha-1,3-glucosyltransferase OS=Homo sapiens OX=9606 GN=ALG8 PE=1 SV=2	0	FLDPNNIPKA		305 - 314	564.806	2	-0.87	433.93	50.8	30.3	1
AMMR1_HUMAN	AMME syndrome candidate gene 1 protein OS=Homo sapiens OX=9606 GN=AMMECR1 PE=1 SV=1	0	YKAPITNEF		280 - 288	541.779	2	-0.69	466.49	50.2	37.6	1
AMOT_HUMAN	Angiomotin OS=Homo sapiens OX=9606 GN=AMOT PE=1 SV=1	0	GLLSHSSTL		797 - 805	457.751	2	0.08	510.11	46.77	22.2	1
AMOT_HUMAN	Angiomotin OS=Homo sapiens OX=9606 GN=AMOT PE=1 SV=1	0	RPAKSLMSI		783 - 791	501.791	2	-1.51	626.19	42.27	22.3	1
AMOT_HUMAN	Angiomotin OS=Homo sapiens OX=9606 GN=AMOT PE=1 SV=1	0	RPAKSLMSI	Oxidation: 7	783 - 791	509.789	2	-0.52	560.81	29.6	29.4	1
AMOT_HUMAN	Angiomotin OS=Homo sapiens OX=9606 GN=AMOT PE=1 SV=1	0	NPSENRSLL		27 - 35	515.269	2	-0.78	448.55	39.83	35	3
AMOT_HUMAN	Angiomotin OS=Homo sapiens OX=9606 GN=AMOT PE=1 SV=1	0	NPSENRSLLAI		27 - 37	607.331	2	0.18	355.22	55.55	36.5	1
AMPB_HUMAN	Aminopeptidase B OS=Homo sapiens OX=9606 GN=RNPEP PE=1 SV=2	0	SLADVIIHEI		318 - 327	555.314	2	1.37	487.75	77.53	56.7	2
AN32B_HUMAN	Acidic leucine-rich nuclear phosphoprotein 32 family member B OS=Homo sapiens OX=9606 GN=ANP32B PE=1 SV=1	0	SLINVGLISV		48 - 57	507.814	2	0.84	450.03	79.77	66.7	2
AN32B_HUMAN	Acidic leucine-rich nuclear phosphoprotein 32 family member B OS=Homo sapiens OX=9606 GN=ANP32B PE=1 SV=1	0	KLLPQLTYL		137 - 145	544.841	2	2.6	508.49	68.23	20.8	1
ANAG_HUMAN	Alpha-N-acetylglucosaminidase OS=Homo sapiens OX=9606 GN=NAGLU PE=1 SV=2	0	FLLGSWLEQA		616 - 625	582.308	2	-0.73	338.95	85.13	34.4	1
ANO6_HUMAN	Anoctamin-6 OS=Homo sapiens OX=9606 GN=ANO6 PE=1 SV=2	0	VLDDKLVFV		116 - 124	524.308	2	0.45	485.66	65.73	46.3	1
ANO6_HUMAN	Anoctamin-6 OS=Homo sapiens OX=9606 GN=ANO6 PE=1 SV=2	0	IMILNTIYE		520 - 528	555.3	2	0.88	574.09	78.57	21.1	1
ANR17_HUMAN	Ankyrin repeat domain-containing protein 17 OS=Homo sapiens OX=9606 GN=ANKRD17 PE=1 SV=3	0	APRVPVQAL		744 - 752	475.793	2	-0.39	568.28	47.23	27.3	1
ANR17_HUMAN	Ankyrin repeat domain-containing protein 17 OS=Homo sapiens OX=9606 GN=ANKRD17 PE=1 SV=3	0	ILTETQQGL		1,002 - 1,010	501.777	2	-0.16	491.64	47.4	41	1
ANR17_HUMAN	Ankyrin repeat domain-containing protein 17 OS=Homo sapiens OX=9606 GN=ANKRD17 PE=1 SV=3	0	KILEELQKV		864 - 872	550.341	2	1.91	434.51	47.18	38.5	1
AP1G1_HUMAN	AP-1 complex subunit gamma-1 OS=Homo sapiens OX=9606 GN=AP1G1 PE=1 SV=5	0	ALTSLLKTV		328 - 336	473.302	2	-1.06	608.55	61.6	30.1	1
ARAF_HUMAN	Serine/threonine-protein kinase A-Raf OS=Homo sapiens OX=9606 GN=ARAF PE=1 SV=2	0	ACLLSAARL		596 - 604	459.269	2	7.15	632.05	68.08	50.4	1
ARAF_HUMAN	Serine/threonine-protein kinase A-Raf OS=Homo sapiens OX=9606 GN=ARAF PE=1 SV=2	0	KIGDFGLATV		444 - 453	510.791	2	1.33	642.52	61.12	36.4	1
ARF5_HUMAN	ADP-ribosylation factor 5 OS=Homo sapiens OX=9606 GN=ARF5 PE=1 SV=2	0	KLGEIVTTI		38 - 46	487.3	2	0.37	469.56	54.58	38.5	3
ARF5_HUMAN	ADP-ribosylation factor 5 OS=Homo sapiens OX=9606 GN=ARF5 PE=1 SV=2	0	GLDWLSHEL		169 - 177	535.269	2	0.35	355.37	70.88	46.2	1
ARFG3_HUMAN	ADP-ribosylation factor GTPase-activating protein 3 OS=Homo sapiens OX=9606 GN=ARFGAP3 PE=1 SV=1	0	FASHVSPEV		152 - 160	486.743	2	0.29	501.24	39.17	51.6	1
ASH2L_HUMAN	Set1/Ash2 histone methyltransferase complex subunit ASH2 OS=Homo sapiens OX=9606 GN=ASH2L PE=1 SV=1	0	TLADVLYHV		606 - 614	515.782	2	0.28	398.56	66.9	45.8	1
ASNS_HUMAN	Asparagine synthetase [glutamine-hydrolyzing] OS=Homo sapiens OX=9606 GN=ASNS PE=1 SV=4	0	FLGRDTYGV		134 - 142	514.264	2	0.55	582.27	50.98	31.5	1
ASNS_HUMAN	Asparagine synthetase [glutamine-hydrolyzing] OS=Homo sapiens OX=9606 GN=ASNS PE=1 SV=4	0	KLFPGFEIETV		221 - 231	640.351	2	0.39	393.7	71.58	35.6	2
AT5G2_HUMAN	ATP synthase F(0) complex subunit C2, mitochondrial OS=Homo sapiens OX=9606 GN=ATP5MC2 PE=1 SV=1	0	TPSLVKSTSQL		10 - 20	580.83	2	0.12	431.71	45.18	64.1	1
ATG13_HUMAN	Autophagy-related protein 13 OS=Homo sapiens OX=9606 GN=ATG13 PE=1 SV=1	0	GLGEGFQTVRV		163 - 173	581.815	2	0.64	390.93	56.05	39.1	1
ATR_HUMAN	Serine/threonine-protein kinase ATR OS=Homo sapiens OX=9606 GN=ATR PE=1 SV=3	0	SLLESVQKL		549 - 557	508.803	2	0.58	400.45	60.15	32	1
ATR_HUMAN	Serine/threonine-protein kinase ATR OS=Homo sapiens OX=9606 GN=ATR PE=1 SV=3	0	DEVFVVLMEII		2,154 - 2,164	653.857	2	8.24	651.57	71.7	20.1	1
ATR_HUMAN	Serine/threonine-protein kinase ATR OS=Homo sapiens OX=9606 GN=ATR PE=1 SV=3	0	VMFEDGVLMRL	Oxidation: 2	327 - 337	663.333	2	-0.35	301.36	70.57	60.9	1
ATR_HUMAN	Serine/threonine-protein kinase ATR OS=Homo sapiens OX=9606 GN=ATR PE=1 SV=3	0	VMFEDGVLMRL	Oxidation: 2, 9	327 - 337	671.332	2	1.25	368.09	64.6	44.9	3
ATX10_HUMAN	Ataxin-10 OS=Homo sapiens OX=9606 GN=ATXN10 PE=1 SV=1	0	GLADASLLKKV		443 - 453	557.846	2	0.87	391.02	52.05	40.8	1
ATX10_HUMAN	Ataxin-10 OS=Homo sapiens OX=9606 GN=ATXN10 PE=1 SV=1	0	QVFPGLLERV		324 - 333	579.337	2	-0.17	391.35	67.55	26.4	1
AXIN1_HUMAN	Axin-1 OS=Homo sapiens OX=9606 GN=AXIN1 PE=1 SV=2	0	ILDEHVQRV		470 - 478	554.81	2	1.16	514.76	34.75	49.1	1
BABA2_HUMAN	BRISC and BRCA1-A complex member 2 OS=Homo sapiens OX=9606 GN=BABAM2 PE=1 SV=2	0	FLPDPSALQNL		92 - 102	607.824	2	-0.23	374.94	72.48	57	2
BASI_HUMAN	Basigin OS=Homo sapiens OX=9606 GN=BSG PE=1 SV=2	0	FLPEPMGTANI	Oxidation: 6	205 - 215	603.297	2	0.4	509.72	56.72	42	2
BAZ1B_HUMAN	Tyrosine-protein kinase BAZ1B OS=Homo sapiens OX=9606 GN=BAZ1B PE=1 SV=2	0	FLLDPYKYMTL		291 - 301	702.368	2	0.62	279.86	80.32	54.9	1
BAZ1B_HUMAN	Tyrosine-protein kinase BAZ1B OS=Homo sapiens OX=9606 GN=BAZ1B PE=1 SV=2	0	FLLDPYKYMTL	Oxidation: 9	291 - 301	710.367	2	3.33	341.55	70.7	34	2
BI1_HUMAN	Bax inhibitor 1 OS=Homo sapiens OX=9606 GN=TMBIM6 PE=1 SV=2	0	AGFAFLTGV		89 - 97	441.738	2	-4.64	745.22	39.73	22.1	1
BI1_HUMAN	Bax inhibitor 1 OS=Homo sapiens OX=9606 GN=TMBIM6 PE=1 SV=2	0	AAGAYVHMV	Oxidation: 8	42 - 50	467.726	2	-0.59	386.99	33.93	32.1	1
BI1_HUMAN	Bax inhibitor 1 OS=Homo sapiens OX=9606 GN=TMBIM6 PE=1 SV=2	0	LLAGFAFLTGV		87 - 97	554.823	2	-0.82	505.17	91.32	58.8	1
BIRC6_HUMAN	Baculoviral IAP repeat-containing protein 6 OS=Homo sapiens OX=9606 GN=BIRC6 PE=1 SV=2	0	SLASLLAKV		1,258 - 1,266	451.791	2	1110.24	468.64	71.9	20.7	1
BIRC6_HUMAN	Baculoviral IAP repeat-containing protein 6 OS=Homo sapiens OX=9606 GN=BIRC6 PE=1 SV=2	0	SPRVPNSSV		4,258 - 4,266	471.753	2	-0.67	577.46	29.4	22.4	1
BIRC6_HUMAN	Baculoviral IAP repeat-containing protein 6 OS=Homo sapiens OX=9606 GN=BIRC6 PE=1 SV=2	0			3,711 - 3,718	488.796	2	-2.71	738.3	96.32	22.3	1
BIRC6_HUMAN	Baculoviral IAP repeat-containing protein 6 OS=Homo sapiens OX=9606 GN=BIRC6 PE=1 SV=2	0	ILLTDVLIP		1,799 - 1,807	499.324	2	1007.65	556.74	60.12	26.3	1
BIRC6_HUMAN	Baculoviral IAP repeat-containing protein 6 OS=Homo sapiens OX=9606 GN=BIRC6 PE=1 SV=2	0	TLLQSIDLP		1,937 - 1,945	500.796	2	1010.83	642.07	72.15	24.2	1
BIRC6_HUMAN	Baculoviral IAP repeat-containing protein 6 OS=Homo sapiens OX=9606 GN=BIRC6 PE=1 SV=2	0	KLVNILVQL		2,924 - 2,932	520.347	2	-0.91	504.08	71.3	62.2	1
BIRC6_HUMAN	Baculoviral IAP repeat-containing protein 6 OS=Homo sapiens OX=9606 GN=BIRC6 PE=1 SV=2	0	LGLCNSSAMAM		2,998 - 3,008	549.746	2	914.63	552.01	40.92	21.2	1
BNC2_HUMAN	Zinc finger protein basonuclin-2 OS=Homo sapiens OX=9606 GN=BNC2 PE=1 SV=1	0	LRDEFLVKI		912 - 920	566.84	2	-0.17	430.82	62.48	39.5	1
BT2A2_HUMAN	Butyrophilin subfamily 2 member A2 OS=Homo sapiens OX=9606 GN=BTN2A2 PE=1 SV=2	0	SVALVIHNV		111 - 119	476.284	2	-0.72	393.25	52.17	43.2	1
BUB1_HUMAN	Mitotic checkpoint serine/threonine-protein kinase BUB1 OS=Homo sapiens OX=9606 GN=BUB1 PE=1 SV=1	0	YLITLLEHL		44 - 52	557.83	2	1.77	354.7	82.13	21.4	1
BUB1_HUMAN	Mitotic checkpoint serine/threonine-protein kinase BUB1 OS=Homo sapiens OX=9606 GN=BUB1 PE=1 SV=1	0	ALIDLGQSIDM	Oxidation: 11	943 - 953	596.299	2	-0.91	444.64	63.88	43.3	1
BUB1B_HUMAN	Mitotic checkpoint serine/threonine-protein kinase BUB1 beta OS=Homo sapiens OX=9606 GN=BUB1B PE=1 SV=3	0	YLHNQGIGV		141 - 149	500.764	2	0.11	467.16	41.15	21.4	1
BUB1B_HUMAN	Mitotic checkpoint serine/threonine-protein kinase BUB1 beta OS=Homo sapiens OX=9606 GN=BUB1B PE=1 SV=3	0	KIVDFSYSV		908 - 916	529.281	2	-1.37	480.71	57.07	51.9	1
BUD23_HUMAN	Probable 18S rRNA (guanine-N(7))-methyltransferase OS=Homo sapiens OX=9606 GN=BUD23 PE=1 SV=2	0	DMGQGIPFKPGT		104 - 115	416.873	3	795.72	847.1	50.3	24.7	1
BUD23_HUMAN	Probable 18S rRNA (guanine-N(7))-methyltransferase OS=Homo sapiens OX=9606 GN=BUD23 PE=1 SV=2	0	YLSDEGHYWVGL		70 - 81	719.836	2	0.5	321.1	67.62	27.1	1
CAC1B_HUMAN	Voltage-dependent N-type calcium channel subunit alpha-1B OS=Homo sapiens OX=9606 GN=CACNA1B PE=1 SV=1	0	KNVLNILIV		1,280 - 1,288	513.34	2	0.76	392.56	74.53	45	1
CAF1A_HUMAN	Chromatin assembly factor 1 subunit A OS=Homo sapiens OX=9606 GN=CHAF1A PE=1 SV=3	0	RPAFPVKKL		24 - 32	352.563	3	1.02	601.78	35.8	27.7	1
CAF1A_HUMAN	Chromatin assembly factor 1 subunit A OS=Homo sapiens OX=9606 GN=CHAF1A PE=1 SV=3	0	RKSAGSMCIT	Oxidation: 7	871 - 880	357.508	3	928.74	1052.19	82.65	36.4	1
CAF1B_HUMAN	Chromatin assembly factor 1 subunit B OS=Homo sapiens OX=9606 GN=CHAF1B PE=1 SV=1	0	TVIRDPPSI		444 - 452	499.288	2	1.35	478.92	45.22	43.5	1
CAPR1_HUMAN	Caprin-1 OS=Homo sapiens OX=9606 GN=CAPRIN1 PE=1 SV=2	0	YRGPANGF		625 - 632	441.217	2	-0.55	456.92	38.67	25.6	2
CAPR1_HUMAN	Caprin-1 OS=Homo sapiens OX=9606 GN=CAPRIN1 PE=1 SV=2	0	VLKEIVERV		232 - 240	542.841	2	1.52	437.97	45.55	38	1
CAPR1_HUMAN	Caprin-1 OS=Homo sapiens OX=9606 GN=CAPRIN1 PE=1 SV=2	0	SLLDEFYKL		184 - 192	564.303	2	0.76	340.45	78.43	29.4	1
CAVN1_HUMAN	Caveolae-associated protein 1 OS=Homo sapiens OX=9606 GN=CAVIN1 PE=1 SV=1	0	SLLDKIIGA		56 - 64	465.287	2	0.68	355.92	69.45	52.9	2
CBP_HUMAN	CREB-binding protein OS=Homo sapiens OX=9606 GN=CREBBP PE=1 SV=3	0	VLAETLTQV		238 - 246	487.282	2	-0.18	387.06	56.93	46.3	1
CBP_HUMAN	CREB-binding protein OS=Homo sapiens OX=9606 GN=CREBBP PE=1 SV=3	0	NLLDGPPNPK		4 - 13	532.788	2	-4.99	484.4	91.23	24.3	1
CBPE_HUMAN	Carboxypeptidase E OS=Homo sapiens OX=9606 GN=CPE PE=1 SV=1	0	SLISYLEQI		364 - 372	533.296	2	1.53	434.42	86.3	50.6	2
CBPQ_HUMAN	Carboxypeptidase Q OS=Homo sapiens OX=9606 GN=CPQ PE=1 SV=1	0	ALASLIRSV		199 - 207	465.293	2	0.09	493.35	59.7	40.8	1
CCNB1_HUMAN	G2/mitotic-specific cyclin-B1 OS=Homo sapiens OX=9606 GN=CCNB1 PE=1 SV=1	0	TLAKYLMEL		321 - 329	541.302	2	0.95	397.49	71.38	48.4	1
CCNB1_HUMAN	G2/mitotic-specific cyclin-B1 OS=Homo sapiens OX=9606 GN=CCNB1 PE=1 SV=1	0	ILIDWLVQV		204 - 212	549.832	2	0.71	390.49	90.95	44.6	16
CCNB1_HUMAN	G2/mitotic-specific cyclin-B1 OS=Homo sapiens OX=9606 GN=CCNB1 PE=1 SV=1	0	RLLQETMYMTV	Oxidation: 7, 9	217 - 227	708.847	2	1.15	353.16	46.88	35	1
CCNB2_HUMAN	G2/mitotic-specific cyclin-B2 OS=Homo sapiens OX=9606 GN=CCNB2 PE=1 SV=1	0	TLAKYLMEL		285 - 293	541.302	2	0.95	397.49	71.38	48.4	1
CCNB2_HUMAN	G2/mitotic-specific cyclin-B2 OS=Homo sapiens OX=9606 GN=CCNB2 PE=1 SV=1	0	ILVDWLVQV		168 - 176	542.824	2	0.51	418.81	87.45	44.8	5
CCNF_HUMAN	Cyclin-F OS=Homo sapiens OX=9606 GN=CCNF PE=1 SV=2	0	YLYNEGLSV		110 - 118	529.264	2	1.64	565.42	62.07	39.1	1
CCNF_HUMAN	Cyclin-F OS=Homo sapiens OX=9606 GN=CCNF PE=1 SV=2	0	ILIDWLVEV		312 - 320	550.322	2	-2.84	286.04	92.87	35.5	1
CCNI_HUMAN	Cyclin-I OS=Homo sapiens OX=9606 GN=CCNI PE=1 SV=1	0	LLDRFLATV		72 - 80	524.313	2	-0.02	403.75	67.02	42.8	1
CCNI_HUMAN	Cyclin-I OS=Homo sapiens OX=9606 GN=CCNI PE=1 SV=1	0	SLLDRFLATV		71 - 80	567.83	2	0.04	366.89	82.22	42.3	2
CDA7L_HUMAN	Cell division cycle-associated 7-like protein OS=Homo sapiens OX=9606 GN=CDCA7L PE=1 SV=2	0	MLAQLLAEL	Oxidation: 1	227 - 235	509.286	2	0.81	589.44	82.17	49.8	1
CDK16_HUMAN	Cyclin-dependent kinase 16 OS=Homo sapiens OX=9606 GN=CDK16 PE=1 SV=1	0	MPDSGRPAF	Oxidation: 1	481 - 489	497.227	2	0.56	534.07	35.88	39.1	1
CDK4_HUMAN	Cyclin-dependent kinase 4 OS=Homo sapiens OX=9606 GN=CDK4 PE=1 SV=2	0	TLWYRAPEVLL		177 - 187	680.885	2	-0.34	347.53	73.88	43.4	2
CETN3_HUMAN	Centrin-3 OS=Homo sapiens OX=9606 GN=CETN3 PE=1 SV=2	0	KLFDDDDSGKISL		108 - 120	726.865	2	0.47	312.44	55.38	32	1
CHCH2_HUMAN	Coiled-coil-helix-coiled-coil-helix domain-containing protein 2 OS=Homo sapiens OX=9606 GN=CHCHD2 PE=1 SV=1	0	APRQPGLMA	Oxidation: 8	49 - 57	478.753	2	0.64	422.75	29.92	42.4	1
CHCH2_HUMAN	Coiled-coil-helix-coiled-coil-helix domain-containing protein 2 OS=Homo sapiens OX=9606 GN=CHCHD2 PE=1 SV=1	0	APRQPGLMAQM	Oxidation: 8, 11	49 - 59	616.3	2	0.11	392.4	27.67	36.2	1
CHD4_HUMAN	Chromodomain-helicase-DNA-binding protein 4 OS=Homo sapiens OX=9606 GN=CHD4 PE=1 SV=2	0	SLLNVVMDL		1,007 - 1,015	502.278	2	0	609.2	90.6	28.1	1
CHD4_HUMAN	Chromodomain-helicase-DNA-binding protein 4 OS=Homo sapiens OX=9606 GN=CHD4 PE=1 SV=2	0	SLLNVVMDL	Oxidation: 7	1,007 - 1,015	510.276	2	0.96	430.9	81.27	60.4	2
CHK1_HUMAN	Serine/threonine-protein kinase Chk1 OS=Homo sapiens OX=9606 GN=CHEK1 PE=1 SV=2	0	KISDFGLATV		145 - 154	525.795	2	0.76	456.46	59.38	45.9	1
CHK1_HUMAN	Serine/threonine-protein kinase Chk1 OS=Homo sapiens OX=9606 GN=CHEK1 PE=1 SV=2	0	SLWDTSPSYIDKL		326 - 338	762.882	2	-1	426.72	70.12	42.3	1
CIA2B_HUMAN	Cytosolic iron-sulfur assembly component 2B OS=Homo sapiens OX=9606 GN=CIAO2B PE=1 SV=1	0	TLIGLSIKV		97 - 105	472.313	2	-0.06	585.39	66.27	31.9	2
CIZ1_HUMAN	Cip1-interacting zinc finger protein OS=Homo sapiens OX=9606 GN=CIZ1 PE=1 SV=2	0	LLGPPPVGV		159 - 167	424.766	2	0.39	493.89	60.27	63.9	2
CKS2_HUMAN	Cyclin-dependent kinases regulatory subunit 2 OS=Homo sapiens OX=9606 GN=CKS2 PE=1 SV=1	0	KYFDEHYEY		11 - 19	647.276	2	1.25	202.57	44.73	44.4	3
CL004_HUMAN	Protein C12orf4 OS=Homo sapiens OX=9606 GN=C12orf4 PE=2 SV=1	0	NMLPQIFRV	Oxidation: 2	534 - 542	567.311	2	0.11	435.6	65.98	47.8	1
CLAP2_HUMAN	CLIP-associating protein 2 OS=Homo sapiens OX=9606 GN=CLASP2 PE=1 SV=3	0	AILKYIETL		795 - 803	532.324	2	0.5	552.63	68.95	43.1	1
CLAP2_HUMAN	CLIP-associating protein 2 OS=Homo sapiens OX=9606 GN=CLASP2 PE=1 SV=3	0	DEHFKTILL		1,097 - 1,105	558.306	2	-5.03	535.3	52.38	20.9	1
CO4A5_HUMAN	Collagen alpha-5(IV) chain OS=Homo sapiens OX=9606 GN=COL4A5 PE=1 SV=2	0	KLRGVSLAA		2 - 10	305.531	3	1.21	916.05	35.65	23.6	1
CO4A5_HUMAN	Collagen alpha-5(IV) chain OS=Homo sapiens OX=9606 GN=COL4A5 PE=1 SV=2	0	SLWGQPAEA		18 - 26	479.735	2	0.45	501.56	54.58	57.2	2
CO4A5_HUMAN	Collagen alpha-5(IV) chain OS=Homo sapiens OX=9606 GN=COL4A5 PE=1 SV=2	0	FISRCAVCEAP		1,560 - 1,570	598.785	2	836.69	531.13	45.6	23.6	1
COA3_HUMAN	Cytochrome c oxidase assembly factor 3 homolog, mitochondrial OS=Homo sapiens OX=9606 GN=COA3 PE=1 SV=1	0	FLDELEDEAKAA		84 - 95	675.825	2	0.2	340.88	58.58	51.9	1
COG4_HUMAN	Conserved oligomeric Golgi complex subunit 4 OS=Homo sapiens OX=9606 GN=COG4 PE=1 SV=3	0	TPAEVRQVL		761 - 769	506.793	2	-0.26	347.62	43.68	27.2	1
COG4_HUMAN	Conserved oligomeric Golgi complex subunit 4 OS=Homo sapiens OX=9606 GN=COG4 PE=1 SV=3	0	SLVAVELEKV		681 - 690	543.824	2	-0.51	418.31	60.95	54.9	1
COG4_HUMAN	Conserved oligomeric Golgi complex subunit 4 OS=Homo sapiens OX=9606 GN=COG4 PE=1 SV=3	0	TMQELIGLYV		412 - 421	583.809	2	-0.92	527.8	81.92	20.7	1
COG5_HUMAN	Conserved oligomeric Golgi complex subunit 5 OS=Homo sapiens OX=9606 GN=COG5 PE=1 SV=3	0	TLKDTITSV		271 - 279	489.281	2	2.59	521.26	45.72	44.4	1
COPB2_HUMAN	Coatomer subunit beta' OS=Homo sapiens OX=9606 GN=COPB2 PE=1 SV=2	0	LPSQVSRVV		762 - 770	492.796	2	0.07	467.36	44.27	24.4	2
COPB2_HUMAN	Coatomer subunit beta' OS=Homo sapiens OX=9606 GN=COPB2 PE=1 SV=2	0	SIYGGFLLGV		432 - 441	513.287	2	-0.51	357.58	83.93	46.1	2
COPD_HUMAN	Coatomer subunit delta OS=Homo sapiens OX=9606 GN=ARCN1 PE=1 SV=1	0	RPSGPSKAL		218 - 226	456.766	2	-2.36	646.65	21.18	22.9	1
COPD_HUMAN	Coatomer subunit delta OS=Homo sapiens OX=9606 GN=ARCN1 PE=1 SV=1	0	IQVTKVTQV		481 - 489	508.311	2	0.41	570.85	41.1	41.6	1
COPD_HUMAN	Coatomer subunit delta OS=Homo sapiens OX=9606 GN=ARCN1 PE=1 SV=1	0	KLFTAESLIGL		336 - 346	596.354	2	1.89	521.09	74.05	22	1
COPG1_HUMAN	Coatomer subunit gamma-1 OS=Homo sapiens OX=9606 GN=COPG1 PE=1 SV=1	0	AIVDKVPSV		147 - 155	464.279	2	0.84	431.78	47.23	43.7	2
COPG1_HUMAN	Coatomer subunit gamma-1 OS=Homo sapiens OX=9606 GN=COPG1 PE=1 SV=1	0	ALVSSLHLL		159 - 167	476.794	2	-2.21	417.64	66.87	24.2	1
COPG2_HUMAN	Coatomer subunit gamma-2 OS=Homo sapiens OX=9606 GN=COPG2 PE=1 SV=1	0	RLPDDDPTAV		708 - 717	549.775	2	0.17	535.93	39.27	62.3	2
COT1_HUMAN	COUP transcription factor 1 OS=Homo sapiens OX=9606 GN=NR2F1 PE=1 SV=1	0	SVIEQLFFV		383 - 391	541.3	2	0.11	325.86	88.55	36.4	1
COX2_HUMAN	Cytochrome c oxidase subunit 2 OS=Homo sapiens OX=9606 GN=MT-CO2 PE=1 SV=1	0	LPSLRILYM	Oxidation: 9	78 - 86	561.323	2	-0.66	377.37	66.17	39	1
COX2_HUMAN	Cytochrome c oxidase subunit 2 OS=Homo sapiens OX=9606 GN=MT-CO2 PE=1 SV=1	0	KIFEMGPVFTL		217 - 227	641.35	2	1.28	456.06	77.28	39.4	1
COX2_HUMAN	Cytochrome c oxidase subunit 2 OS=Homo sapiens OX=9606 GN=MT-CO2 PE=1 SV=1	0	KIFEMGPVFTL	Oxidation: 5	217 - 227	649.347	2	0.58	355.98	69.28	41.4	2
COX2_HUMAN	Cytochrome c oxidase subunit 2 OS=Homo sapiens OX=9606 GN=MT-CO2 PE=1 SV=1	0	YTDYGGLIFNSY		110 - 121	706.823	2	0.7	483.36	74.57	31.2	1
CP51A_HUMAN	Lanosterol 14-alpha demethylase OS=Homo sapiens OX=9606 GN=CYP51A1 PE=1 SV=3	0	QLNEKVAQL		218 - 226	521.798	2	0.49	364.11	43.05	42.4	1
CP51A_HUMAN	Lanosterol 14-alpha demethylase OS=Homo sapiens OX=9606 GN=CYP51A1 PE=1 SV=3	0	LRPPIMIMM	Oxidation: 8, 9	373 - 381	567.297	2	-0.35	541.21	53.75	37.6	1
CPXM1_HUMAN	Probable carboxypeptidase X1 OS=Homo sapiens OX=9606 GN=CPXM1 PE=2 SV=2	0	ALLTYLEQV		613 - 621	525.297	2	-0.62	439.37	76.37	43.9	1
CSN7A_HUMAN	COP9 signalosome complex subunit 7a OS=Homo sapiens OX=9606 GN=COPS7A PE=1 SV=1	0	TLAAKVKCIP		103 - 112	348.549	3	4.84	655.05	32.53	21	1
CSN7A_HUMAN	COP9 signalosome complex subunit 7a OS=Homo sapiens OX=9606 GN=COPS7A PE=1 SV=1	0	ALATLIHQV		26 - 34	483.293	2	0.91	242.88	56.15	50.5	2
CSPG4_HUMAN	Chondroitin sulfate proteoglycan 4 OS=Homo sapiens OX=9606 GN=CSPG4 PE=1 SV=2	0	TMLARLASA		21 - 29	467.263	2	-0.01	517.85	50.52	20.4	1
CSPG4_HUMAN	Chondroitin sulfate proteoglycan 4 OS=Homo sapiens OX=9606 GN=CSPG4 PE=1 SV=2	0	TMLARLASA	Oxidation: 2	21 - 29	475.26	2	-0.11	489.87	39.58	48	2
CTNA1_HUMAN	Catenin alpha-1 OS=Homo sapiens OX=9606 GN=CTNNA1 PE=1 SV=1	0	ALLSAVTRL		130 - 138	472.301	2	1.87	470.74	61.7	42.8	1
CTNA1_HUMAN	Catenin alpha-1 OS=Homo sapiens OX=9606 GN=CTNNA1 PE=1 SV=1	0	FLETNVPLL		394 - 402	523.301	2	1.05	463.37	75.8	27.9	1
CTNA1_HUMAN	Catenin alpha-1 OS=Homo sapiens OX=9606 GN=CTNNA1 PE=1 SV=1	0	ILADMADVYKL	Oxidation: 5	140 - 150	634.335	2	2.17	394.84	57.53	48.2	1
CTNB1_HUMAN	Catenin beta-1 OS=Homo sapiens OX=9606 GN=CTNNB1 PE=1 SV=1	0	GLLGTLVQL		400 - 408	457.29	2	0.88	399.96	83.07	57.8	2
CTNB1_HUMAN	Catenin beta-1 OS=Homo sapiens OX=9606 GN=CTNNB1 PE=1 SV=1	0	YGLPVVVKL		489 - 497	494.315	2	-1.02	372.52	67.9	55.1	2
CTNB1_HUMAN	Catenin beta-1 OS=Homo sapiens OX=9606 GN=CTNNB1 PE=1 SV=1	0	AIMRSPQMV	Oxidation: 3, 8	187 - 195	532.764	2	-2.49	506.53	26.68	26.3	1
CUL2_HUMAN	Cullin-2 OS=Homo sapiens OX=9606 GN=CUL2 PE=1 SV=2	0	ALDKALTSV		367 - 375	459.269	2	-0.02	362.03	45.77	51.3	1
CUL2_HUMAN	Cullin-2 OS=Homo sapiens OX=9606 GN=CUL2 PE=1 SV=2	0	VMLEYVERA	Oxidation: 2	25 - 33	563.283	2	-1.21	549.85	46.9	36.4	1
CUTA_HUMAN	Protein CutA OS=Homo sapiens OX=9606 GN=CUTA PE=1 SV=2	0	NLIPQITSI		98 - 106	499.796	2	-2.95	467.32	72.63	23.7	1
CUTA_HUMAN	Protein CutA OS=Homo sapiens OX=9606 GN=CUTA PE=1 SV=2	0	ALTDFVRSV		132 - 140	504.28	2	0.99	462.43	60.8	45.8	1
CYTSA_HUMAN	Cytospin-A OS=Homo sapiens OX=9606 GN=SPECC1L PE=1 SV=2	0	IPRTPLSPSPM	Oxidation: 11	862 - 872	606.327	2	1.45	384.47	43.15	37.7	2
DAF_HUMAN	Complement decay-accelerating factor OS=Homo sapiens OX=9606 GN=CD55 PE=1 SV=4	0	LLGELPRLLLL		14 - 24	625.416	2	0.72	313.56	86.4	29.8	1
DC2L1_HUMAN	Cytoplasmic dynein 2 light intermediate chain 1 OS=Homo sapiens OX=9606 GN=DYNC2LI1 PE=1 SV=1	0	TLWEIAKAEV		5 - 14	580.322	2	0.46	425.69	66.12	35.6	1
DCD_HUMAN	Dermcidin OS=Homo sapiens OX=9606 GN=DCD PE=1 SV=2	0	AAQKENAGEDPGLAR		39 - 53	509.591	3	0.82	375.84	23.53	32	1
DCD_HUMAN	Dermcidin OS=Homo sapiens OX=9606 GN=DCD PE=1 SV=2	0	ENAGEDPGLAR		43 - 53	564.765	2	-5.07	478.13	27.43	43.3	1
DDB1_HUMAN	DNA damage-binding protein 1 OS=Homo sapiens OX=9606 GN=DDB1 PE=1 SV=1	0	RPSASTQAL		753 - 761	465.754	2	-0.3	598.84	28.17	21.9	1
DDB1_HUMAN	DNA damage-binding protein 1 OS=Homo sapiens OX=9606 GN=DDB1 PE=1 SV=1	0	SLSESWYNL		1,042 - 1,050	549.757	2	-3.03	332.14	70.63	32.6	1
DDB1_HUMAN	DNA damage-binding protein 1 OS=Homo sapiens OX=9606 GN=DDB1 PE=1 SV=1	0	IIDQHTFEV		793 - 801	551.283	2	1.25	529.47	53.55	29.2	1
DDB1_HUMAN	DNA damage-binding protein 1 OS=Homo sapiens OX=9606 GN=DDB1 PE=1 SV=1	0	RLYDGLFKV		134 - 142	555.818	2	-0.72	457.68	58.85	30.9	1
DDB1_HUMAN	DNA damage-binding protein 1 OS=Homo sapiens OX=9606 GN=DDB1 PE=1 SV=1	0	LLLDMQNRL	Oxidation: 5	1,050 - 1,058	566.313	2	0.22	403.73	53.18	27.3	1
DDB1_HUMAN	DNA damage-binding protein 1 OS=Homo sapiens OX=9606 GN=DDB1 PE=1 SV=1	0	GMYGKIAVMEL	Oxidation: 9	56 - 66	614.31	2	1.64	335.17	56.5	43.6	1
DDB1_HUMAN	DNA damage-binding protein 1 OS=Homo sapiens OX=9606 GN=DDB1 PE=1 SV=1	0	GMYGKIAVMEL	Oxidation: 2	56 - 66	614.31	2	1.93	427.48	61.6	34.8	1
DDB1_HUMAN	DNA damage-binding protein 1 OS=Homo sapiens OX=9606 GN=DDB1 PE=1 SV=1	0	GMYGKIAVMEL	Oxidation: 2, 9	56 - 66	622.307	2	0.9	569.26	51.75	51	1
DDB1_HUMAN	DNA damage-binding protein 1 OS=Homo sapiens OX=9606 GN=DDB1 PE=1 SV=1	0	ALGDGALFYFGL		605 - 616	622.322	2	0.23	345.84	91.88	22.4	1
DDB1_HUMAN	DNA damage-binding protein 1 OS=Homo sapiens OX=9606 GN=DDB1 PE=1 SV=1	0	EEVEETELMGF		441 - 451	656.789	2	6.5	393.71	48.18	23	1
DDX21_HUMAN	Nucleolar RNA helicase 2 OS=Homo sapiens OX=9606 GN=DDX21 PE=1 SV=5	0	ALAAALAHI		610 - 618	425.761	2	-0.15	500.73	58.08	43.9	1
DDX21_HUMAN	Nucleolar RNA helicase 2 OS=Homo sapiens OX=9606 GN=DDX21 PE=1 SV=5	0	AVIGDVIRV		425 - 433	471.293	2	0.87	639.62	58.98	34	1
DDX21_HUMAN	Nucleolar RNA helicase 2 OS=Homo sapiens OX=9606 GN=DDX21 PE=1 SV=5	0	IPQKQREITL		471 - 480	613.366	2	-0.75	539.92	38.43	21.1	1
DDX3X_HUMAN	ATP-dependent RNA helicase DDX3X OS=Homo sapiens OX=9606 GN=DDX3X PE=1 SV=3	0	FLLPILSQI		234 - 242	522.329	2	0.59	586.69	94.52	40	2
DDX3X_HUMAN	ATP-dependent RNA helicase DDX3X OS=Homo sapiens OX=9606 GN=DDX3X PE=1 SV=3	0	FRSGKSPILV		487 - 496	552.327	2	-8.74	550.44	81.93	23.7	1
DDX41_HUMAN	Probable ATP-dependent RNA helicase DDX41 OS=Homo sapiens OX=9606 GN=DDX41 PE=1 SV=2	0	SVAEGRALMSV	Oxidation: 9	119 - 129	568.292	2	-1.09	603.69	39.52	48.8	1
DDX5_HUMAN	Probable ATP-dependent RNA helicase DDX5 OS=Homo sapiens OX=9606 GN=DDX5 PE=1 SV=1	0	ALSGLDMVGV	Oxidation: 7	128 - 137	489.252	2	-0.66	381.44	57.87	38	1
DDX5_HUMAN	Probable ATP-dependent RNA helicase DDX5 OS=Homo sapiens OX=9606 GN=DDX5 PE=1 SV=1	0	YLLPAIVHI		148 - 156	519.822	2	1.71	257.68	74.35	35.5	1
DDX5_HUMAN	Probable ATP-dependent RNA helicase DDX5 OS=Homo sapiens OX=9606 GN=DDX5 PE=1 SV=1	0	FYQEHPDL		58 - 65	524.74	2	-0.24	564.56	44.73	32.1	1
DDX50_HUMAN	ATP-dependent RNA helicase DDX50 OS=Homo sapiens OX=9606 GN=DDX50 PE=1 SV=1	0	VYSGSEGRAII		384 - 394	384.536	3	-9.39	836.27	52.18	20.2	1
DDX50_HUMAN	ATP-dependent RNA helicase DDX50 OS=Homo sapiens OX=9606 GN=DDX50 PE=1 SV=1	0	ALAAALAHI		561 - 569	425.761	2	-0.15	500.73	58.08	43.9	1
DDX60_HUMAN	Probable ATP-dependent RNA helicase DDX60 OS=Homo sapiens OX=9606 GN=DDX60 PE=1 SV=3	0	ALDEYNMKI		1,524 - 1,532	548.771	2	-0.42	322.81	53.93	26.7	1
DDX60_HUMAN	Probable ATP-dependent RNA helicase DDX60 OS=Homo sapiens OX=9606 GN=DDX60 PE=1 SV=3	0	ALDEYNMKI	Oxidation: 7	1,524 - 1,532	556.769	2	0.98	278.57	42.95	42.4	1
DHRS4_HUMAN	Dehydrogenase/reductase SDR family member 4 OS=Homo sapiens OX=9606 GN=DHRS4 PE=1 SV=3	0	APGLIKTSF		211 - 219	467.274	2	-0.2	659.38	52.98	35.2	1
DHRS4_HUMAN	Dehydrogenase/reductase SDR family member 4 OS=Homo sapiens OX=9606 GN=DHRS4 PE=1 SV=3	0	LAIELAPRN		196 - 204	498.792	2	-7.57	587.02	85.6	20.5	1
DHRS4_HUMAN	Dehydrogenase/reductase SDR family member 4 OS=Homo sapiens OX=9606 GN=DHRS4 PE=1 SV=3	0	INVKAPALMTKAVVPEME	Oxidation: 9, 17	140 - 157	658.348	3	-7.55	567.17	45.45	20.5	1
DHX15_HUMAN	Pre-mRNA-splicing factor ATP-dependent RNA helicase DHX15 OS=Homo sapiens OX=9606 GN=DHX15 PE=1 SV=2	0	ILMGVLKEV	Oxidation: 3	271 - 279	509.305	2	1.1	438.34	56.05	39.6	1
DHX15_HUMAN	Pre-mRNA-splicing factor ATP-dependent RNA helicase DHX15 OS=Homo sapiens OX=9606 GN=DHX15 PE=1 SV=2	0	TLATDILMGV	Oxidation: 8	266 - 275	525.281	2	-0.11	348.67	75.28	51.2	2
DHX16_HUMAN	Pre-mRNA-splicing factor ATP-dependent RNA helicase DHX16 OS=Homo sapiens OX=9606 GN=DHX16 PE=1 SV=2	0	ILFGLIKDV		531 - 539	509.321	2	0.32	543.37	75.7	52.9	2
DHX9_HUMAN	ATP-dependent RNA helicase A OS=Homo sapiens OX=9606 GN=DHX9 PE=1 SV=4	0	RPSAAGINL		1,140 - 1,148	449.759	2	0.61	568.67	45.18	29.7	2
DHX9_HUMAN	ATP-dependent RNA helicase A OS=Homo sapiens OX=9606 GN=DHX9 PE=1 SV=4	0	KVFDPVPVGV		697 - 706	528.808	2	0.24	420.54	57.97	30.2	1
DHX9_HUMAN	ATP-dependent RNA helicase A OS=Homo sapiens OX=9606 GN=DHX9 PE=1 SV=4	0	ALLKYIETL		639 - 647	532.324	2	0.5	552.63	68.95	43.1	1
DI3L1_HUMAN	DIS3-like exonuclease 1 OS=Homo sapiens OX=9606 GN=DIS3L PE=1 SV=2	0	TLQDFRVVV		386 - 394	538.809	2	1.52	514.91	61.53	23.5	1
DI3L1_HUMAN	DIS3-like exonuclease 1 OS=Homo sapiens OX=9606 GN=DIS3L PE=1 SV=2	0	ALLDVSNNYGI		1,044 - 1,054	589.807	2	1.33	495.69	67.67	33.1	1
DLG5_HUMAN	Disks large homolog 5 OS=Homo sapiens OX=9606 GN=DLG5 PE=1 SV=4	0	LPSSARLGSSSNL		1,255 - 1,267	644.847	2	1.36	457.84	43.58	36.3	1
DOT1L_HUMAN	Histone-lysine N-methyltransferase, H3 lysine-79 specific OS=Homo sapiens OX=9606 GN=DOT1L PE=1 SV=3	0	NLSDIGTIMRV	Oxidation: 9	283 - 293	617.828	2	2.3	424.67	52.75	33.3	1
DPOA2_HUMAN	DNA polymerase alpha subunit B OS=Homo sapiens OX=9606 GN=POLA2 PE=1 SV=2	0	SLFPGQVVI		295 - 303	480.282	2	0.17	499.29	74.57	32.8	2
DPOA2_HUMAN	DNA polymerase alpha subunit B OS=Homo sapiens OX=9606 GN=POLA2 PE=1 SV=2	0	ALIEKLVEL		22 - 30	514.324	2	0.28	504.27	68.52	46.4	1
DPOA2_HUMAN	DNA polymerase alpha subunit B OS=Homo sapiens OX=9606 GN=POLA2 PE=1 SV=2	0	GLTSTDLLFHL		470 - 480	608.832	2	0.06	337.34	76.85	61.6	1
DPOE1_HUMAN	DNA polymerase epsilon catalytic subunit A OS=Homo sapiens OX=9606 GN=POLE PE=1 SV=5	0	SLAELKGFEV		964 - 973	546.8	2	-0.12	409.3	63.38	48.8	1
DPOE1_HUMAN	DNA polymerase epsilon catalytic subunit A OS=Homo sapiens OX=9606 GN=POLE PE=1 SV=5	0	FYVDTVRAF		753 - 761	559.288	2	0.01	463.37	61.12	48.6	1
DPOLA_HUMAN	DNA polymerase alpha catalytic subunit OS=Homo sapiens OX=9606 GN=POLA1 PE=1 SV=2	0	ALKPDLVNV		520 - 528	484.792	2	-0.13	481.46	51.1	28.8	1
DPOLA_HUMAN	DNA polymerase alpha catalytic subunit OS=Homo sapiens OX=9606 GN=POLA1 PE=1 SV=2	0	HLSELVQQI		707 - 715	533.798	2	0.48	503.05	53.25	39.6	1
DPOLA_HUMAN	DNA polymerase alpha catalytic subunit OS=Homo sapiens OX=9606 GN=POLA1 PE=1 SV=2	0	KLLEIDIDGV		1,034 - 1,043	557.822	2	0.33	469.69	66.67	55.1	1
DPOLA_HUMAN	DNA polymerase alpha catalytic subunit OS=Homo sapiens OX=9606 GN=POLA1 PE=1 SV=2	0	LTIDTQYYL		1,204 - 1,212	565.292	2	-0.32	526.21	69.83	27	1
DRAXI_HUMAN	Draxin OS=Homo sapiens OX=9606 GN=DRAXIN PE=1 SV=2	0	LLLPLELSLA		16 - 25	541.347	2	-0.15	375.39	90.15	41.3	1
DUS14_HUMAN	Dual specificity protein phosphatase 14 OS=Homo sapiens OX=9606 GN=DUSP14 PE=1 SV=1	0	TVADKIHSV		92 - 100	485.272	2	-0.32	434.86	31.93	44.6	1
DUT_HUMAN	Deoxyuridine 5'-triphosphate nucleotidohydrolase, mitochondrial OS=Homo sapiens OX=9606 GN=DUT PE=1 SV=4	0	YRGNVGVVL		193 - 201	488.783	2	1.05	499.27	49.63	21.8	1
DUT_HUMAN	Deoxyuridine 5'-triphosphate nucleotidohydrolase, mitochondrial OS=Homo sapiens OX=9606 GN=DUT PE=1 SV=4	0	RPAEVGGMQL		105 - 114	529.277	2	1.09	507.99	48.88	30.1	1
DUT_HUMAN	Deoxyuridine 5'-triphosphate nucleotidohydrolase, mitochondrial OS=Homo sapiens OX=9606 GN=DUT PE=1 SV=4	0	RPAEVGGMQL	Oxidation: 8	105 - 114	537.274	2	-0.34	403.01	35.27	51.5	2
DUT_HUMAN	Deoxyuridine 5'-triphosphate nucleotidohydrolase, mitochondrial OS=Homo sapiens OX=9606 GN=DUT PE=1 SV=4	0	VLFNFGKEKFEV		200 - 211	728.895	2	-0.16	361.37	66.58	25.9	1
DYH11_HUMAN	Dynein heavy chain 11, axonemal OS=Homo sapiens OX=9606 GN=DNAH11 PE=1 SV=4	0	KAIAVMEEF	Oxidation: 6	3,832 - 3,840	527.272	2	7.28	759	73.33	27.9	1
DYHC2_HUMAN	Cytoplasmic dynein 2 heavy chain 1 OS=Homo sapiens OX=9606 GN=DYNC2H1 PE=1 SV=4	0	LGLPRGTSL		1,217 - 1,225	457.277	2	-0.04	509.52	48.8	25.8	1
DYHC2_HUMAN	Cytoplasmic dynein 2 heavy chain 1 OS=Homo sapiens OX=9606 GN=DYNC2H1 PE=1 SV=4	0	FLDDGNQMLL	Oxidation: 8	42 - 51	591.279	2	0.63	482.05	64.77	32.1	1
DYHC2_HUMAN	Cytoplasmic dynein 2 heavy chain 1 OS=Homo sapiens OX=9606 GN=DYNC2H1 PE=1 SV=4	0	NLWEDPYYL		271 - 279	606.782	2	0.21	619.81	79.05	38.8	1
DYN2_HUMAN	Dynamin-2 OS=Homo sapiens OX=9606 GN=DNM2 PE=1 SV=2	0	TLIDLPGITKV		133 - 143	585.361	2	0.14	240.39	68.88	52.6	1
EF2_HUMAN	Elongation factor 2 OS=Homo sapiens OX=9606 GN=EEF2 PE=1 SV=4	0	KPIQRTIL		445 - 452	323.546	3	-1.11	611.32	35.5	26.7	1
EF2_HUMAN	Elongation factor 2 OS=Homo sapiens OX=9606 GN=EEF2 PE=1 SV=4	0	SPVVRVAV		502 - 509	413.761	2	-0.16	632.65	43.68	34.3	1
EF2_HUMAN	Elongation factor 2 OS=Homo sapiens OX=9606 GN=EEF2 PE=1 SV=4	0	ILTDITKGV		661 - 669	480.292	2	0.41	507.75	50.92	56.4	1
EF2_HUMAN	Elongation factor 2 OS=Homo sapiens OX=9606 GN=EEF2 PE=1 SV=4	0	ALDNFLDKL		850 - 858	524.787	2	-0.97	375.11	71.35	26.9	1
EF2_HUMAN	Elongation factor 2 OS=Homo sapiens OX=9606 GN=EEF2 PE=1 SV=4	0	LILDPIFKV		292 - 300	529.337	2	0.9	418.84	75.78	22.9	1
EF2_HUMAN	Elongation factor 2 OS=Homo sapiens OX=9606 GN=EEF2 PE=1 SV=4	0	ALCEENMRGV	Oxidation: 7	691 - 700	569.255	2	0.88	403.8	37.13	29.2	1
EF2_HUMAN	Elongation factor 2 OS=Homo sapiens OX=9606 GN=EEF2 PE=1 SV=4	0	IISTYGEGESGP		188 - 199	605.787	2	827.71	466.95	45.85	21.3	1
EFHD1_HUMAN	EF-hand domain-containing protein D1 OS=Homo sapiens OX=9606 GN=EFHD1 PE=1 SV=1	0	APQTHLGL		124 - 131	418.734	2	-1.64	580.24	42.92	39.8	1
EFHD1_HUMAN	EF-hand domain-containing protein D1 OS=Homo sapiens OX=9606 GN=EFHD1 PE=1 SV=1	0	KLSEIDVAL		174 - 182	494.289	2	-0.51	519.89	57.75	29.1	2
EFHD2_HUMAN	EF-hand domain-containing protein D2 OS=Homo sapiens OX=9606 GN=EFHD2 PE=1 SV=1	0	APQTHLGL		126 - 133	418.734	2	-1.64	580.24	42.92	39.8	1
EIF3A_HUMAN	Eukaryotic translation initiation factor 3 subunit A OS=Homo sapiens OX=9606 GN=EIF3A PE=1 SV=1	0	TILRLLQQV		435 - 443	542.349	2	1.87	564.85	69.4	38.9	1
EIF3A_HUMAN	Eukaryotic translation initiation factor 3 subunit A OS=Homo sapiens OX=9606 GN=EIF3A PE=1 SV=1	0	SLEDVVRAYL		85 - 94	583.317	2	858.31	546.42	79.6	33.2	2
EIF3D_HUMAN	Eukaryotic translation initiation factor 3 subunit D OS=Homo sapiens OX=9606 GN=EIF3D PE=1 SV=1	0	ALLAGSEYLKL		439 - 449	589.345	2	-0.13	260.49	67.3	49.4	1
EIF3L_HUMAN	Eukaryotic translation initiation factor 3 subunit L OS=Homo sapiens OX=9606 GN=EIF3L PE=1 SV=1	0	VIDQKVYEI		83 - 91	553.808	2	0.09	529.89	50.32	48.8	1
EIF3M_HUMAN	Eukaryotic translation initiation factor 3 subunit M OS=Homo sapiens OX=9606 GN=EIF3M PE=1 SV=1	0	TLLRLLYEA		163 - 171	546.326	2	-1.44	655.82	70.43	40.1	1
EIFCL_HUMAN	Eukaryotic translation initiation factor 3 subunit C-like protein OS=Homo sapiens OX=9606 GN=EIF3CL PE=3 SV=1	0	SLDQPTQTV		835 - 843	494.752	2	1.29	562.39	38.85	48.1	2
EIFCL_HUMAN	Eukaryotic translation initiation factor 3 subunit C-like protein OS=Homo sapiens OX=9606 GN=EIF3CL PE=3 SV=1	0	MLLEIPYMAA	Oxidation: 8	692 - 701	584.293	2	0.8	477.69	72.45	26.6	1
EIFCL_HUMAN	Eukaryotic translation initiation factor 3 subunit C-like protein OS=Homo sapiens OX=9606 GN=EIF3CL PE=3 SV=1	0	MLLEIPYMAA	Oxidation: 1, 8	692 - 701	592.291	2	1.06	454.24	66.5	44.3	2
ELAV1_HUMAN	ELAV-like protein 1 OS=Homo sapiens OX=9606 GN=ELAVL1 PE=1 SV=2	0	SPMGVDHMSGL	Oxidation: 3, 8	221 - 231	581.748	2	1.58	421.15	31.77	34.7	1
ELOB_HUMAN	Elongin-B OS=Homo sapiens OX=9606 GN=ELOB PE=1 SV=1	0	RPQAPATVGL		68 - 77	505.293	2	-0.18	474.44	42	52.5	1
ELOV1_HUMAN	Elongation of very long chain fatty acids protein 1 OS=Homo sapiens OX=9606 GN=ELOVL1 PE=1 SV=1	0	YQYPVIIHL		227 - 235	573.321	2	-0.15	414.98	69.4	37.4	1
EM55_HUMAN	55 kDa erythrocyte membrane protein OS=Homo sapiens OX=9606 GN=MPP1 PE=1 SV=2	0	NMFGTKFETV		357 - 366	587.285	2	1.32	321.93	59.13	26.5	1
EM55_HUMAN	55 kDa erythrocyte membrane protein OS=Homo sapiens OX=9606 GN=MPP1 PE=1 SV=2	0	NMFGTKFETV	Oxidation: 2	357 - 366	595.281	2	-0.47	363.34	50.2	52.6	2
EPN4_HUMAN	Clathrin interactor 1 OS=Homo sapiens OX=9606 GN=CLINT1 PE=1 SV=1	0	SMMGMNMNIGMSA	Oxidation: 2, 3, 5, 7, 11	575 - 587	727.759	2	1.75	446.92	26.8	33.7	1
ERI3_HUMAN	ERI1 exoribonuclease 3 OS=Homo sapiens OX=9606 GN=ERI3 PE=1 SV=2	0	LLDPNVKSI		233 - 241	499.797	2	-0.63	498.64	49.67	34.6	1
ERI3_HUMAN	ERI1 exoribonuclease 3 OS=Homo sapiens OX=9606 GN=ERI3 PE=1 SV=2	0	GLLDMNKGLSL	Oxidation: 5	290 - 300	588.818	2	-0.8	325.67	61.62	25.9	1
ERI3_HUMAN	ERI1 exoribonuclease 3 OS=Homo sapiens OX=9606 GN=ERI3 PE=1 SV=2	0	LLDPNVKSIFV		233 - 243	622.866	2	0.29	257.08	67.78	33.4	1
ETFA_HUMAN	Electron transfer flavoprotein subunit alpha, mitochondrial OS=Homo sapiens OX=9606 GN=ETFA PE=1 SV=1	0	LLYDLADQLHA		233 - 243	636.337	2	2.2	313.26	66	61.6	1
EXOS2_HUMAN	Exosome complex component RRP4 OS=Homo sapiens OX=9606 GN=EXOSC2 PE=1 SV=2	0	FLQEGDLISA		134 - 143	546.782	2	0.24	504.52	62.6	38.4	1
EXOS2_HUMAN	Exosome complex component RRP4 OS=Homo sapiens OX=9606 GN=EXOSC2 PE=1 SV=2	0	YMGEEKLIASV	Oxidation: 2	46 - 56	628.316	2	1.03	463.72	52.75	35.9	1
EYA3_HUMAN	Eyes absent homolog 3 OS=Homo sapiens OX=9606 GN=EYA3 PE=1 SV=3	0	APAPAAQRL		246 - 254	447.761	2	-0.17	521.64	31.33	36.5	1
F16B1_HUMAN	Protein FAM160B1 OS=Homo sapiens OX=9606 GN=FAM160B1 PE=1 SV=1	0	SLFSVIVRV		689 - 697	510.316	2	0.3	423.64	75.1	26	1
F171B_HUMAN	Protein FAM171B OS=Homo sapiens OX=9606 GN=FAM171B PE=2 SV=3	0	VLLKARLVPA		19 - 28	540.368	2	-0.82	429.28	45.95	35.5	2
FA83D_HUMAN	Protein FAM83D OS=Homo sapiens OX=9606 GN=FAM83D PE=1 SV=3	0	NPDEVHAIL		61 - 69	504.262	2	1.06	383.7	49.73	23.2	1
FA83D_HUMAN	Protein FAM83D OS=Homo sapiens OX=9606 GN=FAM83D PE=1 SV=3	0	SPASIRTTDF		493 - 502	547.778	2	0.55	397.93	44.55	54.4	1
FADS2_HUMAN	Acyl-CoA 6-desaturase OS=Homo sapiens OX=9606 GN=FADS2 PE=1 SV=1	0	ALLDIIRSL		422 - 430	507.321	2	-0.23	446.07	83.58	48.1	1
FAKD4_HUMAN	FAST kinase domain-containing protein 4 OS=Homo sapiens OX=9606 GN=TBRG4 PE=1 SV=1	0	LLAELLTHL		203 - 211	511.816	2	-0.5	522.63	78.4	43.2	1
FAS_HUMAN	Fatty acid synthase OS=Homo sapiens OX=9606 GN=FASN PE=1 SV=3	0	SLTAIQIGL		555 - 563	458.279	2	-0.54	661.99	70.82	26.7	1
FAS_HUMAN	Fatty acid synthase OS=Homo sapiens OX=9606 GN=FASN PE=1 SV=3	0	SLAEPRVSV		2,500 - 2,508	479.271	2	-1.41	570.75	44.73	27.9	1
FAS_HUMAN	Fatty acid synthase OS=Homo sapiens OX=9606 GN=FASN PE=1 SV=3	0	SLNFRDIML	Oxidation: 8	1,570 - 1,578	562.793	2	0.73	407.87	67.13	34.8	2
FAS_HUMAN	Fatty acid synthase OS=Homo sapiens OX=9606 GN=FASN PE=1 SV=3	0	SLAEEKLQASV		1,747 - 1,757	587.82	2	1.15	396.45	45.87	61.5	2
FAS_HUMAN	Fatty acid synthase OS=Homo sapiens OX=9606 GN=FASN PE=1 SV=3	0	RPKLPEDPLL		1,206 - 1,215	589.351	2	0.08	362.17	51.98	31	1
FAS_HUMAN	Fatty acid synthase OS=Homo sapiens OX=9606 GN=FASN PE=1 SV=3	0	IPRDPSQQEL		1,169 - 1,178	591.809	2	0.35	404.02	38.17	33.6	2
FAS_HUMAN	Fatty acid synthase OS=Homo sapiens OX=9606 GN=FASN PE=1 SV=3	0	NRLSFFFDF		142 - 150	596.793	2	0.18	455.51	84	23.6	1
FAS_HUMAN	Fatty acid synthase OS=Homo sapiens OX=9606 GN=FASN PE=1 SV=3	0	VLFQEALWHV		743 - 752	621.339	2	1.81	538.21	75.35	30.4	2
FAS_HUMAN	Fatty acid synthase OS=Homo sapiens OX=9606 GN=FASN PE=1 SV=3	0	FLFDGSPTYVL		2,335 - 2,345	629.821	2	0.01	330.65	82.93	36.9	1
FAS_HUMAN	Fatty acid synthase OS=Homo sapiens OX=9606 GN=FASN PE=1 SV=3	0	YQWDDPDPRL		959 - 968	652.798	2	-0.91	441.51	57.63	23.4	1
FBX21_HUMAN	F-box only protein 21 OS=Homo sapiens OX=9606 GN=FBXO21 PE=2 SV=2	0	AMYPDQVQL	Oxidation: 2	417 - 425	540.755	2	-0.39	374.6	54.3	41.5	1
FBX38_HUMAN	F-box only protein 38 OS=Homo sapiens OX=9606 GN=FBXO38 PE=1 SV=3	0	GPDGTRSAF		807 - 815	454.217	2	-0.15	687.02	32.25	38.3	1
FLII_HUMAN	Protein flightless-1 homolog OS=Homo sapiens OX=9606 GN=FLII PE=1 SV=2	0	PRQPPMSL	Oxidation: 6	883 - 890	471.247	2	-1.2	563.27	31.8	34.2	2
FLII_HUMAN	Protein flightless-1 homolog OS=Homo sapiens OX=9606 GN=FLII PE=1 SV=2	0	SLFPGKLEV		1,010 - 1,018	495.288	2	1.02	519.53	63.82	31.8	1
FLII_HUMAN	Protein flightless-1 homolog OS=Homo sapiens OX=9606 GN=FLII PE=1 SV=2	0	LPRQPPMSL	Oxidation: 7	882 - 890	527.789	2	-0.85	414.74	40.55	34.3	2
FLII_HUMAN	Protein flightless-1 homolog OS=Homo sapiens OX=9606 GN=FLII PE=1 SV=2	0	YLDLSENRL		155 - 163	561.792	2	-1.8	490.26	55.25	20.1	1
FLII_HUMAN	Protein flightless-1 homolog OS=Homo sapiens OX=9606 GN=FLII PE=1 SV=2	0	LLYLDLSENRL		153 - 163	674.877	2	0.29	318.78	70.65	43.6	2
FLNA_HUMAN	Filamin-A OS=Homo sapiens OX=9606 GN=FLNA PE=1 SV=4	0	GPGLSRTGV		879 - 887	422.238	2	1.39	734.14	32.27	32.5	1
FLNA_HUMAN	Filamin-A OS=Homo sapiens OX=9606 GN=FLNA PE=1 SV=4	0	GPGLSRTGVEL		879 - 889	543.3	2	-1.28	417.58	50.17	33.3	1
FLNA_HUMAN	Filamin-A OS=Homo sapiens OX=9606 GN=FLNA PE=1 SV=4	0	TPRGAGSYTIM	Oxidation: 11	839 - 849	585.284	2	-0.32	302.63	34.85	26.5	1
FLNA_HUMAN	Filamin-A OS=Homo sapiens OX=9606 GN=FLNA PE=1 SV=4	0	IQDNHDGTYTV		1,596 - 1,606	631.786	2	0.07	516.99	35.75	35.8	1
FLOT2_HUMAN	Flotillin-2 OS=Homo sapiens OX=9606 GN=FLOT2 PE=1 SV=2	0	APDVGRMGI	Oxidation: 7	139 - 147	466.236	2	-1.47	505.58	34.33	29.6	2
FLOT2_HUMAN	Flotillin-2 OS=Homo sapiens OX=9606 GN=FLOT2 PE=1 SV=2	0	LLAELPASVHA		398 - 408	560.822	2	0.18	361.28	55.78	29.1	1
FLOT2_HUMAN	Flotillin-2 OS=Homo sapiens OX=9606 GN=FLOT2 PE=1 SV=2	0	APDVGRMGIEI	Oxidation: 7	139 - 149	587.3	2	-0.66	485.47	50.43	35	1
FLOT2_HUMAN	Flotillin-2 OS=Homo sapiens OX=9606 GN=FLOT2 PE=1 SV=2	0	APDVGRMGIEIL	Oxidation: 7	139 - 150	643.843	2	0.75	485.96	58.13	21.4	1
FPRP_HUMAN	Prostaglandin F2 receptor negative regulator OS=Homo sapiens OX=9606 GN=PTGFRN PE=1 SV=2	0	VVRVPTATL		23 - 31	478.3	2	-1.14	640.2	48.98	39.9	1
FPRP_HUMAN	Prostaglandin F2 receptor negative regulator OS=Homo sapiens OX=9606 GN=PTGFRN PE=1 SV=2	0	RRTANDAVEL		95 - 104	572.804	2	-5.8	476.35	40.1	20.5	1
FRMD6_HUMAN	FERM domain-containing protein 6 OS=Homo sapiens OX=9606 GN=FRMD6 PE=1 SV=1	0	LRGQSTDSL		518 - 526	488.753	2	-7.2	528.89	69.62	21.6	1
FUBP1_HUMAN	Far upstream element-binding protein 1 OS=Homo sapiens OX=9606 GN=FUBP1 PE=1 SV=3	0	IITDLLRSV		338 - 346	515.32	2	2.17	382.27	67.65	38.3	1
FUCO2_HUMAN	Plasma alpha-L-fucosidase OS=Homo sapiens OX=9606 GN=FUCA2 PE=1 SV=2	0	LLPPPPCPA		20 - 28	452.752	2	0.73	293.58	51.15	26.3	2
FUCO2_HUMAN	Plasma alpha-L-fucosidase OS=Homo sapiens OX=9606 GN=FUCA2 PE=1 SV=2	0	LLLPPPPCPA		19 - 28	509.294	2	0.94	582.97	66.62	44	3
FXR2_HUMAN	Fragile X mental retardation syndrome-related protein 2 OS=Homo sapiens OX=9606 GN=FXR2 PE=1 SV=2	0	YLQEVEQLRL		367 - 376	645.857	2	1.14	369.13	63.25	37.1	1
G3BP2_HUMAN	Ras GTPase-activating protein-binding protein 2 OS=Homo sapiens OX=9606 GN=G3BP2 PE=1 SV=2	0	IPPHVKAPV		265 - 273	479.298	2	0.18	587.11	45.77	20.9	1
G3BP2_HUMAN	Ras GTPase-activating protein-binding protein 2 OS=Homo sapiens OX=9606 GN=G3BP2 PE=1 SV=2	0	KLPNFGFVV		370 - 378	510.798	2	0.55	351.52	71.8	38.3	1
G3BP2_HUMAN	Ras GTPase-activating protein-binding protein 2 OS=Homo sapiens OX=9606 GN=G3BP2 PE=1 SV=2	0	KPIMFRGEV	Oxidation: 4	392 - 400	546.797	2	-1.06	584.12	38.75	20.1	1
GANC_HUMAN	Neutral alpha-glucosidase C OS=Homo sapiens OX=9606 GN=GANC PE=2 SV=3	0	YLDFTNPKV		478 - 486	548.789	2	2.87	487.07	56.1	37.1	1
GBB2_HUMAN	Guanine nucleotide-binding protein G(I)/G(S)/G(T) subunit beta-2 OS=Homo sapiens OX=9606 GN=GNB2 PE=1 SV=3	0	ALWDIETGQQT		167 - 177	631.306	2	-1.27	395.35	63.77	36.6	1
GBB2_HUMAN	Guanine nucleotide-binding protein G(I)/G(S)/G(T) subunit beta-2 OS=Homo sapiens OX=9606 GN=GNB2 PE=1 SV=3	0	ALWDIETGQQTV		167 - 178	680.841	2	0.21	399.09	68.23	63.6	2
GDE_HUMAN	Glycogen debranching enzyme OS=Homo sapiens OX=9606 GN=AGL PE=1 SV=3	0	EDIFPKLKL		290 - 298	551.829	2	0.12	585.64	95.48	23.3	1
GDE_HUMAN	Glycogen debranching enzyme OS=Homo sapiens OX=9606 GN=AGL PE=1 SV=3	0	TIAEVGKWLQA		980 - 990	608.341	2	0.46	281.24	63.88	57.2	1
GDE_HUMAN	Glycogen debranching enzyme OS=Homo sapiens OX=9606 GN=AGL PE=1 SV=3	0	KLWEFFQVDV		297 - 306	655.843	2	0.99	382.8	79.98	37.2	2
GILT_HUMAN	Gamma-interferon-inducible lysosomal thiol reductase OS=Homo sapiens OX=9606 GN=IFI30 PE=1 SV=3	0	LLDVPTAAV		16 - 24	449.766	2	0.73	499.19	61.12	26.8	1
GILT_HUMAN	Gamma-interferon-inducible lysosomal thiol reductase OS=Homo sapiens OX=9606 GN=IFI30 PE=1 SV=3	0	LLLDVPTAAV		15 - 24	506.308	2	0.33	436.71	70.88	24.7	1
GILT_HUMAN	Gamma-interferon-inducible lysosomal thiol reductase OS=Homo sapiens OX=9606 GN=IFI30 PE=1 SV=3	0	LLLDVPTAAVQA		15 - 26	605.856	2	0.3	528.68	68.08	43.4	1
GPC3_HUMAN	Glypican-3 OS=Homo sapiens OX=9606 GN=GPC3 PE=1 SV=1	0	MLLSLDFPGQA		14 - 24	596.307	2	-1.22	376.87	77.82	40.3	1
GPC3_HUMAN	Glypican-3 OS=Homo sapiens OX=9606 GN=GPC3 PE=1 SV=1	0	MLLSLDFPGQA	Oxidation: 1	14 - 24	604.305	2	0.07	517.38	72.42	40.5	1
GPKOW_HUMAN	G-patch domain and KOW motifs-containing protein OS=Homo sapiens OX=9606 GN=GPKOW PE=1 SV=2	0	TLWNQELYI		316 - 324	590.306	2	0.59	480.94	77.7	43	1
GPKOW_HUMAN	G-patch domain and KOW motifs-containing protein OS=Homo sapiens OX=9606 GN=GPKOW PE=1 SV=2	0	LPRENQVVEL		450 - 459	598.836	2	0.84	358.76	51.13	21.6	1
GPX1_HUMAN	Glutathione peroxidase 1 OS=Homo sapiens OX=9606 GN=GPX1 PE=1 SV=4	0	LLIENVASL		40 - 48	486.293	2	1.59	214.84	71.57	56.5	6
GRIK3_HUMAN	Glutamate receptor ionotropic, kainate 3 OS=Homo sapiens OX=9606 GN=GRIK3 PE=2 SV=3	0	VVYDDSTGLIRL		177 - 188	675.868	2	1.45	475.15	64.35	54.3	1
GT251_HUMAN	Procollagen galactosyltransferase 1 OS=Homo sapiens OX=9606 GN=COLGALT1 PE=1 SV=1	0	SPLDSAARDEL		612 - 622	587.291	2	0.44	534.65	48.05	45.9	1
HCFC1_HUMAN	Host cell factor 1 OS=Homo sapiens OX=9606 GN=HCFC1 PE=1 SV=2	0	TPAVIRISV		1,143 - 1,151	478.301	2	1.02	399.04	56.33	35.1	1
HCFC1_HUMAN	Host cell factor 1 OS=Homo sapiens OX=9606 GN=HCFC1 PE=1 SV=2	0	QMSGMAALAAA	Oxidation: 2, 5	542 - 552	527.234	2	-9.44	491.13	48.7	26.3	1
HD_HUMAN	Huntingtin OS=Homo sapiens OX=9606 GN=HTT PE=1 SV=2	0	TLAAAVPKI		227 - 235	442.284	2	0.08	682.95	52.87	32.1	1
HD_HUMAN	Huntingtin OS=Homo sapiens OX=9606 GN=HTT PE=1 SV=2	0	NLSRVIAAV		1,001 - 1,009	471.79	2	-0.37	502.3	53.75	27.9	1
HD_HUMAN	Huntingtin OS=Homo sapiens OX=9606 GN=HTT PE=1 SV=2	0	MITTHPALV	Oxidation: 1	1,825 - 1,833	499.77	2	-0.69	683.26	61.4	24.8	1
HD_HUMAN	Huntingtin OS=Homo sapiens OX=9606 GN=HTT PE=1 SV=2	0	IIQMCGVMLSG		2,855 - 2,865	576.784	2	864.91	485.18	62.67	20.6	1
HD_HUMAN	Huntingtin OS=Homo sapiens OX=9606 GN=HTT PE=1 SV=2	0	ILLEDIVTKQL		1,750 - 1,760	642.894	2	2.7	382.02	72.43	42.1	1
HDAC2_HUMAN	Histone deacetylase 2 OS=Homo sapiens OX=9606 GN=HDAC2 PE=1 SV=2	0	LPHAPGVQM	Oxidation: 9	374 - 382	483.247	2	-0.84	649.8	35.58	36.6	1
HDAC2_HUMAN	Histone deacetylase 2 OS=Homo sapiens OX=9606 GN=HDAC2 PE=1 SV=2	0	YTTDRVMTV	Oxidation: 7	189 - 197	551.266	2	-0.35	368.27	33.12	30.4	1
HDAC3_HUMAN	Histone deacetylase 3 OS=Homo sapiens OX=9606 GN=HDAC3 PE=1 SV=2	0	YLTDRVMTV	Oxidation: 7	182 - 190	557.284	2	0.08	525.37	43.23	42	1
HEAT1_HUMAN	HEAT repeat-containing protein 1 OS=Homo sapiens OX=9606 GN=HEATR1 PE=1 SV=3	0	GLVGNPLPSV		1,606 - 1,615	476.778	2	2.74	669.49	85.83	20.7	1
HEAT1_HUMAN	HEAT repeat-containing protein 1 OS=Homo sapiens OX=9606 GN=HEATR1 PE=1 SV=3	0	LIKDGLSCLI		296 - 305	537.819	2	7.36	598.6	62.97	27.8	1
HEAT1_HUMAN	HEAT repeat-containing protein 1 OS=Homo sapiens OX=9606 GN=HEATR1 PE=1 SV=3	0	YIAKDLMKV	Oxidation: 7	1,013 - 1,021	548.807	2	0.45	512.72	36.93	31.1	1
HEXB_HUMAN	Beta-hexosaminidase subunit beta OS=Homo sapiens OX=9606 GN=HEXB PE=1 SV=3	0	ALVVQVAEA		34 - 42	450.263	2	-0.08	429.24	53.08	70.2	2
HEXB_HUMAN	Beta-hexosaminidase subunit beta OS=Homo sapiens OX=9606 GN=HEXB PE=1 SV=3	0	LPRPPMLLAL		8 - 17	560.849	2	-0.23	487.78	75.83	33.5	1
HEXB_HUMAN	Beta-hexosaminidase subunit beta OS=Homo sapiens OX=9606 GN=HEXB PE=1 SV=3	0	PRPPMLLALL	Oxidation: 5	9 - 18	568.847	2	0.92	534.96	69	25.4	1
HMCS1_HUMAN	Hydroxymethylglutaryl-CoA synthase, cytoplasmic OS=Homo sapiens OX=9606 GN=HMGCS1 PE=1 SV=2	0	SVYGSLASV		348 - 356	441.732	2	0.68	512.12	56.75	45.9	1
HMCS1_HUMAN	Hydroxymethylglutaryl-CoA synthase, cytoplasmic OS=Homo sapiens OX=9606 GN=HMGCS1 PE=1 SV=2	0	ALDKITASL		397 - 405	466.276	2	-1.43	522.12	52.22	44	1
HMCS1_HUMAN	Hydroxymethylglutaryl-CoA synthase, cytoplasmic OS=Homo sapiens OX=9606 GN=HMGCS1 PE=1 SV=2	0	TIIDKSKSV		96 - 104	495.794	2	-2.14	501.01	27.5	24.8	1
HMCS1_HUMAN	Hydroxymethylglutaryl-CoA synthase, cytoplasmic OS=Homo sapiens OX=9606 GN=HMGCS1 PE=1 SV=2	0	RPTGGVGAVAL		169 - 179	499.294	2	0.92	466.25	45.42	28.2	1
HMCS1_HUMAN	Hydroxymethylglutaryl-CoA synthase, cytoplasmic OS=Homo sapiens OX=9606 GN=HMGCS1 PE=1 SV=2	0	SLFEGTWY		447 - 454	501.732	2	-0.74	609.46	75.7	24.5	1
HMCS1_HUMAN	Hydroxymethylglutaryl-CoA synthase, cytoplasmic OS=Homo sapiens OX=9606 GN=HMGCS1 PE=1 SV=2	0	WPKDVGIVAL		13 - 22	549.322	2	0.39	387.36	67.97	42.2	3
HMCS1_HUMAN	Hydroxymethylglutaryl-CoA synthase, cytoplasmic OS=Homo sapiens OX=9606 GN=HMGCS1 PE=1 SV=2	0	SLFEGTWYL		447 - 455	558.275	2	1.45	164.91	85.07	38.4	2
HMCS1_HUMAN	Hydroxymethylglutaryl-CoA synthase, cytoplasmic OS=Homo sapiens OX=9606 GN=HMGCS1 PE=1 SV=2	0	SLFEGTWYLV		447 - 456	607.809	2	0.58	378.04	87.53	29.5	1
HMCS1_HUMAN	Hydroxymethylglutaryl-CoA synthase, cytoplasmic OS=Homo sapiens OX=9606 GN=HMGCS1 PE=1 SV=2	0	SLFEGTWYLVRV		447 - 458	735.392	2	-0.82	367.44	80.47	26.2	1
HNRL2_HUMAN	Heterogeneous nuclear ribonucleoprotein U-like protein 2 OS=Homo sapiens OX=9606 GN=HNRNPUL2 PE=1 SV=1	0	SLLRVGWSV		312 - 320	508.798	2	-0.02	466.91	65.33	40.1	1
HNRPK_HUMAN	Heterogeneous nuclear ribonucleoprotein K OS=Homo sapiens OX=9606 GN=HNRNPK PE=1 SV=1	0	SLAGGIIGV		154 - 162	393.74	2	0.61	600.62	64.57	21.2	1
HNRPK_HUMAN	Heterogeneous nuclear ribonucleoprotein K OS=Homo sapiens OX=9606 GN=HNRNPK PE=1 SV=1	0	VPDSSGPERIL		78 - 88	585.311	2	-0.58	395.63	46.98	47.1	3
HNRPM_HUMAN	Heterogeneous nuclear ribonucleoprotein M OS=Homo sapiens OX=9606 GN=HNRNPM PE=1 SV=3	0	IPNEIIHAL		189 - 197	510.298	2	-0.63	389.89	59.57	61.9	1
HS71A_HUMAN	Heat shock 70 kDa protein 1A OS=Homo sapiens OX=9606 GN=HSPA1A PE=1 SV=1	0	RLIGDAAKNQV		49 - 59	395.563	3	0.38	615.47	31.32	23.6	1
HS71A_HUMAN	Heat shock 70 kDa protein 1A OS=Homo sapiens OX=9606 GN=HSPA1A PE=1 SV=1	0	LLDVAPLSL		393 - 401	470.789	2	-0.14	561.3	76.98	30.8	1
HS71A_HUMAN	Heat shock 70 kDa protein 1A OS=Homo sapiens OX=9606 GN=HSPA1A PE=1 SV=1	0	AMTKDNNLL	Oxidation: 2	448 - 456	518.261	2	0.5	512.36	36.32	24.4	1
HS71A_HUMAN	Heat shock 70 kDa protein 1A OS=Homo sapiens OX=9606 GN=HSPA1A PE=1 SV=1	0	LLLDVAPLSL		392 - 401	527.331	2	-0.57	624.61	85.45	20.3	1
HS71A_HUMAN	Heat shock 70 kDa protein 1A OS=Homo sapiens OX=9606 GN=HSPA1A PE=1 SV=1	0	ILMGDKSENV	Oxidation: 3	379 - 388	561.279	2	0.66	542.6	31.5	30.8	2
HS71A_HUMAN	Heat shock 70 kDa protein 1A OS=Homo sapiens OX=9606 GN=HSPA1A PE=1 SV=1	0	LIFDLGGGTFDV		196 - 207	627.324	2	0.33	572.04	85.95	44.2	2
HS71A_HUMAN	Heat shock 70 kDa protein 1A OS=Homo sapiens OX=9606 GN=HSPA1A PE=1 SV=1	0	SILTIDDGIFEV		208 - 219	661.348	2	-0.4	464.7	82.93	26.3	1
HS71A_HUMAN	Heat shock 70 kDa protein 1A OS=Homo sapiens OX=9606 GN=HSPA1A PE=1 SV=1	0	VTFDIDANGILNV		476 - 488	695.865	2	1.82	512.95	78.62	23.5	1
HS90A_HUMAN	Heat shock protein HSP 90-alpha OS=Homo sapiens OX=9606 GN=HSP90AA1 PE=1 SV=5	0	YLVAEKVTV		142 - 150	511.299	2	-2.27	583.33	50.13	27.7	1
HS90A_HUMAN	Heat shock protein HSP 90-alpha OS=Homo sapiens OX=9606 GN=HSP90AA1 PE=1 SV=5	0	FQAEIAQLMSL	Oxidation: 9	22 - 32	633.825	2	2.87	474.4	70.05	20.5	1
HSP7C_HUMAN	Heat shock cognate 71 kDa protein OS=Homo sapiens OX=9606 GN=HSPA8 PE=1 SV=1	0	RLIGDAAKNQV		49 - 59	395.563	3	0.38	615.47	31.32	23.6	1
HSP7C_HUMAN	Heat shock cognate 71 kDa protein OS=Homo sapiens OX=9606 GN=HSPA8 PE=1 SV=1	0	LLDVTPLSL		393 - 401	485.795	2	0.04	568.49	77.27	22	1
HSP7C_HUMAN	Heat shock cognate 71 kDa protein OS=Homo sapiens OX=9606 GN=HSPA8 PE=1 SV=1	0	AMTKDNNLL	Oxidation: 2	448 - 456	518.261	2	0.5	512.36	36.32	24.4	1
HSP7C_HUMAN	Heat shock cognate 71 kDa protein OS=Homo sapiens OX=9606 GN=HSPA8 PE=1 SV=1	0	LIFDLGGGTFDV		196 - 207	627.324	2	0.33	572.04	85.95	44.2	2
HSP7C_HUMAN	Heat shock cognate 71 kDa protein OS=Homo sapiens OX=9606 GN=HSPA8 PE=1 SV=1	0	VTFDIDANGILNV		476 - 488	695.865	2	1.82	512.95	78.62	23.5	1
HTR5B_HUMAN	HEAT repeat-containing protein 5B OS=Homo sapiens OX=9606 GN=HEATR5B PE=1 SV=2	0	GLLEIVTSV		445 - 453	465.779	2	-0.11	680.01	80.07	53.2	2
HTR5B_HUMAN	HEAT repeat-containing protein 5B OS=Homo sapiens OX=9606 GN=HEATR5B PE=1 SV=2	0	VAVALPFQL		472 - 480	479.29	2	-4.59	720.08	33.87	21.7	1
HTR5B_HUMAN	HEAT repeat-containing protein 5B OS=Homo sapiens OX=9606 GN=HEATR5B PE=1 SV=2	0	GEMLKVGGSV		290 - 299	488.763	2	4.78	613.68	40.55	20.8	1
HTRA1_HUMAN	Serine protease HTRA1 OS=Homo sapiens OX=9606 GN=HTRA1 PE=1 SV=1	0	HRPPVIVL		143 - 150	465.798	2	-0.18	486.57	47.6	22.1	1
HTRA1_HUMAN	Serine protease HTRA1 OS=Homo sapiens OX=9606 GN=HTRA1 PE=1 SV=1	0	HRPPVIVLQ		143 - 151	529.826	2	-2.1	544.31	41.58	27.6	1
HTRA1_HUMAN	Serine protease HTRA1 OS=Homo sapiens OX=9606 GN=HTRA1 PE=1 SV=1	0	IPRAALLPLL		3 - 12	538.863	2	0.02	586.92	75.58	41.3	1
HYEP_HUMAN	Epoxide hydrolase 1 OS=Homo sapiens OX=9606 GN=EPHX1 PE=1 SV=1	0	SLDDLLTNV		350 - 358	495.261	2	0.52	499.88	72.13	60.1	1
IBPL1_HUMAN	Insulin-like growth factor-binding protein-like 1 OS=Homo sapiens OX=9606 GN=IGFBPL1 PE=2 SV=1	0	LLLPLLPPLSP		14 - 24	586.887	2	0.63	676.9	92.37	45.2	2
IBPL1_HUMAN	Insulin-like growth factor-binding protein-like 1 OS=Homo sapiens OX=9606 GN=IGFBPL1 PE=2 SV=1	0	LLLPLLPPLSPS		14 - 25	630.402	2	-0.14	387.95	89.37	44.8	2
IBPL1_HUMAN	Insulin-like growth factor-binding protein-like 1 OS=Homo sapiens OX=9606 GN=IGFBPL1 PE=2 SV=1	0	LLLPLLPPLSPSLG		14 - 27	715.456	2	0.87	109.02	93.57	47.1	1
ID4_HUMAN	DNA-binding protein inhibitor ID-4 OS=Homo sapiens OX=9606 GN=ID4 PE=1 SV=1	0	APPRTPLTAL		134 - 143	518.812	2	0.89	440.04	53.37	44	1
IDI1_HUMAN	Isopentenyl-diphosphate Delta-isomerase 1 OS=Homo sapiens OX=9606 GN=IDI1 PE=1 SV=2	0	FLFNTENKL		57 - 65	563.301	2	0.25	456.89	61.68	48	1
IF172_HUMAN	Intraflagellar transport protein 172 homolog OS=Homo sapiens OX=9606 GN=IFT172 PE=1 SV=2	0	FMNPHLISV	Oxidation: 2	435 - 443	537.276	2	-0.1	437.5	54.45	29.4	1
IF172_HUMAN	Intraflagellar transport protein 172 homolog OS=Homo sapiens OX=9606 GN=IFT172 PE=1 SV=2	0	GNAFMKAVEL	Oxidation: 5	835 - 844	548.275	2	-6.1	474.09	51.58	29	2
IF172_HUMAN	Intraflagellar transport protein 172 homolog OS=Homo sapiens OX=9606 GN=IFT172 PE=1 SV=2	0	GLWEEAYRV		1,069 - 1,077	561.783	2	0.61	448.47	61.47	39.5	1
IF172_HUMAN	Intraflagellar transport protein 172 homolog OS=Homo sapiens OX=9606 GN=IFT172 PE=1 SV=2	0	YLIDIKTIAI		461 - 470	581.857	2	-1.16	431.43	74.02	21.7	1
IF1AX_HUMAN	Eukaryotic translation initiation factor 1A, X-chromosomal OS=Homo sapiens OX=9606 GN=EIF1AX PE=1 SV=2	0	NKADVILKY		87 - 95	532.312	2	1.19	269.85	42.78	37.6	1
IF2G_HUMAN	Eukaryotic translation initiation factor 2 subunit 3 OS=Homo sapiens OX=9606 GN=EIF2S3 PE=1 SV=3	0	ALPEIFTEL		363 - 371	516.785	2	1.43	379.07	82.78	37.6	1
IF4B_HUMAN	Eukaryotic translation initiation factor 4B OS=Homo sapiens OX=9606 GN=EIF4B PE=1 SV=2	0	LPKSPPYTAF		90 - 99	560.806	2	1.05	525.43	54.57	41.2	4
IF4G1_HUMAN	Eukaryotic translation initiation factor 4 gamma 1 OS=Homo sapiens OX=9606 GN=EIF4G1 PE=1 SV=4	0	VLMTEDIKL		719 - 727	531.299	2	0.58	413.35	61.52	55.2	1
IF4G1_HUMAN	Eukaryotic translation initiation factor 4 gamma 1 OS=Homo sapiens OX=9606 GN=EIF4G1 PE=1 SV=4	0	VLMTEDIKL	Oxidation: 3	719 - 727	539.297	2	0.07	470.94	54.58	55.8	2
IF4G3_HUMAN	Eukaryotic translation initiation factor 4 gamma 3 OS=Homo sapiens OX=9606 GN=EIF4G3 PE=1 SV=2	0	SPTFLRAL		1,459 - 1,466	452.766	2	-0.22	427.51	60.93	28.9	1
IF4G3_HUMAN	Eukaryotic translation initiation factor 4 gamma 3 OS=Homo sapiens OX=9606 GN=EIF4G3 PE=1 SV=2	0	VLLSEILHL		1,354 - 1,362	518.823	2	-0.64	424.43	80.68	26.8	1
IF4G3_HUMAN	Eukaryotic translation initiation factor 4 gamma 3 OS=Homo sapiens OX=9606 GN=EIF4G3 PE=1 SV=2	0	LLSEILHLL		1,355 - 1,363	525.832	2	0.75	410.34	84.75	50.2	1
IF4G3_HUMAN	Eukaryotic translation initiation factor 4 gamma 3 OS=Homo sapiens OX=9606 GN=EIF4G3 PE=1 SV=2	0	ILENPPEEMKL	Oxidation: 9	389 - 399	664.842	2	-0.32	324.25	44.45	48	3
IFT27_HUMAN	Intraflagellar transport protein 27 homolog OS=Homo sapiens OX=9606 GN=IFT27 PE=1 SV=1	0	GMDLVVKTV		41 - 49	481.275	2	3.49	472.66	53.43	35.5	1
IFT27_HUMAN	Intraflagellar transport protein 27 homolog OS=Homo sapiens OX=9606 GN=IFT27 PE=1 SV=1	0	GMDLVVKTV	Oxidation: 2	41 - 49	489.271	2	0.03	555.75	42.4	47.8	2
IFT27_HUMAN	Intraflagellar transport protein 27 homolog OS=Homo sapiens OX=9606 GN=IFT27 PE=1 SV=1	0	KLWESPNVL		77 - 85	543.304	2	1.41	563.42	58.9	45.5	1
IFT46_HUMAN	Intraflagellar transport protein 46 homolog OS=Homo sapiens OX=9606 GN=IFT46 PE=1 SV=1	0	SLAEYIDMI	Oxidation: 8	235 - 243	535.758	2	1.42	479.02	73.23	37.4	1
IKZF5_HUMAN	Zinc finger protein Pegasus OS=Homo sapiens OX=9606 GN=IKZF5 PE=1 SV=1	0	YLNDFTHEI		211 - 219	576.273	2	0.76	404.01	57.83	45.9	1
IL12A_HUMAN	Interleukin-12 subunit alpha OS=Homo sapiens OX=9606 GN=IL12A PE=1 SV=2	0	VLLDHLSLA		14 - 22	490.793	2	0.67	352.29	62.17	47.3	1
IMA1_HUMAN	Importin subunit alpha-1 OS=Homo sapiens OX=9606 GN=KPNA2 PE=1 SV=1	0	GLVPFLVSV		377 - 385	465.786	2	-0.23	506.46	86.12	21.7	2
IMA1_HUMAN	Importin subunit alpha-1 OS=Homo sapiens OX=9606 GN=KPNA2 PE=1 SV=1	0	GPNERIGMV	Oxidation: 8	281 - 289	494.748	2	0.29	483.68	33.93	30.6	1
IMA1_HUMAN	Importin subunit alpha-1 OS=Homo sapiens OX=9606 GN=KPNA2 PE=1 SV=1	0	SLIEKYFSV		490 - 498	543.298	2	0.74	434.57	67.45	40.4	1
IMA1_HUMAN	Importin subunit alpha-1 OS=Homo sapiens OX=9606 GN=KPNA2 PE=1 SV=1	0	GPNERIGMVV	Oxidation: 8	281 - 290	544.282	2	0.56	504.51	40.87	27.1	1
IMA5_HUMAN	Importin subunit alpha-5 OS=Homo sapiens OX=9606 GN=KPNA1 PE=1 SV=3	0	ALQSLLHLL		339 - 347	504.316	2	0.07	497.41	78.35	39.9	1
IMA5_HUMAN	Importin subunit alpha-5 OS=Homo sapiens OX=9606 GN=KPNA1 PE=1 SV=3	0	VMDSKIVQV		434 - 442	509.785	2	2.18	421.62	45.9	24.7	1
IMA5_HUMAN	Importin subunit alpha-5 OS=Homo sapiens OX=9606 GN=KPNA1 PE=1 SV=3	0	VMDSKIVQV	Oxidation: 2	434 - 442	517.781	2	-0.3	461.43	39.35	36.8	2
IMA5_HUMAN	Importin subunit alpha-5 OS=Homo sapiens OX=9606 GN=KPNA1 PE=1 SV=3	0	TVMDSKIVQV	Oxidation: 3	433 - 442	568.305	2	0.18	361.09	41.15	26.5	1
IMA5_HUMAN	Importin subunit alpha-5 OS=Homo sapiens OX=9606 GN=KPNA1 PE=1 SV=3	0	DLNQQQYIF		518 - 526	584.781	2	-6.71	599.69	51.52	21.1	1
IMB1_HUMAN	Importin subunit beta-1 OS=Homo sapiens OX=9606 GN=KPNB1 PE=1 SV=2	0	KPFLGIGL		651 - 658	422.768	2	0.43	767.09	67.28	59.7	2
IMDH2_HUMAN	Inosine-5'-monophosphate dehydrogenase 2 OS=Homo sapiens OX=9606 GN=IMPDH2 PE=1 SV=2	0	NLIDAGVDALRV		312 - 323	628.353	2	-0.87	421.19	69.63	51.3	1
INF2_HUMAN	Inverted formin-2 OS=Homo sapiens OX=9606 GN=INF2 PE=1 SV=2	0	ALDTSNVMV	Oxidation: 8	131 - 139	483.234	2	0.1	694.54	45.78	40.1	1
INF2_HUMAN	Inverted formin-2 OS=Homo sapiens OX=9606 GN=INF2 PE=1 SV=2	0	DAVTPGPQPTLEQL		1,051 - 1,064	733.383	2	3.86	459.23	75.07	20.4	1
INP4A_HUMAN	Type I inositol 3,4-bisphosphate 4-phosphatase OS=Homo sapiens OX=9606 GN=INPP4A PE=1 SV=1	0	SLINQMTQV	Oxidation: 6	107 - 115	525.268	2	-0.22	526.57	46.37	46	1
INSI1_HUMAN	Insulin-induced gene 1 protein OS=Homo sapiens OX=9606 GN=INSIG1 PE=1 SV=3	0	KLDFANNVQL		180 - 189	581.317	2	0.96	425.17	58.3	40.2	1
INSI1_HUMAN	Insulin-induced gene 1 protein OS=Homo sapiens OX=9606 GN=INSIG1 PE=1 SV=3	0	TLFPEEVIATI		112 - 122	616.844	2	2.19	356.94	84.05	32.9	1
INT14_HUMAN	Integrator complex subunit 14 OS=Homo sapiens OX=9606 GN=INTS14 PE=1 SV=2	0	SMFGKLIDL		199 - 207	512.281	2	0.03	532.54	73.93	35	1
INT14_HUMAN	Integrator complex subunit 14 OS=Homo sapiens OX=9606 GN=INTS14 PE=1 SV=2	0	SMFGKLIDL	Oxidation: 2	199 - 207	520.279	2	0.46	502.28	65.33	43.1	1
IPO7_HUMAN	Importin-7 OS=Homo sapiens OX=9606 GN=IPO7 PE=1 SV=1	0	APRVLQQTL		318 - 326	513.308	2	-1.72	501.29	45.97	21.7	1
IPO7_HUMAN	Importin-7 OS=Homo sapiens OX=9606 GN=IPO7 PE=1 SV=1	0	TLLSDTKYLEM	Oxidation: 11	707 - 717	665.333	2	-1.16	435.3	56.28	41.3	1
IQCB1_HUMAN	IQ calmodulin-binding motif-containing protein 1 OS=Homo sapiens OX=9606 GN=IQCB1 PE=1 SV=1	0	ILDEVIFKL		210 - 218	545.332	2	0.35	321.97	75.32	48.8	1
IQCB1_HUMAN	IQ calmodulin-binding motif-containing protein 1 OS=Homo sapiens OX=9606 GN=IQCB1 PE=1 SV=1	0	SPMSDVVSREL	Oxidation: 3	472 - 482	618.299	2	-2.24	420.29	45.03	24.9	2
IRS4_HUMAN	Insulin receptor substrate 4 OS=Homo sapiens OX=9606 GN=IRS4 PE=1 SV=1	0	IPRANPLSL		982 - 990	490.798	2	-1.14	636.8	53.6	24.2	1
IRS4_HUMAN	Insulin receptor substrate 4 OS=Homo sapiens OX=9606 GN=IRS4 PE=1 SV=1	0	YMPMAPQNV	Oxidation: 2, 4	717 - 725	541.737	2	1.34	456.83	39.27	21.3	2
IRS4_HUMAN	Insulin receptor substrate 4 OS=Homo sapiens OX=9606 GN=IRS4 PE=1 SV=1	0	IFNSAMTPAMA	Oxidation: 10	1,020 - 1,030	585.268	2	-2.87	505.83	72.07	21.1	1
IRS4_HUMAN	Insulin receptor substrate 4 OS=Homo sapiens OX=9606 GN=IRS4 PE=1 SV=1	0	IRYDAETGRIY		1,036 - 1,046	678.848	2	-0.93	431.9	45.43	30.9	2
ISCA2_HUMAN	Iron-sulfur cluster assembly 2 homolog, mitochondrial OS=Homo sapiens OX=9606 GN=ISCA2 PE=1 SV=2	0	RLLEITEGSEFL		59 - 70	703.882	2	2.62	510.53	68.9	49.9	1
ISOC1_HUMAN	Isochorismatase domain-containing protein 1 OS=Homo sapiens OX=9606 GN=ISOC1 PE=1 SV=3	0	VLFGVETHV		206 - 214	500.777	2	0.16	363.26	57.63	39.8	1
ITPR1_HUMAN	Inositol 1,4,5-trisphosphate receptor type 1 OS=Homo sapiens OX=9606 GN=ITPR1 PE=1 SV=3	0	TLLNVIKSV		2,434 - 2,442	493.816	2	0.59	501.71	64.97	58.8	1
ITPR1_HUMAN	Inositol 1,4,5-trisphosphate receptor type 1 OS=Homo sapiens OX=9606 GN=ITPR1 PE=1 SV=3	0	AEIDTFVSL		613 - 621	497.76	2	2.86	378.21	64.93	26	1
IVD_HUMAN	Isovaleryl-CoA dehydrogenase, mitochondrial OS=Homo sapiens OX=9606 GN=IVD PE=1 SV=2	0	KLYEIGAGTSEV		401 - 412	633.83	2	-3.63	451.7	49.08	29.3	1
JARD2_HUMAN	Protein Jumonji OS=Homo sapiens OX=9606 GN=JARID2 PE=1 SV=2	0	GIAGSLKTV		51 - 59	423.258	2	-0.51	620.22	42.35	46.3	1
JHD2C_HUMAN	Probable JmjC domain-containing histone demethylation protein 2C OS=Homo sapiens OX=9606 GN=JMJD1C PE=1 SV=2	0	FLDDVVHSL		242 - 250	522.772	2	0.6	406.62	64.58	57.3	1
JIP4_HUMAN	C-Jun-amino-terminal kinase-interacting protein 4 OS=Homo sapiens OX=9606 GN=SPAG9 PE=1 SV=4	0	RLWVGTGNGV		1,157 - 1,166	529.791	2	-0.12	444.39	50.98	51.2	1
JIP4_HUMAN	C-Jun-amino-terminal kinase-interacting protein 4 OS=Homo sapiens OX=9606 GN=SPAG9 PE=1 SV=4	0	RLWVGTGNGVIISI		1,157 - 1,170	742.933	2	0.63	411.11	73.27	23.4	1
JMJD8_HUMAN	JmjC domain-containing protein 8 OS=Homo sapiens OX=9606 GN=JMJD8 PE=1 SV=2	0	APASRLLAL		2 - 10	456.287	2	-0.1	405.03	57.45	44.2	1
K1C10_HUMAN	Keratin, type I cytoskeletal 10 OS=Homo sapiens OX=9606 GN=KRT10 PE=1 SV=6	0	ALEEQLQQIR		413 - 422	614.339	2	1.85	256.36	48.25	26.1	1
K1C10_HUMAN	Keratin, type I cytoskeletal 10 OS=Homo sapiens OX=9606 GN=KRT10 PE=1 SV=6	0	SSSKGSLGGGFSSGGF		37 - 52	709.832	2	1.17	389.47	51.92	33.2	1
K1C10_HUMAN	Keratin, type I cytoskeletal 10 OS=Homo sapiens OX=9606 GN=KRT10 PE=1 SV=6	0	LQIDNARLAADDF		222 - 234	731.371	2	1.22	292.03	59.5	39.4	2
K1C10_HUMAN	Keratin, type I cytoskeletal 10 OS=Homo sapiens OX=9606 GN=KRT10 PE=1 SV=6	0	LEGEGSSGGGGRGGGSF		453 - 469	734.327	2	0.86	384.6	32.1	35.2	1
K1C17_HUMAN	Keratin, type I cytoskeletal 17 OS=Homo sapiens OX=9606 GN=KRT17 PE=1 SV=2	0	AGGEKATMQNL	Oxidation: 8	81 - 91	568.277	2	4.61	409.26	78.9	27.3	1
K1C17_HUMAN	Keratin, type I cytoskeletal 17 OS=Homo sapiens OX=9606 GN=KRT17 PE=1 SV=2	0	LQIDNARLAADDF		157 - 169	731.371	2	1.22	292.03	59.5	39.4	2
K1C9_HUMAN	Keratin, type I cytoskeletal 9 OS=Homo sapiens OX=9606 GN=KRT9 PE=1 SV=3	0	SLGGGFGGGSR		85 - 95	476.236	2	-0.64	471.43	35.15	22.1	1
K1C9_HUMAN	Keratin, type I cytoskeletal 9 OS=Homo sapiens OX=9606 GN=KRT9 PE=1 SV=3	0	GGGGGGLGSGGSIR		16 - 29	544.775	2	-1.86	497.04	29.1	25.3	1
K1C9_HUMAN	Keratin, type I cytoskeletal 9 OS=Homo sapiens OX=9606 GN=KRT9 PE=1 SV=3	0	GGGGGGGLGSGGSIR		15 - 29	573.287	2	0.37	479.76	29.08	38.1	1
K1C9_HUMAN	Keratin, type I cytoskeletal 9 OS=Homo sapiens OX=9606 GN=KRT9 PE=1 SV=3	0	RSGGGGGGGLGSGGSIRSSY		13 - 32	575.947	3	-0.09	356.79	34.6	46.2	1
K1C9_HUMAN	Keratin, type I cytoskeletal 9 OS=Homo sapiens OX=9606 GN=KRT9 PE=1 SV=3	0	SRSGGGGGGGLGSGGSIRSSY		12 - 32	604.957	3	-0.18	422.77	34.6	67.8	1
K1C9_HUMAN	Keratin, type I cytoskeletal 9 OS=Homo sapiens OX=9606 GN=KRT9 PE=1 SV=3	0	SGGGGGGGLGSGGSIR		14 - 29	616.803	2	0.52	241.05	29.13	73.9	1
K1C9_HUMAN	Keratin, type I cytoskeletal 9 OS=Homo sapiens OX=9606 GN=KRT9 PE=1 SV=3	0	LSRSGGGGGGGLGSGGSIRSSY		11 - 32	642.651	3	-2.51	351.31	36.8	25.8	1
K1C9_HUMAN	Keratin, type I cytoskeletal 9 OS=Homo sapiens OX=9606 GN=KRT9 PE=1 SV=3	0	SRSGGGGGGGLGSGGSI		12 - 28	660.82	2	758.55	502.77	33.88	41.5	2
K1C9_HUMAN	Keratin, type I cytoskeletal 9 OS=Homo sapiens OX=9606 GN=KRT9 PE=1 SV=3	0	YLSRSGGGGGGGLGSGGSIRSSY		10 - 32	697.009	3	3.26	439.25	40.35	43.8	1
K1C9_HUMAN	Keratin, type I cytoskeletal 9 OS=Homo sapiens OX=9606 GN=KRT9 PE=1 SV=3	0	SGGGGGGGLGSGGSIRSS		14 - 31	704.342	2	719.88	335.07	28.38	38.1	1
K1C9_HUMAN	Keratin, type I cytoskeletal 9 OS=Homo sapiens OX=9606 GN=KRT9 PE=1 SV=3	0	EEANNDLENKIQ		175 - 186	708.833	2	-1.15	370.18	36.38	20.1	1
K1C9_HUMAN	Keratin, type I cytoskeletal 9 OS=Homo sapiens OX=9606 GN=KRT9 PE=1 SV=3	0	SYGGGEEASGSGGGYGGGSGKSSHS		599 - 623	725.965	3	-0.79	408.45	23.32	29.5	1
K1C9_HUMAN	Keratin, type I cytoskeletal 9 OS=Homo sapiens OX=9606 GN=KRT9 PE=1 SV=3	0	GGGGGGGLGSGGSIRSSY		15 - 32	741.85	2	-0.16	370.31	39.42	51.3	1
K1C9_HUMAN	Keratin, type I cytoskeletal 9 OS=Homo sapiens OX=9606 GN=KRT9 PE=1 SV=3	0	GSYGGGEEASGSGGGYGGGSGKSSHS		598 - 623	744.969	3	-4.31	445.96	23.45	42.1	1
K22E_HUMAN	Keratin, type II cytoskeletal 2 epidermal OS=Homo sapiens OX=9606 GN=KRT2 PE=1 SV=2	0	AFGGSGGRGSSSGGGY		517 - 532	680.796	2	-1.75	406.48	30.68	29.3	1
K22E_HUMAN	Keratin, type II cytoskeletal 2 epidermal OS=Homo sapiens OX=9606 GN=KRT2 PE=1 SV=2	0	GSGGGSGGRYGSGGGSKGGSISGGGY		564 - 589	707.656	3	477.7	494.85	29.33	21.4	2
K2C1_HUMAN	Keratin, type II cytoskeletal 1 OS=Homo sapiens OX=9606 GN=KRT1 PE=1 SV=6	0	GGGGRGSYGSGGSSY		545 - 559	436.189	3	769.19	1586.5	85.85	26.6	1
K2C1_HUMAN	Keratin, type II cytoskeletal 1 OS=Homo sapiens OX=9606 GN=KRT1 PE=1 SV=6	0	AQYEDIAQK		356 - 364	533.264	2	-0.65	435.54	31.47	25.7	1
K2C1_HUMAN	Keratin, type II cytoskeletal 1 OS=Homo sapiens OX=9606 GN=KRT1 PE=1 SV=6	0	RSGGGFSSGSAGI		12 - 24	570.275	2	-0.94	471.28	38.65	30.4	1
K2C1_HUMAN	Keratin, type II cytoskeletal 1 OS=Homo sapiens OX=9606 GN=KRT1 PE=1 SV=6	0	GGGGGSFGAGGGFGSR		50 - 65	642.789	2	-0.39	460.6	40.37	23.3	1
K2C1_HUMAN	Keratin, type II cytoskeletal 1 OS=Homo sapiens OX=9606 GN=KRT1 PE=1 SV=6	0	YRSGGGFSSGSAGI		11 - 24	651.806	2	-2.59	423.16	42.25	27.6	1
K2C1_HUMAN	Keratin, type II cytoskeletal 1 OS=Homo sapiens OX=9606 GN=KRT1 PE=1 SV=6	0	SMDNNRSLDLDSIIAEVK	Oxidation: 2	338 - 355	679.336	3	-1.39	516.26	68.05	41.1	1
K2C1_HUMAN	Keratin, type II cytoskeletal 1 OS=Homo sapiens OX=9606 GN=KRT1 PE=1 SV=6	0	HTTISGGGSRGGGGGGYGSGGSSY		509 - 532	691.645	3	9.71	424.64	29.3	25.2	1
K2C1_HUMAN	Keratin, type II cytoskeletal 1 OS=Homo sapiens OX=9606 GN=KRT1 PE=1 SV=6	0	GSGGGSYGSGGGGGGHGSY		560 - 578	757.801	2	4.23	432.22	25.75	21.1	1
K2C1_HUMAN	Keratin, type II cytoskeletal 1 OS=Homo sapiens OX=9606 GN=KRT1 PE=1 SV=6	0	GGGSRGGGGGGYGSGGSSY		514 - 532	767.819	2	650.55	432.71	26.98	23.1	1
KAD2_HUMAN	Adenylate kinase 2, mitochondrial OS=Homo sapiens OX=9606 GN=AK2 PE=1 SV=2	0	LLDGFPRTV		97 - 105	509.29	2	-0.19	459.37	58.87	21.6	1
KAD2_HUMAN	Adenylate kinase 2, mitochondrial OS=Homo sapiens OX=9606 GN=AK2 PE=1 SV=2	0	FLLDGFPRTV		96 - 105	582.824	2	-0.32	291.12	71.12	47.1	3
KAP1_HUMAN	cAMP-dependent protein kinase type I-beta regulatory subunit OS=Homo sapiens OX=9606 GN=PRKAR1B PE=1 SV=4	0	KMYEEFLSKV		244 - 253	637.328	2	-1.23	271.69	56.58	37.9	1
KAP1_HUMAN	cAMP-dependent protein kinase type I-beta regulatory subunit OS=Homo sapiens OX=9606 GN=PRKAR1B PE=1 SV=4	0	KMYEEFLSKV	Oxidation: 2	244 - 253	645.326	2	0.08	300.49	51.03	47.4	1
KBP_HUMAN	KIF1-binding protein OS=Homo sapiens OX=9606 GN=KIF1BP PE=1 SV=1	0	ALLEEVKAL		41 - 49	493.3	2	0.49	442.93	61.07	62.3	1
KDEL1_HUMAN	KDEL motif-containing protein 1 OS=Homo sapiens OX=9606 GN=KDELC1 PE=1 SV=1	0	KMPDVELFV	Oxidation: 2	226 - 234	547.284	2	0.27	582.15	62.07	37.8	1
KDM1A_HUMAN	Lysine-specific histone demethylase 1A OS=Homo sapiens OX=9606 GN=KDM1A PE=1 SV=2	0	KPVSLGQAL		404 - 412	456.78	2	0.76	484.67	46.58	34.4	1
KDM1A_HUMAN	Lysine-specific histone demethylase 1A OS=Homo sapiens OX=9606 GN=KDM1A PE=1 SV=2	0	ALLSGLREA		814 - 822	465.274	2	0.09	468.16	51.12	36	1
KDM1A_HUMAN	Lysine-specific histone demethylase 1A OS=Homo sapiens OX=9606 GN=KDM1A PE=1 SV=2	0	NRLLEATSY		383 - 391	533.78	2	0.95	451.24	46.32	43.4	1
KDM1A_HUMAN	Lysine-specific histone demethylase 1A OS=Homo sapiens OX=9606 GN=KDM1A PE=1 SV=2	0	QLWLDNPKI		219 - 227	563.817	2	1	336.52	62.73	27.6	1
KGUA_HUMAN	Guanylate kinase OS=Homo sapiens OX=9606 GN=GUK1 PE=1 SV=2	0	VLDVDLQGV		99 - 107	479.266	2	-0.7	481.22	63.58	36.2	1
KIF11_HUMAN	Kinesin-like protein KIF11 OS=Homo sapiens OX=9606 GN=KIF11 PE=1 SV=2	0	TVLQELINV		619 - 627	514.804	2	1.23	452.31	78.53	48.9	1
KIF11_HUMAN	Kinesin-like protein KIF11 OS=Homo sapiens OX=9606 GN=KIF11 PE=1 SV=2	0	YISEENFRV		399 - 407	578.785	2	0.08	520.35	53.45	20.5	1
KLH21_HUMAN	Kelch-like protein 21 OS=Homo sapiens OX=9606 GN=KLHL21 PE=1 SV=4	0	SLAVLGGKLYV		506 - 516	560.341	2	-1.57	569.8	66.77	39.2	1
KLHL5_HUMAN	Kelch-like protein 5 OS=Homo sapiens OX=9606 GN=KLHL5 PE=2 SV=3	0	VLDDKLYVV		511 - 519	532.305	2	-0.29	544.41	57.73	38.2	1
KLHL7_HUMAN	Kelch-like protein 7 OS=Homo sapiens OX=9606 GN=KLHL7 PE=1 SV=2	0	KLLAGFMGV	Oxidation: 7	25 - 33	476.27	2	-1.24	544.87	57.47	34.2	2
KPB2_HUMAN	Phosphorylase b kinase regulatory subunit alpha, liver isoform OS=Homo sapiens OX=9606 GN=PHKA2 PE=1 SV=1	0	HPIQVQPGRIL		469 - 479	629.374	2	-1.95	543.24	46.73	35.1	1
KPCI_HUMAN	Protein kinase C iota type OS=Homo sapiens OX=9606 GN=PRKCI PE=1 SV=2	0	SRLFFVIEY		326 - 334	587.319	2	-0.3	418.88	76.52	23.1	1
KPCI_HUMAN	Protein kinase C iota type OS=Homo sapiens OX=9606 GN=PRKCI PE=1 SV=2	0	GLQDFDLLRV		250 - 259	588.325	2	0.41	374.03	71.92	39.8	1
KRA52_HUMAN	Keratin-associated protein 5-2 OS=Homo sapiens OX=9606 GN=KRTAP5-2 PE=1 SV=1	0	SCCQSSCCKPCCC		131 - 143	452.129	3	-7.95	946.45	4.4	23.4	1
KTAP2_HUMAN	Keratinocyte-associated protein 2 OS=Homo sapiens OX=9606 GN=KRTCAP2 PE=1 SV=2	0	ALFASGLIHRV		82 - 92	592.351	2	0.95	448.25	57.57	49.9	1
LAMA3_HUMAN	Laminin subunit alpha-3 OS=Homo sapiens OX=9606 GN=LAMA3 PE=1 SV=2	0	ATARDPGAAAGLSLH		34 - 48	704.873	2	712.84	500.69	66.1	36	1
LBR_HUMAN	Lamin-B receptor OS=Homo sapiens OX=9606 GN=LBR PE=1 SV=2	0	SLFQGVEFHYV		312 - 322	663.33	2	-0.51	468.43	70.93	37.6	1
LEMD2_HUMAN	LEM domain-containing protein 2 OS=Homo sapiens OX=9606 GN=LEMD2 PE=1 SV=1	0	ALLELLHEL		268 - 276	525.812	2	-2.27	479.96	79.87	43	1
LIN7A_HUMAN	Protein lin-7 homolog A OS=Homo sapiens OX=9606 GN=LIN7A PE=1 SV=2	0	SPIYISRII		130 - 138	531.321	2	-0.63	325.88	64.3	34.6	1
LONF3_HUMAN	LON peptidase N-terminal domain and RING finger protein 3 OS=Homo sapiens OX=9606 GN=LONRF3 PE=1 SV=1	0	NHFGPMPEKDADPQMNP		695 - 711	642.622	3	529.46	575.27	19.02	29.1	1
LONP2_HUMAN	Lon protease homolog 2, peroxisomal OS=Homo sapiens OX=9606 GN=LONP2 PE=1 SV=1	0	SLQSTILGV		51 - 59	459.272	2	7.82	523.83	67.75	47.5	2
LONP2_HUMAN	Lon protease homolog 2, peroxisomal OS=Homo sapiens OX=9606 GN=LONP2 PE=1 SV=1	0	ILLDNDHYAM		337 - 346	602.786	2	-1.91	417.88	55.18	26.5	1
LONP2_HUMAN	Lon protease homolog 2, peroxisomal OS=Homo sapiens OX=9606 GN=LONP2 PE=1 SV=1	0	ILLDNDHYAM	Oxidation: 10	337 - 346	610.785	2	0.18	499.07	45.3	31.2	1
LRBA_HUMAN	Lipopolysaccharide-responsive and beige-like anchor protein OS=Homo sapiens OX=9606 GN=LRBA PE=1 SV=4	0	VMFNFPDPATV	Oxidation: 2	2,163 - 2,173	627.298	2	0.49	415.36	71.43	31.9	1
LRCC1_HUMAN	Leucine-rich repeat and coiled-coil domain-containing protein 1 OS=Homo sapiens OX=9606 GN=LRRCC1 PE=1 SV=2	0	SLDSTLHAV		40 - 48	471.748	2	-1.45	562.71	47.98	40.8	1
LRP6_HUMAN	Low-density lipoprotein receptor-related protein 6 OS=Homo sapiens OX=9606 GN=LRP6 PE=1 SV=2	0	LLRAAPLLL		16 - 24	490.336	2	-1.08	751.67	78.43	37.3	2
LTN1_HUMAN	E3 ubiquitin-protein ligase listerin OS=Homo sapiens OX=9606 GN=LTN1 PE=1 SV=6	0	EASPEVLGV		1,212 - 1,220	450.733	2	-8.75	624.72	40.48	25.1	1
LTN1_HUMAN	E3 ubiquitin-protein ligase listerin OS=Homo sapiens OX=9606 GN=LTN1 PE=1 SV=6	0	KLADISINYV		596 - 605	568.322	2	1	446.17	59.23	39.5	1
M3K15_HUMAN	Mitogen-activated protein kinase kinase kinase 15 OS=Homo sapiens OX=9606 GN=MAP3K15 PE=1 SV=2	0	ILWEEQNQV		1,018 - 1,026	579.793	2	-0.26	404.4	59.53	55.6	1
MACF1_HUMAN	Microtubule-actin cross-linking factor 1, isoforms 1/2/3/5 OS=Homo sapiens OX=9606 GN=MACF1 PE=1 SV=4	0	VLLESQVIM	Oxidation: 9	1,578 - 1,586	350.195	3	946.94	886.12	30.2	22.3	1
MACF1_HUMAN	Microtubule-actin cross-linking factor 1, isoforms 1/2/3/5 OS=Homo sapiens OX=9606 GN=MACF1 PE=1 SV=4	0	GLIDRQVTV		1,760 - 1,768	500.793	2	-0.27	453.21	48.55	27.7	1
MACF1_HUMAN	Microtubule-actin cross-linking factor 1, isoforms 1/2/3/5 OS=Homo sapiens OX=9606 GN=MACF1 PE=1 SV=4	0	ALLDWVTSV		3,754 - 3,762	502.277	2	0.75	345.41	82.12	52.7	1
MAGD2_HUMAN	Melanoma-associated antigen D2 OS=Homo sapiens OX=9606 GN=MAGED2 PE=1 SV=2	0	YSLEKVFGI		326 - 334	528.293	2	0.71	412.27	71.08	46.1	2
MAT2B_HUMAN	Methionine adenosyltransferase 2 subunit beta OS=Homo sapiens OX=9606 GN=MAT2B PE=1 SV=1	0	ILYGEVEKL		184 - 192	532.306	2	0.5	362.98	55.55	44.5	1
MB12A_HUMAN	Multivesicular body subunit 12A OS=Homo sapiens OX=9606 GN=MVB12A PE=1 SV=1	0	APASFGKSF		38 - 46	456.235	2	-0.26	397.38	45.13	46.9	1
MCM6_HUMAN	DNA replication licensing factor MCM6 OS=Homo sapiens OX=9606 GN=MCM6 PE=1 SV=1	0	NPRFGGKEL		307 - 315	509.278	2	0.29	450.49	35.88	20.9	1
MCM6_HUMAN	DNA replication licensing factor MCM6 OS=Homo sapiens OX=9606 GN=MCM6 PE=1 SV=1	0	VPKTTGEGTSL		376 - 386	545.293	2	-0.19	470.47	31.9	50.2	1
MCM7_HUMAN	DNA replication licensing factor MCM7 OS=Homo sapiens OX=9606 GN=MCM7 PE=1 SV=4	0	QLLSYIDRL		389 - 397	560.822	2	0.82	501.46	68.43	40.3	1
MD2L1_HUMAN	Mitotic spindle assembly checkpoint protein MAD2A OS=Homo sapiens OX=9606 GN=MAD2L1 PE=1 SV=1	0	AIQDEIRSV		123 - 131	515.781	2	1.68	408.1	47.43	31.9	1
MD2L1_HUMAN	Mitotic spindle assembly checkpoint protein MAD2A OS=Homo sapiens OX=9606 GN=MAD2L1 PE=1 SV=1	0	ELIKYLNNV		60 - 68	553.315	2	-1.56	563.59	57.88	28.3	1
MDN1_HUMAN	Midasin OS=Homo sapiens OX=9606 GN=MDN1 PE=1 SV=2	0	SPGVGKTSL		1,754 - 1,762	423.24	2	-0.5	564.11	32.77	34.1	1
MDN1_HUMAN	Midasin OS=Homo sapiens OX=9606 GN=MDN1 PE=1 SV=2	0	GPASVGKTSL		2,066 - 2,075	458.757	2	-2.61	549.2	34.03	38.8	1
MDN1_HUMAN	Midasin OS=Homo sapiens OX=9606 GN=MDN1 PE=1 SV=2	0	SLADDSVLERL		1,471 - 1,481	609.322	2	0.05	306.75	63.65	76.2	1
MDN1_HUMAN	Midasin OS=Homo sapiens OX=9606 GN=MDN1 PE=1 SV=2	0	LLDLLERNAEAI		69 - 80	685.39	2	2.7	401.6	82.03	26.4	1
MED12_HUMAN	Mediator of RNA polymerase II transcription subunit 12 OS=Homo sapiens OX=9606 GN=MED12 PE=1 SV=4	0	SLLENIAKA		1,377 - 1,385	479.782	2	-0.97	613.72	56.17	38.5	1
MED12_HUMAN	Mediator of RNA polymerase II transcription subunit 12 OS=Homo sapiens OX=9606 GN=MED12 PE=1 SV=4	0	GLIDFAIQL		888 - 896	495.287	2	-0.09	498.1	86.62	22.3	1
MED12_HUMAN	Mediator of RNA polymerase II transcription subunit 12 OS=Homo sapiens OX=9606 GN=MED12 PE=1 SV=4	0	LDMLSVLIN		1,583 - 1,591	509.29	2	8.49	455	59.25	28.3	1
MED12_HUMAN	Mediator of RNA polymerase II transcription subunit 12 OS=Homo sapiens OX=9606 GN=MED12 PE=1 SV=4	0	SLLSQQPFL		1,474 - 1,482	516.789	2	-1.88	545.02	73.28	21.2	1
MED12_HUMAN	Mediator of RNA polymerase II transcription subunit 12 OS=Homo sapiens OX=9606 GN=MED12 PE=1 SV=4	0	SLYSQVHQI		1,502 - 1,510	537.783	2	0.06	403.68	49.42	33	1
MED12_HUMAN	Mediator of RNA polymerase II transcription subunit 12 OS=Homo sapiens OX=9606 GN=MED12 PE=1 SV=4	0	LLLEDLIRC		1,141 - 1,149	544.315	2	4.02	486.56	77.12	23.9	1
MED12_HUMAN	Mediator of RNA polymerase II transcription subunit 12 OS=Homo sapiens OX=9606 GN=MED12 PE=1 SV=4	0	MQSNNELFTTV		1,572 - 1,582	642.302	2	1.65	352.87	47.78	21.7	1
MED23_HUMAN	Mediator of RNA polymerase II transcription subunit 23 OS=Homo sapiens OX=9606 GN=MED23 PE=1 SV=2	0	VPQESRFNL		748 - 756	545.288	2	-0.19	366.76	49.07	20.2	1
MED23_HUMAN	Mediator of RNA polymerase II transcription subunit 23 OS=Homo sapiens OX=9606 GN=MED23 PE=1 SV=2	0	ALADFLPVMKL	Oxidation: 9	388 - 398	617.348	2	-2.33	434.64	71.85	50.5	1
MEP50_HUMAN	Methylosome protein 50 OS=Homo sapiens OX=9606 GN=WDR77 PE=1 SV=1	0	FVFGDENGTVSL		228 - 239	642.809	2	0.08	410.14	71.17	44.7	1
METH_HUMAN	Methionine synthase OS=Homo sapiens OX=9606 GN=MTR PE=1 SV=2	0	KPRVPPATAF		342 - 351	542.318	2	-1.6	447.58	37.12	34.1	6
METK2_HUMAN	S-adenosylmethionine synthase isoform type-2 OS=Homo sapiens OX=9606 GN=MAT2A PE=1 SV=1	0	YKTCNVLVAL		101 - 110	562.309	2	-5.56	622.14	59.57	44.3	2
METK2_HUMAN	S-adenosylmethionine synthase isoform type-2 OS=Homo sapiens OX=9606 GN=MAT2A PE=1 SV=1	0	YLDEDTIYHL		235 - 244	641.304	2	0.78	254.64	62.53	46.2	1
MGST3_HUMAN	Microsomal glutathione S-transferase 3 OS=Homo sapiens OX=9606 GN=MGST3 PE=1 SV=1	0	YKVEYPIMY		36 - 44	603.299	2	0.21	411.72	61.37	41.4	1
MGST3_HUMAN	Microsomal glutathione S-transferase 3 OS=Homo sapiens OX=9606 GN=MGST3 PE=1 SV=1	0	YKVEYPIMY	Oxidation: 8	36 - 44	611.298	2	1.96	441.61	55.6	32.2	1
MID51_HUMAN	Mitochondrial dynamics protein MID51 OS=Homo sapiens OX=9606 GN=MIEF1 PE=1 SV=1	0	QLTNVILHL		384 - 392	525.819	2	0.28	456.85	67.62	34.4	1
MIER2_HUMAN	Mesoderm induction early response protein 2 OS=Homo sapiens OX=9606 GN=MIER2 PE=1 SV=2	0	GLIGIGDVNPFL		510 - 521	607.843	2	0.16	355.41	86.15	28.8	1
MINT_HUMAN	Msx2-interacting protein OS=Homo sapiens OX=9606 GN=SPEN PE=1 SV=1	0	SPRPSGPGPSSF		3,025 - 3,036	586.79	2	2.01	636.28	38.98	30.3	1
MINT_HUMAN	Msx2-interacting protein OS=Homo sapiens OX=9606 GN=SPEN PE=1 SV=1	0	VLYNEIEYAQA		557 - 567	656.824	2	-0.51	424.57	57.63	37.6	1
MINT_HUMAN	Msx2-interacting protein OS=Homo sapiens OX=9606 GN=SPEN PE=1 SV=1	0	SPRGEAQKLLEL		1,857 - 1,868	670.88	2	-1.1	285.18	54.38	29.7	1
ML12A_HUMAN	Myosin regulatory light chain 12A OS=Homo sapiens OX=9606 GN=MYL12A PE=1 SV=2	0	LTTMGDRF	Oxidation: 4	126 - 133	478.729	2	-0.49	546.96	36.23	31.9	1
ML12A_HUMAN	Myosin regulatory light chain 12A OS=Homo sapiens OX=9606 GN=MYL12A PE=1 SV=2	0	FTRILKHGAKDKDD		158 - 171	548.632	3	-2.52	458.17	17.85	22.2	1
ML12A_HUMAN	Myosin regulatory light chain 12A OS=Homo sapiens OX=9606 GN=MYL12A PE=1 SV=2	0	NYIEFTRIL		154 - 162	584.822	2	0.17	380.2	70.45	39.3	1
ML12A_HUMAN	Myosin regulatory light chain 12A OS=Homo sapiens OX=9606 GN=MYL12A PE=1 SV=2	0	MMNEAPGPINF	Oxidation: 1, 2	72 - 82	626.771	2	0.25	524.01	58.07	34	1
ML12A_HUMAN	Myosin regulatory light chain 12A OS=Homo sapiens OX=9606 GN=MYL12A PE=1 SV=2	0	LTTMGDRFTDE	Oxidation: 4	126 - 136	651.289	2	1.78	270.06	37.13	27.6	1
ML12A_HUMAN	Myosin regulatory light chain 12A OS=Homo sapiens OX=9606 GN=MYL12A PE=1 SV=2	0	FGEKLNGTDPEDVIRNAF		89 - 106	674.669	3	-0.75	334.26	67.25	22.1	1
ML12A_HUMAN	Myosin regulatory light chain 12A OS=Homo sapiens OX=9606 GN=MYL12A PE=1 SV=2	0	DEEATGTIQEDYL		110 - 122	742.326	2	0.41	382.44	58.52	37.6	1
MOV10_HUMAN	Helicase MOV-10 OS=Homo sapiens OX=9606 GN=MOV10 PE=1 SV=2	0	TLVEAIKQV		533 - 541	500.805	2	-0.46	515.83	52.47	37	1
MOV10_HUMAN	Helicase MOV-10 OS=Homo sapiens OX=9606 GN=MOV10 PE=1 SV=2	0	FVDGLTFKV		437 - 445	513.287	2	0.09	425.01	66.17	38.4	1
MOV10_HUMAN	Helicase MOV-10 OS=Homo sapiens OX=9606 GN=MOV10 PE=1 SV=2	0	GLDDIKDLKV		853 - 862	558.319	2	-0.11	454.61	54.8	44.2	2
MPCP_HUMAN	Phosphate carrier protein, mitochondrial OS=Homo sapiens OX=9606 GN=SLC25A3 PE=1 SV=2	0	LPRPPPPEM	Oxidation: 9	342 - 350	525.276	2	-0.33	358.57	33.2	49.4	4
MPP2_HUMAN	MAGUK p55 subfamily member 2 OS=Homo sapiens OX=9606 GN=MPP2 PE=1 SV=3	0	IMWDPDRYGTTV	Oxidation: 2	395 - 406	735.34	2	-0.03	276.71	56.53	45.5	1
MSTO1_HUMAN	Protein misato homolog 1 OS=Homo sapiens OX=9606 GN=MSTO1 PE=1 SV=1	0	VLSSDGVWRV		124 - 133	559.303	2	-0.44	368.36	57.25	41.9	1
MTMR5_HUMAN	Myotubularin-related protein 5 OS=Homo sapiens OX=9606 GN=SBF1 PE=1 SV=4	0	MPRYADASGRNTL	Oxidation: 1	1,253 - 1,265	489.905	3	0.19	343.28	32.22	43.1	2
MTREX_HUMAN	Exosome RNA helicase MTR4 OS=Homo sapiens OX=9606 GN=MTREX PE=1 SV=3	0	SPTIGKQL		544 - 551	422.25	2	-0.5	844.21	36.67	28.3	1
MTREX_HUMAN	Exosome RNA helicase MTR4 OS=Homo sapiens OX=9606 GN=MTREX PE=1 SV=3	0	ILFSEGLIKA		469 - 478	545.83	2	0.91	427.23	65.28	42.2	1
MYCBP_HUMAN	c-Myc-binding protein OS=Homo sapiens OX=9606 GN=MYCBP PE=1 SV=3	0	GVLDTLTKV		22 - 30	473.284	2	-0.15	391.7	60.98	47.9	1
MYCBP_HUMAN	c-Myc-binding protein OS=Homo sapiens OX=9606 GN=MYCBP PE=1 SV=3	0	VLDTLTKVLV		23 - 32	550.85	2	0.68	480.6	64.85	22.7	1
MYO1B_HUMAN	Unconventional myosin-Ib OS=Homo sapiens OX=9606 GN=MYO1B PE=1 SV=3	0	SLLDNMIGV	Oxidation: 6	9 - 17	489.252	2	-0.84	434.39	62.67	47.5	1
MYO1B_HUMAN	Unconventional myosin-Ib OS=Homo sapiens OX=9606 GN=MYO1B PE=1 SV=3	0	YLGLLENVRV		618 - 627	588.342	2	-1.05	352.83	69.75	23.3	1
MYOME_HUMAN	Myomegalin OS=Homo sapiens OX=9606 GN=PDE4DIP PE=1 SV=3	0	SKKGLKAYSL		2,023 - 2,032	365.893	3	916.73	744.84	51.13	21.2	1
MYOME_HUMAN	Myomegalin OS=Homo sapiens OX=9606 GN=PDE4DIP PE=1 SV=3	0	KLNEMSYEL	Oxidation: 5	261 - 269	571.774	2	1.21	446.51	45.97	42.2	2
MYOME_HUMAN	Myomegalin OS=Homo sapiens OX=9606 GN=PDE4DIP PE=1 SV=3	0	MVLMEGLCSEQGRRGSTLASS	Oxidation: 1, 4	1,306 - 1,326	749.013	3	436.95	708.64	119.88	20.1	1
MZT1_HUMAN	Mitotic-spindle organizing protein 1 OS=Homo sapiens OX=9606 GN=MZT1 PE=1 SV=2	0	ALSSVIKEL		59 - 67	480.292	2	0.41	562.47	60.13	64.8	2
MZT1_HUMAN	Mitotic-spindle organizing protein 1 OS=Homo sapiens OX=9606 GN=MZT1 PE=1 SV=2	0	VLLEISRILNTGL		27 - 39	720.944	2	1.87	397.61	80.8	27.2	1
NB5R1_HUMAN	NADH-cytochrome b5 reductase 1 OS=Homo sapiens OX=9606 GN=CYB5R1 PE=1 SV=1	0	LLTYTGKGHF		152 - 161	379.539	3	-6.05	982.63	90.73	21.2	1
NB5R1_HUMAN	NADH-cytochrome b5 reductase 1 OS=Homo sapiens OX=9606 GN=CYB5R1 PE=1 SV=1	0	TLLDPNEKYLL		39 - 49	659.866	2	0.36	367.97	66.72	51.9	1
NELFA_HUMAN	Negative elongation factor A OS=Homo sapiens OX=9606 GN=NELFA PE=1 SV=3	0	KLLDISELDMV		255 - 265	638.351	2	5.62	493.34	72.85	28	1
NELFA_HUMAN	Negative elongation factor A OS=Homo sapiens OX=9606 GN=NELFA PE=1 SV=3	0	KLLDISELDMV	Oxidation: 10	255 - 265	646.345	2	0.23	428.39	67.3	53	1
NELFD_HUMAN	Negative elongation factor C/D OS=Homo sapiens OX=9606 GN=NELFCD PE=1 SV=2	0	YIMEPSIFNTL	Oxidation: 3	56 - 66	672.33	2	-1.16	395.85	77.65	47.1	1
NFIP1_HUMAN	NEDD4 family-interacting protein 1 OS=Homo sapiens OX=9606 GN=NDFIP1 PE=1 SV=1	0	SLIKWILIV		156 - 164	542.86	2	-0.84	512.96	85.53	38.5	1
NFYC_HUMAN	Nuclear transcription factor Y subunit gamma OS=Homo sapiens OX=9606 GN=NFYC PE=1 SV=3	0	KMISAEAPVLF	Oxidation: 2	59 - 69	408.223	3	816.55	641.14	60.43	22	1
NFYC_HUMAN	Nuclear transcription factor Y subunit gamma OS=Homo sapiens OX=9606 GN=NFYC PE=1 SV=3	0	KLDEDVKMI	Oxidation: 8	53 - 61	553.792	2	-0.42	290.87	36.13	46.6	2
NGF_HUMAN	Beta-nerve growth factor OS=Homo sapiens OX=9606 GN=NGF PE=1 SV=3	0	VMVLGEVNIN	Oxidation: 2	157 - 166	552.291	2	-2.26	561.78	88.65	32.5	1
NOG1_HUMAN	Nucleolar GTP-binding protein 1 OS=Homo sapiens OX=9606 GN=GTPBP4 PE=1 SV=3	0	TLTEEGVIKV		322 - 331	544.814	2	1.04	400.27	51.7	48.2	1
NOL11_HUMAN	Nucleolar protein 11 OS=Homo sapiens OX=9606 GN=NOL11 PE=1 SV=1	0	ALLNAILHSA		586 - 595	511.803	2	0.04	486	67.92	60.1	1
NOMO1_HUMAN	Nodal modulator 1 OS=Homo sapiens OX=9606 GN=NOMO1 PE=1 SV=5	0	NLDNPIQTV		1,082 - 1,090	507.267	2	-0.21	370.36	54.12	27.9	1
NOMO1_HUMAN	Nodal modulator 1 OS=Homo sapiens OX=9606 GN=NOMO1 PE=1 SV=5	0	KLIPLLLQL		1,179 - 1,187	525.869	2	1.42	526.87	81.38	38.6	1
NOP56_HUMAN	Nucleolar protein 56 OS=Homo sapiens OX=9606 GN=NOP56 PE=1 SV=4	0	VIAEILRGV		117 - 125	485.309	2	0.72	288.11	61.63	64.7	2
NOP56_HUMAN	Nucleolar protein 56 OS=Homo sapiens OX=9606 GN=NOP56 PE=1 SV=4	0	GVIAEILRGV		116 - 125	513.819	2	-0.18	475.04	75.47	45.2	2
NPC1_HUMAN	NPC intracellular cholesterol transporter 1 OS=Homo sapiens OX=9606 GN=NPC1 PE=1 SV=2	0	AVGVDNIFIL		696 - 705	530.807	2	3.07	545.54	71.78	22.4	1
NPC1_HUMAN	NPC intracellular cholesterol transporter 1 OS=Homo sapiens OX=9606 GN=NPC1 PE=1 SV=2	0	EDYVDPVTNQ		127 - 136	590.767	2	854.7	498.89	68.62	23.7	1
NPC1_HUMAN	NPC intracellular cholesterol transporter 1 OS=Homo sapiens OX=9606 GN=NPC1 PE=1 SV=2	0	YMVDYFKSI	Oxidation: 2	871 - 879	591.281	2	-0.2	465.38	61	37.9	1
NSF1C_HUMAN	NSFL1 cofactor p47 OS=Homo sapiens OX=9606 GN=NSFL1C PE=1 SV=2	0	APSDNRVTSF		66 - 75	547.267	2	-0.77	339.84	39.08	41.1	1
NSMA3_HUMAN	Sphingomyelin phosphodiesterase 4 OS=Homo sapiens OX=9606 GN=SMPD4 PE=1 SV=3	0	YKFDFPVSY		144 - 152	583.282	2	0.54	412.62	67.35	40.7	2
NSUN2_HUMAN	tRNA (cytosine(34)-C(5))-methyltransferase OS=Homo sapiens OX=9606 GN=NSUN2 PE=1 SV=2	0	RLAQEGIYTL		602 - 611	582.325	2	-0.01	479.67	54.92	45.6	1
NU107_HUMAN	Nuclear pore complex protein Nup107 OS=Homo sapiens OX=9606 GN=NUP107 PE=1 SV=1	0	SGFGEISSPVI		4 - 14	546.778	2	-7.14	586	45.43	22.9	1
NU107_HUMAN	Nuclear pore complex protein Nup107 OS=Homo sapiens OX=9606 GN=NUP107 PE=1 SV=1	0	GLDPLGYEIQL		915 - 925	609.325	2	0.54	332.17	79.62	43.1	2
NU155_HUMAN	Nuclear pore complex protein Nup155 OS=Homo sapiens OX=9606 GN=NUP155 PE=1 SV=1	0	GLSETILAV		139 - 147	451.764	2	0.49	459.23	68.02	49.9	1
NU155_HUMAN	Nuclear pore complex protein Nup155 OS=Homo sapiens OX=9606 GN=NUP155 PE=1 SV=1	0	ALYSKGILL		411 - 419	489.305	2	0.64	405.4	60.85	22.4	1
NU155_HUMAN	Nuclear pore complex protein Nup155 OS=Homo sapiens OX=9606 GN=NUP155 PE=1 SV=1	0	RFYEGVVEL		924 - 932	556.295	2	4	604.67	60.63	21.7	1
NU155_HUMAN	Nuclear pore complex protein Nup155 OS=Homo sapiens OX=9606 GN=NUP155 PE=1 SV=1	0	ALYNWLIQV		1,038 - 1,046	560.315	2	1.94	471.73	86.23	32	1
NU205_HUMAN	Nuclear pore complex protein Nup205 OS=Homo sapiens OX=9606 GN=NUP205 PE=1 SV=3	0	ALLDRIVSV		1,498 - 1,506	493.306	2	0.49	493.07	62.78	42.5	2
NU205_HUMAN	Nuclear pore complex protein Nup205 OS=Homo sapiens OX=9606 GN=NUP205 PE=1 SV=3	0	ALLTGIISKA		1,674 - 1,683	493.816	2	-0.58	545.7	61.17	43.3	1
NU205_HUMAN	Nuclear pore complex protein Nup205 OS=Homo sapiens OX=9606 GN=NUP205 PE=1 SV=3	0	LEVFYKLL		766 - 773	512.811	2	7.58	463.38	64.95	20.2	1
NU205_HUMAN	Nuclear pore complex protein Nup205 OS=Homo sapiens OX=9606 GN=NUP205 PE=1 SV=3	0	LLIGHLERV		248 - 256	525.327	2	0.41	362.72	51.05	22	1
NU205_HUMAN	Nuclear pore complex protein Nup205 OS=Homo sapiens OX=9606 GN=NUP205 PE=1 SV=3	0	HLLNESPML	Oxidation: 8	808 - 816	535.271	2	0.29	571.79	48.27	42.7	2
NUDC_HUMAN	Nuclear migration protein nudC OS=Homo sapiens OX=9606 GN=NUDC PE=1 SV=1	0	WLIEDGKVV		233 - 241	529.798	2	0.8	367.5	59.43	30.4	1
NUDC_HUMAN	Nuclear migration protein nudC OS=Homo sapiens OX=9606 GN=NUDC PE=1 SV=1	0	WLIEDGKVVTV		233 - 243	629.856	2	0.28	360.81	62.12	53.5	1
NYNRI_HUMAN	Protein NYNRIN OS=Homo sapiens OX=9606 GN=NYNRIN PE=2 SV=3	0	GPQFARHVL		1,682 - 1,690	342.194	3	-1.02	729.52	40.28	20.8	1
NYNRI_HUMAN	Protein NYNRIN OS=Homo sapiens OX=9606 GN=NYNRIN PE=2 SV=3	0	TLADIIARL		1,487 - 1,495	493.306	2	0.92	471.22	80.22	49.9	2
NYNRI_HUMAN	Protein NYNRIN OS=Homo sapiens OX=9606 GN=NYNRIN PE=2 SV=3	0	TPQEAANQLVRVGSNNQDGMD		276 - 296	749.017	3	447.67	770.34	117.27	21	1
ORML1_HUMAN	ORM1-like protein 1 OS=Homo sapiens OX=9606 GN=ORMDL1 PE=1 SV=1	0	TLTNIIHNL		50 - 58	519.801	2	0.77	414	63.33	38.5	1
ORML1_HUMAN	ORM1-like protein 1 OS=Homo sapiens OX=9606 GN=ORMDL1 PE=1 SV=1	0	GMYVFLHAV	Oxidation: 2	59 - 67	526.766	2	0.93	410.11	60.27	40.1	1
ORML2_HUMAN	ORM1-like protein 2 OS=Homo sapiens OX=9606 GN=ORMDL2 PE=1 SV=2	0	TLTNVIHNL		50 - 58	512.793	2	-0.26	572.52	57.68	33.5	1
ORML2_HUMAN	ORM1-like protein 2 OS=Homo sapiens OX=9606 GN=ORMDL2 PE=1 SV=2	0	ATYVFLHTV		59 - 67	525.785	2	1.36	397.18	60.5	46.9	1
ORML3_HUMAN	ORM1-like protein 3 OS=Homo sapiens OX=9606 GN=ORMDL3 PE=1 SV=1	0	GMYIFLHTV		59 - 67	540.782	2	1.42	360.85	69.82	58.9	1
ORML3_HUMAN	ORM1-like protein 3 OS=Homo sapiens OX=9606 GN=ORMDL3 PE=1 SV=1	0	GMYIFLHTV	Oxidation: 2	59 - 67	548.778	2	-1.09	306.54	61.75	44.6	1
PAQR4_HUMAN	Progestin and adipoQ receptor family member 4 OS=Homo sapiens OX=9606 GN=PAQR4 PE=2 SV=3	0	ALLGGLVNV		213 - 221	428.269	2	1.14	521.3	74.55	43.5	1
PARP1_HUMAN	Poly [ADP-ribose] polymerase 1 OS=Homo sapiens OX=9606 GN=PARP1 PE=1 SV=4	0	ILSPWGAEV		477 - 485	486.264	2	0.11	355.19	70.25	22.3	1
PARP1_HUMAN	Poly [ADP-ribose] polymerase 1 OS=Homo sapiens OX=9606 GN=PARP1 PE=1 SV=4	0	ILSEVQQAV		712 - 720	493.78	2	0.3	428.08	50.33	37.8	1
PARP1_HUMAN	Poly [ADP-ribose] polymerase 1 OS=Homo sapiens OX=9606 GN=PARP1 PE=1 SV=4	0	KPLSNMKIL	Oxidation: 6	388 - 396	530.315	2	-0.45	569.76	35.1	36.1	3
PASK_HUMAN	PAS domain-containing serine/threonine-protein kinase OS=Homo sapiens OX=9606 GN=PASK PE=1 SV=3	0	YTWEEVFRV		1,260 - 1,268	614.804	2	0.26	278.1	75.08	37.7	1
PCBP2_HUMAN	Poly(rC)-binding protein 2 OS=Homo sapiens OX=9606 GN=PCBP2 PE=1 SV=1	0	SLAQYLINV		345 - 353	510.79	2	0.84	416.25	76.6	64.2	2
PCD12_HUMAN	Protocadherin-12 OS=Homo sapiens OX=9606 GN=PCDH12 PE=1 SV=1	0	DSARKPGALSMS	Oxidation: 11	704 - 715	618.304	2	-2.93	556.22	71	32.3	1
PCNA_HUMAN	Proliferating cell nuclear antigen OS=Homo sapiens OX=9606 GN=PCNA PE=1 SV=1	0	SMSADVPLV	Oxidation: 2	228 - 236	467.731	2	-0.52	700.81	52.55	24.2	1
PCNA_HUMAN	Proliferating cell nuclear antigen OS=Homo sapiens OX=9606 GN=PCNA PE=1 SV=1	0	ALKDLINEA		18 - 26	493.779	2	0.06	626.63	53.97	42.8	1
PDE7A_HUMAN	High affinity cAMP-specific 3',5'-cyclic phosphodiesterase 7A OS=Homo sapiens OX=9606 GN=PDE7A PE=1 SV=2	0	RSHLDRGDLCLE		334 - 345	707.852	2	711.48	497.5	60.35	38.2	1
PDIA3_HUMAN	Protein disulfide-isomerase A3 OS=Homo sapiens OX=9606 GN=PDIA3 PE=1 SV=4	0	LLLAAARLAAA		14 - 24	527.342	2	-0.92	414.21	59.92	52.9	1
PDS5A_HUMAN	Sister chromatid cohesion protein PDS5 homolog A OS=Homo sapiens OX=9606 GN=PDS5A PE=1 SV=1	0	AMFGKLMTI	Oxidation: 2, 7	534 - 542	522.267	2	0.48	340.54	51.9	30	1
PDS5A_HUMAN	Sister chromatid cohesion protein PDS5 homolog A OS=Homo sapiens OX=9606 GN=PDS5A PE=1 SV=1	0	AIDPHLLLSV		274 - 283	539.319	2	0.14	426.28	69.67	37.5	1
PDS5A_HUMAN	Sister chromatid cohesion protein PDS5 homolog A OS=Homo sapiens OX=9606 GN=PDS5A PE=1 SV=1	0	FKLKSNDGEE		289 - 298	584.294	2	865.53	652.61	44.57	21	1
PDXD1_HUMAN	Pyridoxal-dependent decarboxylase domain-containing protein 1 OS=Homo sapiens OX=9606 GN=PDXDC1 PE=1 SV=2	0	KPTDKLRAL		331 - 339	347.885	3	0.25	570.63	31.9	37.8	1
PDXD1_HUMAN	Pyridoxal-dependent decarboxylase domain-containing protein 1 OS=Homo sapiens OX=9606 GN=PDXDC1 PE=1 SV=2	0	GIWLHVEGV		264 - 272	505.277	2	-0.59	431.97	65.25	23.5	1
PDXD1_HUMAN	Pyridoxal-dependent decarboxylase domain-containing protein 1 OS=Homo sapiens OX=9606 GN=PDXDC1 PE=1 SV=2	0	RLLENMTEV	Oxidation: 6	604 - 612	560.786	2	-2.16	552.75	39.88	25.1	1
PDXD1_HUMAN	Pyridoxal-dependent decarboxylase domain-containing protein 1 OS=Homo sapiens OX=9606 GN=PDXDC1 PE=1 SV=2	0	YLGLDGFVERI		347 - 357	641.346	2	1.32	394.35	74.57	37.7	1
PFD1_HUMAN	Prefoldin subunit 1 OS=Homo sapiens OX=9606 GN=PFDN1 PE=1 SV=2	0	NMYEGVGRMFI		59 - 69	658.81	2	0.01	493.56	68.87	21.4	1
PFD1_HUMAN	Prefoldin subunit 1 OS=Homo sapiens OX=9606 GN=PFDN1 PE=1 SV=2	0	NMYEGVGRMFI	Oxidation: 2	59 - 69	666.809	2	2.08	376.8	63.43	30.5	1
PFD1_HUMAN	Prefoldin subunit 1 OS=Homo sapiens OX=9606 GN=PFDN1 PE=1 SV=2	0	NMYEGVGRMFI	Oxidation: 2, 9	59 - 69	674.805	2	0.21	442.84	54.63	51.3	2
PHS_HUMAN	Pterin-4-alpha-carbinolamine dehydratase OS=Homo sapiens OX=9606 GN=PCBD1 PE=1 SV=2	0	NLASFIEQV		91 - 99	510.773	2	2.41	563.3	77.38	44.7	2
PIGP_HUMAN	Phosphatidylinositol N-acetylglucosaminyltransferase subunit P OS=Homo sapiens OX=9606 GN=PIGP PE=1 SV=4	0	IPALRDISI		132 - 140	499.306	2	0.05	470.56	62.83	47.3	1
PIM1_HUMAN	Serine/threonine-protein kinase pim-1 OS=Homo sapiens OX=9606 GN=PIM1 PE=1 SV=4	0	KLIDFGSGALL		183 - 193	567.332	2	0.37	373.48	69.92	58.4	1
PIPSL_HUMAN	Putative PIP5K1A and PSMD4-like protein OS=Homo sapiens OX=9606 GN=PIPSL PE=5 SV=1	0	KLTAFVNTL		637 - 645	503.8	2	0.14	394.92	58.75	25.3	1
PIPSL_HUMAN	Putative PIP5K1A and PSMD4-like protein OS=Homo sapiens OX=9606 GN=PIPSL PE=5 SV=1	0	SLLMSIHNI	Oxidation: 4	271 - 279	522.281	2	-0.28	376.19	59.58	30.7	2
PIPSL_HUMAN	Putative PIP5K1A and PSMD4-like protein OS=Homo sapiens OX=9606 GN=PIPSL PE=5 SV=1	0	TPDTGRILSKL		550 - 560	600.851	2	-0.03	395.26	50.17	34.5	2
PIPSL_HUMAN	Putative PIP5K1A and PSMD4-like protein OS=Homo sapiens OX=9606 GN=PIPSL PE=5 SV=1	0	VMQDPEFLQSV	Oxidation: 2	813 - 823	654.811	2	0.48	487.76	61.47	52.3	1
PKHD1_HUMAN	Fibrocystin OS=Homo sapiens OX=9606 GN=PKHD1 PE=1 SV=1	0	LVQSASLLL		3,519 - 3,527	472.295	2	1.36	688.73	55.02	46.9	1
PLAK_HUMAN	Junction plakoglobin OS=Homo sapiens OX=9606 GN=JUP PE=1 SV=3	0	NLMEQPIKV		5 - 13	536.297	2	0.59	476.89	53.73	26.9	1
PLAK_HUMAN	Junction plakoglobin OS=Homo sapiens OX=9606 GN=JUP PE=1 SV=3	0	NLMEQPIKV	Oxidation: 3	5 - 13	544.295	2	0.22	341.92	44.97	40	2
PLAK_HUMAN	Junction plakoglobin OS=Homo sapiens OX=9606 GN=JUP PE=1 SV=3	0	LLYQEGAKMAV	Oxidation: 9	254 - 264	619.826	2	-0.28	382.91	43.05	43.7	1
PLCH1_HUMAN	1-phosphatidylinositol 4,5-bisphosphate phosphodiesterase eta-1 OS=Homo sapiens OX=9606 GN=PLCH1 PE=1 SV=1	0	IFVHIT		849 - 854	365.218	2	-0.28	745.53	49.58	31.7	1
PLCH1_HUMAN	1-phosphatidylinositol 4,5-bisphosphate phosphodiesterase eta-1 OS=Homo sapiens OX=9606 GN=PLCH1 PE=1 SV=1	0	GLLNIEEIHQL		160 - 170	639.856	2	-1.03	408.08	69.5	33.9	1
PLPP7_HUMAN	Inactive phospholipid phosphatase 7 OS=Homo sapiens OX=9606 GN=PLPP7 PE=2 SV=1	0	TLAGQEVLMNL	Oxidation: 9	138 - 148	602.815	2	-0.71	517.49	67.62	54.1	2
PLSI_HUMAN	Plastin-1 OS=Homo sapiens OX=9606 GN=PLS1 PE=1 SV=2	0	KPHLVLGL		222 - 229	438.787	2	-0.26	563.68	52.68	41	2
PLSI_HUMAN	Plastin-1 OS=Homo sapiens OX=9606 GN=PLS1 PE=1 SV=2	0	GLLWQIIKV		228 - 236	535.342	2	0.56	425.33	79.77	38.9	1
PLST_HUMAN	Plastin-3 OS=Homo sapiens OX=9606 GN=PLS3 PE=1 SV=4	0	KPHLVLGL		223 - 230	438.787	2	-0.26	563.68	52.68	41	2
PLST_HUMAN	Plastin-3 OS=Homo sapiens OX=9606 GN=PLS3 PE=1 SV=4	0	ALPEDLVEV		602 - 610	492.767	2	1.01	477.21	66.65	29.8	3
PLST_HUMAN	Plastin-3 OS=Homo sapiens OX=9606 GN=PLS3 PE=1 SV=4	0	NLFNKYPAL		372 - 380	540.299	2	1.72	335.38	62.27	37.4	1
PLST_HUMAN	Plastin-3 OS=Homo sapiens OX=9606 GN=PLS3 PE=1 SV=4	0	FICDYELHEL		31 - 40	641.29	2	-7.08	280.47	71.77	39	1
PPP6_HUMAN	Serine/threonine-protein phosphatase 6 catalytic subunit OS=Homo sapiens OX=9606 GN=PPP6C PE=1 SV=1	0	FMFDEKLVTV		246 - 255	614.818	2	0.39	243.33	69.93	28.7	1
PPP6_HUMAN	Serine/threonine-protein phosphatase 6 catalytic subunit OS=Homo sapiens OX=9606 GN=PPP6C PE=1 SV=1	0	FMFDEKLVTV	Oxidation: 2	246 - 255	622.815	2	0.07	294.33	65.7	49.4	2
PPP6_HUMAN	Serine/threonine-protein phosphatase 6 catalytic subunit OS=Homo sapiens OX=9606 GN=PPP6C PE=1 SV=1	0	FMFDEKLVTVW	Oxidation: 2	246 - 256	715.854	2	-1.02	407.46	76.27	22.9	1
PRIO_HUMAN	Major prion protein OS=Homo sapiens OX=9606 GN=PRNP PE=1 SV=1	0	VLFSSPPVILL		233 - 243	592.868	2	0.22	382.68	87.77	48.1	1
PRKDC_HUMAN	DNA-dependent protein kinase catalytic subunit OS=Homo sapiens OX=9606 GN=PRKDC PE=1 SV=3	0	FRRIARRGSC		1,782 - 1,791	407.895	3	-3.16	783.58	70.77	28.6	1
PRKDC_HUMAN	DNA-dependent protein kinase catalytic subunit OS=Homo sapiens OX=9606 GN=PRKDC PE=1 SV=3	0	LMTKEISSV	Oxidation: 2	3,482 - 3,490	512.273	2	0.15	518.39	36.62	21.7	1
PRKDC_HUMAN	DNA-dependent protein kinase catalytic subunit OS=Homo sapiens OX=9606 GN=PRKDC PE=1 SV=3	0	ALESFLKQV		315 - 323	517.798	2	1.05	378.76	62.33	45.5	1
PRKDC_HUMAN	DNA-dependent protein kinase catalytic subunit OS=Homo sapiens OX=9606 GN=PRKDC PE=1 SV=3	0	GLIEWLENTV		3,801 - 3,810	587.312	2	0.64	520.79	91.18	28.5	1
PRKDC_HUMAN	DNA-dependent protein kinase catalytic subunit OS=Homo sapiens OX=9606 GN=PRKDC PE=1 SV=3	0	IMEFTTTLLN		1,341 - 1,350	592.309	2	847.34	537.21	59.87	24.4	1
PRKDC_HUMAN	DNA-dependent protein kinase catalytic subunit OS=Homo sapiens OX=9606 GN=PRKDC PE=1 SV=3	0	SLLDENNVSSYL		3,305 - 3,316	677.33	2	-0.09	462.16	70.72	31.7	1
PROS_HUMAN	Vitamin K-dependent protein S OS=Homo sapiens OX=9606 GN=PROS1 PE=1 SV=1	0	FLSKQQASQV		26 - 35	568.31	2	2.19	411.53	34.38	39.9	1
PROS_HUMAN	Vitamin K-dependent protein S OS=Homo sapiens OX=9606 GN=PROS1 PE=1 SV=1	0	FLSKQQASQVLV		26 - 37	674.386	2	1.21	429.83	51.02	46.9	1
PRP16_HUMAN	Pre-mRNA-splicing factor ATP-dependent RNA helicase PRP16 OS=Homo sapiens OX=9606 GN=DHX38 PE=1 SV=2	0	APAPRPSL		41 - 48	404.737	2	-0.52	719.4	34.53	28.6	1
PRP16_HUMAN	Pre-mRNA-splicing factor ATP-dependent RNA helicase PRP16 OS=Homo sapiens OX=9606 GN=DHX38 PE=1 SV=2	0	KLGDIMGV	Oxidation: 6	474 - 481	424.731	2	-0.11	654.7	44.27	37.2	1
PRP16_HUMAN	Pre-mRNA-splicing factor ATP-dependent RNA helicase PRP16 OS=Homo sapiens OX=9606 GN=DHX38 PE=1 SV=2	0	APAPRPSLL		41 - 49	461.279	2	-1.39	408.39	46.65	28	1
PRP17_HUMAN	Pre-mRNA-processing factor 17 OS=Homo sapiens OX=9606 GN=CDC40 PE=1 SV=1	0	HLDPAVKEV		71 - 79	504.28	2	1.35	492.2	32.13	38.1	1
PRP8_HUMAN	Pre-mRNA-processing-splicing factor 8 OS=Homo sapiens OX=9606 GN=PRPF8 PE=1 SV=2	0	MLDPLEVHL		1,868 - 1,876	533.785	2	2.36	749.84	71.37	21.1	1
PRP8_HUMAN	Pre-mRNA-processing-splicing factor 8 OS=Homo sapiens OX=9606 GN=PRPF8 PE=1 SV=2	0	MLDPLEVHL	Oxidation: 1	1,868 - 1,876	541.782	2	0.72	435.59	65.45	39.9	1
PRP8_HUMAN	Pre-mRNA-processing-splicing factor 8 OS=Homo sapiens OX=9606 GN=PRPF8 PE=1 SV=2	0	HLLDFPNIVI		1,875 - 1,884	590.84	2	0.37	411.89	79.67	37	2
PRP8_HUMAN	Pre-mRNA-processing-splicing factor 8 OS=Homo sapiens OX=9606 GN=PRPF8 PE=1 SV=2	0	VQWENSFVSV		1,168 - 1,177	597.793	2	-0.67	377.8	69.37	33.8	1
PRPS2_HUMAN	Ribose-phosphate pyrophosphokinase 2 OS=Homo sapiens OX=9606 GN=PRPS2 PE=1 SV=2	0	NLMELLIMI	Oxidation: 8	66 - 74	553.303	2	-0.36	450.26	96.23	62.2	2
PRPS2_HUMAN	Ribose-phosphate pyrophosphokinase 2 OS=Homo sapiens OX=9606 GN=PRPS2 PE=1 SV=2	0	NLMELLIMI	Oxidation: 3, 8	66 - 74	561.301	2	0.7	397.84	84.37	34.5	3
PSB3_HUMAN	Proteasome subunit beta type-3 OS=Homo sapiens OX=9606 GN=PSMB3 PE=1 SV=2	0	GLATDVQTV		55 - 63	452.243	2	1.43	524.39	47.23	55.9	3
PSB3_HUMAN	Proteasome subunit beta type-3 OS=Homo sapiens OX=9606 GN=PSMB3 PE=1 SV=2	0	KPYTLMSMV	Oxidation: 6, 8	83 - 91	551.27	2	0.24	414.43	41.02	20.7	1
PSD13_HUMAN	26S proteasome non-ATPase regulatory subunit 13 OS=Homo sapiens OX=9606 GN=PSMD13 PE=1 SV=2	0	SLVEIILHV		75 - 83	511.815	2	-0.68	548.74	81.77	35	1
PSD13_HUMAN	26S proteasome non-ATPase regulatory subunit 13 OS=Homo sapiens OX=9606 GN=PSMD13 PE=1 SV=2	0	FISEFEHRV		63 - 71	582.295	2	-0.62	445.57	47.1	25.9	1
PSD13_HUMAN	26S proteasome non-ATPase regulatory subunit 13 OS=Homo sapiens OX=9606 GN=PSMD13 PE=1 SV=2	0	QDPCFAQGDGLI		46 - 57	632.793	2	799.51	649.9	41.27	20.4	1
PSDE_HUMAN	26S proteasome non-ATPase regulatory subunit 14 OS=Homo sapiens OX=9606 GN=PSMD14 PE=1 SV=1	0	FVDDYTVRV		61 - 69	557.282	2	-0.52	330.2	53.57	50.7	1
PTPA_HUMAN	Serine/threonine-protein phosphatase 2A activator OS=Homo sapiens OX=9606 GN=PTPA PE=1 SV=3	0	VPSWSKVNQGL		316 - 326	607.829	2	-1.03	354.06	52.25	40.8	1
PUF60_HUMAN	Poly(U)-binding-splicing factor PUF60 OS=Homo sapiens OX=9606 GN=PUF60 PE=1 SV=1	0	NLFDLGGQYLRV		288 - 299	697.874	2	-1.1	408.28	77.08	28.8	1
PUR9_HUMAN	Bifunctional purine biosynthesis protein PURH OS=Homo sapiens OX=9606 GN=ATIC PE=1 SV=3	0	NLYPFVKTV		102 - 110	540.808	2	-0.45	650.04	60.55	41.3	2
PUR9_HUMAN	Bifunctional purine biosynthesis protein PURH OS=Homo sapiens OX=9606 GN=ATIC PE=1 SV=3	0	RLDFNLIRV		90 - 98	573.343	2	-0.71	468.05	64.33	22.7	1
PYGL_HUMAN	Glycogen phosphorylase, liver form OS=Homo sapiens OX=9606 GN=PYGL PE=1 SV=4	0	NLAENISRV		271 - 279	508.281	2	1.2	455.95	47.72	32.5	1
PYGL_HUMAN	Glycogen phosphorylase, liver form OS=Homo sapiens OX=9606 GN=PYGL PE=1 SV=4	0	FLGDDVFLREL		525 - 535	662.352	2	1.79	425.45	77.7	59.2	3
PYRD_HUMAN	Dihydroorotate dehydrogenase (quinone), mitochondrial OS=Homo sapiens OX=9606 GN=DHODH PE=1 SV=3	0	RPAGLQGAL		288 - 296	441.76	2	-2.17	534.09	42.63	42.2	1
RAB5A_HUMAN	Ras-related protein Rab-5A OS=Homo sapiens OX=9606 GN=RAB5A PE=1 SV=2	0	VLLGESAVGKSSL		24 - 36	630.364	2	0.84	386.03	52.48	61	1
RACK1_HUMAN	Receptor of activated protein C kinase 1 OS=Homo sapiens OX=9606 GN=RACK1 PE=1 SV=3	0	RLWDLTTGTTT		88 - 98	632.831	2	1.4	300.55	56.33	36.9	1
RAGP1_HUMAN	Ran GTPase-activating protein 1 OS=Homo sapiens OX=9606 GN=RANGAP1 PE=1 SV=1	0	SLLQTLYKV		579 - 587	532.821	2	-0.77	358.25	67.28	37	1
RAGP1_HUMAN	Ran GTPase-activating protein 1 OS=Homo sapiens OX=9606 GN=RANGAP1 PE=1 SV=1	0	ALISLGEGLITA		99 - 110	579.343	2	0.46	554.91	77.47	21.1	1
RBM34_HUMAN	RNA-binding protein 34 OS=Homo sapiens OX=9606 GN=RBM34 PE=1 SV=2	0	VLFENTDSVHL		333 - 343	637.324	2	-0.6	448.69	61.08	60.4	1
RBM4_HUMAN	RNA-binding protein 4 OS=Homo sapiens OX=9606 GN=RBM4 PE=1 SV=1	0	VRTPYTMSY		197 - 205	559.271	2	0.49	418.39	47.63	29.9	1
RBM4_HUMAN	RNA-binding protein 4 OS=Homo sapiens OX=9606 GN=RBM4 PE=1 SV=1	0	VRTPYTMSY	Oxidation: 7	197 - 205	567.269	2	0.98	489.48	38.25	40.7	3
RBMX_HUMAN	RNA-binding motif protein, X chromosome OS=Homo sapiens OX=9606 GN=RBMX PE=1 SV=3	0	SYRDSYESY		280 - 288	585.241	2	-0.01	446.43	37.87	33.4	1
REEP3_HUMAN	Receptor expression-enhancing protein 3 OS=Homo sapiens OX=9606 GN=REEP3 PE=1 SV=1	0	ALYTVIETV		46 - 54	504.784	2	0.07	510.59	68.02	47	1
RFA1_HUMAN	Replication protein A 70 kDa DNA-binding subunit OS=Homo sapiens OX=9606 GN=RPA1 PE=1 SV=2	0	YLMDTSGKVV	Oxidation: 3	347 - 356	564.784	2	-0.07	477.26	38.55	35.9	1
RFA1_HUMAN	Replication protein A 70 kDa DNA-binding subunit OS=Homo sapiens OX=9606 GN=RPA1 PE=1 SV=2	0	YLMDTSGKVVTA	Oxidation: 3	347 - 358	650.825	2	-1.6	434.14	38.18	24.5	1
RFC5_HUMAN	Replication factor C subunit 5 OS=Homo sapiens OX=9606 GN=RFC5 PE=1 SV=1	0	IRGPILSF		101 - 108	451.776	2	-0.45	734.21	63.52	21.5	1
RFC5_HUMAN	Replication factor C subunit 5 OS=Homo sapiens OX=9606 GN=RFC5 PE=1 SV=1	0	ALHDILTEI		276 - 284	512.787	2	-0.03	459.6	66.9	23.3	1
RFC5_HUMAN	Replication factor C subunit 5 OS=Homo sapiens OX=9606 GN=RFC5 PE=1 SV=1	0	KMADIEYRL	Oxidation: 2	304 - 312	577.798	2	0.35	495.11	43.85	43.4	1
RFTN2_HUMAN	Raftlin-2 OS=Homo sapiens OX=9606 GN=RFTN2 PE=2 SV=3	0	SILDIVTKV		58 - 66	494.308	2	-0.52	528.87	71.85	46	1
RHBT3_HUMAN	Rho-related BTB domain-containing protein 3 OS=Homo sapiens OX=9606 GN=RHOBTB3 PE=1 SV=2	0	KYFGGVLEY		185 - 193	538.277	2	0.64	561.21	59.23	35.3	1
RHBT3_HUMAN	Rho-related BTB domain-containing protein 3 OS=Homo sapiens OX=9606 GN=RHOBTB3 PE=1 SV=2	0	VVFEIQGTTV		422 - 431	546.8	2	-0.12	606.59	65.03	26.3	1
RHBT3_HUMAN	Rho-related BTB domain-containing protein 3 OS=Homo sapiens OX=9606 GN=RHOBTB3 PE=1 SV=2	0	AMFNGNYMEA	Oxidation: 2, 8	447 - 456	590.226	2	1.02	556.18	40.08	32.6	2
RHEB_HUMAN	GTP-binding protein Rheb OS=Homo sapiens OX=9606 GN=RHEB PE=1 SV=1	0	KLLDMVGKVQI	Oxidation: 5	102 - 112	630.374	2	0.79	368.86	53.43	63.3	1
RHG12_HUMAN	Rho GTPase-activating protein 12 OS=Homo sapiens OX=9606 GN=ARHGAP12 PE=1 SV=1	0	GLDIDGIYRV		684 - 693	560.804	2	0.4	487.53	62.97	48.7	2
RHG35_HUMAN	Rho GTPase-activating protein 35 OS=Homo sapiens OX=9606 GN=ARHGAP35 PE=1 SV=3	0	GLSTEGIYRV		1,276 - 1,285	547.797	2	1.87	246.36	51.33	52	1
RIPK4_HUMAN	Receptor-interacting serine/threonine-protein kinase 4 OS=Homo sapiens OX=9606 GN=RIPK4 PE=1 SV=1	0	ALDSGASLLHL		482 - 492	548.804	2	0.4	446.51	65.28	61.4	1
RIT1_HUMAN	GTP-binding protein Rit1 OS=Homo sapiens OX=9606 GN=RIT1 PE=1 SV=1	0	YIDDVFHAL		170 - 178	546.772	2	0.57	583.93	67.97	48	1
RL10A_HUMAN	60S ribosomal protein L10a OS=Homo sapiens OX=9606 GN=RPL10A PE=1 SV=2	0	NMVAKVDEV	Oxidation: 2	143 - 151	510.755	2	0.26	584.6	32.33	62.8	2
RL10A_HUMAN	60S ribosomal protein L10a OS=Homo sapiens OX=9606 GN=RPL10A PE=1 SV=2	0	TLYEAVREV		9 - 17	540.29	2	0.01	491.65	50.97	32.2	1
RL10A_HUMAN	60S ribosomal protein L10a OS=Homo sapiens OX=9606 GN=RPL10A PE=1 SV=2	0	FLASESLIKQI		110 - 120	624.863	2	-1.21	269.97	64.87	34.6	1
RL19_HUMAN	60S ribosomal protein L19 OS=Homo sapiens OX=9606 GN=RPL19 PE=1 SV=1	0	ILMEHIHKLKA	Oxidation: 3	137 - 147	450.263	3	-2.39	439.01	28.57	21.8	1
RL19_HUMAN	60S ribosomal protein L19 OS=Homo sapiens OX=9606 GN=RPL19 PE=1 SV=1	0	ILMEHIHKL		137 - 145	567.328	2	-1.51	488.45	41.12	37.4	2
RL19_HUMAN	60S ribosomal protein L19 OS=Homo sapiens OX=9606 GN=RPL19 PE=1 SV=1	0	ILMEHIHKL	Oxidation: 3	137 - 145	575.327	2	1.01	416.64	34.12	59	3
RL19_HUMAN	60S ribosomal protein L19 OS=Homo sapiens OX=9606 GN=RPL19 PE=1 SV=1	0	WLDPNETNEI		23 - 32	615.785	2	0.04	381.67	60.17	21.3	1
RL32_HUMAN	60S ribosomal protein L32 OS=Homo sapiens OX=9606 GN=RPL32 PE=1 SV=2	0	YCAEIAHNV		95 - 103	510.235	2	2.01	403.64	46.87	39.3	1
RL7L_HUMAN	60S ribosomal protein L7-like 1 OS=Homo sapiens OX=9606 GN=RPL7L1 PE=1 SV=1	0	CLEDLIHEI		184 - 192	542.77	2	-1.44	445.67	80.33	47.5	1
RL9_HUMAN	60S ribosomal protein L9 OS=Homo sapiens OX=9606 GN=RPL9 PE=1 SV=1	0	ALIQQATTV		159 - 167	472.774	2	-0.57	482.12	48.9	44.6	1
RL9_HUMAN	60S ribosomal protein L9 OS=Homo sapiens OX=9606 GN=RPL9 PE=1 SV=1	0	SLVEIRNFL		110 - 118	545.816	2	-0.66	356.2	71.5	28.9	1
RLGPB_HUMAN	Ral GTPase-activating protein subunit beta OS=Homo sapiens OX=9606 GN=RALGAPB PE=1 SV=1	0	NLAEKLIGV		190 - 198	478.793	2	1.39	447.05	61.33	45.7	1
RMD5B_HUMAN	E3 ubiquitin-protein transferase RMND5B OS=Homo sapiens OX=9606 GN=RMND5B PE=1 SV=1	0	SLEELLHYV		28 - 36	551.793	2	0.02	341.62	77.33	61.5	2
RMD5B_HUMAN	E3 ubiquitin-protein transferase RMND5B OS=Homo sapiens OX=9606 GN=RMND5B PE=1 SV=1	0	HLYQQGMLSV	Oxidation: 7	127 - 136	596.294	2	-1.21	427.68	46.18	46	1
RN114_HUMAN	E3 ubiquitin-protein ligase RNF114 OS=Homo sapiens OX=9606 GN=RNF114 PE=1 SV=1	0	APGVRAVEL		72 - 80	456.268	2	-2.51	453.58	46.12	34	1
RN114_HUMAN	E3 ubiquitin-protein ligase RNF114 OS=Homo sapiens OX=9606 GN=RNF114 PE=1 SV=1	0	YIMEGVKATI	Oxidation: 3	116 - 125	570.803	2	1.33	494.27	44.57	27.1	1
RN114_HUMAN	E3 ubiquitin-protein ligase RNF114 OS=Homo sapiens OX=9606 GN=RNF114 PE=1 SV=1	0	HRFSYDTFVDY		199 - 209	725.327	2	1.77	342.87	56.77	48.9	2
RN214_HUMAN	RING finger protein 214 OS=Homo sapiens OX=9606 GN=RNF214 PE=1 SV=2	0	ALFPAPLAQI		622 - 631	520.811	2	-0.07	512.92	79.72	37.4	1
RNC_HUMAN	Ribonuclease 3 OS=Homo sapiens OX=9606 GN=DROSHA PE=1 SV=2	0	VYLEGSLEEAK		1,051 - 1,061	413.551	3	811.16	688.68	31.07	24.6	1
RNC_HUMAN	Ribonuclease 3 OS=Homo sapiens OX=9606 GN=DROSHA PE=1 SV=2	0	AVVEFLTSV		974 - 982	482.771	2	0.49	383.06	73	66.7	2
RNF12_HUMAN	E3 ubiquitin-protein ligase RLIM OS=Homo sapiens OX=9606 GN=RLIM PE=1 SV=3	0	QRPPTIVL		314 - 321	462.288	2	0.83	477.77	52.47	28.6	2
RNF12_HUMAN	E3 ubiquitin-protein ligase RLIM OS=Homo sapiens OX=9606 GN=RLIM PE=1 SV=3	0	SIIDWLNSV		97 - 105	523.78	2	0.45	450.68	86.4	50.5	2
RNZ2_HUMAN	Zinc phosphodiesterase ELAC protein 2 OS=Homo sapiens OX=9606 GN=ELAC2 PE=1 SV=2	0	SPAVERLISSL		618 - 628	586.338	2	1.37	526.22	71.15	40.8	1
ROA0_HUMAN	Heterogeneous nuclear ribonucleoprotein A0 OS=Homo sapiens OX=9606 GN=HNRNPA0 PE=1 SV=1	0	KLFIGGLNV		8 - 16	480.797	2	-0.56	542.55	65.32	40.4	1
RORB_HUMAN	Nuclear receptor ROR-beta OS=Homo sapiens OX=9606 GN=RORB PE=1 SV=3	0	YTMEELHQL	Oxidation: 3	240 - 248	590.272	2	0.65	242.73	44.67	27.5	2
RPB1B_HUMAN	DNA-directed RNA polymerase II subunit RPB11-b1 OS=Homo sapiens OX=9606 GN=POLR2J2 PE=1 SV=2	0	LLFEGEKITI		11 - 20	581.84	2	0.62	637.97	69.23	54.3	2
RPB1B_HUMAN	DNA-directed RNA polymerase II subunit RPB11-b1 OS=Homo sapiens OX=9606 GN=POLR2J2 PE=1 SV=2	0	FLLFEGEKITI		10 - 20	655.373	2	-0.6	344.25	77.65	26.1	1
RRP1B_HUMAN	Ribosomal RNA processing protein 1 homolog B OS=Homo sapiens OX=9606 GN=RRP1B PE=1 SV=3	0	TIAQLVHAV		77 - 85	476.284	2	-1.1	580.55	59.4	44.4	1
RS3A_HUMAN	40S ribosomal protein S3a OS=Homo sapiens OX=9606 GN=RPS3A PE=1 SV=2	0	SLADLQNDEV		70 - 79	552.265	2	0.57	464.48	53.25	69.2	1
RS3A_HUMAN	40S ribosomal protein S3a OS=Homo sapiens OX=9606 GN=RPS3A PE=1 SV=2	0	SIYPLHDVFV		203 - 212	595.317	2	1.11	529.49	68.85	27.2	1
RS4X_HUMAN	40S ribosomal protein S4, X isoform OS=Homo sapiens OX=9606 GN=RPS4X PE=1 SV=2	0	WMLDKLTGV	Oxidation: 2	18 - 26	539.784	2	-0.26	352.47	62.75	34.1	1
RUXGL_HUMAN	Putative small nuclear ribonucleoprotein G-like protein 15 OS=Homo sapiens OX=9606 GN=SNRPGP15 PE=5 SV=2	0	IMLEALERV		68 - 76	537.305	2	-0.11	341.38	65.03	35.8	1
RUXGL_HUMAN	Putative small nuclear ribonucleoprotein G-like protein 15 OS=Homo sapiens OX=9606 GN=SNRPGP15 PE=5 SV=2	0	IMLEALERV	Oxidation: 2	68 - 76	545.302	2	-0.03	294.16	59.9	48.8	2
RUXGL_HUMAN	Putative small nuclear ribonucleoprotein G-like protein 15 OS=Homo sapiens OX=9606 GN=SNRPGP15 PE=5 SV=2	0	IIMLEALERV	Oxidation: 3	67 - 76	601.846	2	2.33	457.15	66.87	31.5	2
RXRA_HUMAN	Retinoic acid receptor RXR-alpha OS=Homo sapiens OX=9606 GN=RXRA PE=1 SV=1	0	KLIGDTPIDTFL		440 - 451	666.874	2	0.33	395.1	73.25	38.5	1
S12A2_HUMAN	Solute carrier family 12 member 2 OS=Homo sapiens OX=9606 GN=SLC12A2 PE=1 SV=1	0	APNSRPALL		797 - 805	469.775	2	0.4	351.65	43.28	48	1
S14L1_HUMAN	SEC14-like protein 1 OS=Homo sapiens OX=9606 GN=SEC14L1 PE=1 SV=2	0	KLDVDAPRL		60 - 68	513.8	2	-0.89	552.26	45.55	35.1	1
S14L1_HUMAN	SEC14-like protein 1 OS=Homo sapiens OX=9606 GN=SEC14L1 PE=1 SV=2	0	QLIDKVWQL		593 - 601	571.833	2	0.93	424.24	68.85	32.1	1
S14L1_HUMAN	SEC14-like protein 1 OS=Homo sapiens OX=9606 GN=SEC14L1 PE=1 SV=2	0	TRWPGFYIL		626 - 634	576.814	2	0.52	657.02	78.27	31.2	2
S14L1_HUMAN	SEC14-like protein 1 OS=Homo sapiens OX=9606 GN=SEC14L1 PE=1 SV=2	0	ALGEEALLRYV		357 - 367	617.345	2	-0.79	353.13	70.73	35.5	1
S14L1_HUMAN	SEC14-like protein 1 OS=Homo sapiens OX=9606 GN=SEC14L1 PE=1 SV=2	0	RQLEEEGITFV		168 - 178	660.845	2	2.46	418.6	58.42	24.2	1
S39A7_HUMAN	Zinc transporter SLC39A7 OS=Homo sapiens OX=9606 GN=SLC39A7 PE=1 SV=2	0	GLLGDAFLHLI		179 - 189	584.84	2	-0.57	310.36	86.83	33.1	1
SAC2_HUMAN	Phosphatidylinositide phosphatase SAC2 OS=Homo sapiens OX=9606 GN=INPP5F PE=1 SV=3	0	LPSCGIIASAP		889 - 899	514.779	2	6.75	525.04	58.75	35.4	1
SAC2_HUMAN	Phosphatidylinositide phosphatase SAC2 OS=Homo sapiens OX=9606 GN=INPP5F PE=1 SV=3	0	LSLENLEKI		667 - 675	529.808	2	-0.02	437.89	69.97	51.3	1
SAE1_HUMAN	SUMO-activating enzyme subunit 1 OS=Homo sapiens OX=9606 GN=SAE1 PE=1 SV=1	0	ILAQEIVKA		309 - 317	492.808	2	0.32	424.86	48.7	47.2	1
SAHH_HUMAN	Adenosylhomocysteinase OS=Homo sapiens OX=9606 GN=AHCY PE=1 SV=4	0	VLIETLVTL		62 - 70	500.818	2	0.81	643.84	81.45	50.4	3
SAHH_HUMAN	Adenosylhomocysteinase OS=Homo sapiens OX=9606 GN=AHCY PE=1 SV=4	0	ILLAEGRLVNL		337 - 347	605.879	2	-1.44	352.66	67.13	27.8	1
SC23A_HUMAN	Protein transport protein Sec23A OS=Homo sapiens OX=9606 GN=SEC23A PE=1 SV=2	0	SLLPPTALVGL		156 - 166	540.837	2	1	497.28	81.05	49.2	4
SC23A_HUMAN	Protein transport protein Sec23A OS=Homo sapiens OX=9606 GN=SEC23A PE=1 SV=2	0	LLMDTFFQI		648 - 656	564.794	2	885.35	445.67	90.38	20.6	1
SC23A_HUMAN	Protein transport protein Sec23A OS=Homo sapiens OX=9606 GN=SEC23A PE=1 SV=2	0	IPQGGRGAIQF		471 - 481	572.317	2	-0.13	444.54	49.87	31	2
SC23B_HUMAN	Protein transport protein Sec23B OS=Homo sapiens OX=9606 GN=SEC23B PE=1 SV=2	0	SLLPPDALVGL		156 - 166	547.827	2	0.85	302.09	80.35	63.3	8
SC23B_HUMAN	Protein transport protein Sec23B OS=Homo sapiens OX=9606 GN=SEC23B PE=1 SV=2	0	LLMDTFFQI		650 - 658	564.794	2	885.35	445.67	90.38	20.6	1
SC23B_HUMAN	Protein transport protein Sec23B OS=Homo sapiens OX=9606 GN=SEC23B PE=1 SV=2	0	IPQGGRGAIQF		473 - 483	572.317	2	-0.13	444.54	49.87	31	2
SDC4_HUMAN	Syndecan-4 OS=Homo sapiens OX=9606 GN=SDC4 PE=1 SV=2	0	APARLFAL		2 - 9	429.764	2	0.54	521.28	62.28	32.2	1
SEM3E_HUMAN	Semaphorin-3E OS=Homo sapiens OX=9606 GN=SEMA3E PE=1 SV=1	0	YLLELWTGGHT		15 - 25	645.331	2	1.08	446.99	72.25	47.4	2
SEP11_HUMAN	Septin-11 OS=Homo sapiens OX=9606 GN=SEPT11 PE=1 SV=3	0	TVAEINATMSV	Oxidation: 9	220 - 230	576.285	2	2.06	413.42	45.37	38.5	1
SESN1_HUMAN	Sestrin-1 OS=Homo sapiens OX=9606 GN=SESN1 PE=1 SV=2	0	SLAELVHAV		195 - 203	469.77	2	1.84	544.44	62.67	53.3	2
SESN1_HUMAN	Sestrin-1 OS=Homo sapiens OX=9606 GN=SESN1 PE=1 SV=2	0	FRPPSVSNY		233 - 241	533.769	2	-0.41	419.04	47.82	20.1	1
SETD5_HUMAN	SET domain-containing protein 5 OS=Homo sapiens OX=9606 GN=SETD5 PE=1 SV=2	0	LPSDLRTISL		1,382 - 1,391	557.827	2	0.23	433.99	61.4	40.9	1
SETD5_HUMAN	SET domain-containing protein 5 OS=Homo sapiens OX=9606 GN=SETD5 PE=1 SV=2	0	SPRTESQSLL		1,246 - 1,255	559.295	2	-1	622.41	41.22	25.4	1
SF3B3_HUMAN	Splicing factor 3B subunit 3 OS=Homo sapiens OX=9606 GN=SF3B3 PE=1 SV=4	0	KLGAVFNQV		769 - 777	488.285	2	0.05	494.91	51.5	25.1	1
SF3B3_HUMAN	Splicing factor 3B subunit 3 OS=Homo sapiens OX=9606 GN=SF3B3 PE=1 SV=4	0	TLVYHVVGV		165 - 173	493.788	2	0.81	489.4	54.65	48.7	2
SF3B3_HUMAN	Splicing factor 3B subunit 3 OS=Homo sapiens OX=9606 GN=SF3B3 PE=1 SV=4	0	GQWASVIRV		860 - 868	508.288	2	-0.17	436.59	60.02	40.6	1
SF3B3_HUMAN	Splicing factor 3B subunit 3 OS=Homo sapiens OX=9606 GN=SF3B3 PE=1 SV=4	0	SLLGDDALVQV		509 - 519	565.309	2	-0.02	404.57	70.63	35.4	1
SF3B3_HUMAN	Splicing factor 3B subunit 3 OS=Homo sapiens OX=9606 GN=SF3B3 PE=1 SV=4	0	SRSWLSYSY		717 - 725	574.772	2	-0.69	442.57	59.92	31.4	1
SKP1_HUMAN	S-phase kinase-associated protein 1 OS=Homo sapiens OX=9606 GN=SKP1 PE=1 SV=2	0	YLDIKGLLDV		109 - 118	574.832	2	0.13	328.75	76.6	58.9	7
SMC4_HUMAN	Structural maintenance of chromosomes protein 4 OS=Homo sapiens OX=9606 GN=SMC4 PE=1 SV=2	0	YLNVQVKEL		834 - 842	553.317	2	0.54	508.09	54.63	48.6	1
SMCA2_HUMAN	Probable global transcription activator SNF2L2 OS=Homo sapiens OX=9606 GN=SMARCA2 PE=1 SV=2	0	RPSGPGPEL		261 - 269	455.243	2	-0.32	545.65	36.05	43.2	1
SMS1_HUMAN	Phosphatidylcholine:ceramide cholinephosphotransferase 1 OS=Homo sapiens OX=9606 GN=SGMS1 PE=1 SV=3	0	HLEAHKNGHAN		72 - 82	614.8	2	808.67	670.47	69.8	27.9	1
SND1_HUMAN	Staphylococcal nuclease domain-containing protein 1 OS=Homo sapiens OX=9606 GN=SND1 PE=1 SV=1	0	AIKNGKGLHS		486 - 495	342.538	3	982.77	718.77	51.28	21.1	1
SND1_HUMAN	Staphylococcal nuclease domain-containing protein 1 OS=Homo sapiens OX=9606 GN=SND1 PE=1 SV=1	0	SPAKIHVF		755 - 762	449.76	2	-1.15	665.4	41.35	21.8	1
SND1_HUMAN	Staphylococcal nuclease domain-containing protein 1 OS=Homo sapiens OX=9606 GN=SND1 PE=1 SV=1	0	SPAFSTRVL		781 - 789	489.275	2	0.72	328.12	51.27	33.1	1
SND1_HUMAN	Staphylococcal nuclease domain-containing protein 1 OS=Homo sapiens OX=9606 GN=SND1 PE=1 SV=1	0	LLLPDYYLV		211 - 219	554.819	2	2.5	643.3	84.48	23.2	1
SND1_HUMAN	Staphylococcal nuclease domain-containing protein 1 OS=Homo sapiens OX=9606 GN=SND1 PE=1 SV=1	0	LLPDYYLVTV		212 - 221	598.334	2	0.13	303.57	79.1	33.8	1
SND1_HUMAN	Staphylococcal nuclease domain-containing protein 1 OS=Homo sapiens OX=9606 GN=SND1 PE=1 SV=1	0	LLLPDYYLVTV		211 - 221	654.876	2	-0.03	381.18	86.9	38.2	1
SNF5_HUMAN	SWI/SNF-related matrix-associated actin-dependent regulator of chromatin subfamily B member 1 OS=Homo sapiens OX=9606 GN=SMARCB1 PE=1 SV=2	0	GLGGEFVTTI		302 - 311	497.266	2	-0.14	378.48	67.67	30.2	1
SNF5_HUMAN	SWI/SNF-related matrix-associated actin-dependent regulator of chromatin subfamily B member 1 OS=Homo sapiens OX=9606 GN=SMARCB1 PE=1 SV=2	0	YMIGSEVGNYL		26 - 36	623.294	2	-0.24	386.7	70.45	34.1	1
SNF5_HUMAN	SWI/SNF-related matrix-associated actin-dependent regulator of chromatin subfamily B member 1 OS=Homo sapiens OX=9606 GN=SMARCB1 PE=1 SV=2	0	YMIGSEVGNYL	Oxidation: 2	26 - 36	631.293	2	0.7	516.23	65.87	43.4	2
SNUT2_HUMAN	U4/U6.U5 tri-snRNP-associated protein 2 OS=Homo sapiens OX=9606 GN=USP39 PE=1 SV=2	0	YLDTINRSV		107 - 115	540.787	2	-1.12	477.15	44.07	41	1
SNX27_HUMAN	Sorting nexin-27 OS=Homo sapiens OX=9606 GN=SNX27 PE=1 SV=2	0	GLEEYLEKV		238 - 246	540.285	2	0.47	390.23	65.28	47.9	1
SP16H_HUMAN	FACT complex subunit SPT16 OS=Homo sapiens OX=9606 GN=SUPT16H PE=1 SV=1	0	NIFPNPEATFV		585 - 595	624.817	2	-0.11	361.86	74.7	39.5	1
SPCS2_HUMAN	Signal peptidase complex subunit 2 OS=Homo sapiens OX=9606 GN=SPCS2 PE=1 SV=3	0	GLIDGRLTI		79 - 87	479.289	2	-1.35	680.34	62.33	40.7	1
SPS2_HUMAN	Selenide, water dikinase 2 OS=Homo sapiens OX=9606 GN=SEPHS2 PE=1 SV=3	0	SPSWRLTGF		46 - 54	525.773	2	2.53	422.71	64.58	44.2	2
SPS2_HUMAN	Selenide, water dikinase 2 OS=Homo sapiens OX=9606 GN=SEPHS2 PE=1 SV=3	0	QGTSAETSGGLLI		364 - 376	617.818	2	806.84	563.62	62.18	20.1	1
SRP54_HUMAN	Signal recognition particle 54 kDa protein OS=Homo sapiens OX=9606 GN=SRP54 PE=1 SV=1	0	SLFEEMLQV		200 - 208	548.273	2	-0.52	496.25	83.32	21	1
SRP54_HUMAN	Signal recognition particle 54 kDa protein OS=Homo sapiens OX=9606 GN=SRP54 PE=1 SV=1	0	SLFEEMLQV	Oxidation: 6	200 - 208	556.27	2	-0.99	298.35	67.97	44.5	1
SSRP1_HUMAN	FACT complex subunit SSRP1 OS=Homo sapiens OX=9606 GN=SSRP1 PE=1 SV=1	0	SLYEMVSRV		309 - 317	542.279	2	0.59	440.88	61.22	28.6	1
SSRP1_HUMAN	FACT complex subunit SSRP1 OS=Homo sapiens OX=9606 GN=SSRP1 PE=1 SV=1	0	YKIPYTTVL		232 - 240	549.315	2	-0.71	545.27	61.58	29.9	1
SSRP1_HUMAN	FACT complex subunit SSRP1 OS=Homo sapiens OX=9606 GN=SSRP1 PE=1 SV=1	0	SLYEMVSRV	Oxidation: 5	309 - 317	550.277	2	0.87	424.8	49.57	48.5	2
STT3A_HUMAN	Dolichyl-diphosphooligosaccharide--protein glycosyltransferase subunit STT3A OS=Homo sapiens OX=9606 GN=STT3A PE=1 SV=2	0	KLNPQQFEV		289 - 297	551.799	2	1.46	376.51	51.65	25.3	1
STT3A_HUMAN	Dolichyl-diphosphooligosaccharide--protein glycosyltransferase subunit STT3A OS=Homo sapiens OX=9606 GN=STT3A PE=1 SV=2	0	FLAEEGFYKF		59 - 68	625.808	2	0.18	337.96	67.97	45.2	1
SVOP_HUMAN	Synaptic vesicle 2-related protein OS=Homo sapiens OX=9606 GN=SVOP PE=2 SV=1	0	ILSILAPQL		103 - 111	484.816	2	1037.03	549.9	63.43	39.8	1
SYFA_HUMAN	Phenylalanine--tRNA ligase alpha subunit OS=Homo sapiens OX=9606 GN=FARSA PE=1 SV=3	0	GLTLGHLMGV	Oxidation: 8	381 - 390	507.277	2	1.34	435.24	56.7	42.9	1
SYFA_HUMAN	Phenylalanine--tRNA ligase alpha subunit OS=Homo sapiens OX=9606 GN=FARSA PE=1 SV=3	0	HLAEFHQIEGV		366 - 376	640.328	2	5.08	288.58	48.25	26.2	1
SYFM_HUMAN	Phenylalanine--tRNA ligase, mitochondrial OS=Homo sapiens OX=9606 GN=FARS2 PE=1 SV=1	0	ILYDIPDIRL		322 - 331	615.857	2	-1.76	413.53	74.48	33.9	1
SYLC_HUMAN	Leucine--tRNA ligase, cytoplasmic OS=Homo sapiens OX=9606 GN=LARS PE=1 SV=2	0	AMADAGILRL	Oxidation: 2	758 - 767	523.788	2	1.44	394	57.98	32.8	1
SYLC_HUMAN	Leucine--tRNA ligase, cytoplasmic OS=Homo sapiens OX=9606 GN=LARS PE=1 SV=2	0	YLMEVTHDL		901 - 909	560.771	2	0.36	302.52	58.18	31.1	1
SYLC_HUMAN	Leucine--tRNA ligase, cytoplasmic OS=Homo sapiens OX=9606 GN=LARS PE=1 SV=2	0	YLMEVTHDL	Oxidation: 3	901 - 909	568.769	2	0.41	623.19	49.42	44.9	1
SYNE2_HUMAN	Nesprin-2 OS=Homo sapiens OX=9606 GN=SYNE2 PE=1 SV=3	0	TLQELVSKN		3,332 - 3,340	516.293	2	5.22	603.18	88.32	25.3	1
SYNE2_HUMAN	Nesprin-2 OS=Homo sapiens OX=9606 GN=SYNE2 PE=1 SV=3	0	TNKIDQLIV		6,297 - 6,305	522.31	2	3.4	531.96	89.13	44.9	1
SYNE2_HUMAN	Nesprin-2 OS=Homo sapiens OX=9606 GN=SYNE2 PE=1 SV=3	0	ALWDKLFNL		1,646 - 1,654	560.314	2	0.41	557.09	83.55	40.4	2
SYNE2_HUMAN	Nesprin-2 OS=Homo sapiens OX=9606 GN=SYNE2 PE=1 SV=3	0	ALWEKWLSL		3,445 - 3,453	573.322	2	1.12	549.6	81.48	20.2	1
SYNE2_HUMAN	Nesprin-2 OS=Homo sapiens OX=9606 GN=SYNE2 PE=1 SV=3	0	EEIIMEATCL		2,009 - 2,018	576.775	2	875.98	568.17	45.88	24.4	1
SYNE2_HUMAN	Nesprin-2 OS=Homo sapiens OX=9606 GN=SYNE2 PE=1 SV=3	0	NRPEFITEF		5,666 - 5,674	576.788	2	1.16	400.24	61.75	23.8	1
SYNE2_HUMAN	Nesprin-2 OS=Homo sapiens OX=9606 GN=SYNE2 PE=1 SV=3	0	SIQRNELLLNQ		2,961 - 2,971	664.367	2	-4.5	518.66	80.68	22.1	1
SYRC_HUMAN	Arginine--tRNA ligase, cytoplasmic OS=Homo sapiens OX=9606 GN=RARS PE=1 SV=2	0	ILLDHEKEWKL		564 - 574	712.402	2	1.96	325.11	53.67	33.7	1
T11L2_HUMAN	T-complex protein 11-like protein 2 OS=Homo sapiens OX=9606 GN=TCP11L2 PE=2 SV=1	0	KLFEEIREILL		131 - 141	701.922	2	4.4	316.18	74.68	40	1
T22D3_HUMAN	TSC22 domain family protein 3 OS=Homo sapiens OX=9606 GN=TSC22D3 PE=1 SV=2	0	SLLGGDVVSV		27 - 36	473.267	2	1.29	486.03	65.28	64.5	2
T22D3_HUMAN	TSC22 domain family protein 3 OS=Homo sapiens OX=9606 GN=TSC22D3 PE=1 SV=2	0	SLLGGDVVSVKL		27 - 38	593.856	2	1.23	396.02	66.67	53.3	1
TAOK1_HUMAN	Serine/threonine-protein kinase TAO1 OS=Homo sapiens OX=9606 GN=TAOK1 PE=1 SV=1	0	MSNSSVIHL		391 - 399	494.249	2	-1.3	812.67	43.5	21.9	1
TAOK1_HUMAN	Serine/threonine-protein kinase TAO1 OS=Homo sapiens OX=9606 GN=TAOK1 PE=1 SV=1	0	ILLTEPGQVKL		157 - 167	605.875	2	1.6	382.76	60.82	40	1
TAOK2_HUMAN	Serine/threonine-protein kinase TAO2 OS=Homo sapiens OX=9606 GN=TAOK2 PE=1 SV=2	0	ILLSEPGLVKL		157 - 167	591.379	2	0.13	449.83	68.02	36.8	1
TAOK3_HUMAN	Serine/threonine-protein kinase TAO3 OS=Homo sapiens OX=9606 GN=TAOK3 PE=1 SV=2	0	EMDEHRLKL		485 - 493	586.299	2	849.99	500.94	60.35	27.5	1
TAOK3_HUMAN	Serine/threonine-protein kinase TAO3 OS=Homo sapiens OX=9606 GN=TAOK3 PE=1 SV=2	0	ILLTEPGQVKL		153 - 163	605.875	2	1.6	382.76	60.82	40	1
TBCD1_HUMAN	TBC1 domain family member 1 OS=Homo sapiens OX=9606 GN=TBC1D1 PE=1 SV=2	0	SPDTKKIAL		304 - 312	486.79	2	0.58	454.87	34.6	49.8	2
TCAF1_HUMAN	TRPM8 channel-associated factor 1 OS=Homo sapiens OX=9606 GN=TCAF1 PE=1 SV=3	0	KLGSVPVTV		623 - 631	450.282	2	0.04	294.04	48.03	48.5	2
TCAF1_HUMAN	TRPM8 channel-associated factor 1 OS=Homo sapiens OX=9606 GN=TCAF1 PE=1 SV=3	0	RLWDEVMQA	Oxidation: 7	689 - 697	582.279	2	-0.26	424.96	49.88	23.4	2
TCAF1_HUMAN	TRPM8 channel-associated factor 1 OS=Homo sapiens OX=9606 GN=TCAF1 PE=1 SV=3	0	LPEWKENIM	Oxidation: 9	903 - 911	588.291	2	-1.92	335.4	50.33	23.2	1
TCPD_HUMAN	T-complex protein 1 subunit delta OS=Homo sapiens OX=9606 GN=CCT4 PE=1 SV=4	0	NPISTVTEL		472 - 480	487.264	2	0.13	460.15	59.73	33.4	1
TCPD_HUMAN	T-complex protein 1 subunit delta OS=Homo sapiens OX=9606 GN=CCT4 PE=1 SV=4	0	ALSDLALHFL		308 - 317	550.311	2	-0.51	428.41	79.87	36.6	1
TCPD_HUMAN	T-complex protein 1 subunit delta OS=Homo sapiens OX=9606 GN=CCT4 PE=1 SV=4	0	RALIAGGGAPEI		419 - 430	562.82	2	-8	652.91	95.67	26.9	1
TCPD_HUMAN	T-complex protein 1 subunit delta OS=Homo sapiens OX=9606 GN=CCT4 PE=1 SV=4	0	RLTEYSRTL		435 - 443	569.814	2	-0.31	516.55	36.92	29.4	2
TCPE_HUMAN	T-complex protein 1 subunit epsilon OS=Homo sapiens OX=9606 GN=CCT5 PE=1 SV=1	0	SMMDVDHQI	Oxidation: 2, 3	79 - 87	554.226	2	0.2	310.95	30.4	38.5	2
TCPH_HUMAN	T-complex protein 1 subunit eta OS=Homo sapiens OX=9606 GN=CCT7 PE=1 SV=2	0	KLLDVVHPA		67 - 75	496.301	2	1.16	592.4	43.78	36.7	1
TCPH_HUMAN	T-complex protein 1 subunit eta OS=Homo sapiens OX=9606 GN=CCT7 PE=1 SV=2	0	MMLDDLLQL		184 - 192	546.278	2	0.56	329.29	88.27	22.7	1
TCPH_HUMAN	T-complex protein 1 subunit eta OS=Homo sapiens OX=9606 GN=CCT7 PE=1 SV=2	0	MMLDDLLQL	Oxidation: 1	184 - 192	554.275	2	0.18	448.61	84.15	33.5	1
TCPH_HUMAN	T-complex protein 1 subunit eta OS=Homo sapiens OX=9606 GN=CCT7 PE=1 SV=2	0	MMLDDLLQL	Oxidation: 1, 2	184 - 192	562.273	2	0.25	331.67	76.18	27.3	1
TCPH_HUMAN	T-complex protein 1 subunit eta OS=Homo sapiens OX=9606 GN=CCT7 PE=1 SV=2	0	LLAAEFLKQV		99 - 108	566.343	2	1.15	385.53	70.33	48.8	1
TCPH_HUMAN	T-complex protein 1 subunit eta OS=Homo sapiens OX=9606 GN=CCT7 PE=1 SV=2	0	TLLAAEFLKQV		98 - 108	616.866	2	-0.09	321.84	74.7	54.2	2
TCPZ_HUMAN	T-complex protein 1 subunit zeta OS=Homo sapiens OX=9606 GN=CCT6A PE=1 SV=3	0	ALSKEGIVAL		304 - 313	500.806	2	0.76	360.66	53.78	56.9	1
TF3C1_HUMAN	General transcription factor 3C polypeptide 1 OS=Homo sapiens OX=9606 GN=GTF3C1 PE=1 SV=4	0	KPHETYRLL		607 - 615	386.221	3	-0.42	428.69	36.63	20.1	1
TF3C1_HUMAN	General transcription factor 3C polypeptide 1 OS=Homo sapiens OX=9606 GN=GTF3C1 PE=1 SV=4	0	PIRQQLL		950 - 956	434.274	2	-0.34	274.39	55.18	29.2	1
TF3C1_HUMAN	General transcription factor 3C polypeptide 1 OS=Homo sapiens OX=9606 GN=GTF3C1 PE=1 SV=4	0	GLISVDVRI		1,578 - 1,586	486.297	2	-1.24	790.36	65	34.4	2
TF3C1_HUMAN	General transcription factor 3C polypeptide 1 OS=Homo sapiens OX=9606 GN=GTF3C1 PE=1 SV=4	0	TLFSLGLISV		1,573 - 1,582	525.316	2	1.35	534.54	88.88	29.8	1
TF3C1_HUMAN	General transcription factor 3C polypeptide 1 OS=Homo sapiens OX=9606 GN=GTF3C1 PE=1 SV=4	0	RLIESLFTI		629 - 637	546.327	2	0.11	525.73	75.17	28.4	2
THADA_HUMAN	Thyroid adenoma-associated protein OS=Homo sapiens OX=9606 GN=THADA PE=1 SV=1	0	GLLSIFTKV		229 - 237	489.305	2	-0.05	637.48	76.97	37.2	1
THADA_HUMAN	Thyroid adenoma-associated protein OS=Homo sapiens OX=9606 GN=THADA PE=1 SV=1	0	ALITRIFGV		1,259 - 1,267	495.313	2	4.07	479.17	70.92	23.3	1
THOC2_HUMAN	THO complex subunit 2 OS=Homo sapiens OX=9606 GN=THOC2 PE=1 SV=2	0	NLIDLDDLYV		277 - 286	596.809	2	0.68	483.68	82.4	63.3	2
THOC5_HUMAN	THO complex subunit 5 homolog OS=Homo sapiens OX=9606 GN=THOC5 PE=1 SV=2	0	YQFDKVGILTL		420 - 430	648.864	2	0.53	449.2	73.37	43.4	1
TI17A_HUMAN	Mitochondrial import inner membrane translocase subunit Tim17-A OS=Homo sapiens OX=9606 GN=TIMM17A PE=1 SV=1	0	ALIEGAGILL		124 - 133	485.302	2	-0.71	566.71	77.45	53.1	1
TI17A_HUMAN	Mitochondrial import inner membrane translocase subunit Tim17-A OS=Homo sapiens OX=9606 GN=TIMM17A PE=1 SV=1	0	VAMVGSAAMGGI	Oxidation: 3, 9	110 - 121	548.765	2	915.99	563.61	57.72	29.2	1
TIM_HUMAN	Protein timeless homolog OS=Homo sapiens OX=9606 GN=TIMELESS PE=1 SV=2	0	AILAHLNTV		848 - 856	476.283	2	-2.95	482.22	51.28	34.1	1
TIM_HUMAN	Protein timeless homolog OS=Homo sapiens OX=9606 GN=TIMELESS PE=1 SV=2	0	LLIERILLL		154 - 162	548.379	2	0.39	488.67	84	55.2	1
TLN1_HUMAN	Talin-1 OS=Homo sapiens OX=9606 GN=TLN1 PE=1 SV=3	0	ALNELLQHV		777 - 785	518.794	2	1.27	412.13	61.68	37.8	1
TM128_HUMAN	Transmembrane protein 128 OS=Homo sapiens OX=9606 GN=TMEM128 PE=1 SV=2	0	YYVDFFKTL		64 - 72	598.304	2	-1.39	387.82	76.13	39.9	1
TMED2_HUMAN	Transmembrane emp24 domain-containing protein 2 OS=Homo sapiens OX=9606 GN=TMED2 PE=1 SV=1	0	TLAELLVLL		3 - 11	492.821	2	0.19	309.19	98.4	41.7	1
TMEDA_HUMAN	Transmembrane emp24 domain-containing protein 10 OS=Homo sapiens OX=9606 GN=TMED10 PE=1 SV=2	0	LLGPRLVLA		23 - 31	476.322	2	1.13	341.29	62.27	32	3
TMEDA_HUMAN	Transmembrane emp24 domain-containing protein 10 OS=Homo sapiens OX=9606 GN=TMED10 PE=1 SV=2	0	FLLGPRLVLA		22 - 31	549.856	2	0.26	459.04	74.15	30.6	1
TMM43_HUMAN	Transmembrane protein 43 OS=Homo sapiens OX=9606 GN=TMEM43 PE=1 SV=1	0	KLLSDPNYGV		99 - 108	553.298	2	0.22	472.23	48.15	44	1
TMM43_HUMAN	Transmembrane protein 43 OS=Homo sapiens OX=9606 GN=TMEM43 PE=1 SV=1	0	LNLMTRILY	Oxidation: 4	323 - 331	576.825	2	-2.3	571.06	66.12	26.2	2
TNKS1_HUMAN	Tankyrase-1 OS=Homo sapiens OX=9606 GN=TNKS PE=1 SV=2	0	HCVNQGTILL		1,100 - 1,109	549.296	2	7.33	729.41	76.05	20.6	1
TNKS1_HUMAN	Tankyrase-1 OS=Homo sapiens OX=9606 GN=TNKS PE=1 SV=2	0	AYPEYLITY		1,300 - 1,308	566.782	2	0.51	539.17	69.67	34.1	2
TNR19_HUMAN	Tumor necrosis factor receptor superfamily member 19 OS=Homo sapiens OX=9606 GN=TNFRSF19 PE=1 SV=1	0	VLLEQEKTFFT		5 - 15	677.868	2	2.15	392.06	62.42	54.3	1
TP4AP_HUMAN	Short transient receptor potential channel 4-associated protein OS=Homo sapiens OX=9606 GN=TRPC4AP PE=1 SV=2	0	TLIEDILGV		209 - 217	486.784	2	-0.23	585.39	87.17	66.9	2
TR112_HUMAN	Multifunctional methyltransferase subunit TRM112-like protein OS=Homo sapiens OX=9606 GN=TRMT112 PE=1 SV=1	0	NLLSSHVRGV		7 - 16	541.31	2	0.55	545.11	43.5	42.8	1
TRI37_HUMAN	E3 ubiquitin-protein ligase TRIM37 OS=Homo sapiens OX=9606 GN=TRIM37 PE=1 SV=2	0	LLQEVEHQL		221 - 229	554.803	2	0.08	324.41	51.03	53.5	1
TRI41_HUMAN	E3 ubiquitin-protein ligase TRIM41 OS=Homo sapiens OX=9606 GN=TRIM41 PE=1 SV=3	0	FLAEEQAGL		323 - 331	489.251	2	1.23	425.64	55.45	46.9	1
TRI44_HUMAN	Tripartite motif-containing protein 44 OS=Homo sapiens OX=9606 GN=TRIM44 PE=1 SV=1	0	AMIELVERL		233 - 241	537.304	2	-1.25	418.48	68.8	31.7	1
TRI44_HUMAN	Tripartite motif-containing protein 44 OS=Homo sapiens OX=9606 GN=TRIM44 PE=1 SV=1	0	AMIELVERL	Oxidation: 2	233 - 241	545.302	2	0.19	297.93	59.17	46.8	2
TRIM2_HUMAN	Tripartite motif-containing protein 2 OS=Homo sapiens OX=9606 GN=TRIM2 PE=1 SV=1	0	SILETVTAV		102 - 110	466.768	2	-0.52	483.44	64.53	37.4	1
TRIM2_HUMAN	Tripartite motif-containing protein 2 OS=Homo sapiens OX=9606 GN=TRIM2 PE=1 SV=1	0	FISEIIHQL		185 - 193	550.312	2	1.04	394.48	67.23	27.2	1
TRIPC_HUMAN	E3 ubiquitin-protein ligase TRIP12 OS=Homo sapiens OX=9606 GN=TRIP12 PE=1 SV=1	0	SPRLPVGGF		1,921 - 1,929	465.264	2	0.45	444.19	55.53	47.5	2
TRIPC_HUMAN	E3 ubiquitin-protein ligase TRIP12 OS=Homo sapiens OX=9606 GN=TRIP12 PE=1 SV=1	0	DPSLDVILLL		1,466 - 1,475	549.332	2	9.6	682.07	89.52	29.7	1
TSC2_HUMAN	Tuberin OS=Homo sapiens OX=9606 GN=TSC2 PE=1 SV=2	0	APLLRGAVF		289 - 297	472.291	2	1.82	482.98	59.98	25	1
TSC2_HUMAN	Tuberin OS=Homo sapiens OX=9606 GN=TSC2 PE=1 SV=2	0	SLLDIIEKV		526 - 534	515.314	2	1.21	325.15	80.77	57.3	2
TSC2_HUMAN	Tuberin OS=Homo sapiens OX=9606 GN=TSC2 PE=1 SV=2	0	ILLNIIERL		360 - 368	548.859	2	0.72	468.45	78.18	42.3	1
TSC2_HUMAN	Tuberin OS=Homo sapiens OX=9606 GN=TSC2 PE=1 SV=2	0	YLDEYIARM		190 - 198	587.283	2	-2.1	445.39	60.55	39.2	1
TSC2_HUMAN	Tuberin OS=Homo sapiens OX=9606 GN=TSC2 PE=1 SV=2	0	YLDEYIARM	Oxidation: 9	190 - 198	595.282	2	-0.07	268.7	47.98	49.3	1
TUSC3_HUMAN	Tumor suppressor candidate 3 OS=Homo sapiens OX=9606 GN=TUSC3 PE=1 SV=1	0	SLVGGLLYL		209 - 217	467.785	2	1.68	391.08	84.45	20.1	1
TUSC3_HUMAN	Tumor suppressor candidate 3 OS=Homo sapiens OX=9606 GN=TUSC3 PE=1 SV=1	0	RPPNYSGTIAL		194 - 204	594.822	2	-0.12	381.43	51.27	54.4	3
TYSY_HUMAN	Thymidylate synthase OS=Homo sapiens OX=9606 GN=TYMS PE=1 SV=3	0	YMIAHITGL	Oxidation: 2	235 - 243	517.771	2	0.17	325.96	57.4	59.7	1
U5S1_HUMAN	116 kDa U5 small nuclear ribonucleoprotein component OS=Homo sapiens OX=9606 GN=EFTUD2 PE=1 SV=1	0	NRVPAGNWVL		542 - 551	563.312	2	0.67	477.04	59.7	43	1
UAP1_HUMAN	UDP-N-acetylhexosamine pyrophosphorylase OS=Homo sapiens OX=9606 GN=UAP1 PE=1 SV=3	0	ITADVNHNL		463 - 471	498.76	2	1.68	578.06	37.62	21.1	1
UAP1_HUMAN	UDP-N-acetylhexosamine pyrophosphorylase OS=Homo sapiens OX=9606 GN=UAP1 PE=1 SV=3	0	IQAERILKL		138 - 146	542.35	2	3.9	468.94	83.03	44.5	2
UBA1_HUMAN	Ubiquitin-like modifier-activating enzyme 1 OS=Homo sapiens OX=9606 GN=UBA1 PE=1 SV=3	0	AVATFLQSV		786 - 794	468.263	2	-0.4	485.01	68.08	48.2	1
UBA1_HUMAN	Ubiquitin-like modifier-activating enzyme 1 OS=Homo sapiens OX=9606 GN=UBA1 PE=1 SV=3	0	RPAQLHIGF		325 - 333	519.796	2	0.31	468.45	50.8	21.3	1
UBA5_HUMAN	Ubiquitin-like modifier-activating enzyme 5 OS=Homo sapiens OX=9606 GN=UBA5 PE=1 SV=1	0	NPYSRLMAL	Oxidation: 7	51 - 59	540.778	2	-2.2	442.16	52.15	40.1	1
UBA6_HUMAN	Ubiquitin-like modifier-activating enzyme 6 OS=Homo sapiens OX=9606 GN=UBA6 PE=1 SV=1	0	ALLNILSEV		782 - 790	486.293	2	0.59	427.37	83.97	45.5	1
UBP10_HUMAN	Ubiquitin carboxyl-terminal hydrolase 10 OS=Homo sapiens OX=9606 GN=USP10 PE=1 SV=2	0	INATLQALVA		426 - 435	507.308	2	9.39	624	31.07	21	1
UBP10_HUMAN	Ubiquitin carboxyl-terminal hydrolase 10 OS=Homo sapiens OX=9606 GN=USP10 PE=1 SV=2	0	GIFGGHIRSV		604 - 613	521.793	2	0.39	371.8	46.5	55.5	2
UBP10_HUMAN	Ubiquitin carboxyl-terminal hydrolase 10 OS=Homo sapiens OX=9606 GN=USP10 PE=1 SV=2	0	LPRTPSYSISSTL		71 - 83	711.385	2	-0.17	382.18	56.18	25.6	1
UBP15_HUMAN	Ubiquitin carboxyl-terminal hydrolase 15 OS=Homo sapiens OX=9606 GN=USP15 PE=1 SV=3	0	IIVDIFHGL		433 - 441	513.802	2	-2.32	407.54	76.47	52	1
UBP33_HUMAN	Ubiquitin carboxyl-terminal hydrolase 33 OS=Homo sapiens OX=9606 GN=USP33 PE=1 SV=2	0	TLFQGIKTV		252 - 260	503.801	2	0.76	584.69	57.4	35.4	1
UBP7_HUMAN	Ubiquitin carboxyl-terminal hydrolase 7 OS=Homo sapiens OX=9606 GN=USP7 PE=1 SV=2	0	LKIINYR		138 - 144	307.528	3	1079.61	1125.03	31.45	22.1	2
UBP7_HUMAN	Ubiquitin carboxyl-terminal hydrolase 7 OS=Homo sapiens OX=9606 GN=USP7 PE=1 SV=2	0	SLAEFVQSL		601 - 609	497.267	2	0.55	419.07	79.28	55.2	2
UBP7_HUMAN	Ubiquitin carboxyl-terminal hydrolase 7 OS=Homo sapiens OX=9606 GN=USP7 PE=1 SV=2	0	LECLSPATSR		959 - 968	538.778	2	7.92	633.2	45.12	28.3	1
UBP7_HUMAN	Ubiquitin carboxyl-terminal hydrolase 7 OS=Homo sapiens OX=9606 GN=USP7 PE=1 SV=2	0	FMQHDVQEL	Oxidation: 2	291 - 299	581.764	2	0.92	424.05	41.12	23.8	1
UBQL1_HUMAN	Ubiquilin-1 OS=Homo sapiens OX=9606 GN=UBQLN1 PE=1 SV=2	0	NPDIMRQTL	Oxidation: 5	231 - 239	552.279	2	-0.04	372.97	37.57	35.3	1
UBR4_HUMAN	E3 ubiquitin-protein ligase UBR4 OS=Homo sapiens OX=9606 GN=UBR4 PE=1 SV=1	0	IGASVDPAGV		2,405 - 2,414	443.237	2	-0.34	378.25	47.03	27.7	1
UBR4_HUMAN	E3 ubiquitin-protein ligase UBR4 OS=Homo sapiens OX=9606 GN=UBR4 PE=1 SV=1	0	TLNLALVAE		4,539 - 4,547	472.277	2	0.52	683.76	66.5	27.5	1
UBR4_HUMAN	E3 ubiquitin-protein ligase UBR4 OS=Homo sapiens OX=9606 GN=UBR4 PE=1 SV=1	0	LAASLKHTL		1,280 - 1,288	477.293	2	0.15	566.6	44.12	31.4	1
UBR4_HUMAN	E3 ubiquitin-protein ligase UBR4 OS=Homo sapiens OX=9606 GN=UBR4 PE=1 SV=1	0	TLASIIKEV		685 - 693	487.3	2	-0.57	477.43	63.22	43.1	1
UBR4_HUMAN	E3 ubiquitin-protein ligase UBR4 OS=Homo sapiens OX=9606 GN=UBR4 PE=1 SV=1	0	KLLEEQGIFL		3,242 - 3,251	595.346	2	0.99	397.11	67.03	38.5	1
UCHL1_HUMAN	Ubiquitin carboxyl-terminal hydrolase isozyme L1 OS=Homo sapiens OX=9606 GN=UCHL1 PE=1 SV=2	0	GTIGLIHAV		91 - 99	440.766	2	0.21	578.83	54.23	33.9	2
UCHL1_HUMAN	Ubiquitin carboxyl-terminal hydrolase isozyme L1 OS=Homo sapiens OX=9606 GN=UCHL1 PE=1 SV=2	0	TLLKDAAKV		192 - 200	479.8	2	-0.79	444.06	37.48	24.4	1
UGGG2_HUMAN	UDP-glucose:glycoprotein glucosyltransferase 2 OS=Homo sapiens OX=9606 GN=UGGT2 PE=1 SV=4	0	LGPLPQALYN		615 - 624	362.874	3	925.61	872.71	36.08	20.1	1
UGGG2_HUMAN	UDP-glucose:glycoprotein glucosyltransferase 2 OS=Homo sapiens OX=9606 GN=UGGT2 PE=1 SV=4	0	NMSDFIMKV	Oxidation: 2, 7	920 - 928	558.757	2	-0.12	503.63	46.37	31.1	1
ULBP3_HUMAN	UL16-binding protein 3 OS=Homo sapiens OX=9606 GN=ULBP3 PE=1 SV=1	0	LLFDWSGTGRA		19 - 29	611.814	2	0.1	439.58	66.97	39.9	1
ULBP3_HUMAN	UL16-binding protein 3 OS=Homo sapiens OX=9606 GN=ULBP3 PE=1 SV=1	0	LLFDWSGTGRADA		19 - 31	704.846	2	-0.24	325.19	67.08	64.8	3
UN45A_HUMAN	Protein unc-45 homolog A OS=Homo sapiens OX=9606 GN=UNC45A PE=1 SV=1	0	NLLDLLTEV		297 - 305	515.296	2	1.21	504.76	92.38	66.7	2
UN45A_HUMAN	Protein unc-45 homolog A OS=Homo sapiens OX=9606 GN=UNC45A PE=1 SV=1	0	LMESEMMEIL	Oxidation: 6	900 - 909	621.773	2	798.84	395.69	68.7	21.6	1
UNG_HUMAN	Uracil-DNA glycosylase OS=Homo sapiens OX=9606 GN=UNG PE=1 SV=2	0	KPIDWKEL		306 - 313	514.793	2	0.52	370.3	51.1	34.3	2
VA0D1_HUMAN	V-type proton ATPase subunit d 1 OS=Homo sapiens OX=9606 GN=ATP6V0D1 PE=1 SV=1	0	YLEGLVRGL		15 - 23	510.298	2	-0.28	421.44	64.82	42.4	1
VATA_HUMAN	V-type proton ATPase catalytic subunit A OS=Homo sapiens OX=9606 GN=ATP6V1A PE=1 SV=2	0	SLAETDKITL		500 - 509	545.804	2	0.91	440.31	52.95	61.7	2
VATA_HUMAN	V-type proton ATPase catalytic subunit A OS=Homo sapiens OX=9606 GN=ATP6V1A PE=1 SV=2	0	ILDEDKESTF		9 - 18	598.786	2	-3.22	474.83	45.05	20.5	1
VIME_HUMAN	Vimentin OS=Homo sapiens OX=9606 GN=VIM PE=1 SV=4	0	ETNLDSLPL		425 - 433	501.26	2	-3.02	470.85	63.35	20.6	1
VIME_HUMAN	Vimentin OS=Homo sapiens OX=9606 GN=VIM PE=1 SV=4	0	ILLAELEQL		130 - 138	521.313	2	0.02	319.05	80.52	40.7	1
VIME_HUMAN	Vimentin OS=Homo sapiens OX=9606 GN=VIM PE=1 SV=4	0	NLAEDIMRL		177 - 185	537.785	2	1.13	438.44	74.08	29.3	2
VIME_HUMAN	Vimentin OS=Homo sapiens OX=9606 GN=VIM PE=1 SV=4	0	NLAEDIMRL	Oxidation: 7	177 - 185	545.782	2	0.97	364.94	62.28	42.6	2
VIME_HUMAN	Vimentin OS=Homo sapiens OX=9606 GN=VIM PE=1 SV=4	0	KLLEGEESRISL		402 - 413	687.386	2	0.71	387.44	50.33	39.4	4
VKGC_HUMAN	Vitamin K-dependent gamma-carboxylase OS=Homo sapiens OX=9606 GN=GGCX PE=1 SV=2	0	IPQERGLSSL		79 - 88	550.309	2	0.15	490.22	48.17	46	1
VPS16_HUMAN	Vacuolar protein sorting-associated protein 16 homolog OS=Homo sapiens OX=9606 GN=VPS16 PE=1 SV=2	0	KIASMAPGALL		339 - 349	357.877	3	-4.86	705.11	41.68	22.6	1
VPS16_HUMAN	Vacuolar protein sorting-associated protein 16 homolog OS=Homo sapiens OX=9606 GN=VPS16 PE=1 SV=2	0	ELDGVRIFSR		312 - 321	398.219	3	832.75	750.02	36.05	20	1
VPS16_HUMAN	Vacuolar protein sorting-associated protein 16 homolog OS=Homo sapiens OX=9606 GN=VPS16 PE=1 SV=2	0	NRGDFFMTL	Oxidation: 7	586 - 594	558.761	2	0.17	536.73	61.7	53.2	1
WDR1_HUMAN	WD repeat-containing protein 1 OS=Homo sapiens OX=9606 GN=WDR1 PE=1 SV=4	0	KIWDVSVNSV		259 - 268	573.812	2	0.69	408.52	57.47	42.3	1
WDR70_HUMAN	WD repeat-containing protein 70 OS=Homo sapiens OX=9606 GN=WDR70 PE=1 SV=1	0	GLDPSGARLV		189 - 198	492.777	2	0.13	460.75	47.48	44.5	1
WDR75_HUMAN	WD repeat-containing protein 75 OS=Homo sapiens OX=9606 GN=WDR75 PE=1 SV=1	0	GLGEDIIHQL		799 - 808	547.796	2	0.32	576.61	64.93	45.3	1
XKR5_HUMAN	XK-related protein 5 OS=Homo sapiens OX=9606 GN=XKR5 PE=2 SV=2	0	LLENIILL		272 - 279	470.807	2	-0.3	663.69	94.78	26.9	1
XPO1_HUMAN	Exportin-1 OS=Homo sapiens OX=9606 GN=XPO1 PE=1 SV=1	0	VLIDYQRNV		784 - 792	560.311	2	-0.14	524.19	47.75	27.8	1
XPO1_HUMAN	Exportin-1 OS=Homo sapiens OX=9606 GN=XPO1 PE=1 SV=1	0	KLFEFMHET		568 - 576	591.287	2	0.01	455.93	54.58	30.9	1
XPO1_HUMAN	Exportin-1 OS=Homo sapiens OX=9606 GN=XPO1 PE=1 SV=1	0	KLFEFMHET	Oxidation: 6	568 - 576	599.284	2	-0.22	385.52	45.9	38.1	3
XRCC5_HUMAN	X-ray repair cross-complementing protein 5 OS=Homo sapiens OX=9606 GN=XRCC5 PE=1 SV=3	0	ALSSLIHAL		376 - 384	462.779	2	0.49	490.87	66.22	33	1
XRCC5_HUMAN	X-ray repair cross-complementing protein 5 OS=Homo sapiens OX=9606 GN=XRCC5 PE=1 SV=3	0	SLAEGSVTSV		580 - 589	475.245	2	-0.99	527.47	45.02	25.1	1
XRCC5_HUMAN	X-ray repair cross-complementing protein 5 OS=Homo sapiens OX=9606 GN=XRCC5 PE=1 SV=3	0	IPLSKIKTL		528 - 536	506.843	2	1.63	482.76	46.37	22.9	1
XRCC5_HUMAN	X-ray repair cross-complementing protein 5 OS=Homo sapiens OX=9606 GN=XRCC5 PE=1 SV=3	0	NPAENFRVL		593 - 601	530.284	2	1.37	372.09	53.85	44.2	1
YIF1B_HUMAN	Protein YIF1B OS=Homo sapiens OX=9606 GN=YIF1B PE=1 SV=1	0	LLFGKIGYYL		241 - 250	593.848	2	0.73	501.1	77.4	37.5	1
YIF1B_HUMAN	Protein YIF1B OS=Homo sapiens OX=9606 GN=YIF1B PE=1 SV=1	0	FLADPVSNMAM	Oxidation: 9, 11	72 - 82	614.272	2	-2.12	461.21	49.12	25.9	1
YTDC2_HUMAN	3'-5' RNA helicase YTHDC2 OS=Homo sapiens OX=9606 GN=YTHDC2 PE=1 SV=2	0	GMYPNLVHV	Oxidation: 2	978 - 986	523.26	2	-0.86	390.63	52.78	39	1
ZBED5_HUMAN	Zinc finger BED domain-containing protein 5 OS=Homo sapiens OX=9606 GN=ZBED5 PE=2 SV=2	0	YLADIFTKL		476 - 484	542.309	2	1.89	419.67	74.42	45	1
ZCH14_HUMAN	Zinc finger CCHC domain-containing protein 14 OS=Homo sapiens OX=9606 GN=ZCCHC14 PE=2 SV=1	0	ARPPIKLL		633 - 640	454.308	2	-0.4	543.68	47.33	26	2
ZCH14_HUMAN	Zinc finger CCHC domain-containing protein 14 OS=Homo sapiens OX=9606 GN=ZCCHC14 PE=2 SV=1	0	VLWSDSSITSV		120 - 130	597.306	2	0.15	331.23	67.35	52	1
ZN526_HUMAN	Zinc finger protein 526 OS=Homo sapiens OX=9606 GN=ZNF526 PE=2 SV=2	0	APRLPITGL		559 - 567	469.296	2	1.1	342.45	60.32	40.7	3
ZN644_HUMAN	Zinc finger protein 644 OS=Homo sapiens OX=9606 GN=ZNF644 PE=1 SV=2	0	SYPDFLHKM	Oxidation: 9	828 - 836	577.271	2	0.68	458.64	46.6	32	2
ZN777_HUMAN	Zinc finger protein 777 OS=Homo sapiens OX=9606 GN=ZNF777 PE=1 SV=2	0	AVWAAVQAV		187 - 195	457.758	2	0.15	484.72	62.8	35.9	1
ZPR1_HUMAN	Zinc finger protein ZPR1 OS=Homo sapiens OX=9606 GN=ZPR1 PE=1 SV=1	0	FIMDDPAGNSYL	Oxidation: 3	403 - 414	679.801	2	0.55	331.59	59.65	29.2	1

## Sheet: Experiment 2C (293F)
Accession	Protein	P	Sequence	Modifications	Range	m/z meas.	z	Δ m/z [ppm]	RMS90 [ppm]	Rt [min]	Scores	#Cmpds.
1A02_HUMAN	HLA class I histocompatibility antigen, A-2 alpha chain OS=Homo sapiens OX=9606 GN=HLA-A PE=1 SV=1	0	VMAPRTLVL	Oxidation: 2	3 - 11	508.302	2	-0.26	423.54	52.05	21.6	1
1A02_HUMAN	HLA class I histocompatibility antigen, A-2 alpha chain OS=Homo sapiens OX=9606 GN=HLA-A PE=1 SV=1	0	YAYDGKDYI		140 - 148	554.254	2	0.66	432.81	49.03	23	1
1A02_HUMAN	HLA class I histocompatibility antigen, A-2 alpha chain OS=Homo sapiens OX=9606 GN=HLA-A PE=1 SV=1	0	YAYDGKDYIA		140 - 149	589.771	2	-1.35	403.43	46.47	32.9	1
1A02_HUMAN	HLA class I histocompatibility antigen, A-2 alpha chain OS=Homo sapiens OX=9606 GN=HLA-A PE=1 SV=1	0	GSHSMRYFFT	Oxidation: 5	25 - 34	624.777	2	0.15	374.58	46	24.5	1
1B48_HUMAN	HLA class I histocompatibility antigen, B-48 alpha chain OS=Homo sapiens OX=9606 GN=HLA-B PE=1 SV=1	0	YAYDGKDYI		140 - 148	554.254	2	0.66	432.81	49.03	23	1
1B48_HUMAN	HLA class I histocompatibility antigen, B-48 alpha chain OS=Homo sapiens OX=9606 GN=HLA-B PE=1 SV=1	0	APRTVLLLLSA		5 - 15	577.369	2	0.38	474.78	72.27	27.1	1
1B48_HUMAN	HLA class I histocompatibility antigen, B-48 alpha chain OS=Homo sapiens OX=9606 GN=HLA-B PE=1 SV=1	0	GSHSMRYFY	Oxidation: 5	25 - 33	582.25	2	-0.23	346.49	38.27	32.1	1
1B48_HUMAN	HLA class I histocompatibility antigen, B-48 alpha chain OS=Homo sapiens OX=9606 GN=HLA-B PE=1 SV=1	0	YAYDGKDYIA		140 - 149	589.771	2	-1.35	403.43	46.47	32.9	1
1B48_HUMAN	HLA class I histocompatibility antigen, B-48 alpha chain OS=Homo sapiens OX=9606 GN=HLA-B PE=1 SV=1	0	ALGFYPAEITL		229 - 239	597.825	2	1.27	464.52	81.55	38.3	1
41_HUMAN	Protein 4.1 OS=Homo sapiens OX=9606 GN=EPB41 PE=1 SV=4	0	SMYGVDLHKA		394 - 403	374.186	3	-2.6	600.35	41.28	23.1	1
41_HUMAN	Protein 4.1 OS=Homo sapiens OX=9606 GN=EPB41 PE=1 SV=4	0	SMYGVDLHKA	Oxidation: 2	394 - 403	568.774	2	0.42	512.39	35.53	37.5	2
5HT2A_HUMAN	5-hydroxytryptamine receptor 2A OS=Homo sapiens OX=9606 GN=HTR2A PE=1 SV=2	0	LLTAVVIIL		79 - 87	477.833	2	-0.96	556.76	94.13	47.2	1
ABCBA_HUMAN	ATP-binding cassette sub-family B member 10, mitochondrial OS=Homo sapiens OX=9606 GN=ABCB10 PE=1 SV=2	0	LSGNLIVLS		404 - 412	458.278	2	-1.48	711.5	65.73	23.6	1
ABCBA_HUMAN	ATP-binding cassette sub-family B member 10, mitochondrial OS=Homo sapiens OX=9606 GN=ABCB10 PE=1 SV=2	0	RLYDPASGTISL		542 - 553	646.846	2	0.86	374.4	59.4	44.7	2
ABHDD_HUMAN	Protein ABHD13 OS=Homo sapiens OX=9606 GN=ABHD13 PE=2 SV=1	0	IILLLLI		43 - 49	405.807	2	1.52	713.76	57.82	23.6	1
ABHDD_HUMAN	Protein ABHD13 OS=Homo sapiens OX=9606 GN=ABHD13 PE=2 SV=1	0	NLKVNLLLV		140 - 148	513.34	2	0.06	531.54	74.35	37.2	1
ACLY_HUMAN	ATP-citrate synthase OS=Homo sapiens OX=9606 GN=ACLY PE=1 SV=3	0	ATADYICKV		223 - 231	492.247	2	-0.26	393.66	49.38	37.6	1
ACLY_HUMAN	ATP-citrate synthase OS=Homo sapiens OX=9606 GN=ACLY PE=1 SV=3	0	KPASFMTSI	Oxidation: 6	836 - 844	499.255	2	-0.53	498.22	43.42	36.7	2
ACLY_HUMAN	ATP-citrate synthase OS=Homo sapiens OX=9606 GN=ACLY PE=1 SV=3	0	ILNVDGLIGV		1,022 - 1,031	506.808	2	5.62	430.82	76.93	32.4	1
ACLY_HUMAN	ATP-citrate synthase OS=Homo sapiens OX=9606 GN=ACLY PE=1 SV=3	0	LLQDHPWLL		43 - 51	567.819	2	1.02	439.14	71.08	30.7	1
ACOXL_HUMAN	Acyl-coenzyme A oxidase-like protein OS=Homo sapiens OX=9606 GN=ACOXL PE=2 SV=3	0	DDVVMLQVVGR		377 - 387	616.327	2	808.06	648.61	75.32	38	1
AKAP3_HUMAN	A-kinase anchor protein 3 OS=Homo sapiens OX=9606 GN=AKAP3 PE=1 SV=2	0	LIDSFLRNL		333 - 341	546.315	2	912.33	664.5	77.2	22	1
ALG8_HUMAN	Probable dolichyl pyrophosphate Glc1Man9GlcNAc2 alpha-1,3-glucosyltransferase OS=Homo sapiens OX=9606 GN=ALG8 PE=1 SV=2	0	KPQGPRGFL		355 - 363	500.29	2	-1.12	576.07	40.77	36	1
ALG8_HUMAN	Probable dolichyl pyrophosphate Glc1Man9GlcNAc2 alpha-1,3-glucosyltransferase OS=Homo sapiens OX=9606 GN=ALG8 PE=1 SV=2	0	FLDPNNIPKA		305 - 314	564.807	2	0.97	408.78	50.48	24.8	1
AMPB_HUMAN	Aminopeptidase B OS=Homo sapiens OX=9606 GN=RNPEP PE=1 SV=2	0	SLADVIIHEI		318 - 327	555.314	2	1.26	514.44	77.47	51.1	1
AN32B_HUMAN	Acidic leucine-rich nuclear phosphoprotein 32 family member B OS=Homo sapiens OX=9606 GN=ANP32B PE=1 SV=1	0	SLINVGLISV		48 - 57	507.813	2	0.13	497.06	79.68	60.8	2
AN32B_HUMAN	Acidic leucine-rich nuclear phosphoprotein 32 family member B OS=Homo sapiens OX=9606 GN=ANP32B PE=1 SV=1	0	KLLPQLTYL		137 - 145	544.84	2	0.91	465.15	68.1	28.1	1
ANO6_HUMAN	Anoctamin-6 OS=Homo sapiens OX=9606 GN=ANO6 PE=1 SV=2	0	VLDDKLVFV		116 - 124	524.308	2	0.45	490.22	65.63	44.5	1
ANR52_HUMAN	Serine/threonine-protein phosphatase 6 regulatory ankyrin repeat subunit C OS=Homo sapiens OX=9606 GN=ANKRD52 PE=1 SV=3	0	TLAETLVNL		603 - 611	487.282	2	0.31	417.15	71.87	56.3	1
AP1G1_HUMAN	AP-1 complex subunit gamma-1 OS=Homo sapiens OX=9606 GN=AP1G1 PE=1 SV=5	0	ALTSLLKTV		328 - 336	473.302	2	-0.79	530.45	61.42	41.2	1
APC1_HUMAN	Anaphase-promoting complex subunit 1 OS=Homo sapiens OX=9606 GN=ANAPC1 PE=1 SV=1	0	YLLDFVKPEFL		1,394 - 1,404	692.885	2	726.76	461.96	82.87	39.2	2
AT5G2_HUMAN	ATP synthase F(0) complex subunit C2, mitochondrial OS=Homo sapiens OX=9606 GN=ATP5MC2 PE=1 SV=1	0	TPSLVKSTSQL		10 - 20	580.83	2	-0.09	368.11	44.8	44.5	1
ATG13_HUMAN	Autophagy-related protein 13 OS=Homo sapiens OX=9606 GN=ATG13 PE=1 SV=1	0	GLGEGFQTVRV		163 - 173	581.815	2	0.85	484.85	55.75	39.8	1
ATG13_HUMAN	Autophagy-related protein 13 OS=Homo sapiens OX=9606 GN=ATG13 PE=1 SV=1	0	KEGGVPLAPNQP		306 - 317	604.331	2	833.46	535.31	97.68	22.4	1
ATM_HUMAN	Serine-protein kinase ATM OS=Homo sapiens OX=9606 GN=ATM PE=1 SV=4	0	ILLKDILSV		144 - 152	507.334	2	-0.06	602.11	73.77	42.3	1
ATM_HUMAN	Serine-protein kinase ATM OS=Homo sapiens OX=9606 GN=ATM PE=1 SV=4	0	LLEEINHFL		1,590 - 1,598	564.308	2	0.01	555.66	70.33	39.5	1
ATR_HUMAN	Serine/threonine-protein kinase ATR OS=Homo sapiens OX=9606 GN=ATR PE=1 SV=3	0	SLLESVQKL		549 - 557	508.804	2	1.19	476.72	59.98	46	1
ATR_HUMAN	Serine/threonine-protein kinase ATR OS=Homo sapiens OX=9606 GN=ATR PE=1 SV=3	0	VMFEDGVLMRL	Oxidation: 2	327 - 337	663.332	2	-1.36	414.38	70.6	70.5	1
ATR_HUMAN	Serine/threonine-protein kinase ATR OS=Homo sapiens OX=9606 GN=ATR PE=1 SV=3	0	VMFEDGVLMRL	Oxidation: 2, 9	327 - 337	671.33	2	-1.29	291.98	64.53	58.2	2
ATRIP_HUMAN	ATR-interacting protein OS=Homo sapiens OX=9606 GN=ATRIP PE=1 SV=1	0	FLLEQEKTQAL		164 - 174	660.365	2	1.18	353.06	55.83	43.2	1
ATRIP_HUMAN	ATR-interacting protein OS=Homo sapiens OX=9606 GN=ATRIP PE=1 SV=1	0	YKELKEKMKVM	Oxidation: 8, 11	121 - 131	729.891	2	3.33	646.31	63.68	21.9	1
ATX10_HUMAN	Ataxin-10 OS=Homo sapiens OX=9606 GN=ATXN10 PE=1 SV=1	0	GLADASLLKKV		443 - 453	557.845	2	0.44	354.42	51.87	55.3	1
ATX10_HUMAN	Ataxin-10 OS=Homo sapiens OX=9606 GN=ATXN10 PE=1 SV=1	0	QVFPGLLERV		324 - 333	579.338	2	0.16	494.12	67.38	29.8	2
AURKB_HUMAN	Aurora kinase B OS=Homo sapiens OX=9606 GN=AURKB PE=1 SV=3	0	APRGELYKEL		157 - 166	392.553	3	1.17	362.87	42.33	22.6	1
AURKB_HUMAN	Aurora kinase B OS=Homo sapiens OX=9606 GN=AURKB PE=1 SV=3	0	KIADFGWSV		215 - 223	511.769	2	0.01	441.05	65.28	36.9	2
AURKB_HUMAN	Aurora kinase B OS=Homo sapiens OX=9606 GN=AURKB PE=1 SV=3	0	RVLPPSALQSV		333 - 343	583.848	2	0.38	558.54	50.72	45.6	5
B2MG_HUMAN	Beta-2-microglobulin OS=Homo sapiens OX=9606 GN=B2M PE=1 SV=1	0	IQRTPKIQVYS		21 - 31	666.886	2	1.51	395.53	38.25	39.1	1
BABA2_HUMAN	BRISC and BRCA1-A complex member 2 OS=Homo sapiens OX=9606 GN=BABAM2 PE=1 SV=2	0	FLPDPSALQNL		92 - 102	607.824	2	-0.63	401.31	72.35	56.9	2
BAZ1B_HUMAN	Tyrosine-protein kinase BAZ1B OS=Homo sapiens OX=9606 GN=BAZ1B PE=1 SV=2	0	FLLDPYKYMTL	Oxidation: 9	291 - 301	710.366	2	1.87	349.28	70.32	46.4	1
BI1_HUMAN	Bax inhibitor 1 OS=Homo sapiens OX=9606 GN=TMBIM6 PE=1 SV=2	0	AAGAYVHMV	Oxidation: 8	42 - 50	467.726	2	-0.65	370.04	33.7	40.9	1
BI1_HUMAN	Bax inhibitor 1 OS=Homo sapiens OX=9606 GN=TMBIM6 PE=1 SV=2	0	YLFLGGILM	Oxidation: 9	140 - 148	521.785	2	-0.73	570.3	84.6	24	1
BI1_HUMAN	Bax inhibitor 1 OS=Homo sapiens OX=9606 GN=TMBIM6 PE=1 SV=2	0	LLAGFAFLTGV		87 - 97	554.824	2	-0.04	568.88	91.3	58.5	1
BIRC6_HUMAN	Baculoviral IAP repeat-containing protein 6 OS=Homo sapiens OX=9606 GN=BIRC6 PE=1 SV=2	0	SLASLLAKV		1,258 - 1,266	451.289	2	-0.88	585.92	71.57	28.7	1
BIRC6_HUMAN	Baculoviral IAP repeat-containing protein 6 OS=Homo sapiens OX=9606 GN=BIRC6 PE=1 SV=2	0	LAGGLLTYK		568 - 576	468.282	2	-0.15	775.22	71.25	21.1	1
BIRC6_HUMAN	Baculoviral IAP repeat-containing protein 6 OS=Homo sapiens OX=9606 GN=BIRC6 PE=1 SV=2	0	KLVNILVQL		2,924 - 2,932	520.347	2	0.38	392.52	71.12	62.1	1
BIRC6_HUMAN	Baculoviral IAP repeat-containing protein 6 OS=Homo sapiens OX=9606 GN=BIRC6 PE=1 SV=2	0	HNIPFPCLLAG		560 - 570	591.312	2	3.51	424.41	59.85	20.4	1
BIRC6_HUMAN	Baculoviral IAP repeat-containing protein 6 OS=Homo sapiens OX=9606 GN=BIRC6 PE=1 SV=2	0	QASITSFLTVLA		2,698 - 2,709	625.849	2	-7.27	434.66	55.4	20.6	1
BLM_HUMAN	Bloom syndrome protein OS=Homo sapiens OX=9606 GN=BLM PE=1 SV=1	0	SLGKVFGV		1,228 - 1,235	403.742	2	0.49	755.29	55.63	34.5	1
BOP1_HUMAN	Ribosome biogenesis protein BOP1 OS=Homo sapiens OX=9606 GN=BOP1 PE=1 SV=2	0	VLATQGHTQV		552 - 561	527.29	2	3.04	502.44	41.22	24	1
BOP1_HUMAN	Ribosome biogenesis protein BOP1 OS=Homo sapiens OX=9606 GN=BOP1 PE=1 SV=2	0	KMDDPDYWRTV	Oxidation: 2	175 - 185	721.326	2	1.44	391.8	47.5	39	1
BRAT1_HUMAN	BRCA1-associated ATM activator 1 OS=Homo sapiens OX=9606 GN=BRAT1 PE=1 SV=2	0	LLASEVPQL		541 - 549	485.285	2	0.31	596.2	63.92	41.4	1
BRAT1_HUMAN	BRCA1-associated ATM activator 1 OS=Homo sapiens OX=9606 GN=BRAT1 PE=1 SV=2	0	AASQLLVHVL		163 - 172	526.317	2	945.53	415.42	49.77	25.2	1
BRK1_HUMAN	Protein BRICK1 OS=Homo sapiens OX=9606 GN=BRK1 PE=1 SV=1	0	TLNEKLTAL		49 - 57	501.795	2	0.61	638.56	50.65	50.5	1
BRWD3_HUMAN	Bromodomain and WD repeat-containing protein 3 OS=Homo sapiens OX=9606 GN=BRWD3 PE=1 SV=2	0	LLLFGFGCSKY		537 - 547	416.888	3	800.51	765.57	68.02	22.2	1
BRWD3_HUMAN	Bromodomain and WD repeat-containing protein 3 OS=Homo sapiens OX=9606 GN=BRWD3 PE=1 SV=2	0	SILDGIIREL		645 - 654	564.835	2	0.75	408.69	82.15	53	1
BT2A2_HUMAN	Butyrophilin subfamily 2 member A2 OS=Homo sapiens OX=9606 GN=BTN2A2 PE=1 SV=2	0	SVALVIHNV		111 - 119	476.284	2	-0.85	363.02	51.93	45	1
BT3L4_HUMAN	Transcription factor BTF3 homolog 4 OS=Homo sapiens OX=9606 GN=BTF3L4 PE=1 SV=1	0	KLAKLQAQV		5 - 13	499.821	2	-1.25	551.78	33.28	45.3	1
BUB1_HUMAN	Mitotic checkpoint serine/threonine-protein kinase BUB1 OS=Homo sapiens OX=9606 GN=BUB1 PE=1 SV=1	0	YLITLLEHL		44 - 52	557.83	2	2.3	410.63	82.12	35.4	1
BUB1_HUMAN	Mitotic checkpoint serine/threonine-protein kinase BUB1 OS=Homo sapiens OX=9606 GN=BUB1 PE=1 SV=1	0	ALIDLGQSIDM	Oxidation: 11	943 - 953	596.301	2	1.64	392.33	63.72	49.3	1
CALR_HUMAN	Calreticulin OS=Homo sapiens OX=9606 GN=CALR PE=1 SV=1	0	MLLSVPLLLG		1 - 10	528.33	2	-0.07	408.13	91.25	30.7	2
CALR_HUMAN	Calreticulin OS=Homo sapiens OX=9606 GN=CALR PE=1 SV=1	0	MLLSVPLLLG	Oxidation: 1	1 - 10	536.328	2	0.24	622.74	85.55	23.9	1
CALR_HUMAN	Calreticulin OS=Homo sapiens OX=9606 GN=CALR PE=1 SV=1	0	IKDPDASKPE		208 - 217	550.789	2	914.6	466.78	64.63	21	1
CALR_HUMAN	Calreticulin OS=Homo sapiens OX=9606 GN=CALR PE=1 SV=1	0	WQVKSGTIFDNF		319 - 330	721.36	2	1.24	488.84	71.73	36.3	2
CAPR1_HUMAN	Caprin-1 OS=Homo sapiens OX=9606 GN=CAPRIN1 PE=1 SV=2	0	VLKEIVERV		232 - 240	542.84	2	-0.5	377.23	45.27	41.7	1
CAPR1_HUMAN	Caprin-1 OS=Homo sapiens OX=9606 GN=CAPRIN1 PE=1 SV=2	0	SLLDEFYKL		184 - 192	564.303	2	0.44	416.37	78.73	30.2	2
CAPR1_HUMAN	Caprin-1 OS=Homo sapiens OX=9606 GN=CAPRIN1 PE=1 SV=2	0	SMLDFENQTL	Oxidation: 2	376 - 385	607.274	2	-0.27	391.92	59.63	24.3	1
CAR10_HUMAN	Caspase recruitment domain-containing protein 10 OS=Homo sapiens OX=9606 GN=CARD10 PE=1 SV=2	0	ALWERIEGV		26 - 34	536.793	2	0.53	401.63	61.72	26.9	1
CAR10_HUMAN	Caspase recruitment domain-containing protein 10 OS=Homo sapiens OX=9606 GN=CARD10 PE=1 SV=2	0	YLQEMEDLRL	Oxidation: 5	356 - 365	663.324	2	0.71	415.4	54.88	38.7	1
CATA_HUMAN	Catalase OS=Homo sapiens OX=9606 GN=CAT PE=1 SV=3	0	GPLLVQDVVFTDEMAHFDR	Oxidation: 14	48 - 66	735.694	3	1.63	426.25	68.28	34.8	2
CAVN1_HUMAN	Caveolae-associated protein 1 OS=Homo sapiens OX=9606 GN=CAVIN1 PE=1 SV=1	0	SLLDKIIGA		56 - 64	465.287	2	0.29	556.05	69.28	52.8	2
CBP_HUMAN	CREB-binding protein OS=Homo sapiens OX=9606 GN=CREBBP PE=1 SV=3	0	VLAETLTQV		238 - 246	487.282	2	1.07	327.03	56.77	67.2	1
CBPE_HUMAN	Carboxypeptidase E OS=Homo sapiens OX=9606 GN=CPE PE=1 SV=1	0	SLISYLEQI		364 - 372	533.294	2	-1.12	478.05	86.22	39	1
CBPQ_HUMAN	Carboxypeptidase Q OS=Homo sapiens OX=9606 GN=CPQ PE=1 SV=1	0	ALASLIRSV		199 - 207	465.292	2	-1.29	441.27	59.52	40.4	1
CC113_HUMAN	Coiled-coil domain-containing protein 113 OS=Homo sapiens OX=9606 GN=CCDC113 PE=1 SV=1	0	FRAPQVMTY	Oxidation: 7	316 - 324	564.779	2	-0.26	454.85	45.38	31.9	2
CCNB1_HUMAN	G2/mitotic-specific cyclin-B1 OS=Homo sapiens OX=9606 GN=CCNB1 PE=1 SV=1	0	TLAKYLMEL		321 - 329	541.302	2	0.38	439.92	71.23	51.4	1
CCNB1_HUMAN	G2/mitotic-specific cyclin-B1 OS=Homo sapiens OX=9606 GN=CCNB1 PE=1 SV=1	0	ILIDWLVQV		204 - 212	549.832	2	0.71	355.5	90.88	52	19
CCNB1_HUMAN	G2/mitotic-specific cyclin-B1 OS=Homo sapiens OX=9606 GN=CCNB1 PE=1 SV=1	0	RLLQETMYMTV	Oxidation: 7, 9	217 - 227	708.846	2	-0.48	398.44	46.9	23.6	1
CCNB2_HUMAN	G2/mitotic-specific cyclin-B2 OS=Homo sapiens OX=9606 GN=CCNB2 PE=1 SV=1	0	TLAKYLMEL		285 - 293	541.302	2	0.38	439.92	71.23	51.4	1
CCNB2_HUMAN	G2/mitotic-specific cyclin-B2 OS=Homo sapiens OX=9606 GN=CCNB2 PE=1 SV=1	0	ILVDWLVQV		168 - 176	542.823	2	-0.83	497.32	87.72	50.6	6
CD276_HUMAN	CD276 antigen OS=Homo sapiens OX=9606 GN=CD276 PE=1 SV=1	0	GLFDVHSILRV		200 - 210	628.361	2	-0.77	275.33	71.5	45.8	1
CDK1_HUMAN	Cyclin-dependent kinase 1 OS=Homo sapiens OX=9606 GN=CDK1 PE=1 SV=3	0	KIGEGTYGV		9 - 17	462.246	2	1.18	363.31	40.13	43.3	1
CDK1_HUMAN	Cyclin-dependent kinase 1 OS=Homo sapiens OX=9606 GN=CDK1 PE=1 SV=3	0	YLYQILQGI		108 - 116	555.813	2	-0.06	415.82	82.58	44.8	1
CDK1_HUMAN	Cyclin-dependent kinase 1 OS=Homo sapiens OX=9606 GN=CDK1 PE=1 SV=3	0	TLWYRSPEV		166 - 174	575.799	2	0.88	396.35	56.03	31.1	1
CDK1_HUMAN	Cyclin-dependent kinase 1 OS=Homo sapiens OX=9606 GN=CDK1 PE=1 SV=3	0	LLIDDKGTIKL		134 - 144	614.88	2	0.62	396.55	58.22	38.2	3
CDK1_HUMAN	Cyclin-dependent kinase 1 OS=Homo sapiens OX=9606 GN=CDK1 PE=1 SV=3	0	VLMQDSRLYL	Oxidation: 3	69 - 78	627.332	2	1.44	448.58	54.45	20.2	1
CDK1_HUMAN	Cyclin-dependent kinase 1 OS=Homo sapiens OX=9606 GN=CDK1 PE=1 SV=3	0	NLLIDDKGTIKL		133 - 144	671.901	2	-0.04	513.71	59.58	30	1
CDK16_HUMAN	Cyclin-dependent kinase 16 OS=Homo sapiens OX=9606 GN=CDK16 PE=1 SV=1	0	MPDSGRPAF	Oxidation: 1	481 - 489	497.227	2	0.38	495.47	35.8	41.3	1
CDK2_HUMAN	Cyclin-dependent kinase 2 OS=Homo sapiens OX=9606 GN=CDK2 PE=1 SV=2	0	KIGEGTYGV		9 - 17	462.246	2	1.18	363.31	40.13	43.3	1
CDK2_HUMAN	Cyclin-dependent kinase 2 OS=Homo sapiens OX=9606 GN=CDK2 PE=1 SV=2	0	FGLARAFGV		146 - 154	469.265	2	-2.25	503.93	64.57	28.2	1
CE170_HUMAN	Centrosomal protein of 170 kDa OS=Homo sapiens OX=9606 GN=CEP170 PE=1 SV=1	0	EKAMDISAMPRG		162 - 173	653.312	2	-10.01	406.34	56.93	41.2	1
CETN3_HUMAN	Centrin-3 OS=Homo sapiens OX=9606 GN=CETN3 PE=1 SV=2	0	KLFDDDDSGKISL		108 - 120	726.863	2	-2.48	329.9	55.1	46.4	1
CHCH2_HUMAN	Coiled-coil-helix-coiled-coil-helix domain-containing protein 2 OS=Homo sapiens OX=9606 GN=CHCHD2 PE=1 SV=1	0	APRQPGLMA	Oxidation: 8	49 - 57	478.753	2	0.51	621.04	29.87	45.1	2
CHCH2_HUMAN	Coiled-coil-helix-coiled-coil-helix domain-containing protein 2 OS=Homo sapiens OX=9606 GN=CHCHD2 PE=1 SV=1	0	APRQPGLMAQM	Oxidation: 8, 11	49 - 59	616.3	2	-0.09	495.18	27.75	31.7	2
CHD4_HUMAN	Chromodomain-helicase-DNA-binding protein 4 OS=Homo sapiens OX=9606 GN=CHD4 PE=1 SV=2	0	LIFSQMTKML	Oxidation: 6	1,070 - 1,079	409.886	3	-3.09	657.35	34.38	21.1	1
CHD4_HUMAN	Chromodomain-helicase-DNA-binding protein 4 OS=Homo sapiens OX=9606 GN=CHD4 PE=1 SV=2	0	SLLNVVMDL		1,007 - 1,015	502.278	2	-0.56	581.13	90.53	26.7	1
CHD4_HUMAN	Chromodomain-helicase-DNA-binding protein 4 OS=Homo sapiens OX=9606 GN=CHD4 PE=1 SV=2	0	SLLNVVMDL	Oxidation: 7	1,007 - 1,015	510.275	2	-0.94	636.39	81.22	46	2
CHK1_HUMAN	Serine/threonine-protein kinase Chk1 OS=Homo sapiens OX=9606 GN=CHEK1 PE=1 SV=2	0	KISDFGLATV		145 - 154	525.795	2	0.76	522.5	59.33	49.5	1
CIRBP_HUMAN	Cold-inducible RNA-binding protein OS=Homo sapiens OX=9606 GN=CIRBP PE=1 SV=1	0	SYRDSYDSY		159 - 167	578.232	2	-1.16	479.29	37.43	36.4	1
CIZ1_HUMAN	Cip1-interacting zinc finger protein OS=Homo sapiens OX=9606 GN=CIZ1 PE=1 SV=2	0	LLGPPPVGV		159 - 167	424.766	2	0.53	616.54	60.22	70.7	2
CK5P2_HUMAN	CDK5 regulatory subunit-associated protein 2 OS=Homo sapiens OX=9606 GN=CDK5RAP2 PE=1 SV=5	0	PNAGLGNGLLPN		35 - 46	379.538	3	-4.28	881.34	90.65	21.4	1
CK5P2_HUMAN	CDK5 regulatory subunit-associated protein 2 OS=Homo sapiens OX=9606 GN=CDK5RAP2 PE=1 SV=5	0	SLTSEIHFL		1,447 - 1,455	523.779	2	-0.12	357.82	68.15	29.9	1
CK5P2_HUMAN	CDK5 regulatory subunit-associated protein 2 OS=Homo sapiens OX=9606 GN=CDK5RAP2 PE=1 SV=5	0	QLFSEIHNL		1,222 - 1,230	550.79	2	-0.62	387.32	61.88	42.1	1
CK5P2_HUMAN	CDK5 regulatory subunit-associated protein 2 OS=Homo sapiens OX=9606 GN=CDK5RAP2 PE=1 SV=5	0	LLMEHIQEI	Oxidation: 3	1,394 - 1,402	571.3	2	0.13	298.67	50.83	23	1
CKS2_HUMAN	Cyclin-dependent kinases regulatory subunit 2 OS=Homo sapiens OX=9606 GN=CKS2 PE=1 SV=1	0	KYFDEHYEY		11 - 19	647.275	2	0.51	286.78	44.57	40.5	2
CMTR1_HUMAN	Cap-specific mRNA (nucleoside-2'-O-)-methyltransferase 1 OS=Homo sapiens OX=9606 GN=CMTR1 PE=1 SV=1	0	TLLSVEIVHEL		635 - 645	626.861	2	-0.16	272.16	73.42	28.1	1
CNOT1_HUMAN	CCR4-NOT transcription complex subunit 1 OS=Homo sapiens OX=9606 GN=CNOT1 PE=1 SV=2	0	KVLGIVVGV		1,965 - 1,973	442.302	2	0.08	606.75	59.57	26.3	1
CNOT1_HUMAN	CCR4-NOT transcription complex subunit 1 OS=Homo sapiens OX=9606 GN=CNOT1 PE=1 SV=2	0	GLHNVVYGI		373 - 381	486.269	2	0.18	615.59	53.9	26.9	1
CNOT1_HUMAN	CCR4-NOT transcription complex subunit 1 OS=Homo sapiens OX=9606 GN=CNOT1 PE=1 SV=2	0	SLADFMQEV	Oxidation: 6	254 - 262	528.239	2	-0.02	477.03	58.63	29.9	1
CNOT1_HUMAN	CCR4-NOT transcription complex subunit 1 OS=Homo sapiens OX=9606 GN=CNOT1 PE=1 SV=2	0	AIQEQITRV		2,299 - 2,307	529.304	2	0.69	404.94	41.9	39.5	1
CNOT1_HUMAN	CCR4-NOT transcription complex subunit 1 OS=Homo sapiens OX=9606 GN=CNOT1 PE=1 SV=2	0	APFLRNVEL		2,076 - 2,084	529.804	2	1.83	335.99	61.47	40.8	1
CNOT1_HUMAN	CCR4-NOT transcription complex subunit 1 OS=Homo sapiens OX=9606 GN=CNOT1 PE=1 SV=2	0	FRPPNPWTM	Oxidation: 9	1,252 - 1,260	581.28	2	0.92	604.27	54.12	20.5	1
CNOT1_HUMAN	CCR4-NOT transcription complex subunit 1 OS=Homo sapiens OX=9606 GN=CNOT1 PE=1 SV=2	0	SLYSNFLDTL		1,147 - 1,156	586.796	2	0.77	557.61	84.42	24.1	1
CNOT1_HUMAN	CCR4-NOT transcription complex subunit 1 OS=Homo sapiens OX=9606 GN=CNOT1 PE=1 SV=2	0	RLAEVGQYEQV		459 - 469	646.337	2	2.1	456.97	45.35	34.6	1
CO4A5_HUMAN	Collagen alpha-5(IV) chain OS=Homo sapiens OX=9606 GN=COL4A5 PE=1 SV=2	0	SLWGQPAEA		18 - 26	479.735	2	0.64	406.22	54.43	54.9	2
COA3_HUMAN	Cytochrome c oxidase assembly factor 3 homolog, mitochondrial OS=Homo sapiens OX=9606 GN=COA3 PE=1 SV=1	0	FLDELEDEAKAA		84 - 95	675.823	2	-2.77	351.2	58.32	55.1	2
COG4_HUMAN	Conserved oligomeric Golgi complex subunit 4 OS=Homo sapiens OX=9606 GN=COG4 PE=1 SV=3	0	TPAEVRQVL		761 - 769	506.792	2	-0.99	425.8	43.48	27.7	1
COG4_HUMAN	Conserved oligomeric Golgi complex subunit 4 OS=Homo sapiens OX=9606 GN=COG4 PE=1 SV=3	0	SLVAVELEKV		681 - 690	543.824	2	-0.29	397.09	60.78	49.1	1
COG4_HUMAN	Conserved oligomeric Golgi complex subunit 4 OS=Homo sapiens OX=9606 GN=COG4 PE=1 SV=3	0	TMQELIGLYV		412 - 421	583.81	2	-0.08	581.38	81.83	20.9	1
COG5_HUMAN	Conserved oligomeric Golgi complex subunit 5 OS=Homo sapiens OX=9606 GN=COG5 PE=1 SV=3	0	TLKDTITSV		271 - 279	489.279	2	0.4	582.13	45.53	45.1	1
COPG1_HUMAN	Coatomer subunit gamma-1 OS=Homo sapiens OX=9606 GN=COPG1 PE=1 SV=1	0	AIVDKVPSV		147 - 155	464.279	2	0.33	381.88	47.33	50.8	3
COPG1_HUMAN	Coatomer subunit gamma-1 OS=Homo sapiens OX=9606 GN=COPG1 PE=1 SV=1	0	ALVSSLHLL		159 - 167	477.297	2	1051.64	518.57	66.77	32.1	2
COPG1_HUMAN	Coatomer subunit gamma-1 OS=Homo sapiens OX=9606 GN=COPG1 PE=1 SV=1	0	TVADHIQKV		759 - 767	505.786	2	0.83	336.3	30.03	35.2	2
COPG1_HUMAN	Coatomer subunit gamma-1 OS=Homo sapiens OX=9606 GN=COPG1 PE=1 SV=1	0	HILTKILYL		46 - 54	557.355	2	-0.32	568.65	61.77	20.2	1
COPG1_HUMAN	Coatomer subunit gamma-1 OS=Homo sapiens OX=9606 GN=COPG1 PE=1 SV=1	0	FMSEISDEF	Oxidation: 2	367 - 375	560.729	2	0.81	558.37	59.98	35.1	1
COPG2_HUMAN	Coatomer subunit gamma-2 OS=Homo sapiens OX=9606 GN=COPG2 PE=1 SV=1	0	RLPDDDPTAV		708 - 717	549.775	2	0.51	605.42	38.93	62.4	1
COPG2_HUMAN	Coatomer subunit gamma-2 OS=Homo sapiens OX=9606 GN=COPG2 PE=1 SV=1	0	HILTKILYL		46 - 54	557.355	2	-0.32	568.65	61.77	20.2	1
COX2_HUMAN	Cytochrome c oxidase subunit 2 OS=Homo sapiens OX=9606 GN=MT-CO2 PE=1 SV=1	0	LPSLRILYM	Oxidation: 9	78 - 86	561.323	2	-0.34	551.01	66	38.8	1
COX2_HUMAN	Cytochrome c oxidase subunit 2 OS=Homo sapiens OX=9606 GN=MT-CO2 PE=1 SV=1	0	KIFEMGPVFTL		217 - 227	641.349	2	-0.53	397.73	77.43	47.8	2
COX2_HUMAN	Cytochrome c oxidase subunit 2 OS=Homo sapiens OX=9606 GN=MT-CO2 PE=1 SV=1	0	KIFEMGPVFTL	Oxidation: 5	217 - 227	649.347	2	0.01	387.36	68.72	49.8	2
CSN7A_HUMAN	COP9 signalosome complex subunit 7a OS=Homo sapiens OX=9606 GN=COPS7A PE=1 SV=1	0	ALATLIHQV		26 - 34	483.293	2	0.48	318.21	55.62	55.8	2
CSPG4_HUMAN	Chondroitin sulfate proteoglycan 4 OS=Homo sapiens OX=9606 GN=CSPG4 PE=1 SV=2	0	TMLARLASA		21 - 29	467.263	2	-0.33	511.09	50.48	38.2	1
CSPG4_HUMAN	Chondroitin sulfate proteoglycan 4 OS=Homo sapiens OX=9606 GN=CSPG4 PE=1 SV=2	0	TMLARLASA	Oxidation: 2	21 - 29	475.26	2	-0.26	286.58	39.18	48.3	2
CSPG4_HUMAN	Chondroitin sulfate proteoglycan 4 OS=Homo sapiens OX=9606 GN=CSPG4 PE=1 SV=2	0	LQSQLAAGQL		1,775 - 1,784	514.793	2	4.68	687.18	65.57	30.8	1
CTNA1_HUMAN	Catenin alpha-1 OS=Homo sapiens OX=9606 GN=CTNNA1 PE=1 SV=1	0	ALLSAVTRL		130 - 138	472.3	2	-0.64	551.4	61.57	38.4	1
CTNA1_HUMAN	Catenin alpha-1 OS=Homo sapiens OX=9606 GN=CTNNA1 PE=1 SV=1	0	ILADMADVYKL	Oxidation: 5	140 - 150	634.334	2	-0.23	373.58	57.38	32.9	1
CTNA1_HUMAN	Catenin alpha-1 OS=Homo sapiens OX=9606 GN=CTNNA1 PE=1 SV=1	0	IMAQLPQEQKA	Oxidation: 2	672 - 682	637.337	2	787.98	377.87	36.82	21.4	1
CTNB1_HUMAN	Catenin beta-1 OS=Homo sapiens OX=9606 GN=CTNNB1 PE=1 SV=1	0	RLAGGLQKMVA	Oxidation: 9	274 - 284	387.225	3	-1.03	651.35	29.65	20.2	1
CTNB1_HUMAN	Catenin beta-1 OS=Homo sapiens OX=9606 GN=CTNNB1 PE=1 SV=1	0	GLLGTLVQL		400 - 408	457.29	2	0.88	520.91	83.07	55.9	2
CTNB1_HUMAN	Catenin beta-1 OS=Homo sapiens OX=9606 GN=CTNNB1 PE=1 SV=1	0	YGLPVVVKL		489 - 497	494.316	2	0.28	487.27	67.77	63.5	2
CTNB1_HUMAN	Catenin beta-1 OS=Homo sapiens OX=9606 GN=CTNNB1 PE=1 SV=1	0	SPIENIQRV		605 - 613	528.296	2	0.36	360.68	44.22	32	1
CTNB1_HUMAN	Catenin beta-1 OS=Homo sapiens OX=9606 GN=CTNNB1 PE=1 SV=1	0	AIMRSPQMV	Oxidation: 3, 8	187 - 195	532.764	2	-2.26	489.04	26.73	21.7	1
CUL2_HUMAN	Cullin-2 OS=Homo sapiens OX=9606 GN=CUL2 PE=1 SV=2	0	ALDKALTSV		367 - 375	459.269	2	0.3	486.89	45.58	41.1	1
CUL2_HUMAN	Cullin-2 OS=Homo sapiens OX=9606 GN=CUL2 PE=1 SV=2	0	VMLEYVERA	Oxidation: 2	25 - 33	563.284	2	0.29	271.37	46.68	38.9	1
CUTA_HUMAN	Protein CutA OS=Homo sapiens OX=9606 GN=CUTA PE=1 SV=2	0	NLIPQITSI		98 - 106	499.796	2	-3.25	441.23	72.52	26.6	1
CUTA_HUMAN	Protein CutA OS=Homo sapiens OX=9606 GN=CUTA PE=1 SV=2	0	ALTDFVRSV		132 - 140	504.28	2	0.2	525.44	60.67	39.1	1
CUTA_HUMAN	Protein CutA OS=Homo sapiens OX=9606 GN=CUTA PE=1 SV=2	0	LLLLPRVLL		34 - 42	525.377	2	1.44	518.81	82.18	27.6	1
CYTSA_HUMAN	Cytospin-A OS=Homo sapiens OX=9606 GN=SPECC1L PE=1 SV=2	0	IPRTPLSPSPM	Oxidation: 11	862 - 872	606.327	2	0.44	375.86	42.87	40.6	2
DAF_HUMAN	Complement decay-accelerating factor OS=Homo sapiens OX=9606 GN=CD55 PE=1 SV=4	0	LLGELPRLLLL		14 - 24	625.416	2	0.43	311.17	86.4	42.9	1
DDB1_HUMAN	DNA damage-binding protein 1 OS=Homo sapiens OX=9606 GN=DDB1 PE=1 SV=1	0	SLSESWYNL		1,042 - 1,050	549.757	2	-3.81	345.51	70.53	30.7	1
DDB1_HUMAN	DNA damage-binding protein 1 OS=Homo sapiens OX=9606 GN=DDB1 PE=1 SV=1	0	IIDQHTFEV		793 - 801	551.283	2	0.58	549.72	53.27	31.3	1
DDB1_HUMAN	DNA damage-binding protein 1 OS=Homo sapiens OX=9606 GN=DDB1 PE=1 SV=1	0	RLYDGLFKV		134 - 142	555.818	2	-0.94	416.13	58.88	22.1	1
DDB1_HUMAN	DNA damage-binding protein 1 OS=Homo sapiens OX=9606 GN=DDB1 PE=1 SV=1	0	LLLDMQNRL	Oxidation: 5	1,050 - 1,058	566.313	2	-0.63	478.84	52.9	29	1
DDB1_HUMAN	DNA damage-binding protein 1 OS=Homo sapiens OX=9606 GN=DDB1 PE=1 SV=1	0	GMYGKIAVMEL	Oxidation: 9	56 - 66	614.309	2	-0.06	416.34	56.25	40.9	1
DDB1_HUMAN	DNA damage-binding protein 1 OS=Homo sapiens OX=9606 GN=DDB1 PE=1 SV=1	0	GMYGKIAVMEL	Oxidation: 2	56 - 66	614.309	2	0.45	353.38	61.5	29.8	1
DDB1_HUMAN	DNA damage-binding protein 1 OS=Homo sapiens OX=9606 GN=DDB1 PE=1 SV=1	0	VLFGTVNGMIGL	Oxidation: 9	1,028 - 1,039	618.836	2	-0.67	445	75.07	25.9	1
DDB1_HUMAN	DNA damage-binding protein 1 OS=Homo sapiens OX=9606 GN=DDB1 PE=1 SV=1	0	GMYGKIAVMEL	Oxidation: 2, 9	56 - 66	622.307	2	0.3	425.59	51.63	55.2	1
DDB1_HUMAN	DNA damage-binding protein 1 OS=Homo sapiens OX=9606 GN=DDB1 PE=1 SV=1	0	ALGDGALFYFGL		605 - 616	622.322	2	0.52	372.33	91.88	22.2	1
DDB1_HUMAN	DNA damage-binding protein 1 OS=Homo sapiens OX=9606 GN=DDB1 PE=1 SV=1	0	YLLGDMEGRLFM	Oxidation: 12	271 - 282	730.851	2	2.4	395.36	72.93	30.4	1
DDB1_HUMAN	DNA damage-binding protein 1 OS=Homo sapiens OX=9606 GN=DDB1 PE=1 SV=1	0	YLLGDMEGRLFM	Oxidation: 6, 12	271 - 282	738.847	2	0.46	277.07	63.35	30.4	1
DDR1_HUMAN	Epithelial discoidin domain-containing receptor 1 OS=Homo sapiens OX=9606 GN=DDR1 PE=1 SV=1	0	IILLLLL		426 - 432	405.807	2	1.52	713.76	57.82	23.6	1
DDR1_HUMAN	Epithelial discoidin domain-containing receptor 1 OS=Homo sapiens OX=9606 GN=DDR1 PE=1 SV=1	0	YLQVDLQRL		86 - 94	574.328	2	1.3	508.6	62.43	38	1
DDX49_HUMAN	Probable ATP-dependent RNA helicase DDX49 OS=Homo sapiens OX=9606 GN=DDX49 PE=1 SV=1	0	YQIAEQFRV		84 - 92	577.303	2	-1.07	339.73	57.38	41.4	1
DDX60_HUMAN	Probable ATP-dependent RNA helicase DDX60 OS=Homo sapiens OX=9606 GN=DDX60 PE=1 SV=3	0	LILNEMPKA		16 - 24	514.797	2	6.14	548.56	79.38	20.7	1
DDX60_HUMAN	Probable ATP-dependent RNA helicase DDX60 OS=Homo sapiens OX=9606 GN=DDX60 PE=1 SV=3	0	ALDEYNMKI		1,524 - 1,532	548.77	2	-2.09	500.69	53.75	27.5	1
DDX60_HUMAN	Probable ATP-dependent RNA helicase DDX60 OS=Homo sapiens OX=9606 GN=DDX60 PE=1 SV=3	0	ALDEYNMKI	Oxidation: 7	1,524 - 1,532	556.769	2	1.75	321.23	42.75	42.4	2
DESP_HUMAN	Desmoplakin OS=Homo sapiens OX=9606 GN=DSP PE=1 SV=3	0	SMVEDITGLRL	Oxidation: 2	2,792 - 2,802	625.327	2	0.21	392.2	62.07	43.2	1
DHX15_HUMAN	Pre-mRNA-splicing factor ATP-dependent RNA helicase DHX15 OS=Homo sapiens OX=9606 GN=DHX15 PE=1 SV=2	0	ILMGVLKEV	Oxidation: 3	271 - 279	509.305	2	0.49	495.17	55.78	32.5	1
DHX15_HUMAN	Pre-mRNA-splicing factor ATP-dependent RNA helicase DHX15 OS=Homo sapiens OX=9606 GN=DHX15 PE=1 SV=2	0	TLATDILMGV	Oxidation: 8	266 - 275	525.281	2	0.82	354.73	75.17	44.1	1
DHX16_HUMAN	Pre-mRNA-splicing factor ATP-dependent RNA helicase DHX16 OS=Homo sapiens OX=9606 GN=DHX16 PE=1 SV=2	0	ILFGLIKDV		531 - 539	509.321	2	-0.21	455.09	75.6	48	2
DHX9_HUMAN	ATP-dependent RNA helicase A OS=Homo sapiens OX=9606 GN=DHX9 PE=1 SV=4	0	RPSAAGINL		1,140 - 1,148	449.759	2	0.53	614.96	44.9	34.9	2
DHX9_HUMAN	ATP-dependent RNA helicase A OS=Homo sapiens OX=9606 GN=DHX9 PE=1 SV=4	0	KVFDPVPVGV		697 - 706	528.808	2	-0.12	569.61	57.9	30.2	1
DHX9_HUMAN	ATP-dependent RNA helicase A OS=Homo sapiens OX=9606 GN=DHX9 PE=1 SV=4	0	ALLKYIETL		639 - 647	532.324	2	0.05	483.36	68.72	41.1	1
DI3L1_HUMAN	DIS3-like exonuclease 1 OS=Homo sapiens OX=9606 GN=DIS3L PE=1 SV=2	0	TLQDFRVVV		386 - 394	538.81	2	2.76	572.3	61.42	25	1
DI3L1_HUMAN	DIS3-like exonuclease 1 OS=Homo sapiens OX=9606 GN=DIS3L PE=1 SV=2	0	ALLDVSNNYGI		1,044 - 1,054	589.806	2	-0.64	457.23	67.52	51.6	1
DIP2A_HUMAN	Disco-interacting protein 2 homolog A OS=Homo sapiens OX=9606 GN=DIP2A PE=1 SV=2	0	FGCRVNVAI		1,312 - 1,320	490.269	2	1031.94	779.96	33.42	39.2	1
DIP2A_HUMAN	Disco-interacting protein 2 homolog A OS=Homo sapiens OX=9606 GN=DIP2A PE=1 SV=2	0	GLWHGVLTSV		562 - 571	534.796	2	0.92	468.48	63.98	38	1
DLG3_HUMAN	Disks large homolog 3 OS=Homo sapiens OX=9606 GN=DLG3 PE=1 SV=2	0	NLYGTSIQSV		700 - 709	541.28	2	-0.1	493	55.45	37.5	1
DNAL4_HUMAN	Dynein light chain 4, axonemal OS=Homo sapiens OX=9606 GN=DNAL4 PE=1 SV=1	0	FGFEITHEV		77 - 85	539.764	2	0.39	463.49	61.67	38.4	1
DOCK7_HUMAN	Dedicator of cytokinesis protein 7 OS=Homo sapiens OX=9606 GN=DOCK7 PE=1 SV=4	0	AMASIINRL	Oxidation: 2	820 - 828	502.782	2	0.24	287.95	51.35	24.3	1
DOCK7_HUMAN	Dedicator of cytokinesis protein 7 OS=Homo sapiens OX=9606 GN=DOCK7 PE=1 SV=4	0	LLLDKLILL		791 - 799	527.367	2	-0.92	456.13	84.12	37.2	1
DOCK7_HUMAN	Dedicator of cytokinesis protein 7 OS=Homo sapiens OX=9606 GN=DOCK7 PE=1 SV=4	0	SPDLRLTWL		1,683 - 1,691	550.809	2	0.27	501.83	73.07	27.5	2
DPOA2_HUMAN	DNA polymerase alpha subunit B OS=Homo sapiens OX=9606 GN=POLA2 PE=1 SV=2	0	ALIEKLVEL		22 - 30	514.324	2	1.35	425.76	68.33	34.3	1
DPOA2_HUMAN	DNA polymerase alpha subunit B OS=Homo sapiens OX=9606 GN=POLA2 PE=1 SV=2	0	GLTSTDLLFHL		470 - 480	608.832	2	0.25	322.83	76.77	63.8	1
DPOE1_HUMAN	DNA polymerase epsilon catalytic subunit A OS=Homo sapiens OX=9606 GN=POLE PE=1 SV=5	0	INMHPTEIL		64 - 72	534.278	2	-6.2	640.24	68.23	25.3	1
DPOE1_HUMAN	DNA polymerase epsilon catalytic subunit A OS=Homo sapiens OX=9606 GN=POLE PE=1 SV=5	0	SLAELKGFEV		964 - 973	546.8	2	-0.56	425.82	63.25	52.8	1
DPOE1_HUMAN	DNA polymerase epsilon catalytic subunit A OS=Homo sapiens OX=9606 GN=POLE PE=1 SV=5	0	FYVDTVRAF		753 - 761	559.288	2	0.44	440.81	60.93	61.8	1
DPP9_HUMAN	Dipeptidyl peptidase 9 OS=Homo sapiens OX=9606 GN=DPP9 PE=1 SV=3	0	FLDENVHFF		806 - 814	584.277	2	-0.11	505.03	69.93	58.2	2
DRAXI_HUMAN	Draxin OS=Homo sapiens OX=9606 GN=DRAXIN PE=1 SV=2	0	LLLPLELSLA		16 - 25	541.347	2	-0.37	356.22	90.08	49.8	1
DRAXI_HUMAN	Draxin OS=Homo sapiens OX=9606 GN=DRAXIN PE=1 SV=2	0	LLLPLELSLAGA		16 - 27	605.375	2	-1.83	388.29	89.6	28.2	1
DUS14_HUMAN	Dual specificity protein phosphatase 14 OS=Homo sapiens OX=9606 GN=DUSP14 PE=1 SV=1	0	TVADKIHSV		92 - 100	485.272	2	-0.38	340.17	31.85	31.7	1
DUT_HUMAN	Deoxyuridine 5'-triphosphate nucleotidohydrolase, mitochondrial OS=Homo sapiens OX=9606 GN=DUT PE=1 SV=4	0	RPAEVGGMQL		105 - 114	529.277	2	1.32	517.95	48.77	26.4	1
DUT_HUMAN	Deoxyuridine 5'-triphosphate nucleotidohydrolase, mitochondrial OS=Homo sapiens OX=9606 GN=DUT PE=1 SV=4	0	RPAEVGGMQL	Oxidation: 8	105 - 114	537.274	2	0.13	592.31	34.93	56.4	3
DYH11_HUMAN	Dynein heavy chain 11, axonemal OS=Homo sapiens OX=9606 GN=DNAH11 PE=1 SV=4	0	AEFKELMF	Oxidation: 7	1,572 - 1,579	515.751	2	2.82	476.82	65.68	28.9	1
DYH11_HUMAN	Dynein heavy chain 11, axonemal OS=Homo sapiens OX=9606 GN=DNAH11 PE=1 SV=4	0	KAIAVMEEF	Oxidation: 6	3,832 - 3,840	527.272	2	7.28	583.43	73.48	26.4	1
DYN2_HUMAN	Dynamin-2 OS=Homo sapiens OX=9606 GN=DNM2 PE=1 SV=2	0	TLIDLPGITKV		133 - 143	585.361	2	0.04	416.14	68.42	53.8	2
DYST_HUMAN	Dystonin OS=Homo sapiens OX=9606 GN=DST PE=1 SV=4	0	RPQEGGRITL		1,741 - 1,750	376.216	3	1.14	512.75	35.82	27.5	2
DYST_HUMAN	Dystonin OS=Homo sapiens OX=9606 GN=DST PE=1 SV=4	0	QLLSGGLI		1,779 - 1,786	400.747	2	-1.11	716.23	47.65	21.9	1
DYST_HUMAN	Dystonin OS=Homo sapiens OX=9606 GN=DST PE=1 SV=4	0	PLLKSSLL		587 - 594	436.289	2	1152.22	830.04	37.17	24	1
DYST_HUMAN	Dystonin OS=Homo sapiens OX=9606 GN=DST PE=1 SV=4	0	PDLIGKPAE		2,791 - 2,799	470.264	2	7.67	600.01	44.42	28.4	1
DYST_HUMAN	Dystonin OS=Homo sapiens OX=9606 GN=DST PE=1 SV=4	0	KAISDEMF	Oxidation: 7	1,240 - 1,247	479.226	2	1048.84	499.23	74.12	20.6	1
DYST_HUMAN	Dystonin OS=Homo sapiens OX=9606 GN=DST PE=1 SV=4	0	ILRKDMKL	Oxidation: 6	3,448 - 3,455	516.814	2	-3.38	531.3	59.17	25.2	1
DYST_HUMAN	Dystonin OS=Homo sapiens OX=9606 GN=DST PE=1 SV=4	0	LLADGYSEKI		3,285 - 3,294	555.298	2	900.16	642.93	83.3	20.7	1
DYST_HUMAN	Dystonin OS=Homo sapiens OX=9606 GN=DST PE=1 SV=4	0	YLINEIDRI		981 - 989	574.819	2	-0.19	397.02	64.98	38.6	1
DYST_HUMAN	Dystonin OS=Homo sapiens OX=9606 GN=DST PE=1 SV=4	0	FIWENIHTL		6,137 - 6,145	586.808	2	-0.28	474.5	70.55	31.9	1
DYST_HUMAN	Dystonin OS=Homo sapiens OX=9606 GN=DST PE=1 SV=4	0	NNTKEKSTSTQKDSPLN		3,012 - 3,028	631.652	3	530.01	581.57	26.45	20.7	1
DYST_HUMAN	Dystonin OS=Homo sapiens OX=9606 GN=DST PE=1 SV=4	0	VTELSQYMQESTSEFLEH	Oxidation: 8	4,299 - 4,316	725.663	3	466.2	389.66	62.87	23.9	1
E2AK3_HUMAN	Eukaryotic translation initiation factor 2-alpha kinase 3 OS=Homo sapiens OX=9606 GN=EIF2AK3 PE=1 SV=3	0	AIMDIVIKV	Oxidation: 3	304 - 312	509.305	2	1.16	479.35	59.62	40.8	2
EF2_HUMAN	Elongation factor 2 OS=Homo sapiens OX=9606 GN=EEF2 PE=1 SV=4	0	SPVVRVAV		502 - 509	413.761	2	0.3	463.2	43.52	34.8	1
EF2_HUMAN	Elongation factor 2 OS=Homo sapiens OX=9606 GN=EEF2 PE=1 SV=4	0	ILTDITKGV		661 - 669	480.293	2	1.03	284.87	51	57	2
EF2_HUMAN	Elongation factor 2 OS=Homo sapiens OX=9606 GN=EEF2 PE=1 SV=4	0	ALDNFLDKL		850 - 858	524.788	2	1.13	492.72	71.1	20.5	1
EF2_HUMAN	Elongation factor 2 OS=Homo sapiens OX=9606 GN=EEF2 PE=1 SV=4	0	LILDPIFKV		292 - 300	529.336	2	-0.01	330.2	75.63	27.6	1
EF2_HUMAN	Elongation factor 2 OS=Homo sapiens OX=9606 GN=EEF2 PE=1 SV=4	0	ALCEENMRGV	Oxidation: 7	691 - 700	569.257	2	3.25	396.5	36.93	33.8	2
EIF3D_HUMAN	Eukaryotic translation initiation factor 3 subunit D OS=Homo sapiens OX=9606 GN=EIF3D PE=1 SV=1	0	ALLAGSEYLKL		439 - 449	589.344	2	-0.97	466.38	67.25	51	1
EIFCL_HUMAN	Eukaryotic translation initiation factor 3 subunit C-like protein OS=Homo sapiens OX=9606 GN=EIF3CL PE=3 SV=1	0	SLDQPTQTV		835 - 843	494.75	2	-1.18	508.34	38.37	54.1	2
EIFCL_HUMAN	Eukaryotic translation initiation factor 3 subunit C-like protein OS=Homo sapiens OX=9606 GN=EIF3CL PE=3 SV=1	0	ALLDIQSSGRA		633 - 643	565.812	2	-0.03	367.86	48.18	25.8	1
EIFCL_HUMAN	Eukaryotic translation initiation factor 3 subunit C-like protein OS=Homo sapiens OX=9606 GN=EIF3CL PE=3 SV=1	0	MLLEIPYMAA	Oxidation: 1, 8	692 - 701	592.29	2	-0.17	282.34	65.98	42.9	2
ELAV1_HUMAN	ELAV-like protein 1 OS=Homo sapiens OX=9606 GN=ELAVL1 PE=1 SV=2	0	SPMGVDHMSGL	Oxidation: 3, 8	221 - 231	581.746	2	-1.97	461.07	31.63	33.9	1
ELOV5_HUMAN	Elongation of very long chain fatty acids protein 5 OS=Homo sapiens OX=9606 GN=ELOVL5 PE=1 SV=1	0	TLNSFIHVL		171 - 179	522.298	2	-0.21	423.03	68.48	39	1
EM55_HUMAN	55 kDa erythrocyte membrane protein OS=Homo sapiens OX=9606 GN=MPP1 PE=1 SV=2	0	NMFGTKFETV		357 - 366	587.285	2	1.32	474.52	59.03	23.2	1
EM55_HUMAN	55 kDa erythrocyte membrane protein OS=Homo sapiens OX=9606 GN=MPP1 PE=1 SV=2	0	NMFGTKFETV	Oxidation: 2	357 - 366	595.282	2	0.05	436.37	49.93	47	2
EP400_HUMAN	E1A-binding protein p400 OS=Homo sapiens OX=9606 GN=EP400 PE=1 SV=4	0	APRPGALL		2,867 - 2,874	397.748	2	-0.8	673.78	44.8	20.7	1
EP400_HUMAN	E1A-binding protein p400 OS=Homo sapiens OX=9606 GN=EP400 PE=1 SV=4	0	DGSGLTQIAQ		194 - 203	495.247	2	-2.43	579.75	82.77	20.1	1
EP400_HUMAN	E1A-binding protein p400 OS=Homo sapiens OX=9606 GN=EP400 PE=1 SV=4	0	IEALKSIEYL		2,104 - 2,113	590.338	2	849.11	585.99	35.52	20.1	1
EP400_HUMAN	E1A-binding protein p400 OS=Homo sapiens OX=9606 GN=EP400 PE=1 SV=4	0	APRPGALLTGTTV		2,867 - 2,879	627.364	2	-1.14	414.75	51.83	29.9	1
ERG1_HUMAN	Squalene monooxygenase OS=Homo sapiens OX=9606 GN=SQLE PE=1 SV=3	0	ALFSDILSGL		64 - 73	518.29	2	-0.02	436.16	89.22	57.6	1
ERP29_HUMAN	Endoplasmic reticulum resident protein 29 OS=Homo sapiens OX=9606 GN=ERP29 PE=1 SV=4	0	VPRAAFLSPLLP		5 - 16	640.89	2	-0.2	590.69	74.18	29	1
ERP29_HUMAN	Endoplasmic reticulum resident protein 29 OS=Homo sapiens OX=9606 GN=ERP29 PE=1 SV=4	0	VPRAAFLSPLLPL		5 - 17	697.433	2	1.42	331.11	81.32	45.9	1
ESS2_HUMAN	Splicing factor ESS-2 homolog OS=Homo sapiens OX=9606 GN=ESS2 PE=1 SV=1	0	SPRVGGFGF		292 - 300	462.24	2	-0.47	505.75	57.1	50.9	1
ESS2_HUMAN	Splicing factor ESS-2 homolog OS=Homo sapiens OX=9606 GN=ESS2 PE=1 SV=1	0	PSLDVFLSR		146 - 154	517.288	2	1.06	466.38	67.97	23.9	1
ETFA_HUMAN	Electron transfer flavoprotein subunit alpha, mitochondrial OS=Homo sapiens OX=9606 GN=ETFA PE=1 SV=1	0	LLYDLADQLHA		233 - 243	636.336	2	1.14	339.35	65.88	65.9	1
EXOS2_HUMAN	Exosome complex component RRP4 OS=Homo sapiens OX=9606 GN=EXOSC2 PE=1 SV=2	0	SVAGSVERV		55 - 63	452.248	2	0.2	661.88	33.82	26.8	1
EXOS2_HUMAN	Exosome complex component RRP4 OS=Homo sapiens OX=9606 GN=EXOSC2 PE=1 SV=2	0	FLQEGDLISA		134 - 143	546.782	2	0.34	456.99	62.53	54.6	2
FA83D_HUMAN	Protein FAM83D OS=Homo sapiens OX=9606 GN=FAM83D PE=1 SV=3	0	NPDEVHAIL		61 - 69	504.262	2	1.91	408.19	49.55	25.2	1
FA83D_HUMAN	Protein FAM83D OS=Homo sapiens OX=9606 GN=FAM83D PE=1 SV=3	0	SPASIRTTDF		493 - 502	547.778	2	0.11	267.06	44.32	48.7	1
FADS2_HUMAN	Acyl-CoA 6-desaturase OS=Homo sapiens OX=9606 GN=FADS2 PE=1 SV=1	0	ALLDIIRSL		422 - 430	507.321	2	-0.41	469.92	83.43	48.4	1
FADS2_HUMAN	Acyl-CoA 6-desaturase OS=Homo sapiens OX=9606 GN=FADS2 PE=1 SV=1	0	EEPSQDHGKN		97 - 106	571.251	2	878.39	518.5	74.93	27.6	1
FANCI_HUMAN	Fanconi anemia group I protein OS=Homo sapiens OX=9606 GN=FANCI PE=1 SV=4	0	KLQEFLQ		16 - 22	453.259	2	1.47	566.73	47.9	21.5	1
FANCI_HUMAN	Fanconi anemia group I protein OS=Homo sapiens OX=9606 GN=FANCI PE=1 SV=4	0	KLQEFLQTL		16 - 24	560.324	2	0.61	448.67	65.07	53.9	2
FANCI_HUMAN	Fanconi anemia group I protein OS=Homo sapiens OX=9606 GN=FANCI PE=1 SV=4	0	TLLTFFHEL		1,140 - 1,148	560.805	2	-0.36	417.64	80.37	42.9	1
FAS_HUMAN	Fatty acid synthase OS=Homo sapiens OX=9606 GN=FASN PE=1 SV=3	0	SLAEEKLQASV		1,747 - 1,757	587.819	2	-0.62	361.24	45.68	75.1	1
FAS_HUMAN	Fatty acid synthase OS=Homo sapiens OX=9606 GN=FASN PE=1 SV=3	0	RPKLPEDPLL		1,206 - 1,215	589.351	2	-0.15	411.85	51.8	25.9	1
FAS_HUMAN	Fatty acid synthase OS=Homo sapiens OX=9606 GN=FASN PE=1 SV=3	0	IPRDPSQQEL		1,169 - 1,178	591.809	2	0.25	387.79	37.83	33.3	2
FAS_HUMAN	Fatty acid synthase OS=Homo sapiens OX=9606 GN=FASN PE=1 SV=3	0	NRLSFFFDF		142 - 150	596.793	2	0.58	637.3	83.88	23.5	1
FAS_HUMAN	Fatty acid synthase OS=Homo sapiens OX=9606 GN=FASN PE=1 SV=3	0	VLFQEALWHV		743 - 752	621.34	2	4.27	495.18	75.25	26.8	1
FAS_HUMAN	Fatty acid synthase OS=Homo sapiens OX=9606 GN=FASN PE=1 SV=3	0	YQWDDPDPRL		959 - 968	652.799	2	0.77	338.21	57.55	26.1	1
FBLN1_HUMAN	Fibulin-1 OS=Homo sapiens OX=9606 GN=FBLN1 PE=1 SV=4	0	VLKLEMNYV		673 - 681	554.805	2	-4.61	447.69	81.73	32.9	1
FBX38_HUMAN	F-box only protein 38 OS=Homo sapiens OX=9606 GN=FBXO38 PE=1 SV=3	0	GPDGTRSAF		807 - 815	454.217	2	-0.68	627.73	32.18	36.7	1
FBXL6_HUMAN	F-box/LRR-repeat protein 6 OS=Homo sapiens OX=9606 GN=FBXL6 PE=2 SV=1	0	SPNLRLLDL		383 - 391	520.809	2	0.28	348.47	67.88	52.7	1
FLII_HUMAN	Protein flightless-1 homolog OS=Homo sapiens OX=9606 GN=FLII PE=1 SV=2	0	MPRMRLL	Oxidation: 1	760 - 766	466.766	2	7.97	566.6	58.45	23.8	1
FLII_HUMAN	Protein flightless-1 homolog OS=Homo sapiens OX=9606 GN=FLII PE=1 SV=2	0	PRQPPMSL	Oxidation: 6	883 - 890	471.247	2	-0.35	406.06	31.55	30.1	2
FLII_HUMAN	Protein flightless-1 homolog OS=Homo sapiens OX=9606 GN=FLII PE=1 SV=2	0	SLFPGKLEV		1,010 - 1,018	495.288	2	1.02	485.6	63.6	26.6	1
FLII_HUMAN	Protein flightless-1 homolog OS=Homo sapiens OX=9606 GN=FLII PE=1 SV=2	0	LPRQPPMSL	Oxidation: 7	882 - 890	527.789	2	-0.73	481.64	40.3	40.9	2
FLII_HUMAN	Protein flightless-1 homolog OS=Homo sapiens OX=9606 GN=FLII PE=1 SV=2	0	LLYLDLSENRL		153 - 163	674.879	2	2.01	360.17	70.62	54.3	1
FLOT2_HUMAN	Flotillin-2 OS=Homo sapiens OX=9606 GN=FLOT2 PE=1 SV=2	0	APDVGRMGI		139 - 147	458.24	2	0.48	601.42	46.7	21.1	1
FLOT2_HUMAN	Flotillin-2 OS=Homo sapiens OX=9606 GN=FLOT2 PE=1 SV=2	0	APDVGRMGI	Oxidation: 7	139 - 147	466.237	2	-0.57	512.41	34.47	36.9	3
FLOT2_HUMAN	Flotillin-2 OS=Homo sapiens OX=9606 GN=FLOT2 PE=1 SV=2	0	VDLSKIPLI		412 - 420	499.319	2	0.66	651.24	83.42	25.8	1
FLOT2_HUMAN	Flotillin-2 OS=Homo sapiens OX=9606 GN=FLOT2 PE=1 SV=2	0	LLAELPASVHA		398 - 408	560.825	2	5.72	520.35	55.55	33.9	1
FLOT2_HUMAN	Flotillin-2 OS=Homo sapiens OX=9606 GN=FLOT2 PE=1 SV=2	0	APDVGRMGIEI	Oxidation: 7	139 - 149	587.302	2	3.29	477.44	50.57	27.5	2
FR1L6_HUMAN	Fer-1-like protein 6 OS=Homo sapiens OX=9606 GN=FER1L6 PE=2 SV=2	0	ILIILII		1,830 - 1,836	405.807	2	1.52	713.76	57.82	23.6	1
FR1L6_HUMAN	Fer-1-like protein 6 OS=Homo sapiens OX=9606 GN=FER1L6 PE=2 SV=2	0	PENELLHPPLSI		1,052 - 1,063	453.917	3	737.28	656.3	47.53	21	1
FUBP1_HUMAN	Far upstream element-binding protein 1 OS=Homo sapiens OX=9606 GN=FUBP1 PE=1 SV=3	0	IITDLLRSV		338 - 346	515.319	2	1.1	437.13	67.5	44.6	1
FUCO2_HUMAN	Plasma alpha-L-fucosidase OS=Homo sapiens OX=9606 GN=FUCA2 PE=1 SV=2	0	YNESPVRGTV		248 - 257	374.861	3	896.67	839.75	46.85	30.4	1
FUCO2_HUMAN	Plasma alpha-L-fucosidase OS=Homo sapiens OX=9606 GN=FUCA2 PE=1 SV=2	0	LLPPPPCPA		20 - 28	452.752	2	0.66	335.69	50.95	34.2	3
FUCO2_HUMAN	Plasma alpha-L-fucosidase OS=Homo sapiens OX=9606 GN=FUCA2 PE=1 SV=2	0	LLLPPPPCPA		19 - 28	509.294	2	0.99	599.48	65.77	57.9	3
FUCO2_HUMAN	Plasma alpha-L-fucosidase OS=Homo sapiens OX=9606 GN=FUCA2 PE=1 SV=2	0	SLFEWFHPL		182 - 190	588.297	2	-0.72	361.63	84.12	36.7	1
FXR2_HUMAN	Fragile X mental retardation syndrome-related protein 2 OS=Homo sapiens OX=9606 GN=FXR2 PE=1 SV=2	0	YLQEVEQLRL		367 - 376	645.855	2	-1.49	332.35	63.15	51.9	1
G3BP1_HUMAN	Ras GTPase-activating protein-binding protein 1 OS=Homo sapiens OX=9606 GN=G3BP1 PE=1 SV=1	0	KLPNFGFVV		376 - 384	510.798	2	0.49	491.98	71.63	43.6	1
GA45A_HUMAN	Growth arrest and DNA damage-inducible protein GADD45 alpha OS=Homo sapiens OX=9606 GN=GADD45A PE=1 SV=1	0	YMDQWVPVI		152 - 160	575.784	2	1.13	383.07	80.3	28.7	1
GA45A_HUMAN	Growth arrest and DNA damage-inducible protein GADD45 alpha OS=Homo sapiens OX=9606 GN=GADD45A PE=1 SV=1	0	KLLNVDPDNVVL		45 - 56	669.885	2	0.18	377.34	63.62	43.9	1
GBB1_HUMAN	Guanine nucleotide-binding protein G(I)/G(S)/G(T) subunit beta-1 OS=Homo sapiens OX=9606 GN=GNB1 PE=1 SV=3	0	ALWDIETGQQT		167 - 177	631.307	2	0.08	497.44	63.62	34.4	1
GBB1_HUMAN	Guanine nucleotide-binding protein G(I)/G(S)/G(T) subunit beta-1 OS=Homo sapiens OX=9606 GN=GNB1 PE=1 SV=3	0	ALWDIETGQQTT		167 - 178	681.831	2	0.56	328.92	63.38	20.6	1
GBB1_HUMAN	Guanine nucleotide-binding protein G(I)/G(S)/G(T) subunit beta-1 OS=Homo sapiens OX=9606 GN=GNB1 PE=1 SV=3	0	ALWDIETGQQTTT		167 - 179	732.354	2	-0.37	433.16	63.28	52.9	1
GBB2_HUMAN	Guanine nucleotide-binding protein G(I)/G(S)/G(T) subunit beta-2 OS=Homo sapiens OX=9606 GN=GNB2 PE=1 SV=3	0	ALWDIETGQQT		167 - 177	631.307	2	0.08	497.44	63.62	34.4	1
GBB2_HUMAN	Guanine nucleotide-binding protein G(I)/G(S)/G(T) subunit beta-2 OS=Homo sapiens OX=9606 GN=GNB2 PE=1 SV=3	0	ALWDIETGQQTV		167 - 178	680.841	2	0.21	348.21	68.4	47.7	2
GDE_HUMAN	Glycogen debranching enzyme OS=Homo sapiens OX=9606 GN=AGL PE=1 SV=3	0	TIAEVGKWLQA		980 - 990	608.341	2	0.76	420.28	63.72	34.9	1
GDE_HUMAN	Glycogen debranching enzyme OS=Homo sapiens OX=9606 GN=AGL PE=1 SV=3	0	KLWEFFQVDV		297 - 306	655.843	2	0.15	340.3	79.83	46.9	2
GILT_HUMAN	Gamma-interferon-inducible lysosomal thiol reductase OS=Homo sapiens OX=9606 GN=IFI30 PE=1 SV=3	0	LLLDVPTAAVQA		15 - 26	605.856	2	0.39	409.92	68.3	41.7	2
GPAT4_HUMAN	Glycerol-3-phosphate acyltransferase 4 OS=Homo sapiens OX=9606 GN=GPAT4 PE=1 SV=1	0	LLPLRIAL		175 - 182	454.818	2	-0.42	600.07	77.45	31.8	1
GPC3_HUMAN	Glypican-3 OS=Homo sapiens OX=9606 GN=GPC3 PE=1 SV=1	0	SPLKLLTSM	Oxidation: 9	560 - 568	503.288	2	2.71	681.72	52.85	30	1
GPC3_HUMAN	Glypican-3 OS=Homo sapiens OX=9606 GN=GPC3 PE=1 SV=1	0	MLLSLDFPGQA		14 - 24	596.307	2	-0.5	452.73	77.72	48	1
GPC3_HUMAN	Glypican-3 OS=Homo sapiens OX=9606 GN=GPC3 PE=1 SV=1	0	MLLSLDFPGQA	Oxidation: 1	14 - 24	604.305	2	-0.33	498.62	72.27	47	2
GPTC2_HUMAN	G patch domain-containing protein 2 OS=Homo sapiens OX=9606 GN=GPATCH2 PE=1 SV=1	0	RPKGLGLGF		502 - 510	472.787	2	-0.77	420.6	49.38	32	1
GPX1_HUMAN	Glutathione peroxidase 1 OS=Homo sapiens OX=9606 GN=GPX1 PE=1 SV=4	0	LLIENVASL		40 - 48	486.293	2	1.41	267.37	71.38	66.9	4
GREB1_HUMAN	Protein GREB1 OS=Homo sapiens OX=9606 GN=GREB1 PE=2 SV=1	0	GPASDHPSL		258 - 266	441.212	2	1134.85	542.2	33.17	36.1	1
GRIK2_HUMAN	Glutamate receptor ionotropic, kainate 2 OS=Homo sapiens OX=9606 GN=GRIK2 PE=1 SV=1	0	VVYDDSTGLIRL		174 - 185	675.867	2	0.73	405.22	64.25	39.5	1
H4_HUMAN	Histone H4 OS=Homo sapiens OX=9606 GN=HIST1H4A PE=1 SV=2	0	VLKVFLENV		58 - 66	530.825	2	3.29	514.73	64.87	44.2	1
HCFC1_HUMAN	Host cell factor 1 OS=Homo sapiens OX=9606 GN=HCFC1 PE=1 SV=2	0	TPAVIRISV		1,143 - 1,151	478.3	2	-0.32	444.23	56.1	35.6	1
HDAC3_HUMAN	Histone deacetylase 3 OS=Homo sapiens OX=9606 GN=HDAC3 PE=1 SV=2	0	YLTDRVMTV	Oxidation: 7	182 - 190	557.284	2	0.19	453.5	43	46.2	1
HDAC3_HUMAN	Histone deacetylase 3 OS=Homo sapiens OX=9606 GN=HDAC3 PE=1 SV=2	0	YLDQIRQTI		354 - 362	575.319	2	4.25	502.43	52.18	23.8	1
HMCS1_HUMAN	Hydroxymethylglutaryl-CoA synthase, cytoplasmic OS=Homo sapiens OX=9606 GN=HMGCS1 PE=1 SV=2	0	SVYGSLASV		348 - 356	441.732	2	-0.23	523.63	56.9	37.1	2
HMCS1_HUMAN	Hydroxymethylglutaryl-CoA synthase, cytoplasmic OS=Homo sapiens OX=9606 GN=HMGCS1 PE=1 SV=2	0	ALDKITASL		397 - 405	466.277	2	0.53	565.59	51.98	35.4	2
HMCS1_HUMAN	Hydroxymethylglutaryl-CoA synthase, cytoplasmic OS=Homo sapiens OX=9606 GN=HMGCS1 PE=1 SV=2	0	RPTGGVGAVAL		169 - 179	499.293	2	0.48	624.56	45.13	25.9	1
HMCS1_HUMAN	Hydroxymethylglutaryl-CoA synthase, cytoplasmic OS=Homo sapiens OX=9606 GN=HMGCS1 PE=1 SV=2	0	WPKDVGIVAL		13 - 22	549.322	2	0.5	404.08	67.82	32	1
HMCS1_HUMAN	Hydroxymethylglutaryl-CoA synthase, cytoplasmic OS=Homo sapiens OX=9606 GN=HMGCS1 PE=1 SV=2	0	SLFEGTWYL		447 - 455	558.275	2	1.34	204.2	84.97	34.1	1
HMCS1_HUMAN	Hydroxymethylglutaryl-CoA synthase, cytoplasmic OS=Homo sapiens OX=9606 GN=HMGCS1 PE=1 SV=2	0	SLFEGTWYLVRV		447 - 458	735.396	2	4.57	359.59	80.35	34.6	1
HMX1_HUMAN	Homeobox protein HMX1 OS=Homo sapiens OX=9606 GN=HMX1 PE=2 SV=2	0	FLIENLLAA		19 - 27	502.295	2	-0.06	514.8	84.3	45.5	1
HMX1_HUMAN	Homeobox protein HMX1 OS=Homo sapiens OX=9606 GN=HMX1 PE=2 SV=2	0	FQLESTFDL		216 - 224	550.269	2	0.51	499.63	76.08	26.1	1
HNRPK_HUMAN	Heterogeneous nuclear ribonucleoprotein K OS=Homo sapiens OX=9606 GN=HNRNPK PE=1 SV=1	0	SLAGGIIGV		154 - 162	393.74	2	0.31	616.78	64.37	22.9	1
HNRPK_HUMAN	Heterogeneous nuclear ribonucleoprotein K OS=Homo sapiens OX=9606 GN=HNRNPK PE=1 SV=1	0	VPDSSGPERIL		78 - 88	585.312	2	-0.17	322.36	46.78	47.3	3
HNRPM_HUMAN	Heterogeneous nuclear ribonucleoprotein M OS=Homo sapiens OX=9606 GN=HNRNPM PE=1 SV=3	0	IPNEIIHAL		189 - 197	510.298	2	-0.28	340.2	59.45	51.7	1
HPF1L_HUMAN	Putative histone PARylation factor 1-like OS=Homo sapiens OX=9606 PE=5 SV=1	0	LQLVDPYNI		79 - 87	538.294	2	926.42	557.48	71.53	45	1
HS71A_HUMAN	Heat shock 70 kDa protein 1A OS=Homo sapiens OX=9606 GN=HSPA1A PE=1 SV=1	0	LLDVAPLSL		393 - 401	470.789	2	-0.8	564.03	76.88	34.6	1
HS71A_HUMAN	Heat shock 70 kDa protein 1A OS=Homo sapiens OX=9606 GN=HSPA1A PE=1 SV=1	0	ILMGDKSENV	Oxidation: 3	379 - 388	561.279	2	0.87	477.41	31.37	35.2	2
HS71A_HUMAN	Heat shock 70 kDa protein 1A OS=Homo sapiens OX=9606 GN=HSPA1A PE=1 SV=1	0	LIFDLGGGTFDV		196 - 207	627.324	2	0.23	316.32	85.8	51.6	2
HS71A_HUMAN	Heat shock 70 kDa protein 1A OS=Homo sapiens OX=9606 GN=HSPA1A PE=1 SV=1	0	SILTIDDGIFEV		208 - 219	661.348	2	0.05	394.78	82.87	29.1	1
HSP76_HUMAN	Heat shock 70 kDa protein 6 OS=Homo sapiens OX=9606 GN=HSPA6 PE=1 SV=2	0	LLDVAPLSL		395 - 403	470.789	2	-0.8	564.03	76.88	34.6	1
HSP76_HUMAN	Heat shock 70 kDa protein 6 OS=Homo sapiens OX=9606 GN=HSPA6 PE=1 SV=2	0	EGGKPKVRV		99 - 107	485.8	2	1037.62	596.68	55.88	26	1
HSP76_HUMAN	Heat shock 70 kDa protein 6 OS=Homo sapiens OX=9606 GN=HSPA6 PE=1 SV=2	0	LIFDLGGGTFDV		198 - 209	627.324	2	0.23	316.32	85.8	51.6	2
HSP7C_HUMAN	Heat shock cognate 71 kDa protein OS=Homo sapiens OX=9606 GN=HSPA8 PE=1 SV=1	0	LLDVTPLSL		393 - 401	485.795	2	0.53	602	77.1	33.2	1
HSP7C_HUMAN	Heat shock cognate 71 kDa protein OS=Homo sapiens OX=9606 GN=HSPA8 PE=1 SV=1	0	LIFDLGGGTFDV		196 - 207	627.324	2	0.23	316.32	85.8	51.6	2
HSP7C_HUMAN	Heat shock cognate 71 kDa protein OS=Homo sapiens OX=9606 GN=HSPA8 PE=1 SV=1	0	SILTIEDGIFEV		208 - 219	668.356	2	0.31	433.85	85.68	31.9	1
HTR5B_HUMAN	HEAT repeat-containing protein 5B OS=Homo sapiens OX=9606 GN=HEATR5B PE=1 SV=2	0	GLLEIVTSV		445 - 453	465.779	2	-0.62	536.83	79.95	53.1	1
HTRA1_HUMAN	Serine protease HTRA1 OS=Homo sapiens OX=9606 GN=HTRA1 PE=1 SV=1	0	IPRAALLPLL		3 - 12	538.863	2	-0.21	486.02	75.47	41.6	1
HYEP_HUMAN	Epoxide hydrolase 1 OS=Homo sapiens OX=9606 GN=EPHX1 PE=1 SV=1	0	SLDDLLTNV		350 - 358	495.261	2	-0.47	456.61	71.95	52.5	1
IBPL1_HUMAN	Insulin-like growth factor-binding protein-like 1 OS=Homo sapiens OX=9606 GN=IGFBPL1 PE=2 SV=1	0	LLLPLLPPLSP		14 - 24	586.887	2	0.83	198.06	92.1	67.7	2
IBPL1_HUMAN	Insulin-like growth factor-binding protein-like 1 OS=Homo sapiens OX=9606 GN=IGFBPL1 PE=2 SV=1	0	LLLPLLPPLSPS		14 - 25	630.402	2	-0.42	430.27	89	51.6	2
IBPL1_HUMAN	Insulin-like growth factor-binding protein-like 1 OS=Homo sapiens OX=9606 GN=IGFBPL1 PE=2 SV=1	0	LLLPLLPPLSPSLG		14 - 27	715.455	2	0.35	293.4	93.48	55.9	1
IF4B_HUMAN	Eukaryotic translation initiation factor 4B OS=Homo sapiens OX=9606 GN=EIF4B PE=1 SV=2	0	LPKSPPYTAF		90 - 99	560.806	2	0.84	384.45	54.48	44.1	3
IF4G1_HUMAN	Eukaryotic translation initiation factor 4 gamma 1 OS=Homo sapiens OX=9606 GN=EIF4G1 PE=1 SV=4	0	VLMTEDIKL		719 - 727	531.3	2	1.14	458.78	61.37	48.5	1
IF4G1_HUMAN	Eukaryotic translation initiation factor 4 gamma 1 OS=Homo sapiens OX=9606 GN=EIF4G1 PE=1 SV=4	0	VLMTEDIKL	Oxidation: 3	719 - 727	539.298	2	2.8	465.42	54.82	55.1	2
IF4G3_HUMAN	Eukaryotic translation initiation factor 4 gamma 3 OS=Homo sapiens OX=9606 GN=EIF4G3 PE=1 SV=2	0	KNDKPLPSAT		1,136 - 1,145	357.87	3	941.27	662.8	46.85	23	1
IF4G3_HUMAN	Eukaryotic translation initiation factor 4 gamma 3 OS=Homo sapiens OX=9606 GN=EIF4G3 PE=1 SV=2	0	NLINEINGV		354 - 362	493.269	2	0.2	486.4	63.83	58	1
IF4G3_HUMAN	Eukaryotic translation initiation factor 4 gamma 3 OS=Homo sapiens OX=9606 GN=EIF4G3 PE=1 SV=2	0	VLLSEILHL		1,354 - 1,362	518.823	2	-0.87	589.85	80.55	46.9	1
IF4G3_HUMAN	Eukaryotic translation initiation factor 4 gamma 3 OS=Homo sapiens OX=9606 GN=EIF4G3 PE=1 SV=2	0	LLSEILHLL		1,355 - 1,363	525.831	2	-0.3	520.09	84.67	51	1
IF4G3_HUMAN	Eukaryotic translation initiation factor 4 gamma 3 OS=Homo sapiens OX=9606 GN=EIF4G3 PE=1 SV=2	0	ILENPPEEMKL		389 - 399	656.845	2	0.72	316.41	55.63	37.9	1
IF4G3_HUMAN	Eukaryotic translation initiation factor 4 gamma 3 OS=Homo sapiens OX=9606 GN=EIF4G3 PE=1 SV=2	0	ILENPPEEMKL	Oxidation: 9	389 - 399	664.842	2	-0.32	383.14	44.32	43.8	1
IFT27_HUMAN	Intraflagellar transport protein 27 homolog OS=Homo sapiens OX=9606 GN=IFT27 PE=1 SV=1	0	GMDLVVKTV		41 - 49	481.275	2	4.31	579.14	53.13	28.9	1
IFT27_HUMAN	Intraflagellar transport protein 27 homolog OS=Homo sapiens OX=9606 GN=IFT27 PE=1 SV=1	0	GMDLVVKTV	Oxidation: 2	41 - 49	489.271	2	0.64	507.85	42.25	52.4	1
IFT27_HUMAN	Intraflagellar transport protein 27 homolog OS=Homo sapiens OX=9606 GN=IFT27 PE=1 SV=1	0	KLWESPNVL		77 - 85	543.304	2	1.76	639.75	58.93	41.5	1
IKZF5_HUMAN	Zinc finger protein Pegasus OS=Homo sapiens OX=9606 GN=IKZF5 PE=1 SV=1	0	YLNDFTHEI		211 - 219	576.272	2	-0.19	403.76	57.77	46.4	1
IL12A_HUMAN	Interleukin-12 subunit alpha OS=Homo sapiens OX=9606 GN=IL12A PE=1 SV=2	0	VLLDHLSLA		14 - 22	490.793	2	0.42	504.74	62.05	62.3	1
ILF2_HUMAN	Interleukin enhancer-binding factor 2 OS=Homo sapiens OX=9606 GN=ILF2 PE=1 SV=2	0	IVAPGTFEV		89 - 97	466.759	2	1.59	380.68	62.28	33.2	1
ILF2_HUMAN	Interleukin enhancer-binding factor 2 OS=Homo sapiens OX=9606 GN=ILF2 PE=1 SV=2	0	SILSLVTKI		73 - 81	487.318	2	0.06	467.08	74.8	22.2	1
ILF2_HUMAN	Interleukin enhancer-binding factor 2 OS=Homo sapiens OX=9606 GN=ILF2 PE=1 SV=2	0	VQIEEVRQV		97 - 105	550.308	2	-0.85	377.35	42.55	36.8	1
IMA7_HUMAN	Importin subunit alpha-7 OS=Homo sapiens OX=9606 GN=KPNA6 PE=1 SV=1	0	VMDSKIVQV		432 - 440	509.784	2	0.08	382.56	45.72	20.6	1
IMA7_HUMAN	Importin subunit alpha-7 OS=Homo sapiens OX=9606 GN=KPNA6 PE=1 SV=1	0	VMDSKIVQV	Oxidation: 2	432 - 440	517.782	2	0.76	392.12	39.32	43.4	2
IMA7_HUMAN	Importin subunit alpha-7 OS=Homo sapiens OX=9606 GN=KPNA6 PE=1 SV=1	0	TVMDSKIVQV	Oxidation: 3	431 - 440	568.305	2	-0.03	443.17	40.92	26.7	2
IMA7_HUMAN	Importin subunit alpha-7 OS=Homo sapiens OX=9606 GN=KPNA6 PE=1 SV=1	0	MLFSDDSDLQL	Oxidation: 1	88 - 98	650.293	2	0.56	405.15	69.38	45.1	1
IMDH2_HUMAN	Inosine-5'-monophosphate dehydrogenase 2 OS=Homo sapiens OX=9606 GN=IMPDH2 PE=1 SV=2	0	NLIDAGVDALRV		312 - 323	628.354	2	0.29	465.75	69.43	43.4	2
INP4A_HUMAN	Type I inositol 3,4-bisphosphate 4-phosphatase OS=Homo sapiens OX=9606 GN=INPP4A PE=1 SV=1	0	SLINQMTQV	Oxidation: 6	107 - 115	525.268	2	-0.67	614.85	46.08	42.2	1
INP4A_HUMAN	Type I inositol 3,4-bisphosphate 4-phosphatase OS=Homo sapiens OX=9606 GN=INPP4A PE=1 SV=1	0	EQMAESVLSL	Oxidation: 3	247 - 256	562.273	2	891.96	607.28	76.43	25.3	1
IP6K2_HUMAN	Inositol hexakisphosphate kinase 2 OS=Homo sapiens OX=9606 GN=IP6K2 PE=1 SV=2	0	SLIDIVTEI		412 - 420	501.789	2	-1.09	584.74	83.82	27.2	1
IP6K2_HUMAN	Inositol hexakisphosphate kinase 2 OS=Homo sapiens OX=9606 GN=IP6K2 PE=1 SV=2	0	LLEPFVHQV		18 - 26	541.306	2	-0.01	386.15	59.78	44.2	1
IP6K2_HUMAN	Inositol hexakisphosphate kinase 2 OS=Homo sapiens OX=9606 GN=IP6K2 PE=1 SV=2	0	VLLEPFVHQV		17 - 26	590.839	2	-1.6	484.07	65.05	21.9	1
IPO7_HUMAN	Importin-7 OS=Homo sapiens OX=9606 GN=IPO7 PE=1 SV=1	0	TLLSDTKYLEM	Oxidation: 11	707 - 717	665.335	2	0.76	354.54	56.05	55.4	1
IQCB1_HUMAN	IQ calmodulin-binding motif-containing protein 1 OS=Homo sapiens OX=9606 GN=IQCB1 PE=1 SV=1	0	ILDEVIFKL		210 - 218	545.331	2	-0.42	471.4	75.22	48.1	1
IQCB1_HUMAN	IQ calmodulin-binding motif-containing protein 1 OS=Homo sapiens OX=9606 GN=IQCB1 PE=1 SV=1	0	SPMSDVVSREL	Oxidation: 3	472 - 482	618.299	2	-1.93	345.69	44.63	37.7	2
IST1_HUMAN	IST1 homolog OS=Homo sapiens OX=9606 GN=IST1 PE=1 SV=1	0	FVLPELPSV		321 - 329	500.79	2	0.52	398.42	79.68	43.1	2
ITPR1_HUMAN	Inositol 1,4,5-trisphosphate receptor type 1 OS=Homo sapiens OX=9606 GN=ITPR1 PE=1 SV=3	0	TLLNVIKSV		2,434 - 2,442	493.816	2	-0.08	464.76	64.82	48.3	1
IVD_HUMAN	Isovaleryl-CoA dehydrogenase, mitochondrial OS=Homo sapiens OX=9606 GN=IVD PE=1 SV=2	0	KLYEIGAGTSEV		401 - 412	633.832	2	-0.84	577.21	49	44.4	1
JIP4_HUMAN	C-Jun-amino-terminal kinase-interacting protein 4 OS=Homo sapiens OX=9606 GN=SPAG9 PE=1 SV=4	0	RLWVGTGNGV		1,157 - 1,166	529.79	2	-0.82	449.06	50.67	45	1
JIP4_HUMAN	C-Jun-amino-terminal kinase-interacting protein 4 OS=Homo sapiens OX=9606 GN=SPAG9 PE=1 SV=4	0	RLWVGTGNGVIISI		1,157 - 1,170	742.932	2	-1.18	436.2	73.03	35.6	1
JPH1_HUMAN	Junctophilin-1 OS=Homo sapiens OX=9606 GN=JPH1 PE=1 SV=2	0	SPAGTRGGFVL		185 - 195	531.291	2	0.3	552.21	52.83	48.9	1
K1C10_HUMAN	Keratin, type I cytoskeletal 10 OS=Homo sapiens OX=9606 GN=KRT10 PE=1 SV=6	0	QLSQIQAQI		403 - 411	514.793	2	4.68	638.91	65.57	30.8	1
K1C10_HUMAN	Keratin, type I cytoskeletal 10 OS=Homo sapiens OX=9606 GN=KRT10 PE=1 SV=6	0	ALEEQLQQIR		413 - 422	614.337	2	-1.83	383.36	48.08	37.3	1
K1C10_HUMAN	Keratin, type I cytoskeletal 10 OS=Homo sapiens OX=9606 GN=KRT10 PE=1 SV=6	0	GGFGGGSFRGSYGSS		78 - 92	690.302	2	-0.26	361.49	44.05	21.6	1
K1C10_HUMAN	Keratin, type I cytoskeletal 10 OS=Homo sapiens OX=9606 GN=KRT10 PE=1 SV=6	0	SSSKGSLGGGFSSGGF		37 - 52	709.832	2	1.86	349.42	51.72	68.9	1
K1C10_HUMAN	Keratin, type I cytoskeletal 10 OS=Homo sapiens OX=9606 GN=KRT10 PE=1 SV=6	0	ALEEQLQQIRAE		413 - 424	714.877	2	697.5	448.1	51.45	30.1	2
K1C10_HUMAN	Keratin, type I cytoskeletal 10 OS=Homo sapiens OX=9606 GN=KRT10 PE=1 SV=6	0	LQIDNARLAADDF		222 - 234	731.37	2	-0.44	484.61	59.43	41.6	1
K1C10_HUMAN	Keratin, type I cytoskeletal 10 OS=Homo sapiens OX=9606 GN=KRT10 PE=1 SV=6	0	LEGEGSSGGGGRGGGSF		453 - 469	734.328	2	1.53	357.52	32	35.9	1
K1C9_HUMAN	Keratin, type I cytoskeletal 9 OS=Homo sapiens OX=9606 GN=KRT9 PE=1 SV=3	0	SLGGGFGGGSR		85 - 95	476.236	2	-0.64	441.25	35.12	40.5	1
K1C9_HUMAN	Keratin, type I cytoskeletal 9 OS=Homo sapiens OX=9606 GN=KRT9 PE=1 SV=3	0	GGGGGGGLGSGGSIR		15 - 29	573.285	2	-2.07	384.18	28.87	70.6	1
K1C9_HUMAN	Keratin, type I cytoskeletal 9 OS=Homo sapiens OX=9606 GN=KRT9 PE=1 SV=3	0	RSGGGGGGGLGSGGSIRSSY		13 - 32	575.948	3	1.72	460.69	34.45	43.7	1
K1C9_HUMAN	Keratin, type I cytoskeletal 9 OS=Homo sapiens OX=9606 GN=KRT9 PE=1 SV=3	0	SRSGGGGGGGLGSGGSIRSSY		12 - 32	604.957	3	-0.28	458.37	34.47	55.6	1
K1C9_HUMAN	Keratin, type I cytoskeletal 9 OS=Homo sapiens OX=9606 GN=KRT9 PE=1 SV=3	0	SGGGGGGGLGSGGSIR		14 - 29	616.802	2	-0.68	390.84	28.87	76.7	2
K1C9_HUMAN	Keratin, type I cytoskeletal 9 OS=Homo sapiens OX=9606 GN=KRT9 PE=1 SV=3	0	VNVEINVAPGKD		307 - 318	628.338	2	795.1	563.1	45.05	22.1	1
K1C9_HUMAN	Keratin, type I cytoskeletal 9 OS=Homo sapiens OX=9606 GN=KRT9 PE=1 SV=3	0	LSRSGGGGGGGLGSGGSIRSSY		11 - 32	642.987	3	520.24	425.16	36.4	34.4	2
K1C9_HUMAN	Keratin, type I cytoskeletal 9 OS=Homo sapiens OX=9606 GN=KRT9 PE=1 SV=3	0	SRSGGGGGGGLGSGGSI		12 - 28	660.821	2	759.58	451.38	33.65	45.3	2
K1C9_HUMAN	Keratin, type I cytoskeletal 9 OS=Homo sapiens OX=9606 GN=KRT9 PE=1 SV=3	0	YLSRSGGGGGGGLGSGGSIRSSY		10 - 32	697.006	3	-1.55	406.44	40.1	21.9	1
K1C9_HUMAN	Keratin, type I cytoskeletal 9 OS=Homo sapiens OX=9606 GN=KRT9 PE=1 SV=3	0	SGGGGGGGLGSGGSIRSS		14 - 31	703.836	2	2.55	420.59	28.18	24.4	1
K1C9_HUMAN	Keratin, type I cytoskeletal 9 OS=Homo sapiens OX=9606 GN=KRT9 PE=1 SV=3	0	EEANNDLENKIQ		175 - 186	708.832	2	-2.01	366.86	36.18	38.1	1
K1C9_HUMAN	Keratin, type I cytoskeletal 9 OS=Homo sapiens OX=9606 GN=KRT9 PE=1 SV=3	0	SYGGGEEASGSGGGYGGGSGKSSHS		599 - 623	725.966	3	1.81	487.67	23.35	26.6	1
K1C9_HUMAN	Keratin, type I cytoskeletal 9 OS=Homo sapiens OX=9606 GN=KRT9 PE=1 SV=3	0	GGGGGGGLGSGGSIRSSY		15 - 32	741.85	2	0.08	350.79	38.9	69.2	1
K22E_HUMAN	Keratin, type II cytoskeletal 2 epidermal OS=Homo sapiens OX=9606 GN=KRT2 PE=1 SV=2	0	MNVKLALDV		467 - 475	501.784	2	-3.53	735.81	62.1	20.6	1
K22E_HUMAN	Keratin, type II cytoskeletal 2 epidermal OS=Homo sapiens OX=9606 GN=KRT2 PE=1 SV=2	0	KGGSISGGGYGSGG		580 - 593	570.773	2	8.56	531.85	66.22	22.1	1
K2C1_HUMAN	Keratin, type II cytoskeletal 1 OS=Homo sapiens OX=9606 GN=KRT1 PE=1 SV=6	0	AQYEDIAQKS		356 - 365	576.779	2	-1.8	382.03	32.22	39.9	1
K2C1_HUMAN	Keratin, type II cytoskeletal 1 OS=Homo sapiens OX=9606 GN=KRT1 PE=1 SV=6	0	SMDNNRSLDL	Oxidation: 2	338 - 347	590.766	2	-0.4	448.7	40.55	27.5	1
K2C1_HUMAN	Keratin, type II cytoskeletal 1 OS=Homo sapiens OX=9606 GN=KRT1 PE=1 SV=6	0	SMDNNRSLDLDSIIAEVK	Oxidation: 2	338 - 355	679.338	3	1.76	372.4	67.85	35.7	2
K2C1_HUMAN	Keratin, type II cytoskeletal 1 OS=Homo sapiens OX=9606 GN=KRT1 PE=1 SV=6	0	HTTISGGGSRGGGGGGYGSGGSSY		509 - 532	691.976	3	488.03	341.96	29.25	22.3	1
K2C1_HUMAN	Keratin, type II cytoskeletal 1 OS=Homo sapiens OX=9606 GN=KRT1 PE=1 SV=6	0	GGGSRGGGGGGYGSGGSSY		514 - 532	767.318	2	-2.15	372.49	26.93	27.9	1
KAD2_HUMAN	Adenylate kinase 2, mitochondrial OS=Homo sapiens OX=9606 GN=AK2 PE=1 SV=2	0	LLDGFPRTV		97 - 105	509.291	2	1.18	504.43	58.83	27.4	1
KAD2_HUMAN	Adenylate kinase 2, mitochondrial OS=Homo sapiens OX=9606 GN=AK2 PE=1 SV=2	0	FLLDGFPRTV		96 - 105	582.824	2	-0.21	386.98	70.72	55.6	3
KDM1A_HUMAN	Lysine-specific histone demethylase 1A OS=Homo sapiens OX=9606 GN=KDM1A PE=1 SV=2	0	KPVSLGQAL		404 - 412	456.779	2	0.43	454.99	46.38	32.6	1
KDM1A_HUMAN	Lysine-specific histone demethylase 1A OS=Homo sapiens OX=9606 GN=KDM1A PE=1 SV=2	0	ALLSGLREA		814 - 822	465.275	2	0.5	434.87	50.92	31.2	1
KDM1A_HUMAN	Lysine-specific histone demethylase 1A OS=Homo sapiens OX=9606 GN=KDM1A PE=1 SV=2	0	NRLLEATSY		383 - 391	533.78	2	0.14	487.48	46.1	43.2	1
KDM1A_HUMAN	Lysine-specific histone demethylase 1A OS=Homo sapiens OX=9606 GN=KDM1A PE=1 SV=2	0	QLWLDNPKI		219 - 227	563.816	2	-0.96	390.4	62.72	27.2	1
KDM1A_HUMAN	Lysine-specific histone demethylase 1A OS=Homo sapiens OX=9606 GN=KDM1A PE=1 SV=2	0	WLDNPKIQL		221 - 229	563.817	2	0.34	312.08	63.27	26.2	1
KDM5B_HUMAN	Lysine-specific demethylase 5B OS=Homo sapiens OX=9606 GN=KDM5B PE=1 SV=3	0	RLIDLGVGL		940 - 948	478.3	2	-1.72	574.27	66.2	36.5	1
KDM5B_HUMAN	Lysine-specific demethylase 5B OS=Homo sapiens OX=9606 GN=KDM5B PE=1 SV=3	0	QPDLLHQL		545 - 552	482.267	2	0.06	436.86	56.62	21.2	1
KDM5B_HUMAN	Lysine-specific demethylase 5B OS=Homo sapiens OX=9606 GN=KDM5B PE=1 SV=3	0	ILNPYNLFL		178 - 186	553.815	2	-2	410.6	87.97	43.3	1
KIF11_HUMAN	Kinesin-like protein KIF11 OS=Homo sapiens OX=9606 GN=KIF11 PE=1 SV=2	0	TVLQELINV		619 - 627	514.803	2	-0.3	388.27	78.48	48.6	1
KLH13_HUMAN	Kelch-like protein 13 OS=Homo sapiens OX=9606 GN=KLHL13 PE=1 SV=3	0	MKLSLGGSEM	Oxidation: 10	43 - 52	534.76	2	6.63	558.09	50.92	31.5	1
KLH13_HUMAN	Kelch-like protein 13 OS=Homo sapiens OX=9606 GN=KLHL13 PE=1 SV=3	0	KIIDFIYTA		147 - 155	542.308	2	0.08	422.18	64.98	42.4	1
KS6A3_HUMAN	Ribosomal protein S6 kinase alpha-3 OS=Homo sapiens OX=9606 GN=RPS6KA3 PE=1 SV=1	0	IEILLRY		464 - 470	307.527	3	1090.78	910.23	31.32	21.9	1
KS6A3_HUMAN	Ribosomal protein S6 kinase alpha-3 OS=Homo sapiens OX=9606 GN=RPS6KA3 PE=1 SV=1	0	LDEEGHIKLT		201 - 210	385.543	3	6.59	511.6	31.53	31.1	1
KS6A3_HUMAN	Ribosomal protein S6 kinase alpha-3 OS=Homo sapiens OX=9606 GN=RPS6KA3 PE=1 SV=1	0	VMFTEEDVKFYL	Oxidation: 2	163 - 174	768.868	2	-0.01	229.44	71.58	41.4	1
KSYK_HUMAN	Tyrosine-protein kinase SYK OS=Homo sapiens OX=9606 GN=SYK PE=1 SV=1	0	NIIELVHQV		470 - 478	532.809	2	0.5	555.31	63.25	37.7	1
LAP4B_HUMAN	Lysosomal-associated transmembrane protein 4B OS=Homo sapiens OX=9606 GN=LAPTM4B PE=1 SV=2	0	MLVAITVL		207 - 214	430.274	2	9.3	999.62	64.37	47.8	1
LBR_HUMAN	Lamin-B receptor OS=Homo sapiens OX=9606 GN=LBR PE=1 SV=2	0	SLFQGVEFHYV		312 - 322	663.33	2	-0.33	340.59	70.93	46.2	1
LDHA_HUMAN	L-lactate dehydrogenase A chain OS=Homo sapiens OX=9606 GN=LDHA PE=1 SV=2	0	ISDLVKVTL		300 - 308	494.308	2	0.21	478.22	77.53	24.1	1
LDHA_HUMAN	L-lactate dehydrogenase A chain OS=Homo sapiens OX=9606 GN=LDHA PE=1 SV=2	0	TLWGIQKEL		322 - 330	544.312	2	1.05	294.36	62.67	44	1
LEMD2_HUMAN	LEM domain-containing protein 2 OS=Homo sapiens OX=9606 GN=LEMD2 PE=1 SV=1	0	ALLELLHEL		268 - 276	525.812	2	-2.5	315.14	79.73	43.2	1
LONP2_HUMAN	Lon protease homolog 2, peroxisomal OS=Homo sapiens OX=9606 GN=LONP2 PE=1 SV=1	0	SLQSTILGV		51 - 59	459.269	2	1.11	417.79	67.87	74.8	1
LONP2_HUMAN	Lon protease homolog 2, peroxisomal OS=Homo sapiens OX=9606 GN=LONP2 PE=1 SV=1	0	ILLDNDHYAM		337 - 346	602.786	2	-0.9	398.28	54.87	28.3	1
LONP2_HUMAN	Lon protease homolog 2, peroxisomal OS=Homo sapiens OX=9606 GN=LONP2 PE=1 SV=1	0	ILLDNDHYAM	Oxidation: 10	337 - 346	610.785	2	0.38	407.72	45.02	37.3	1
LRC24_HUMAN	Leucine-rich repeat-containing protein 24 OS=Homo sapiens OX=9606 GN=LRRC24 PE=2 SV=2	0	VPFRLLVN		356 - 363	479.298	2	0.18	539.61	59.37	27.4	1
LRCH2_HUMAN	Leucine-rich repeat and calponin homology domain-containing protein 2 OS=Homo sapiens OX=9606 GN=LRCH2 PE=2 SV=2	0	LELPTTKASQLSVA		752 - 765	729.414	2	0.07	370.52	54.7	47.4	1
LTN1_HUMAN	E3 ubiquitin-protein ligase listerin OS=Homo sapiens OX=9606 GN=LTN1 PE=1 SV=6	0	KLADISINYV		596 - 605	568.322	2	1	408.57	59.22	36.5	1
LTN1_HUMAN	E3 ubiquitin-protein ligase listerin OS=Homo sapiens OX=9606 GN=LTN1 PE=1 SV=6	0	LLMPSSEDLLL	Oxidation: 3	838 - 848	623.833	2	-0.16	431.27	73.77	24.3	1
M3K15_HUMAN	Mitogen-activated protein kinase kinase kinase 15 OS=Homo sapiens OX=9606 GN=MAP3K15 PE=1 SV=2	0	ILWEEQNQV		1,018 - 1,026	579.793	2	-0.79	502.83	59.43	58.5	1
MACF1_HUMAN	Microtubule-actin cross-linking factor 1, isoforms 1/2/3/5 OS=Homo sapiens OX=9606 GN=MACF1 PE=1 SV=4	0	GLIDRQVTV		1,760 - 1,768	500.793	2	-0.21	419.48	48.35	26.6	1
MACF1_HUMAN	Microtubule-actin cross-linking factor 1, isoforms 1/2/3/5 OS=Homo sapiens OX=9606 GN=MACF1 PE=1 SV=4	0	ALLDWVTSV		3,754 - 3,762	502.277	2	0.75	632.64	82.07	48.5	1
MACF1_HUMAN	Microtubule-actin cross-linking factor 1, isoforms 1/2/3/5 OS=Homo sapiens OX=9606 GN=MACF1 PE=1 SV=4	0	CRHMLEEEGT		5,188 - 5,197	603.255	2	824.75	685.93	30.83	20.7	1
MACF1_HUMAN	Microtubule-actin cross-linking factor 1, isoforms 1/2/3/5 OS=Homo sapiens OX=9606 GN=MACF1 PE=1 SV=4	0	EFISIINPHNLK		2,868 - 2,879	713.397	2	698.63	522.98	84.83	20.8	1
MAGD2_HUMAN	Melanoma-associated antigen D2 OS=Homo sapiens OX=9606 GN=MAGED2 PE=1 SV=2	0	YSLEKVFGI		326 - 334	528.293	2	0.71	351.3	70.65	42.4	1
MCA3_HUMAN	Eukaryotic translation elongation factor 1 epsilon-1 OS=Homo sapiens OX=9606 GN=EEF1E1 PE=1 SV=1	0	SLLEKSLGL		8 - 16	480.293	2	0.47	318.18	61.77	43.6	2
MCM2_HUMAN	DNA replication licensing factor MCM2 OS=Homo sapiens OX=9606 GN=MCM2 PE=1 SV=4	0	NGFPVFATV		430 - 438	476.251	2	0.97	559.74	73.45	34.5	1
MCM2_HUMAN	DNA replication licensing factor MCM2 OS=Homo sapiens OX=9606 GN=MCM2 PE=1 SV=4	0	EEEGLANGSA		692 - 701	489.214	2	1019.99	698.39	65.25	20.5	1
MCM2_HUMAN	DNA replication licensing factor MCM2 OS=Homo sapiens OX=9606 GN=MCM2 PE=1 SV=4	0	YVIEDDVNMAI	Oxidation: 9	785 - 795	649.302	2	-0.83	388.7	59.02	33.9	1
MCM6_HUMAN	DNA replication licensing factor MCM6 OS=Homo sapiens OX=9606 GN=MCM6 PE=1 SV=1	0	VPKTTGEGTSL		376 - 386	545.292	2	-1.42	457.16	31.78	55.7	1
MDN1_HUMAN	Midasin OS=Homo sapiens OX=9606 GN=MDN1 PE=1 SV=2	0	SPGVGKTSL		1,754 - 1,762	423.239	2	-1.52	585.34	32.68	24.5	1
MDN1_HUMAN	Midasin OS=Homo sapiens OX=9606 GN=MDN1 PE=1 SV=2	0	GPASVGKTSL		2,066 - 2,075	458.759	2	0.13	604.48	33.7	25.1	1
MDN1_HUMAN	Midasin OS=Homo sapiens OX=9606 GN=MDN1 PE=1 SV=2	0	LDLPDDLNL		4,879 - 4,887	514.266	2	-5.63	512.95	62.72	21.2	1
MDN1_HUMAN	Midasin OS=Homo sapiens OX=9606 GN=MDN1 PE=1 SV=2	0	TLLEVGQIAV		5,416 - 5,425	521.811	2	0.02	483.32	71.28	20.3	1
MDN1_HUMAN	Midasin OS=Homo sapiens OX=9606 GN=MDN1 PE=1 SV=2	0	ALANQKLYSV		1,405 - 1,414	553.814	2	0.31	400.43	46.63	27.4	1
MDN1_HUMAN	Midasin OS=Homo sapiens OX=9606 GN=MDN1 PE=1 SV=2	0	SLADDSVLERL		1,471 - 1,481	609.323	2	0.64	395.99	63.48	87.9	1
MDN1_HUMAN	Midasin OS=Homo sapiens OX=9606 GN=MDN1 PE=1 SV=2	0	LLDLLERNAEAI		69 - 80	685.39	2	2.53	384.39	82	21.4	1
MED12_HUMAN	Mediator of RNA polymerase II transcription subunit 12 OS=Homo sapiens OX=9606 GN=MED12 PE=1 SV=4	0	SLLENIAKA		1,377 - 1,385	479.782	2	-0.47	552.39	55.93	52.6	1
MED12_HUMAN	Mediator of RNA polymerase II transcription subunit 12 OS=Homo sapiens OX=9606 GN=MED12 PE=1 SV=4	0	GLIDFAIQL		888 - 896	495.286	2	-1.88	514.68	86.53	34	1
MED12_HUMAN	Mediator of RNA polymerase II transcription subunit 12 OS=Homo sapiens OX=9606 GN=MED12 PE=1 SV=4	0	SLYSQVHQI		1,502 - 1,510	537.783	2	0.29	445.25	49.15	28.3	1
MED12_HUMAN	Mediator of RNA polymerase II transcription subunit 12 OS=Homo sapiens OX=9606 GN=MED12 PE=1 SV=4	0	LLLEDLIRC		1,141 - 1,149	544.312	2	-2.05	418.51	76.97	37.7	1
MED23_HUMAN	Mediator of RNA polymerase II transcription subunit 23 OS=Homo sapiens OX=9606 GN=MED23 PE=1 SV=2	0	VPQESRFNL		748 - 756	545.288	2	0.49	404.03	48.97	23.3	1
MED23_HUMAN	Mediator of RNA polymerase II transcription subunit 23 OS=Homo sapiens OX=9606 GN=MED23 PE=1 SV=2	0	MLLETDHINQ	Oxidation: 1	796 - 805	615.295	2	0.19	610.77	72.35	25.6	1
MED23_HUMAN	Mediator of RNA polymerase II transcription subunit 23 OS=Homo sapiens OX=9606 GN=MED23 PE=1 SV=2	0	ALADFLPVMKL	Oxidation: 9	388 - 398	617.349	2	0.04	548.41	71.68	43.5	1
METH_HUMAN	Methionine synthase OS=Homo sapiens OX=9606 GN=MTR PE=1 SV=2	0	VYDDIHKEL		619 - 627	377.861	3	-0.99	539.18	40.55	21.3	1
METH_HUMAN	Methionine synthase OS=Homo sapiens OX=9606 GN=MTR PE=1 SV=2	0	ILSITQPDV		69 - 77	493.779	2	1006.25	626.98	65.32	24.2	1
METH_HUMAN	Methionine synthase OS=Homo sapiens OX=9606 GN=MTR PE=1 SV=2	0	KPRVPPATAF		342 - 351	542.319	2	-0.7	462.97	38.5	35.5	5
MGST3_HUMAN	Microsomal glutathione S-transferase 3 OS=Homo sapiens OX=9606 GN=MGST3 PE=1 SV=1	0	YKVEYPIMY		36 - 44	603.3	2	1.12	535.97	61.25	42.1	1
MGST3_HUMAN	Microsomal glutathione S-transferase 3 OS=Homo sapiens OX=9606 GN=MGST3 PE=1 SV=1	0	YKVEYPIMY	Oxidation: 8	36 - 44	611.297	2	1.26	560.82	55.35	24.6	1
MIC25_HUMAN	MICOS complex subunit MIC25 OS=Homo sapiens OX=9606 GN=CHCHD6 PE=1 SV=1	0	AIQDKLFQV		96 - 104	531.304	2	1.33	355.46	59.62	41.4	1
MINT_HUMAN	Msx2-interacting protein OS=Homo sapiens OX=9606 GN=SPEN PE=1 SV=1	0	LLSVKGSPKVD		1,281 - 1,291	571.848	2	9.03	814.85	28.52	21.2	1
MINT_HUMAN	Msx2-interacting protein OS=Homo sapiens OX=9606 GN=SPEN PE=1 SV=1	0	SPRPSGPGPSSF		3,025 - 3,036	586.788	2	0.03	566.88	38.75	40.7	1
MINT_HUMAN	Msx2-interacting protein OS=Homo sapiens OX=9606 GN=SPEN PE=1 SV=1	0	VLYNEIEYAQA		557 - 567	656.825	2	0.78	409.87	57.5	23.5	1
MK09_HUMAN	Mitogen-activated protein kinase 9 OS=Homo sapiens OX=9606 GN=MAPK9 PE=1 SV=2	0	RPKYPGIKF		263 - 271	369.222	3	0.17	494.82	41.02	35.1	2
ML12A_HUMAN	Myosin regulatory light chain 12A OS=Homo sapiens OX=9606 GN=MYL12A PE=1 SV=2	0	LTTMGDRF	Oxidation: 4	126 - 133	478.729	2	-0.18	476.37	36.02	33	1
ML12A_HUMAN	Myosin regulatory light chain 12A OS=Homo sapiens OX=9606 GN=MYL12A PE=1 SV=2	0	FTRILKHGAKDKDD		158 - 171	548.635	3	2.16	443	17.52	27.9	1
ML12A_HUMAN	Myosin regulatory light chain 12A OS=Homo sapiens OX=9606 GN=MYL12A PE=1 SV=2	0	NYIEFTRIL		154 - 162	584.822	2	1.21	535.91	70.38	32	1
ML12A_HUMAN	Myosin regulatory light chain 12A OS=Homo sapiens OX=9606 GN=MYL12A PE=1 SV=2	0	MMNEAPGPINF	Oxidation: 1, 2	72 - 82	626.77	2	-0.63	500.72	58	32.9	1
ML12A_HUMAN	Myosin regulatory light chain 12A OS=Homo sapiens OX=9606 GN=MYL12A PE=1 SV=2	0	LTTMGDRFTDE	Oxidation: 4	126 - 136	651.288	2	0.18	432.84	36.93	21.7	1
ML12A_HUMAN	Myosin regulatory light chain 12A OS=Homo sapiens OX=9606 GN=MYL12A PE=1 SV=2	0	FGEKLNGTDPEDVIRNAF		89 - 106	674.67	3	1.06	287.07	67.17	28.1	1
MOFA1_HUMAN	MORF4 family-associated protein 1 OS=Homo sapiens OX=9606 GN=MRFAP1 PE=1 SV=1	0	KLWEMDNML	Oxidation: 8	56 - 64	598.277	2	-1.5	489.97	59.88	34.5	1
MOFA1_HUMAN	MORF4 family-associated protein 1 OS=Homo sapiens OX=9606 GN=MRFAP1 PE=1 SV=1	0	KLWEMDNML	Oxidation: 5, 8	56 - 64	606.278	2	4.93	502.51	50.67	24.4	1
MOFA1_HUMAN	MORF4 family-associated protein 1 OS=Homo sapiens OX=9606 GN=MRFAP1 PE=1 SV=1	0	KLWEMDNMLI	Oxidation: 8	56 - 65	654.82	2	-0.12	490.3	67.35	41.6	1
MOFA1_HUMAN	MORF4 family-associated protein 1 OS=Homo sapiens OX=9606 GN=MRFAP1 PE=1 SV=1	0	KLWEMDNMLI	Oxidation: 5	56 - 65	654.82	2	0.34	559.17	66.95	35.7	1
MOFA1_HUMAN	MORF4 family-associated protein 1 OS=Homo sapiens OX=9606 GN=MRFAP1 PE=1 SV=1	0	KLWEMDNMLI	Oxidation: 5, 8	56 - 65	662.817	2	-0.07	334.63	59.4	53.3	1
MOV10_HUMAN	Helicase MOV-10 OS=Homo sapiens OX=9606 GN=MOV10 PE=1 SV=2	0	TLVEAIKQV		533 - 541	500.806	2	0.14	493.16	52.23	37.9	1
MOV10_HUMAN	Helicase MOV-10 OS=Homo sapiens OX=9606 GN=MOV10 PE=1 SV=2	0	FVDGLTFKV		437 - 445	513.287	2	-0.28	396.98	65.98	40	1
MOV10_HUMAN	Helicase MOV-10 OS=Homo sapiens OX=9606 GN=MOV10 PE=1 SV=2	0	GLDDIKDLKV		853 - 862	558.319	2	-0.11	480.01	54.33	44	1
MPCP_HUMAN	Phosphate carrier protein, mitochondrial OS=Homo sapiens OX=9606 GN=SLC25A3 PE=1 SV=2	0	LPRPPPPEM	Oxidation: 9	342 - 350	525.276	2	-0.33	435.44	33.18	50.3	3
MPP2_HUMAN	MAGUK p55 subfamily member 2 OS=Homo sapiens OX=9606 GN=MPP2 PE=1 SV=3	0	IMWDPDRYGTTV	Oxidation: 2	395 - 406	735.339	2	-1.11	389.42	56.3	36.8	2
MSTO1_HUMAN	Protein misato homolog 1 OS=Homo sapiens OX=9606 GN=MSTO1 PE=1 SV=1	0	VLSSDGVWRV		124 - 133	559.304	2	0.76	381.71	57.13	62.8	2
MTDC_HUMAN	Bifunctional methylenetetrahydrofolate dehydrogenase/cyclohydrolase, mitochondrial OS=Homo sapiens OX=9606 GN=MTHFD2 PE=1 SV=2	0	ADMIKEGAAVIDV		262 - 274	444.569	3	3.08	741.58	73.4	28.1	1
MTDC_HUMAN	Bifunctional methylenetetrahydrofolate dehydrogenase/cyclohydrolase, mitochondrial OS=Homo sapiens OX=9606 GN=MTHFD2 PE=1 SV=2	0	ILADIVISA		245 - 253	457.782	2	1.67	592.35	68.33	29.2	1
MTDC_HUMAN	Bifunctional methylenetetrahydrofolate dehydrogenase/cyclohydrolase, mitochondrial OS=Homo sapiens OX=9606 GN=MTHFD2 PE=1 SV=2	0	AVIDVGINRV		270 - 279	528.314	2	0.92	454.17	53.17	34.8	1
MTMR5_HUMAN	Myotubularin-related protein 5 OS=Homo sapiens OX=9606 GN=SBF1 PE=1 SV=4	0	MPRYADASGRNTL	Oxidation: 1	1,253 - 1,265	489.904	3	-1.24	312.25	32.25	44.1	1
MTREX_HUMAN	Exosome RNA helicase MTR4 OS=Homo sapiens OX=9606 GN=MTREX PE=1 SV=3	0	SPTIGKQL		544 - 551	422.25	2	-1.21	537.62	36.53	21.1	1
MTREX_HUMAN	Exosome RNA helicase MTR4 OS=Homo sapiens OX=9606 GN=MTREX PE=1 SV=3	0	HLLSAISSV		734 - 742	463.769	2	0.46	724.87	53.42	20.9	1
MTREX_HUMAN	Exosome RNA helicase MTR4 OS=Homo sapiens OX=9606 GN=MTREX PE=1 SV=3	0	ILFSEGLIKA		469 - 478	545.829	2	0.34	544.22	65.17	42.9	1
MYCBP_HUMAN	c-Myc-binding protein OS=Homo sapiens OX=9606 GN=MYCBP PE=1 SV=3	0	GVLDTLTKV		22 - 30	473.284	2	0.25	482.87	60.83	39.5	1
MYCBP_HUMAN	c-Myc-binding protein OS=Homo sapiens OX=9606 GN=MYCBP PE=1 SV=3	0	VLDTLTKVLV		23 - 32	550.85	2	-0.65	495.58	64.7	25.5	1
MYL6_HUMAN	Myosin light polypeptide 6 OS=Homo sapiens OX=9606 GN=MYL6 PE=1 SV=2	0	AFQLFDRTG		15 - 23	527.766	2	-6.89	615.92	62.05	22.4	1
MYL6_HUMAN	Myosin light polypeptide 6 OS=Homo sapiens OX=9606 GN=MYL6 PE=1 SV=2	0	TVMGAEIRHV	Oxidation: 3	103 - 112	564.795	2	-0.07	585.2	28.72	26.8	1
MYL6_HUMAN	Myosin light polypeptide 6 OS=Homo sapiens OX=9606 GN=MYL6 PE=1 SV=2	0	EAFVRHILSG		142 - 151	564.811	2	-1.62	383.63	47.75	39.7	1
MYL6_HUMAN	Myosin light polypeptide 6 OS=Homo sapiens OX=9606 GN=MYL6 PE=1 SV=2	0	KVLDFEHFL		63 - 71	574.312	2	0.99	336.52	67.7	44.3	2
MYO1B_HUMAN	Unconventional myosin-Ib OS=Homo sapiens OX=9606 GN=MYO1B PE=1 SV=3	0	SLLDNMIGV	Oxidation: 6	9 - 17	489.252	2	-0.27	417.92	62.53	42.1	1
MYO1B_HUMAN	Unconventional myosin-Ib OS=Homo sapiens OX=9606 GN=MYO1B PE=1 SV=3	0	KLQQIFIEL		410 - 418	566.342	2	-0.79	407.6	70.88	21.5	1
MYO1B_HUMAN	Unconventional myosin-Ib OS=Homo sapiens OX=9606 GN=MYO1B PE=1 SV=3	0	GVDDAANFRTV		244 - 254	582.786	2	-0.1	364.3	45.2	67.1	1
MYO1B_HUMAN	Unconventional myosin-Ib OS=Homo sapiens OX=9606 GN=MYO1B PE=1 SV=3	0	YLGLLENVRV		618 - 627	588.342	2	-1.56	491.49	69.58	28.9	1
MZT1_HUMAN	Mitotic-spindle organizing protein 1 OS=Homo sapiens OX=9606 GN=MZT1 PE=1 SV=2	0	ALSSVIKEL		59 - 67	480.293	2	1.11	410.68	59.68	52.9	1
N62CL_HUMAN	Nucleoporin-62 C-terminal-like protein OS=Homo sapiens OX=9606 GN=NUP62CL PE=1 SV=3	0	TLIENGEMIRI	Oxidation: 8	108 - 118	652.848	2	0.69	492.05	56.97	42.3	1
NB5R1_HUMAN	NADH-cytochrome b5 reductase 1 OS=Homo sapiens OX=9606 GN=CYB5R1 PE=1 SV=1	0	TLLDPNEKYLL		39 - 49	659.867	2	0.81	326.68	66.63	43.7	2
NDK7_HUMAN	Nucleoside diphosphate kinase 7 OS=Homo sapiens OX=9606 GN=NME7 PE=1 SV=1	0	VYKGVVTEY		287 - 295	529.281	2	-0.92	489.04	42.38	38.6	1
NELFA_HUMAN	Negative elongation factor A OS=Homo sapiens OX=9606 GN=NELFA PE=1 SV=3	0	KLLDISELDMV		255 - 265	638.347	2	0.47	442.57	72.65	43	1
NELFA_HUMAN	Negative elongation factor A OS=Homo sapiens OX=9606 GN=NELFA PE=1 SV=3	0	KLLDISELDMV	Oxidation: 10	255 - 265	646.345	2	0.42	363.82	67.13	41.9	1
NOL11_HUMAN	Nucleolar protein 11 OS=Homo sapiens OX=9606 GN=NOL11 PE=1 SV=1	0	ALLNAILHSA		586 - 595	511.804	2	0.88	452.24	67.77	74.3	1
NOMO1_HUMAN	Nodal modulator 1 OS=Homo sapiens OX=9606 GN=NOMO1 PE=1 SV=5	0	NLDNPIQTV		1,082 - 1,090	507.266	2	-0.63	505.77	53.87	24.1	1
NOMO1_HUMAN	Nodal modulator 1 OS=Homo sapiens OX=9606 GN=NOMO1 PE=1 SV=5	0	KLIPLLLQL		1,179 - 1,187	525.869	2	1.08	490.68	81.37	39.2	1
NONO_HUMAN	Non-POU domain-containing octamer-binding protein OS=Homo sapiens OX=9606 GN=NONO PE=1 SV=4	0	TLAEIAKVEL		120 - 129	543.824	2	0.83	380.69	62.53	59.7	1
NOP56_HUMAN	Nucleolar protein 56 OS=Homo sapiens OX=9606 GN=NOP56 PE=1 SV=4	0	VIAEILRGV		117 - 125	485.308	2	0.47	351.63	61.83	60.3	2
NOP56_HUMAN	Nucleolar protein 56 OS=Homo sapiens OX=9606 GN=NOP56 PE=1 SV=4	0	GVIAEILRGV		116 - 125	513.819	2	0.64	309.71	75.07	39.4	1
NOP56_HUMAN	Nucleolar protein 56 OS=Homo sapiens OX=9606 GN=NOP56 PE=1 SV=4	0	VLFEHAVGYALL		6 - 17	666.371	2	-0.12	336.87	72.82	41.1	1
NPC1_HUMAN	NPC intracellular cholesterol transporter 1 OS=Homo sapiens OX=9606 GN=NPC1 PE=1 SV=2	0	TARGLALGL		2 - 10	436.27	2	-2.77	676.07	55.72	28.4	1
NPC1_HUMAN	NPC intracellular cholesterol transporter 1 OS=Homo sapiens OX=9606 GN=NPC1 PE=1 SV=2	0	YMVDYFKSI	Oxidation: 2	871 - 879	591.281	2	0.12	350.15	60.85	39.9	1
NSD2_HUMAN	Histone-lysine N-methyltransferase NSD2 OS=Homo sapiens OX=9606 GN=NSD2 PE=1 SV=1	0	SLLEQGLVEA		177 - 186	529.79	2	-0.82	501.81	62.43	38.1	1
NSMA3_HUMAN	Sphingomyelin phosphodiesterase 4 OS=Homo sapiens OX=9606 GN=SMPD4 PE=1 SV=3	0	YKFDFPVSY		144 - 152	583.281	2	-1.14	442.79	66.85	38.1	2
NSMA3_HUMAN	Sphingomyelin phosphodiesterase 4 OS=Homo sapiens OX=9606 GN=SMPD4 PE=1 SV=3	0	SFCRYHLTEP		774 - 783	627.289	2	791.74	618.1	33.18	21.7	1
NU107_HUMAN	Nuclear pore complex protein Nup107 OS=Homo sapiens OX=9606 GN=NUP107 PE=1 SV=1	0	GLDPLGYEIQL		915 - 925	609.325	2	0.54	372.14	79.2	39.2	1
NU133_HUMAN	Nuclear pore complex protein Nup133 OS=Homo sapiens OX=9606 GN=NUP133 PE=1 SV=2	0	FLMDFIHQV		610 - 618	575.291	2	-0.46	249.7	74.38	42.9	1
NU133_HUMAN	Nuclear pore complex protein Nup133 OS=Homo sapiens OX=9606 GN=NUP133 PE=1 SV=2	0	FLMDFIHQV	Oxidation: 3	610 - 618	583.289	2	0.26	389.62	64.62	43.4	1
NU153_HUMAN	Nuclear pore complex protein Nup153 OS=Homo sapiens OX=9606 GN=NUP153 PE=1 SV=2	0	VPVAKTAEL		551 - 559	464.278	2	-1.85	658.05	38.07	38.5	1
NU205_HUMAN	Nuclear pore complex protein Nup205 OS=Homo sapiens OX=9606 GN=NUP205 PE=1 SV=3	0	ALLDRIVSV		1,498 - 1,506	493.305	2	-0.74	365	62.7	28.4	1
NU205_HUMAN	Nuclear pore complex protein Nup205 OS=Homo sapiens OX=9606 GN=NUP205 PE=1 SV=3	0	ALLTGIISKA		1,674 - 1,683	493.815	2	-1.01	411.74	61.02	39.8	1
NU205_HUMAN	Nuclear pore complex protein Nup205 OS=Homo sapiens OX=9606 GN=NUP205 PE=1 SV=3	0	LLIGHLERV		248 - 256	525.328	2	1.57	462.24	50.78	20.5	1
NU205_HUMAN	Nuclear pore complex protein Nup205 OS=Homo sapiens OX=9606 GN=NUP205 PE=1 SV=3	0	HLLNESPML	Oxidation: 8	808 - 816	535.272	2	1.2	587.12	48.1	39	2
NUDC_HUMAN	Nuclear migration protein nudC OS=Homo sapiens OX=9606 GN=NUDC PE=1 SV=1	0	WLIEDGKVV		233 - 241	529.798	2	1.03	339.49	59.4	36.8	1
NUDC_HUMAN	Nuclear migration protein nudC OS=Homo sapiens OX=9606 GN=NUDC PE=1 SV=1	0	WLIEDGKVVTV		233 - 243	629.856	2	0.76	334.39	62	59.5	1
NXPE3_HUMAN	NXPE family member 3 OS=Homo sapiens OX=9606 GN=NXPE3 PE=2 SV=1	0	SQLEVLVHV		121 - 129	512.296	2	0.94	496.13	60.28	28.1	1
NYNRI_HUMAN	Protein NYNRIN OS=Homo sapiens OX=9606 GN=NYNRIN PE=2 SV=3	0	TLADIIARL		1,487 - 1,495	493.306	2	0.74	414.63	80.45	54.1	2
O56B2_HUMAN	Putative olfactory receptor 56B2 OS=Homo sapiens OX=9606 GN=OR56B2P PE=5 SV=1	0	ILILIII		52 - 58	405.807	2	1.52	713.76	57.82	23.6	1
O56B2_HUMAN	Putative olfactory receptor 56B2 OS=Homo sapiens OX=9606 GN=OR56B2P PE=5 SV=1	0	ALRNSLCLI		158 - 166	501.79	2	-4.06	584.79	84.17	20.2	1
OAS3_HUMAN	2'-5'-oligoadenylate synthase 3 OS=Homo sapiens OX=9606 GN=OAS3 PE=1 SV=3	0	PAFDALGQL		891 - 899	466.746	2	1066.71	359.34	49.82	22.8	1
OAS3_HUMAN	2'-5'-oligoadenylate synthase 3 OS=Homo sapiens OX=9606 GN=OAS3 PE=1 SV=3	0	SLAEGLRTV		247 - 255	473.272	2	0.71	625.3	46.62	50.4	1
OCTC_HUMAN	Peroxisomal carnitine O-octanoyltransferase OS=Homo sapiens OX=9606 GN=CROT PE=1 SV=2	0	YLIGLDPENLAL		254 - 265	665.867	2	1.36	432.37	83.45	51.1	1
ORML1_HUMAN	ORM1-like protein 1 OS=Homo sapiens OX=9606 GN=ORMDL1 PE=1 SV=1	0	TLTNIIHNL		50 - 58	519.802	2	1.46	488.36	63.18	39.3	1
ORML1_HUMAN	ORM1-like protein 1 OS=Homo sapiens OX=9606 GN=ORMDL1 PE=1 SV=1	0	GMYVFLHAV	Oxidation: 2	59 - 67	526.765	2	0.23	402.62	60.1	44.4	1
ORML2_HUMAN	ORM1-like protein 2 OS=Homo sapiens OX=9606 GN=ORMDL2 PE=1 SV=2	0	TLTNVIHNL		50 - 58	512.793	2	0.93	630.05	57.55	30	1
ORML2_HUMAN	ORM1-like protein 2 OS=Homo sapiens OX=9606 GN=ORMDL2 PE=1 SV=2	0	ATYVFLHTV		59 - 67	525.785	2	0.65	400.69	60.37	42.7	1
ORML3_HUMAN	ORM1-like protein 3 OS=Homo sapiens OX=9606 GN=ORMDL3 PE=1 SV=1	0	GMYIFLHTV		59 - 67	540.782	2	1.31	538.7	69.65	58.3	1
ORML3_HUMAN	ORM1-like protein 3 OS=Homo sapiens OX=9606 GN=ORMDL3 PE=1 SV=1	0	GMYIFLHTV	Oxidation: 2	59 - 67	548.778	2	-0.52	526.54	61.6	47	1
PAQR4_HUMAN	Progestin and adipoQ receptor family member 4 OS=Homo sapiens OX=9606 GN=PAQR4 PE=2 SV=3	0	ALLGGLVNV		213 - 221	428.269	2	0.37	488.21	74.42	45.1	1
PASK_HUMAN	PAS domain-containing serine/threonine-protein kinase OS=Homo sapiens OX=9606 GN=PASK PE=1 SV=3	0	LSQLSLAGAL		666 - 675	486.792	2	4.46	457.49	53.2	32.3	1
PASK_HUMAN	PAS domain-containing serine/threonine-protein kinase OS=Homo sapiens OX=9606 GN=PASK PE=1 SV=3	0	WVFCTISGL		340 - 348	513.256	2	-6.98	544.62	57.2	32.9	1
PASK_HUMAN	PAS domain-containing serine/threonine-protein kinase OS=Homo sapiens OX=9606 GN=PASK PE=1 SV=3	0	YTWEEVFRV		1,260 - 1,268	614.803	2	-0.44	333.34	75.03	38.5	1
PCBP2_HUMAN	Poly(rC)-binding protein 2 OS=Homo sapiens OX=9606 GN=PCBP2 PE=1 SV=1	0	SLAQYLINV		345 - 353	510.79	2	1.16	251.67	76.53	61.5	2
PCBP2_HUMAN	Poly(rC)-binding protein 2 OS=Homo sapiens OX=9606 GN=PCBP2 PE=1 SV=1	0	RPKPSSSPVIF		183 - 193	607.848	2	-0.64	469.03	44.58	26.3	1
PCNA_HUMAN	Proliferating cell nuclear antigen OS=Homo sapiens OX=9606 GN=PCNA PE=1 SV=1	0	SMSADVPLV	Oxidation: 2	228 - 236	467.731	2	-0.86	567.34	52.32	24.2	1
PCNA_HUMAN	Proliferating cell nuclear antigen OS=Homo sapiens OX=9606 GN=PCNA PE=1 SV=1	0	ALKDLINEA		18 - 26	493.779	2	-0.75	453.14	53.73	51.8	2
PCP_HUMAN	Lysosomal Pro-X carboxypeptidase OS=Homo sapiens OX=9606 GN=PRCP PE=1 SV=1	0	FLAPWATIA		13 - 21	495.277	2	0.35	871.95	80.02	54.1	1
PCX1_HUMAN	Pecanex-like protein 1 OS=Homo sapiens OX=9606 GN=PCNX1 PE=1 SV=2	0	VAFLGSILL		1,016 - 1,024	466.794	2	-0.01	728.47	63.32	22.1	1
PCX1_HUMAN	Pecanex-like protein 1 OS=Homo sapiens OX=9606 GN=PCNX1 PE=1 SV=2	0	TAKTSDDISL		176 - 185	525.774	2	9.95	532.47	83.27	27.5	1
PDCD5_HUMAN	Programmed cell death protein 5 OS=Homo sapiens OX=9606 GN=PDCD5 PE=1 SV=3	0	GLIEILKKV		91 - 99	506.842	2	-0.23	563.59	64.97	43	2
PDIA3_HUMAN	Protein disulfide-isomerase A3 OS=Homo sapiens OX=9606 GN=PDIA3 PE=1 SV=4	0	EAAATRLKGI		68 - 77	344.208	3	971.64	747.49	47.47	22.2	1
PDIA3_HUMAN	Protein disulfide-isomerase A3 OS=Homo sapiens OX=9606 GN=PDIA3 PE=1 SV=4	0	ALFPGVALL		7 - 15	450.781	2	-1.46	441.85	86.1	27	1
PDIA3_HUMAN	Protein disulfide-isomerase A3 OS=Homo sapiens OX=9606 GN=PDIA3 PE=1 SV=4	0	LLLAAARLAAA		14 - 24	527.344	2	2.55	384.61	59.75	74.3	1
PDS5A_HUMAN	Sister chromatid cohesion protein PDS5 homolog A OS=Homo sapiens OX=9606 GN=PDS5A PE=1 SV=1	0	AMFGKLMTI	Oxidation: 2, 7	534 - 542	522.268	2	1.53	447.22	51.73	37.5	1
PDS5A_HUMAN	Sister chromatid cohesion protein PDS5 homolog A OS=Homo sapiens OX=9606 GN=PDS5A PE=1 SV=1	0	AIDPHLLLSV		274 - 283	539.319	2	-0.21	410.84	69.53	35.6	1
PFD1_HUMAN	Prefoldin subunit 1 OS=Homo sapiens OX=9606 GN=PFDN1 PE=1 SV=2	0	KLADIQIEQL		28 - 37	585.84	2	-0.91	453.36	59.37	30.7	1
PFD1_HUMAN	Prefoldin subunit 1 OS=Homo sapiens OX=9606 GN=PFDN1 PE=1 SV=2	0	NMYEGVGRMFI	Oxidation: 2	59 - 69	666.808	2	0.16	426.99	63.28	25.2	1
PFD1_HUMAN	Prefoldin subunit 1 OS=Homo sapiens OX=9606 GN=PFDN1 PE=1 SV=2	0	NMYEGVGRMFI	Oxidation: 2, 9	59 - 69	674.806	2	1.31	307.54	54.48	43.5	2
PHS_HUMAN	Pterin-4-alpha-carbinolamine dehydratase OS=Homo sapiens OX=9606 GN=PCBD1 PE=1 SV=2	0	NLASFIEQV		91 - 99	510.772	2	0.44	425.12	76.87	46	2
PHS_HUMAN	Pterin-4-alpha-carbinolamine dehydratase OS=Homo sapiens OX=9606 GN=PCBD1 PE=1 SV=2	0	NLASFIEQVAV		91 - 101	595.824	2	-1.16	405.43	84.92	39.8	1
PHTF2_HUMAN	Putative homeodomain transcription factor 2 OS=Homo sapiens OX=9606 GN=PHTF2 PE=2 SV=2	0	ILLTEQINL		700 - 708	528.819	2	0.35	577.27	71.58	54.1	1
PI4KB_HUMAN	Phosphatidylinositol 4-kinase beta OS=Homo sapiens OX=9606 GN=PI4KB PE=1 SV=1	0	KLYDGFQYL		803 - 811	573.795	2	-0.37	404.39	65.08	23.5	1
PI4KB_HUMAN	Phosphatidylinositol 4-kinase beta OS=Homo sapiens OX=9606 GN=PI4KB PE=1 SV=1	0	SPRNLGFETSAF		697 - 708	663.327	2	-0.71	327.96	57.52	42.2	1
PIGO_HUMAN	GPI ethanolamine phosphate transferase 3 OS=Homo sapiens OX=9606 GN=PIGO PE=1 SV=3	0	ELEVSAALFL		291 - 300	364.541	3	8.48	1334.39	28.32	23.3	1
PIGP_HUMAN	Phosphatidylinositol N-acetylglucosaminyltransferase subunit P OS=Homo sapiens OX=9606 GN=PIGP PE=1 SV=4	0	IPALRDISI		132 - 140	499.306	2	-0.19	466.84	62.67	43.4	1
PIPSL_HUMAN	Putative PIP5K1A and PSMD4-like protein OS=Homo sapiens OX=9606 GN=PIPSL PE=5 SV=1	0	KLTAFVNTL		637 - 645	503.8	2	0.46	554.36	58.75	31.9	1
PIPSL_HUMAN	Putative PIP5K1A and PSMD4-like protein OS=Homo sapiens OX=9606 GN=PIPSL PE=5 SV=1	0	SLLMSIHNI	Oxidation: 4	271 - 279	522.282	2	1.01	497.33	59.98	31.8	1
PIPSL_HUMAN	Putative PIP5K1A and PSMD4-like protein OS=Homo sapiens OX=9606 GN=PIPSL PE=5 SV=1	0	KIMDYSLLM	Oxidation: 3, 9	266 - 274	573.283	2	0.58	480.16	51.93	23.4	1
PIPSL_HUMAN	Putative PIP5K1A and PSMD4-like protein OS=Homo sapiens OX=9606 GN=PIPSL PE=5 SV=1	0	TPDTGRILSKL		550 - 560	600.851	2	0.68	467.8	49.87	30	1
PIPSL_HUMAN	Putative PIP5K1A and PSMD4-like protein OS=Homo sapiens OX=9606 GN=PIPSL PE=5 SV=1	0	VMQDPEFLQSV	Oxidation: 2	813 - 823	654.812	2	1.23	341.67	61.37	60.6	1
PLSI_HUMAN	Plastin-1 OS=Homo sapiens OX=9606 GN=PLS1 PE=1 SV=2	0	KPHLVLGL		222 - 229	438.787	2	0.38	543.32	52.85	22.3	1
PLSI_HUMAN	Plastin-1 OS=Homo sapiens OX=9606 GN=PLS1 PE=1 SV=2	0	GLLWQIIKV		228 - 236	535.342	2	0.31	312.7	79.63	43.7	1
PLST_HUMAN	Plastin-3 OS=Homo sapiens OX=9606 GN=PLS3 PE=1 SV=4	0	KPHLVLGL		223 - 230	438.787	2	0.38	543.32	52.85	22.3	1
PLST_HUMAN	Plastin-3 OS=Homo sapiens OX=9606 GN=PLS3 PE=1 SV=4	0	ALPEDLVEV		602 - 610	492.766	2	0.77	493.91	67.02	24.9	3
PLST_HUMAN	Plastin-3 OS=Homo sapiens OX=9606 GN=PLS3 PE=1 SV=4	0	NLFNKYPAL		372 - 380	540.298	2	0.35	331.76	61.88	28.5	2
PLST_HUMAN	Plastin-3 OS=Homo sapiens OX=9606 GN=PLS3 PE=1 SV=4	0	FICDYELHEL		31 - 40	641.294	2	-1.46	395.27	71.6	45.5	1
PPCS_HUMAN	Phosphopantothenate--cysteine ligase OS=Homo sapiens OX=9606 GN=PPCS PE=1 SV=2	0	TLADYLHLL		151 - 159	529.798	2	0.44	316.5	80.3	34.5	1
PPP6_HUMAN	Serine/threonine-protein phosphatase 6 catalytic subunit OS=Homo sapiens OX=9606 GN=PPP6C PE=1 SV=1	0	SPRGAGWLF		208 - 216	495.762	2	0.17	563.89	66.45	21.8	1
PPP6_HUMAN	Serine/threonine-protein phosphatase 6 catalytic subunit OS=Homo sapiens OX=9606 GN=PPP6C PE=1 SV=1	0	FMFDEKLVTV		246 - 255	614.818	2	0.1	393.78	69.83	33.7	1
PPP6_HUMAN	Serine/threonine-protein phosphatase 6 catalytic subunit OS=Homo sapiens OX=9606 GN=PPP6C PE=1 SV=1	0	FMFDEKLVTV	Oxidation: 2	246 - 255	622.816	2	0.45	425.47	65.62	41.6	2
PPP6_HUMAN	Serine/threonine-protein phosphatase 6 catalytic subunit OS=Homo sapiens OX=9606 GN=PPP6C PE=1 SV=1	0	FMFDEKLVTVW	Oxidation: 2	246 - 256	715.855	2	-0.52	364.61	76.13	24.2	1
PRC2C_HUMAN	Protein PRRC2C OS=Homo sapiens OX=9606 GN=PRRC2C PE=1 SV=4	0	LPSASHFSQL		2,352 - 2,361	543.781	2	-2.07	495.05	50.87	41.1	1
PRIO_HUMAN	Major prion protein OS=Homo sapiens OX=9606 GN=PRNP PE=1 SV=1	0	VLFSSPPVILL		233 - 243	592.868	2	-0.51	534.74	87.7	55.9	1
PRKDC_HUMAN	DNA-dependent protein kinase catalytic subunit OS=Homo sapiens OX=9606 GN=PRKDC PE=1 SV=3	0	ALESFLKQV		315 - 323	517.798	2	-0.01	421.97	62.27	54.9	1
PRKDC_HUMAN	DNA-dependent protein kinase catalytic subunit OS=Homo sapiens OX=9606 GN=PRKDC PE=1 SV=3	0	SLMTKEISSV	Oxidation: 3	3,481 - 3,490	555.788	2	-1.65	520.39	39.68	24.8	1
PRKDC_HUMAN	DNA-dependent protein kinase catalytic subunit OS=Homo sapiens OX=9606 GN=PRKDC PE=1 SV=3	0	SLFSGILKEM	Oxidation: 10	2,811 - 2,820	570.803	2	0.68	458.74	65.6	22.3	1
PRKDC_HUMAN	DNA-dependent protein kinase catalytic subunit OS=Homo sapiens OX=9606 GN=PRKDC PE=1 SV=3	0	SLLDENNVSSYL		3,305 - 3,316	677.33	2	-0.18	434.55	70.65	23.2	1
PROS_HUMAN	Vitamin K-dependent protein S OS=Homo sapiens OX=9606 GN=PROS1 PE=1 SV=1	0	FLSKQQASQV		26 - 35	568.308	2	-1.14	457.03	34.18	38.2	1
PROS_HUMAN	Vitamin K-dependent protein S OS=Homo sapiens OX=9606 GN=PROS1 PE=1 SV=1	0	FLSKQQASQVLV		26 - 37	674.386	2	0.75	449.68	50.77	56.5	1
PRP8_HUMAN	Pre-mRNA-processing-splicing factor 8 OS=Homo sapiens OX=9606 GN=PRPF8 PE=1 SV=2	0	MLDPLEVHL		1,868 - 1,876	533.785	2	1.91	623.14	71.17	23.8	1
PRP8_HUMAN	Pre-mRNA-processing-splicing factor 8 OS=Homo sapiens OX=9606 GN=PRPF8 PE=1 SV=2	0	MLDPLEVHL	Oxidation: 1	1,868 - 1,876	541.781	2	-0.29	407.12	65.35	28.4	1
PRP8_HUMAN	Pre-mRNA-processing-splicing factor 8 OS=Homo sapiens OX=9606 GN=PRPF8 PE=1 SV=2	0	YRTDMIQAL	Oxidation: 5	1,470 - 1,478	563.783	2	1.37	434.48	46.1	33.6	1
PRP8_HUMAN	Pre-mRNA-processing-splicing factor 8 OS=Homo sapiens OX=9606 GN=PRPF8 PE=1 SV=2	0	YKIAFPYLY		312 - 320	589.318	2	0.4	622.71	73.57	26.9	1
PRP8_HUMAN	Pre-mRNA-processing-splicing factor 8 OS=Homo sapiens OX=9606 GN=PRPF8 PE=1 SV=2	0	HLLDFPNIVI		1,875 - 1,884	590.84	2	0.47	382.85	79.27	42.5	1
PRP8_HUMAN	Pre-mRNA-processing-splicing factor 8 OS=Homo sapiens OX=9606 GN=PRPF8 PE=1 SV=2	0	VQWENSFVSV		1,168 - 1,177	597.793	2	0.05	401	69.15	32.8	1
PSB3_HUMAN	Proteasome subunit beta type-3 OS=Homo sapiens OX=9606 GN=PSMB3 PE=1 SV=2	0	GLATDVQTV		55 - 63	452.243	2	0.68	577.53	46.92	62.2	1
PSB3_HUMAN	Proteasome subunit beta type-3 OS=Homo sapiens OX=9606 GN=PSMB3 PE=1 SV=2	0	HLFETISQA		162 - 170	523.27	2	0.59	360.17	49.2	20.4	1
PSD13_HUMAN	26S proteasome non-ATPase regulatory subunit 13 OS=Homo sapiens OX=9606 GN=PSMD13 PE=1 SV=2	0	SLVEIILHV		75 - 83	511.816	2	0.69	469.35	81.67	36.3	1
PSDE_HUMAN	26S proteasome non-ATPase regulatory subunit 14 OS=Homo sapiens OX=9606 GN=PSMD14 PE=1 SV=1	0	FVDDYTVRV		61 - 69	557.283	2	0.58	230.27	53.62	50.7	2
PSMD3_HUMAN	26S proteasome non-ATPase regulatory subunit 3 OS=Homo sapiens OX=9606 GN=PSMD3 PE=1 SV=2	0	SLADIAQKL		418 - 426	479.781	2	-1.3	523.29	60.03	60.3	2
PSMD3_HUMAN	26S proteasome non-ATPase regulatory subunit 3 OS=Homo sapiens OX=9606 GN=PSMD3 PE=1 SV=2	0	LLLGEIPDRL		337 - 346	569.846	2	1.39	515.91	70.12	21.1	1
PSMD3_HUMAN	26S proteasome non-ATPase regulatory subunit 3 OS=Homo sapiens OX=9606 GN=PSMD3 PE=1 SV=2	0	YYHARVYEF		212 - 220	624.294	2	-3.01	476.11	47.62	24.4	1
PSMD7_HUMAN	26S proteasome non-ATPase regulatory subunit 7 OS=Homo sapiens OX=9606 GN=PSMD7 PE=1 SV=2	0	YLASLIRSV		261 - 269	511.305	2	-0.37	627.66	61.32	35.6	1
PSMD7_HUMAN	26S proteasome non-ATPase regulatory subunit 7 OS=Homo sapiens OX=9606 GN=PSMD7 PE=1 SV=2	0	SLQEFVKAFYL		241 - 251	672.864	2	0.15	358.78	82.23	28.5	1
PSME4_HUMAN	Proteasome activator complex subunit 4 OS=Homo sapiens OX=9606 GN=PSME4 PE=1 SV=2	0	QLLSEITRV		678 - 686	529.815	2	1.48	499.48	58.7	31.7	1
PSME4_HUMAN	Proteasome activator complex subunit 4 OS=Homo sapiens OX=9606 GN=PSME4 PE=1 SV=2	0	YLEPKLTQV		1,489 - 1,497	545.811	2	-0.43	427.49	51.02	31	1
PSME4_HUMAN	Proteasome activator complex subunit 4 OS=Homo sapiens OX=9606 GN=PSME4 PE=1 SV=2	0	KLYTGLEYDL		850 - 859	607.82	2	2.68	413.92	61.38	24.1	1
PTBP1_HUMAN	Polypyrimidine tract-binding protein 1 OS=Homo sapiens OX=9606 GN=PTBP1 PE=1 SV=1	0	MAAAFGLSV	Oxidation: 1	293 - 301	441.722	2	-1.88	637.21	43.53	20.9	1
PTBP1_HUMAN	Polypyrimidine tract-binding protein 1 OS=Homo sapiens OX=9606 GN=PTBP1 PE=1 SV=1	0	GVYGDVQRV		359 - 367	496.762	2	-0.17	525.05	39.92	34	2
PTBP1_HUMAN	Polypyrimidine tract-binding protein 1 OS=Homo sapiens OX=9606 GN=PTBP1 PE=1 SV=1	0	SPNQARAQAAL		141 - 151	563.801	2	-1.62	349.52	30.1	55.6	1
PTPA_HUMAN	Serine/threonine-protein phosphatase 2A activator OS=Homo sapiens OX=9606 GN=PTPA PE=1 SV=3	0	VPSWSKVNQGL		316 - 326	607.83	2	-0.23	395.71	51.98	41.7	1
PUF60_HUMAN	Poly(U)-binding-splicing factor PUF60 OS=Homo sapiens OX=9606 GN=PUF60 PE=1 SV=1	0	NLFDLGGQYLRV		288 - 299	697.875	2	-0.05	332.32	76.92	47.9	1
PUR9_HUMAN	Bifunctional purine biosynthesis protein PURH OS=Homo sapiens OX=9606 GN=ATIC PE=1 SV=3	0	NLYPFVKTV		102 - 110	540.808	2	-0.12	442.41	60.42	39.9	2
PYGL_HUMAN	Glycogen phosphorylase, liver form OS=Homo sapiens OX=9606 GN=PYGL PE=1 SV=4	0	NLAENISRV		271 - 279	508.281	2	0.9	446.88	47.47	30.6	1
PYGL_HUMAN	Glycogen phosphorylase, liver form OS=Homo sapiens OX=9606 GN=PYGL PE=1 SV=4	0	QISIRGIVGV		13 - 22	521.324	2	-0.56	470.47	62	24.4	1
PYGL_HUMAN	Glycogen phosphorylase, liver form OS=Homo sapiens OX=9606 GN=PYGL PE=1 SV=4	0	FLGDDVFLREL		525 - 535	662.351	2	0.96	308.21	77.67	62.3	2
PYRD_HUMAN	Dihydroorotate dehydrogenase (quinone), mitochondrial OS=Homo sapiens OX=9606 GN=DHODH PE=1 SV=3	0	RPAGLQGAL		288 - 296	441.761	2	-1.96	754.62	42.47	37.4	1
PYRD_HUMAN	Dihydroorotate dehydrogenase (quinone), mitochondrial OS=Homo sapiens OX=9606 GN=DHODH PE=1 SV=3	0	SPNTAGLRSL		214 - 223	508.28	2	-0.24	595.89	43.12	35.6	1
RAB5A_HUMAN	Ras-related protein Rab-5A OS=Homo sapiens OX=9606 GN=RAB5A PE=1 SV=2	0	VLLGESAVGKSSL		24 - 36	630.364	2	-0.22	396.93	52.2	51.8	1
RACK1_HUMAN	Receptor of activated protein C kinase 1 OS=Homo sapiens OX=9606 GN=RACK1 PE=1 SV=3	0	RLWDLTTGTTT		88 - 98	632.83	2	-0.34	409.21	56.1	44.6	1
RAE1L_HUMAN	mRNA export factor OS=Homo sapiens OX=9606 GN=RAE1 PE=1 SV=1	0	KMWDLSSNQAI	Oxidation: 2	111 - 121	654.816	2	-0.44	401.75	51.77	37.7	1
RBM34_HUMAN	RNA-binding protein 34 OS=Homo sapiens OX=9606 GN=RBM34 PE=1 SV=2	0	VLFENTDSVHL		333 - 343	637.325	2	-0.02	444.7	60.9	57.1	1
RBM4_HUMAN	RNA-binding protein 4 OS=Homo sapiens OX=9606 GN=RBM4 PE=1 SV=1	0	DKTAAEDAIRN		44 - 54	402.205	3	832.91	687.2	58.37	20	1
RBM4_HUMAN	RNA-binding protein 4 OS=Homo sapiens OX=9606 GN=RBM4 PE=1 SV=1	0	VRTPYTMSY		197 - 205	559.272	2	1.15	500.43	47.42	27	1
RBM4_HUMAN	RNA-binding protein 4 OS=Homo sapiens OX=9606 GN=RBM4 PE=1 SV=1	0	VRTPYTMSY	Oxidation: 7	197 - 205	567.269	2	0.66	495.37	38.13	43.8	2
RBP2_HUMAN	E3 SUMO-protein ligase RanBP2 OS=Homo sapiens OX=9606 GN=RANBP2 PE=1 SV=2	0	FRFGESTTGFNF		2,258 - 2,269	705.328	2	0.55	429.41	68.98	40.2	1
REEP3_HUMAN	Receptor expression-enhancing protein 3 OS=Homo sapiens OX=9606 GN=REEP3 PE=1 SV=1	0	ALYTVIETV		46 - 54	504.784	2	0.43	585.96	67.93	42	1
RFC5_HUMAN	Replication factor C subunit 5 OS=Homo sapiens OX=9606 GN=RFC5 PE=1 SV=1	0	ALHDILTEI		276 - 284	512.787	2	-0.27	478.89	66.83	23.7	1
RFC5_HUMAN	Replication factor C subunit 5 OS=Homo sapiens OX=9606 GN=RFC5 PE=1 SV=1	0	KMADIEYRL	Oxidation: 2	304 - 312	577.797	2	-0.81	342.32	43.75	50.9	1
RFX3_HUMAN	Transcription factor RFX3 OS=Homo sapiens OX=9606 GN=RFX3 PE=1 SV=2	0	SLIEKLWQT		374 - 382	559.317	2	0.43	335.41	66.78	50.3	1
RHBT3_HUMAN	Rho-related BTB domain-containing protein 3 OS=Homo sapiens OX=9606 GN=RHOBTB3 PE=1 SV=2	0	KYFGGVLEY		185 - 193	538.277	2	0.75	709.58	59.22	27.9	1
RHBT3_HUMAN	Rho-related BTB domain-containing protein 3 OS=Homo sapiens OX=9606 GN=RHOBTB3 PE=1 SV=2	0	VVFEIQGTTV		422 - 431	546.801	2	0.56	416.26	64.92	30.3	1
RHBT3_HUMAN	Rho-related BTB domain-containing protein 3 OS=Homo sapiens OX=9606 GN=RHOBTB3 PE=1 SV=2	0	AMFNGNYMEA	Oxidation: 2, 8	447 - 456	590.226	2	-0.12	551.17	40.18	44	2
RHEB_HUMAN	GTP-binding protein Rheb OS=Homo sapiens OX=9606 GN=RHEB PE=1 SV=1	0	KVIHGKLL		97 - 104	454.308	2	0.48	691.61	47.22	22.8	1
RHEB_HUMAN	GTP-binding protein Rheb OS=Homo sapiens OX=9606 GN=RHEB PE=1 SV=1	0	KLLDMVGKVQI		102 - 112	622.377	2	1.32	387.62	61.43	27.7	1
RHEB_HUMAN	GTP-binding protein Rheb OS=Homo sapiens OX=9606 GN=RHEB PE=1 SV=1	0	KLLDMVGKVQI	Oxidation: 5	102 - 112	630.373	2	-0.37	205.53	53.03	48.6	1
RHG12_HUMAN	Rho GTPase-activating protein 12 OS=Homo sapiens OX=9606 GN=ARHGAP12 PE=1 SV=1	0	GLDIDGIYRV		684 - 693	560.804	2	0.72	392.09	62.97	45.8	1
RHG35_HUMAN	Rho GTPase-activating protein 35 OS=Homo sapiens OX=9606 GN=ARHGAP35 PE=1 SV=3	0	GLSTEGIYRV		1,276 - 1,285	547.795	2	-0.9	523.47	51.18	39.3	1
RIF1_HUMAN	Telomere-associated protein RIF1 OS=Homo sapiens OX=9606 GN=RIF1 PE=1 SV=2	0	KPGSEVLTL		521 - 529	472.275	2	-3.61	819.36	32.25	27.7	1
RIF1_HUMAN	Telomere-associated protein RIF1 OS=Homo sapiens OX=9606 GN=RIF1 PE=1 SV=2	0	SLFKLIVKV		802 - 810	523.852	2	-0.5	441.7	64.73	37	2
RIF1_HUMAN	Telomere-associated protein RIF1 OS=Homo sapiens OX=9606 GN=RIF1 PE=1 SV=2	0	YPEELKPVL		947 - 955	544.305	2	-0.06	500.91	56.1	34	1
RIPK4_HUMAN	Receptor-interacting serine/threonine-protein kinase 4 OS=Homo sapiens OX=9606 GN=RIPK4 PE=1 SV=1	0	ALDSGASLLHL		482 - 492	548.804	2	0.4	370.04	65.15	62.3	1
RL10A_HUMAN	60S ribosomal protein L10a OS=Homo sapiens OX=9606 GN=RPL10A PE=1 SV=2	0	NMVAKVDEV	Oxidation: 2	143 - 151	510.755	2	0.37	584.27	32.25	52.1	3
RL10A_HUMAN	60S ribosomal protein L10a OS=Homo sapiens OX=9606 GN=RPL10A PE=1 SV=2	0	TLYEAVREV		9 - 17	540.291	2	0.81	413.4	50.72	43.2	2
RL10A_HUMAN	60S ribosomal protein L10a OS=Homo sapiens OX=9606 GN=RPL10A PE=1 SV=2	0	FLASESLIKQI		110 - 120	624.862	2	-2.86	370.68	64.68	28.6	2
RL19_HUMAN	60S ribosomal protein L19 OS=Homo sapiens OX=9606 GN=RPL19 PE=1 SV=1	0	ILMEHIHKL		137 - 145	378.555	3	0.98	486.07	40.73	25.1	1
RL19_HUMAN	60S ribosomal protein L19 OS=Homo sapiens OX=9606 GN=RPL19 PE=1 SV=1	0	ILMEHIHKL	Oxidation: 3	137 - 145	575.327	2	0.81	399.77	33.58	53.7	2
RL19_HUMAN	60S ribosomal protein L19 OS=Homo sapiens OX=9606 GN=RPL19 PE=1 SV=1	0	WLDPNETNEI		23 - 32	615.787	2	2.72	425.83	60.02	24.8	1
RL3_HUMAN	60S ribosomal protein L3 OS=Homo sapiens OX=9606 GN=RPL3 PE=1 SV=2	0	HLMEIQVNGGTV	Oxidation: 3	179 - 190	657.328	2	-2.06	432.95	45.68	42.2	1
RL32_HUMAN	60S ribosomal protein L32 OS=Homo sapiens OX=9606 GN=RPL32 PE=1 SV=2	0	YCAEIAHNV		95 - 103	510.234	2	-1.64	407.01	46.62	38.1	1
RL7A_HUMAN	60S ribosomal protein L7a OS=Homo sapiens OX=9606 GN=RPL7A PE=1 SV=2	0	KVAPAPAVV		11 - 19	426.271	2	-1.16	680.27	35.3	31.8	1
RL7L_HUMAN	60S ribosomal protein L7-like 1 OS=Homo sapiens OX=9606 GN=RPL7L1 PE=1 SV=1	0	RIDGVSLLV		95 - 103	486.298	2	-0.72	610.63	63.25	25.1	1
RL7L_HUMAN	60S ribosomal protein L7-like 1 OS=Homo sapiens OX=9606 GN=RPL7L1 PE=1 SV=1	0	CLEDLIHEI		184 - 192	542.771	2	0.7	417.51	80.23	40.6	1
RL9_HUMAN	60S ribosomal protein L9 OS=Homo sapiens OX=9606 GN=RPL9 PE=1 SV=1	0	ALIQQATTV		159 - 167	472.773	2	-2.07	566.25	48.73	51.7	1
RLA0_HUMAN	60S acidic ribosomal protein P0 OS=Homo sapiens OX=9606 GN=RPLP0 PE=1 SV=1	0	NISPFSFGL		179 - 187	491.254	2	-3.28	501.85	82.02	34.2	1
RLA0_HUMAN	60S acidic ribosomal protein P0 OS=Homo sapiens OX=9606 GN=RPLP0 PE=1 SV=1	0	IRGNVGFVF		82 - 90	504.785	2	-0.04	505.52	63.2	25.6	1
RLA0_HUMAN	60S acidic ribosomal protein P0 OS=Homo sapiens OX=9606 GN=RPLP0 PE=1 SV=1	0	TLHSRFLEGV		210 - 219	579.817	2	-0.79	318.22	49.33	35.1	1
RLGPB_HUMAN	Ral GTPase-activating protein subunit beta OS=Homo sapiens OX=9606 GN=RALGAPB PE=1 SV=1	0	NLAEKLIGV		190 - 198	478.793	2	0.83	351.09	61.18	38.7	1
RMD5B_HUMAN	E3 ubiquitin-protein transferase RMND5B OS=Homo sapiens OX=9606 GN=RMND5B PE=1 SV=1	0	SLEELLHYV		28 - 36	551.793	2	0.8	427.11	76.88	53.7	2
RMD5B_HUMAN	E3 ubiquitin-protein transferase RMND5B OS=Homo sapiens OX=9606 GN=RMND5B PE=1 SV=1	0	HLYQQGMLSV	Oxidation: 7	127 - 136	596.295	2	0.43	422.62	45.97	34.7	1
RN114_HUMAN	E3 ubiquitin-protein ligase RNF114 OS=Homo sapiens OX=9606 GN=RNF114 PE=1 SV=1	0	APGVRAVEL		72 - 80	456.269	2	-0.56	588.19	46.2	26.4	1
RN114_HUMAN	E3 ubiquitin-protein ligase RNF114 OS=Homo sapiens OX=9606 GN=RNF114 PE=1 SV=1	0	YIMEGVKATI	Oxidation: 3	116 - 125	570.802	2	0.16	416.82	44.35	34.2	1
RN114_HUMAN	E3 ubiquitin-protein ligase RNF114 OS=Homo sapiens OX=9606 GN=RNF114 PE=1 SV=1	0	HRFSYDTFVDY		199 - 209	725.322	2	-4.2	308.82	56.68	33.7	1
RNC_HUMAN	Ribonuclease 3 OS=Homo sapiens OX=9606 GN=DROSHA PE=1 SV=2	0	AVVEFLTSV		974 - 982	482.771	2	0.05	437.95	72.82	44.7	2
RNC_HUMAN	Ribonuclease 3 OS=Homo sapiens OX=9606 GN=DROSHA PE=1 SV=2	0	FLFRDILEL		651 - 659	583.335	2	1.35	289.19	83.2	35.5	1
RNF12_HUMAN	E3 ubiquitin-protein ligase RLIM OS=Homo sapiens OX=9606 GN=RLIM PE=1 SV=3	0	QRPPTIVL		314 - 321	462.288	2	1.28	355.2	52.52	29	2
RNF12_HUMAN	E3 ubiquitin-protein ligase RLIM OS=Homo sapiens OX=9606 GN=RLIM PE=1 SV=3	0	SIIDWLNSV		97 - 105	523.78	2	0.45	467.86	86.67	56.9	2
RNZ2_HUMAN	Zinc phosphodiesterase ELAC protein 2 OS=Homo sapiens OX=9606 GN=ELAC2 PE=1 SV=2	0	SQYPEIIFL		478 - 486	555.297	2	-0.48	507.09	82.95	23.7	1
RNZ2_HUMAN	Zinc phosphodiesterase ELAC protein 2 OS=Homo sapiens OX=9606 GN=ELAC2 PE=1 SV=2	0	SPAVERLISSL		618 - 628	586.336	2	-3.62	467.3	70.72	46.9	2
ROA0_HUMAN	Heterogeneous nuclear ribonucleoprotein A0 OS=Homo sapiens OX=9606 GN=HNRNPA0 PE=1 SV=1	0	KLFIGGLNV		8 - 16	480.797	2	-0.24	598.05	65.2	46.1	1
RPAB3_HUMAN	DNA-directed RNA polymerases I, II, and III subunit RPABC3 OS=Homo sapiens OX=9606 GN=POLR2H PE=1 SV=4	0	SRADQFEYVM	Oxidation: 10	83 - 92	631.28	2	0.22	324.54	44.15	37.9	1
RPB1B_HUMAN	DNA-directed RNA polymerase II subunit RPB11-b1 OS=Homo sapiens OX=9606 GN=POLR2J2 PE=1 SV=2	0	LLFEGEKITI		11 - 20	581.84	2	0	309.29	68.98	48.7	2
RPB1B_HUMAN	DNA-directed RNA polymerase II subunit RPB11-b1 OS=Homo sapiens OX=9606 GN=POLR2J2 PE=1 SV=2	0	FLLFEGEKITI		10 - 20	655.373	2	-1.15	283.66	77.67	36.1	1
RPP21_HUMAN	Ribonuclease P protein subunit p21 OS=Homo sapiens OX=9606 GN=RPP21 PE=1 SV=1	0	VLAQDPENQAL		24 - 34	599.308	2	-1.31	531.83	46.6	39	1
RS12_HUMAN	40S ribosomal protein S12 OS=Homo sapiens OX=9606 GN=RPS12 PE=1 SV=3	0	ALQEVLKTA		17 - 25	486.789	2	-1.29	434.65	44.87	43.6	1
RS16_HUMAN	40S ribosomal protein S16 OS=Homo sapiens OX=9606 GN=RPS16 PE=1 SV=2	0	KLLEPVLLL		50 - 58	519.352	2	0.64	615.77	76.07	35.2	1
RS3A_HUMAN	40S ribosomal protein S3a OS=Homo sapiens OX=9606 GN=RPS3A PE=1 SV=2	0	SLADLQNDEV		70 - 79	552.265	2	0.36	421.19	52.95	65	1
RS3A_HUMAN	40S ribosomal protein S3a OS=Homo sapiens OX=9606 GN=RPS3A PE=1 SV=2	0	SIYPLHDVFV		203 - 212	595.316	2	-0.22	627.47	68.63	30.5	1
RS4X_HUMAN	40S ribosomal protein S4, X isoform OS=Homo sapiens OX=9606 GN=RPS4X PE=1 SV=2	0	WMLDKLTGV	Oxidation: 2	18 - 26	539.785	2	1.56	498.11	62.73	32.7	1
RS7_HUMAN	40S ribosomal protein S7 OS=Homo sapiens OX=9606 GN=RPS7 PE=1 SV=1	0	ALLELEMNSDLKA	Oxidation: 7	26 - 38	731.878	2	2.33	300.8	57.28	45	1
RTKN_HUMAN	Rhotekin OS=Homo sapiens OX=9606 GN=RTKN PE=1 SV=2	0	VLFAEAGPDFEL		180 - 191	654.33	2	0.45	284.06	79.87	40	1
RUVB2_HUMAN	RuvB-like 2 OS=Homo sapiens OX=9606 GN=RUVBL2 PE=1 SV=3	0	FLDESRSTQYM	Oxidation: 11	433 - 443	696.809	2	0.28	375.15	39.43	45.1	1
RXRA_HUMAN	Retinoic acid receptor RXR-alpha OS=Homo sapiens OX=9606 GN=RXRA PE=1 SV=1	0	KLIGDTPIDTFL		440 - 451	666.874	2	0.15	480.12	73.05	48.7	1
S12A2_HUMAN	Solute carrier family 12 member 2 OS=Homo sapiens OX=9606 GN=SLC12A2 PE=1 SV=1	0	APNSRPALL		797 - 805	469.775	2	0.84	497.6	43.07	38.7	1
S12A2_HUMAN	Solute carrier family 12 member 2 OS=Homo sapiens OX=9606 GN=SLC12A2 PE=1 SV=1	0	AMKEMSIDQAK	Oxidation: 2, 5	831 - 841	642.302	2	0.45	370.58	47.55	30.5	1
S35C2_HUMAN	Solute carrier family 35 member C2 OS=Homo sapiens OX=9606 GN=SLC35C2 PE=1 SV=2	0	SLIFKLEEL		128 - 136	546.321	2	0.23	360.12	73.48	53.7	1
S61A1_HUMAN	Protein transport protein Sec61 subunit alpha isoform 1 OS=Homo sapiens OX=9606 GN=SEC61A1 PE=1 SV=2	0	KLFGMIITI		117 - 125	518.317	2	0.14	483.95	78.35	37.9	1
S61A1_HUMAN	Protein transport protein Sec61 subunit alpha isoform 1 OS=Homo sapiens OX=9606 GN=SEC61A1 PE=1 SV=2	0	KLFGMIITI	Oxidation: 5	117 - 125	526.315	2	0.44	490.41	70.17	45	2
SC23A_HUMAN	Protein transport protein Sec23A OS=Homo sapiens OX=9606 GN=SEC23A PE=1 SV=2	0	SLLPPTALVGL		156 - 166	540.837	2	1	446.07	81.25	39.6	6
SC23A_HUMAN	Protein transport protein Sec23A OS=Homo sapiens OX=9606 GN=SEC23A PE=1 SV=2	0	IPQGGRGAIQF		471 - 481	572.317	2	0.18	479.79	49.75	29.9	1
SC23B_HUMAN	Protein transport protein Sec23B OS=Homo sapiens OX=9606 GN=SEC23B PE=1 SV=2	0	SLLPPDALVGL		156 - 166	547.826	2	-0.02	252.81	80.98	66.3	8
SC23B_HUMAN	Protein transport protein Sec23B OS=Homo sapiens OX=9606 GN=SEC23B PE=1 SV=2	0	IPQGGRGAIQF		473 - 483	572.317	2	0.18	479.79	49.75	29.9	1
SEM3E_HUMAN	Semaphorin-3E OS=Homo sapiens OX=9606 GN=SEMA3E PE=1 SV=1	0	YLLELWTGGHT		15 - 25	645.329	2	-0.71	417.26	72.48	64.8	2
SEN34_HUMAN	tRNA-splicing endonuclease subunit Sen34 OS=Homo sapiens OX=9606 GN=TSEN34 PE=1 SV=1	0	LLAEIGAVTL		59 - 68	500.308	2	0.33	656.5	74.45	43.2	1
SEN34_HUMAN	tRNA-splicing endonuclease subunit Sen34 OS=Homo sapiens OX=9606 GN=TSEN34 PE=1 SV=1	0	RLLAEIGAVTL		58 - 68	578.358	2	-0.36	474.81	67.65	44.2	1
SEP11_HUMAN	Septin-11 OS=Homo sapiens OX=9606 GN=SEPT11 PE=1 SV=3	0	TVAEINATMSV	Oxidation: 9	220 - 230	576.285	2	2.06	429.38	45.08	49.1	1
SEP11_HUMAN	Septin-11 OS=Homo sapiens OX=9606 GN=SEPT11 PE=1 SV=3	0	RQYPWGVVQV		253 - 262	616.334	2	1.71	479.48	62.2	32.3	1
SESN1_HUMAN	Sestrin-1 OS=Homo sapiens OX=9606 GN=SESN1 PE=1 SV=2	0	SLAELVHAV		195 - 203	469.769	2	1.18	593.37	62.22	43.2	2
SETD5_HUMAN	SET domain-containing protein 5 OS=Homo sapiens OX=9606 GN=SETD5 PE=1 SV=2	0	LPSDLRTISL		1,382 - 1,391	557.827	2	0.44	382.02	61.25	42	1
SETD5_HUMAN	SET domain-containing protein 5 OS=Homo sapiens OX=9606 GN=SETD5 PE=1 SV=2	0	SPRTESQSLL		1,246 - 1,255	559.296	2	0.2	279.51	41.13	35	1
SIK2_HUMAN	Serine/threonine-protein kinase SIK2 OS=Homo sapiens OX=9606 GN=SIK2 PE=1 SV=1	0	TLSEVTNQL		484 - 492	502.767	2	0	603.11	52.2	43.2	2
SKP1_HUMAN	S-phase kinase-associated protein 1 OS=Homo sapiens OX=9606 GN=SKP1 PE=1 SV=2	0	YLDIKGLLDV		109 - 118	574.832	2	0.13	446.27	76.18	54.6	6
SL9A7_HUMAN	Sodium/hydrogen exchanger 7 OS=Homo sapiens OX=9606 GN=SLC9A7 PE=1 SV=1	0	RLLLLPLLL		21 - 29	532.384	2	0.69	621.01	90.92	22.2	1
SMCA2_HUMAN	Probable global transcription activator SNF2L2 OS=Homo sapiens OX=9606 GN=SMARCA2 PE=1 SV=2	0	RPSGPGPEL		261 - 269	455.243	2	-0.72	673.35	36.13	36.8	2
SMCA2_HUMAN	Probable global transcription activator SNF2L2 OS=Homo sapiens OX=9606 GN=SMARCA2 PE=1 SV=2	0	QLSEVFIQL		1,422 - 1,430	538.804	2	1.4	455.66	76.95	26.7	1
SMRCD_HUMAN	SWI/SNF-related matrix-associated actin-dependent regulator of chromatin subfamily A containing DEAD/H box 1 OS=Homo sapiens OX=9606 GN=SMARCAD1 PE=1 SV=2	0	YLYQEGNNGPHL		538 - 549	702.83	2	-1.33	385.96	50.68	34	2
SND1_HUMAN	Staphylococcal nuclease domain-containing protein 1 OS=Homo sapiens OX=9606 GN=SND1 PE=1 SV=1	0	LLLPDYYLV		211 - 219	554.818	2	0.84	644.07	84.38	22.7	1
SND1_HUMAN	Staphylococcal nuclease domain-containing protein 1 OS=Homo sapiens OX=9606 GN=SND1 PE=1 SV=1	0	LLLPDYYLVTV		211 - 221	654.876	2	-0.22	309.28	86.85	59.2	1
SNF5_HUMAN	SWI/SNF-related matrix-associated actin-dependent regulator of chromatin subfamily B member 1 OS=Homo sapiens OX=9606 GN=SMARCB1 PE=1 SV=2	0	GLGGEFVTTI		302 - 311	497.266	2	0.13	418.8	67.52	37.6	1
SNF5_HUMAN	SWI/SNF-related matrix-associated actin-dependent regulator of chromatin subfamily B member 1 OS=Homo sapiens OX=9606 GN=SMARCB1 PE=1 SV=2	0	YMIGSEVGNYL		26 - 36	623.294	2	-0.72	535.26	70.38	35.6	1
SNF5_HUMAN	SWI/SNF-related matrix-associated actin-dependent regulator of chromatin subfamily B member 1 OS=Homo sapiens OX=9606 GN=SMARCB1 PE=1 SV=2	0	YMIGSEVGNYL	Oxidation: 2	26 - 36	631.292	2	-0.36	472.93	65.77	49.5	2
SNX2_HUMAN	Sorting nexin-2 OS=Homo sapiens OX=9606 GN=SNX2 PE=1 SV=2	0	SMFSKSEFSV	Oxidation: 2	171 - 180	582.764	2	-3.3	466.7	49.85	40.8	1
SOX4_HUMAN	Transcription factor SOX-4 OS=Homo sapiens OX=9606 GN=SOX4 PE=1 SV=1	0	SPADHRGYASL		354 - 364	587.286	2	0.66	489.96	34.37	38.2	1
SP16H_HUMAN	FACT complex subunit SPT16 OS=Homo sapiens OX=9606 GN=SUPT16H PE=1 SV=1	0	AASITSEVFNK		186 - 196	583.807	2	1.96	533.62	63.57	27	1
SP16H_HUMAN	FACT complex subunit SPT16 OS=Homo sapiens OX=9606 GN=SUPT16H PE=1 SV=1	0	NIFPNPEATFV		585 - 595	624.817	2	0.68	443.78	74.58	44.2	2
SPS2_HUMAN	Selenide, water dikinase 2 OS=Homo sapiens OX=9606 GN=SEPHS2 PE=1 SV=3	0	AAAEGSSGPAGLTL		15 - 28	401.208	3	3.64	562.51	56.62	23.8	1
SPS2_HUMAN	Selenide, water dikinase 2 OS=Homo sapiens OX=9606 GN=SEPHS2 PE=1 SV=3	0	SPSWRLTGF		46 - 54	525.773	2	1.82	355.03	64.2	36.2	1
SRA1_HUMAN	Steroid receptor RNA activator 1 OS=Homo sapiens OX=9606 GN=SRA1 PE=1 SV=1	0	LMVDHVTEV	Oxidation: 2	183 - 191	529.763	2	-0.07	426.91	43.12	46.2	2
SRPRA_HUMAN	Signal recognition particle receptor subunit alpha OS=Homo sapiens OX=9606 GN=SRPRA PE=1 SV=2	0	YKLDNQFEL		56 - 64	585.295	2	-0.35	491.23	60.38	41.2	1
SRXN1_HUMAN	Sulfiredoxin-1 OS=Homo sapiens OX=9606 GN=SRXN1 PE=1 SV=2	0	TLSDLRVYL		121 - 129	540.309	2	0.8	485.56	67.28	35.2	1
SSRP1_HUMAN	FACT complex subunit SSRP1 OS=Homo sapiens OX=9606 GN=SSRP1 PE=1 SV=1	0	SLYEMVSRV		309 - 317	542.279	2	1.27	487.13	61.07	29.9	1
SSRP1_HUMAN	FACT complex subunit SSRP1 OS=Homo sapiens OX=9606 GN=SSRP1 PE=1 SV=1	0	YKIPYTTVL		232 - 240	549.317	2	1.73	504.81	61.43	30.2	1
SSRP1_HUMAN	FACT complex subunit SSRP1 OS=Homo sapiens OX=9606 GN=SSRP1 PE=1 SV=1	0	SLYEMVSRV	Oxidation: 5	309 - 317	550.276	2	0.33	379.58	49.38	43	3
STAT3_HUMAN	Signal transducer and activator of transcription 3 OS=Homo sapiens OX=9606 GN=STAT3 PE=1 SV=2	0	ALWNEGYIMGF		578 - 588	650.805	2	-0.28	356.39	85.75	20.6	1
STAT3_HUMAN	Signal transducer and activator of transcription 3 OS=Homo sapiens OX=9606 GN=STAT3 PE=1 SV=2	0	ALWNEGYIMGF	Oxidation: 9	578 - 588	658.803	2	-0.03	385.92	77.58	40.4	2
STRN4_HUMAN	Striatin-4 OS=Homo sapiens OX=9606 GN=STRN4 PE=1 SV=2	0	RVKLPSKAL		291 - 299	337.894	3	-0.56	443.01	31.55	26	1
STRN4_HUMAN	Striatin-4 OS=Homo sapiens OX=9606 GN=STRN4 PE=1 SV=2	0	APRAPPGPAGL		219 - 229	502.288	2	-0.47	455.93	41.3	38.3	3
STT3A_HUMAN	Dolichyl-diphosphooligosaccharide--protein glycosyltransferase subunit STT3A OS=Homo sapiens OX=9606 GN=STT3A PE=1 SV=2	0	KLNPQQFEV		289 - 297	551.798	2	0.24	467.44	51.58	32.8	1
STT3A_HUMAN	Dolichyl-diphosphooligosaccharide--protein glycosyltransferase subunit STT3A OS=Homo sapiens OX=9606 GN=STT3A PE=1 SV=2	0	FLAEEGFYKF		59 - 68	625.809	2	1.65	378.79	67.77	46.3	1
SURF1_HUMAN	Surfeit locus protein 1 OS=Homo sapiens OX=9606 GN=SURF1 PE=1 SV=1	0	APASAAWRSVL		19 - 29	564.81	2	-2.7	384.01	58.58	35.9	1
SYK_HUMAN	Lysine--tRNA ligase OS=Homo sapiens OX=9606 GN=KARS PE=1 SV=3	0	HLTDITLKV		120 - 128	520.311	2	0.04	389.67	51.22	36.6	1
SYLC_HUMAN	Leucine--tRNA ligase, cytoplasmic OS=Homo sapiens OX=9606 GN=LARS PE=1 SV=2	0	AMADAGILRL	Oxidation: 2	758 - 767	523.787	2	1.19	610.97	57.87	31.3	1
SYLC_HUMAN	Leucine--tRNA ligase, cytoplasmic OS=Homo sapiens OX=9606 GN=LARS PE=1 SV=2	0	YLMEVTHDL		901 - 909	560.771	2	0.89	429.39	58.15	28.7	1
SYLC_HUMAN	Leucine--tRNA ligase, cytoplasmic OS=Homo sapiens OX=9606 GN=LARS PE=1 SV=2	0	YLMEVTHDL	Oxidation: 3	901 - 909	568.769	2	1.06	434.68	49.27	44.9	1
SYMPK_HUMAN	Symplekin OS=Homo sapiens OX=9606 GN=SYMPK PE=1 SV=2	0	TKVVLEAPL		665 - 673	324.207	3	1036.84	1001.07	37.5	24.5	1
SYMPK_HUMAN	Symplekin OS=Homo sapiens OX=9606 GN=SYMPK PE=1 SV=2	0	VLWEEGKAAL		227 - 236	558.309	2	0.78	417.48	57.62	32.2	1
SYMPK_HUMAN	Symplekin OS=Homo sapiens OX=9606 GN=SYMPK PE=1 SV=2	0	APRPPQDLIGL		1,131 - 1,141	588.839	2	-2.1	444.98	59.77	24.3	1
SYNE2_HUMAN	Nesprin-2 OS=Homo sapiens OX=9606 GN=SYNE2 PE=1 SV=3	0	LSKMETVL	Oxidation: 4	3,375 - 3,382	468.755	2	-4.2	599.94	66.3	25.3	1
SYNE2_HUMAN	Nesprin-2 OS=Homo sapiens OX=9606 GN=SYNE2 PE=1 SV=3	0	ALWDKLFNL		1,646 - 1,654	560.314	2	0.96	495.67	83.1	42.5	2
SYNE2_HUMAN	Nesprin-2 OS=Homo sapiens OX=9606 GN=SYNE2 PE=1 SV=3	0	ALWEKWLSL		3,445 - 3,453	573.322	2	0.91	538.47	81.43	27	1
SYNE2_HUMAN	Nesprin-2 OS=Homo sapiens OX=9606 GN=SYNE2 PE=1 SV=3	0	NRPEFITEF		5,666 - 5,674	576.788	2	-0.52	507.74	61.63	27.1	1
SYTC_HUMAN	Threonine--tRNA ligase, cytoplasmic OS=Homo sapiens OX=9606 GN=TARS PE=1 SV=3	0	GLADNTVIAKV		112 - 122	550.819	2	0.24	455.03	51.32	40.3	1
SYTC_HUMAN	Threonine--tRNA ligase, cytoplasmic OS=Homo sapiens OX=9606 GN=TARS PE=1 SV=3	0	SLNEFGEKWEL		522 - 532	676.33	2	-0.71	486.05	67.73	31.8	1
T22D3_HUMAN	TSC22 domain family protein 3 OS=Homo sapiens OX=9606 GN=TSC22D3 PE=1 SV=2	0	SLLGGDVVSV		27 - 36	473.267	2	1.08	693.6	65.12	60.7	2
T22D3_HUMAN	TSC22 domain family protein 3 OS=Homo sapiens OX=9606 GN=TSC22D3 PE=1 SV=2	0	SLLGGDVVSVKL		27 - 38	593.856	2	1.33	441.94	66.53	37.8	1
TAF3_HUMAN	Transcription initiation factor TFIID subunit 3 OS=Homo sapiens OX=9606 GN=TAF3 PE=1 SV=1	0	APSPVIPRL		753 - 761	475.295	2	-1.2	431.22	55.7	43.2	1
TAOK2_HUMAN	Serine/threonine-protein kinase TAO2 OS=Homo sapiens OX=9606 GN=TAOK2 PE=1 SV=2	0	FVDSCLQKIP		257 - 266	384.208	3	878.81	629.42	38.85	20.3	1
TAOK2_HUMAN	Serine/threonine-protein kinase TAO2 OS=Homo sapiens OX=9606 GN=TAOK2 PE=1 SV=2	0	ILLSEPGLVKL		157 - 167	591.379	2	0.23	489.28	67.82	40.5	1
TAOK2_HUMAN	Serine/threonine-protein kinase TAO2 OS=Homo sapiens OX=9606 GN=TAOK2 PE=1 SV=2	0	MLLARHSLDQ		650 - 659	592.312	2	-6.31	473.58	64.15	33.4	1
TBA1B_HUMAN	Tubulin alpha-1B chain OS=Homo sapiens OX=9606 GN=TUBA1B PE=1 SV=1	0	LISQIVSSITASLR		230 - 243	744.442	2	-1.05	389.54	82.17	26.1	2
TCAF1_HUMAN	TRPM8 channel-associated factor 1 OS=Homo sapiens OX=9606 GN=TCAF1 PE=1 SV=3	0	LRTLSGLL		307 - 314	436.781	2	-1.05	628.04	51.43	33.7	1
TCAF1_HUMAN	TRPM8 channel-associated factor 1 OS=Homo sapiens OX=9606 GN=TCAF1 PE=1 SV=3	0	KLGSVPVTV		623 - 631	450.282	2	0.31	391.94	47.82	54.1	2
TCAF1_HUMAN	TRPM8 channel-associated factor 1 OS=Homo sapiens OX=9606 GN=TCAF1 PE=1 SV=3	0	RLWDEVMQA	Oxidation: 7	689 - 697	582.279	2	-0.57	498.33	49.33	25.9	1
TCAF1_HUMAN	TRPM8 channel-associated factor 1 OS=Homo sapiens OX=9606 GN=TCAF1 PE=1 SV=3	0	LPEWKENIM	Oxidation: 9	903 - 911	588.291	2	-1.09	319.46	50	27	1
TCF19_HUMAN	Transcription factor 19 OS=Homo sapiens OX=9606 GN=TCF19 PE=1 SV=2	0	APQRPLSTF		158 - 166	508.78	2	0.07	537.04	44.92	38.2	1
TCF25_HUMAN	Transcription factor 25 OS=Homo sapiens OX=9606 GN=TCF25 PE=1 SV=1	0	QLPNFAFSV		414 - 422	511.769	2	0.06	522.86	76.08	43.4	1
TCF25_HUMAN	Transcription factor 25 OS=Homo sapiens OX=9606 GN=TCF25 PE=1 SV=1	0	FLWKEPATM		508 - 516	561.786	2	-1.2	459.39	60.97	25.3	1
TCF25_HUMAN	Transcription factor 25 OS=Homo sapiens OX=9606 GN=TCF25 PE=1 SV=1	0	FLWKEPATM	Oxidation: 9	508 - 516	569.784	2	0.4	427.76	53.35	31.6	1
TCF25_HUMAN	Transcription factor 25 OS=Homo sapiens OX=9606 GN=TCF25 PE=1 SV=1	0	WLEENVHEV		518 - 526	577.776	2	-1.8	363.3	50.42	25.5	1
TCPD_HUMAN	T-complex protein 1 subunit delta OS=Homo sapiens OX=9606 GN=CCT4 PE=1 SV=4	0	NPISTVTEL		472 - 480	487.264	2	0.2	602.3	59.35	26.5	1
TCPD_HUMAN	T-complex protein 1 subunit delta OS=Homo sapiens OX=9606 GN=CCT4 PE=1 SV=4	0	ALSDLALHFL		308 - 317	550.311	2	-0.83	417.51	79.68	45.2	1
TCPE_HUMAN	T-complex protein 1 subunit epsilon OS=Homo sapiens OX=9606 GN=CCT5 PE=1 SV=1	0	SMMDVDHQI	Oxidation: 2, 3	79 - 87	554.225	2	-0.9	285.91	29.95	32	1
TCPZ_HUMAN	T-complex protein 1 subunit zeta OS=Homo sapiens OX=9606 GN=CCT6A PE=1 SV=3	0	ALSKEGIVAL		304 - 313	500.806	2	0.52	646.61	53.52	40.6	1
TF3C1_HUMAN	General transcription factor 3C polypeptide 1 OS=Homo sapiens OX=9606 GN=GTF3C1 PE=1 SV=4	0	PIRQQLL		950 - 956	434.274	2	0.28	480.44	54.68	25.8	1
TF3C1_HUMAN	General transcription factor 3C polypeptide 1 OS=Homo sapiens OX=9606 GN=GTF3C1 PE=1 SV=4	0	GLISVDVRI		1,578 - 1,586	486.299	2	1.46	574.97	64.43	41.9	2
TF3C1_HUMAN	General transcription factor 3C polypeptide 1 OS=Homo sapiens OX=9606 GN=GTF3C1 PE=1 SV=4	0	TLFSLGLISV		1,573 - 1,582	525.316	2	0.53	508.16	88.87	38.1	1
THADA_HUMAN	Thyroid adenoma-associated protein OS=Homo sapiens OX=9606 GN=THADA PE=1 SV=1	0	LAIDKTIPS		471 - 479	479.28	2	-9.62	464.85	57.68	24.7	1
THADA_HUMAN	Thyroid adenoma-associated protein OS=Homo sapiens OX=9606 GN=THADA PE=1 SV=1	0	ALITRIFGV		1,259 - 1,267	495.311	2	0.76	594.16	70.85	55	1
THADA_HUMAN	Thyroid adenoma-associated protein OS=Homo sapiens OX=9606 GN=THADA PE=1 SV=1	0	ISLAGPTDDI		1,192 - 1,201	501.264	2	5.64	666	73.43	22.2	1
THOC2_HUMAN	THO complex subunit 2 OS=Homo sapiens OX=9606 GN=THOC2 PE=1 SV=2	0	NLIDLDDLYV		277 - 286	596.809	2	0.26	518.21	82.33	47.7	1
THOC2_HUMAN	THO complex subunit 2 OS=Homo sapiens OX=9606 GN=THOC2 PE=1 SV=2	0	RVFSDIIYTV		1,019 - 1,028	606.837	2	2.8	377.56	65.58	28.3	1
THOC2_HUMAN	THO complex subunit 2 OS=Homo sapiens OX=9606 GN=THOC2 PE=1 SV=2	0	NLIDLDDLYVHL		277 - 288	721.878	2	-2.93	546.26	82.32	37.6	1
TIM_HUMAN	Protein timeless homolog OS=Homo sapiens OX=9606 GN=TIMELESS PE=1 SV=2	0	KKAGLASPEEED		1,143 - 1,154	425.548	3	785.36	732.05	47.17	25.1	1
TIM_HUMAN	Protein timeless homolog OS=Homo sapiens OX=9606 GN=TIMELESS PE=1 SV=2	0	AILAHLNTV		848 - 856	476.284	2	-1.73	546.22	51.18	37.9	1
TIM_HUMAN	Protein timeless homolog OS=Homo sapiens OX=9606 GN=TIMELESS PE=1 SV=2	0	LLIERILLL		154 - 162	548.379	2	-0.17	360.84	83.93	45.3	1
TIM_HUMAN	Protein timeless homolog OS=Homo sapiens OX=9606 GN=TIMELESS PE=1 SV=2	0	NLLIERILL		153 - 161	548.858	2	0.39	476.89	78.95	30.2	1
TIM_HUMAN	Protein timeless homolog OS=Homo sapiens OX=9606 GN=TIMELESS PE=1 SV=2	0	EDNLLIERILL		151 - 161	670.895	2	3.62	468.27	88.28	23.2	1
TIMP1_HUMAN	Metalloproteinase inhibitor 1 OS=Homo sapiens OX=9606 GN=TIMP1 PE=1 SV=1	0	APFEPLASGIL		2 - 12	557.811	2	0.68	312.31	78	58.9	1
TLN1_HUMAN	Talin-1 OS=Homo sapiens OX=9606 GN=TLN1 PE=1 SV=3	0	KMVAAAKASV	Oxidation: 2	999 - 1,008	496.279	2	-9.28	506.31	61.2	26.9	1
TLN1_HUMAN	Talin-1 OS=Homo sapiens OX=9606 GN=TLN1 PE=1 SV=3	0	ALNELLQHV		777 - 785	518.793	2	0.67	442.33	61.6	39.7	1
TLN1_HUMAN	Talin-1 OS=Homo sapiens OX=9606 GN=TLN1 PE=1 SV=3	0	NPRDPPSWSVL		1,623 - 1,633	634.325	2	-0.55	548.57	59.82	31.7	1
TM147_HUMAN	Transmembrane protein 147 OS=Homo sapiens OX=9606 GN=TMEM147 PE=1 SV=1	0	FVMETFVHL	Oxidation: 3	181 - 189	569.783	2	-0.79	435.47	63.08	36	1
TM147_HUMAN	Transmembrane protein 147 OS=Homo sapiens OX=9606 GN=TMEM147 PE=1 SV=1	0	AYFPYFITY		13 - 21	592.787	2	0.04	431.2	84.08	41.6	1
TM209_HUMAN	Transmembrane protein 209 OS=Homo sapiens OX=9606 GN=TMEM209 PE=1 SV=2	0	VLAWGLLNV		29 - 37	492.797	2	-0.24	528.59	85.93	25.9	1
TM209_HUMAN	Transmembrane protein 209 OS=Homo sapiens OX=9606 GN=TMEM209 PE=1 SV=2	0	YLFERIKEL		409 - 417	605.845	2	0.4	311.91	59.23	45.3	1
TM41B_HUMAN	Transmembrane protein 41B OS=Homo sapiens OX=9606 GN=TMEM41B PE=1 SV=1	0	FLYPFPLAL		141 - 149	540.81	2	0.23	508.73	95.08	36.7	1
TMED2_HUMAN	Transmembrane emp24 domain-containing protein 2 OS=Homo sapiens OX=9606 GN=TMED2 PE=1 SV=1	0	TLAELLVLL		3 - 11	492.821	2	0.06	865.88	98.37	42.3	1
TMED9_HUMAN	Transmembrane emp24 domain-containing protein 9 OS=Homo sapiens OX=9606 GN=TMED9 PE=1 SV=2	0	SILQTLILV		207 - 215	500.325	2	-1.25	547.06	88.23	29.1	1
TMED9_HUMAN	Transmembrane emp24 domain-containing protein 9 OS=Homo sapiens OX=9606 GN=TMED9 PE=1 SV=2	0	SLFAGGMLRV		130 - 139	525.792	2	0.23	430.4	67.93	32.2	1
TMED9_HUMAN	Transmembrane emp24 domain-containing protein 9 OS=Homo sapiens OX=9606 GN=TMED9 PE=1 SV=2	0	SLFAGGMLRV	Oxidation: 7	130 - 139	533.79	2	0.42	393.75	60.5	48	1
TMED9_HUMAN	Transmembrane emp24 domain-containing protein 9 OS=Homo sapiens OX=9606 GN=TMED9 PE=1 SV=2	0	KLSELQLRV		160 - 168	543.337	2	-1.52	552.75	50.42	22	2
TMM43_HUMAN	Transmembrane protein 43 OS=Homo sapiens OX=9606 GN=TMEM43 PE=1 SV=1	0	KLLSDPNYGV		99 - 108	553.297	2	-1.12	459.04	47.93	34.2	1
TNR19_HUMAN	Tumor necrosis factor receptor superfamily member 19 OS=Homo sapiens OX=9606 GN=TNFRSF19 PE=1 SV=1	0	VLLEQEKTFFT		5 - 15	677.866	2	-0.2	269.22	62.33	39	1
TPR_HUMAN	Nucleoprotein TPR OS=Homo sapiens OX=9606 GN=TPR PE=1 SV=3	0	ILLSQTTGV		616 - 624	466.276	2	-1.17	523.57	54.27	34.3	1
TPR_HUMAN	Nucleoprotein TPR OS=Homo sapiens OX=9606 GN=TPR PE=1 SV=3	0	KPGMKLTEL	Oxidation: 4	390 - 398	516.791	2	-0.18	394.29	34.07	26.5	1
TPR_HUMAN	Nucleoprotein TPR OS=Homo sapiens OX=9606 GN=TPR PE=1 SV=3	0	YLDEIVKEV		422 - 430	554.301	2	1.29	484.04	58.38	42.9	2
TRI41_HUMAN	E3 ubiquitin-protein ligase TRIM41 OS=Homo sapiens OX=9606 GN=TRIM41 PE=1 SV=3	0	FLAEEQAGL		323 - 331	489.251	2	-0.01	451.16	55.22	45.7	1
TRIPC_HUMAN	E3 ubiquitin-protein ligase TRIP12 OS=Homo sapiens OX=9606 GN=TRIP12 PE=1 SV=1	0	SPRLPVGGF		1,921 - 1,929	465.264	2	0.25	663.69	55.32	51.8	2
TSC2_HUMAN	Tuberin OS=Homo sapiens OX=9606 GN=TSC2 PE=1 SV=2	0	LLGLGTPRPNP		18 - 28	378.889	3	-8.44	665.42	37.13	29.7	1
TSC2_HUMAN	Tuberin OS=Homo sapiens OX=9606 GN=TSC2 PE=1 SV=2	0	SLLDIIEKV		526 - 534	515.313	2	0.63	527.57	80.63	40.6	2
TSC2_HUMAN	Tuberin OS=Homo sapiens OX=9606 GN=TSC2 PE=1 SV=2	0	ILLNIIERL		360 - 368	548.858	2	-0.72	561.1	78.13	53.3	1
TSC2_HUMAN	Tuberin OS=Homo sapiens OX=9606 GN=TSC2 PE=1 SV=2	0	YLDEYIARM		190 - 198	587.284	2	0.59	479.42	60.45	33.1	1
TSC2_HUMAN	Tuberin OS=Homo sapiens OX=9606 GN=TSC2 PE=1 SV=2	0	YLDEYIARM	Oxidation: 9	190 - 198	595.281	2	-0.78	258.33	47.75	46.1	2
TSC2_HUMAN	Tuberin OS=Homo sapiens OX=9606 GN=TSC2 PE=1 SV=2	0	FIITAEILREL		38 - 48	659.896	2	763.32	350.37	83.65	37.5	2
TTF2_HUMAN	Transcription termination factor 2 OS=Homo sapiens OX=9606 GN=TTF2 PE=1 SV=2	0	TLADLRVLFGI		1,152 - 1,162	609.367	2	0.83	289.32	85.65	47.7	1
TUB_HUMAN	Tubby protein homolog OS=Homo sapiens OX=9606 GN=TUB PE=1 SV=1	0	RPAPQGITI		257 - 265	476.782	2	-1.05	710.34	45.17	39.4	1
TYK2_HUMAN	Non-receptor tyrosine-protein kinase TYK2 OS=Homo sapiens OX=9606 GN=TYK2 PE=1 SV=3	0	SLVDGYFRL		418 - 426	535.287	2	-0.46	357.19	70.22	41.3	1
TYK2_HUMAN	Non-receptor tyrosine-protein kinase TYK2 OS=Homo sapiens OX=9606 GN=TYK2 PE=1 SV=3	0	GPESAAGPPTHEVLV		304 - 318	730.865	2	-9.87	497.97	11.48	24.6	1
TYSY_HUMAN	Thymidylate synthase OS=Homo sapiens OX=9606 GN=TYMS PE=1 SV=3	0	YMIAHITGL		235 - 243	509.773	2	-0.03	510.98	61.95	21.1	1
TYSY_HUMAN	Thymidylate synthase OS=Homo sapiens OX=9606 GN=TYMS PE=1 SV=3	0	YMIAHITGL	Oxidation: 2	235 - 243	517.771	2	0.77	413.28	57.25	53.9	1
U2AF2_HUMAN	Splicing factor U2AF 65 kDa subunit OS=Homo sapiens OX=9606 GN=U2AF2 PE=1 SV=4	0	AMMDFFNAQM	Oxidation: 2, 3, 10	164 - 173	627.235	2	-0.67	343.14	51.43	36.3	1
UBA1_HUMAN	Ubiquitin-like modifier-activating enzyme 1 OS=Homo sapiens OX=9606 GN=UBA1 PE=1 SV=3	0	AVATFLQSV		786 - 794	468.263	2	-0.61	433.8	67.95	46.9	1
UBA1_HUMAN	Ubiquitin-like modifier-activating enzyme 1 OS=Homo sapiens OX=9606 GN=UBA1 PE=1 SV=3	0	RPAQLHIGF		325 - 333	519.796	2	-0.16	561.1	50.45	29.4	1
UBA6_HUMAN	Ubiquitin-like modifier-activating enzyme 6 OS=Homo sapiens OX=9606 GN=UBA6 PE=1 SV=1	0	ALLNILSEV		782 - 790	486.292	2	0.4	415.64	83.87	51.8	2
UBA6_HUMAN	Ubiquitin-like modifier-activating enzyme 6 OS=Homo sapiens OX=9606 GN=UBA6 PE=1 SV=1	0	TLLDFINAV		967 - 975	503.284	2	-0.26	360.18	84.78	22.6	1
UBE2C_HUMAN	Ubiquitin-conjugating enzyme E2 C OS=Homo sapiens OX=9606 GN=UBE2C PE=1 SV=1	0	RLQQELMTL	Oxidation: 7	34 - 42	574.31	2	-1.63	476.1	49.15	42.1	1
UBL4A_HUMAN	Ubiquitin-like protein 4A OS=Homo sapiens OX=9606 GN=UBL4A PE=1 SV=1	0	VLLEEGEAQRL		77 - 87	628.845	2	-0.96	418.31	50.88	36.9	1
UBP10_HUMAN	Ubiquitin carboxyl-terminal hydrolase 10 OS=Homo sapiens OX=9606 GN=USP10 PE=1 SV=2	0	FGGHIRSV		606 - 613	436.74	2	-1.43	633.37	46.28	30.3	1
UBP10_HUMAN	Ubiquitin carboxyl-terminal hydrolase 10 OS=Homo sapiens OX=9606 GN=USP10 PE=1 SV=2	0	INATLQALVA		426 - 435	507.308	2	9.69	454.85	30.92	21.3	1
UBP10_HUMAN	Ubiquitin carboxyl-terminal hydrolase 10 OS=Homo sapiens OX=9606 GN=USP10 PE=1 SV=2	0	GIFGGHIRSV		604 - 613	521.793	2	-1.03	501.35	46.32	48.5	2
UBP11_HUMAN	Ubiquitin carboxyl-terminal hydrolase 11 OS=Homo sapiens OX=9606 GN=USP11 PE=1 SV=3	0	MLFGHPLLV		611 - 619	513.794	2	0	744.21	71.67	35.5	1
UBP11_HUMAN	Ubiquitin carboxyl-terminal hydrolase 11 OS=Homo sapiens OX=9606 GN=USP11 PE=1 SV=3	0	MLFGHPLLV	Oxidation: 1	611 - 619	521.792	2	0.79	368.94	66.05	30.1	2
UBP11_HUMAN	Ubiquitin carboxyl-terminal hydrolase 11 OS=Homo sapiens OX=9606 GN=USP11 PE=1 SV=3	0	FTWEGLYNV		626 - 634	564.772	2	1	438.42	77.23	23.1	1
UBP11_HUMAN	Ubiquitin carboxyl-terminal hydrolase 11 OS=Homo sapiens OX=9606 GN=USP11 PE=1 SV=3	0	FQDEINWRL		137 - 145	610.807	2	0.42	485.38	66.58	31.2	1
UBP11_HUMAN	Ubiquitin carboxyl-terminal hydrolase 11 OS=Homo sapiens OX=9606 GN=USP11 PE=1 SV=3	0	MLFGHPLLVSV	Oxidation: 1	611 - 621	614.841	2	-0.21	408.47	69.33	28.4	1
UBP11_HUMAN	Ubiquitin carboxyl-terminal hydrolase 11 OS=Homo sapiens OX=9606 GN=USP11 PE=1 SV=3	0	TLFQDEINWRL		135 - 145	717.873	2	0.78	324.45	75.23	40.1	1
UBP7_HUMAN	Ubiquitin carboxyl-terminal hydrolase 7 OS=Homo sapiens OX=9606 GN=USP7 PE=1 SV=2	0	LKIINYR		138 - 144	307.527	3	1078.61	1133.29	31.32	21.9	1
UBP7_HUMAN	Ubiquitin carboxyl-terminal hydrolase 7 OS=Homo sapiens OX=9606 GN=USP7 PE=1 SV=2	0	SLAEFVQSL		601 - 609	497.266	2	0.13	406.18	78.88	60.5	1
UBP7_HUMAN	Ubiquitin carboxyl-terminal hydrolase 7 OS=Homo sapiens OX=9606 GN=USP7 PE=1 SV=2	0	FMQHDVQEL	Oxidation: 2	291 - 299	581.764	2	0.92	389.27	40.92	22.9	1
UBQL1_HUMAN	Ubiquilin-1 OS=Homo sapiens OX=9606 GN=UBQLN1 PE=1 SV=2	0	ALLQIQQGL		462 - 470	492.298	2	0.02	427.06	65.3	29.1	1
UBQL1_HUMAN	Ubiquilin-1 OS=Homo sapiens OX=9606 GN=UBQLN1 PE=1 SV=2	0	NPDIMRQTL	Oxidation: 5	231 - 239	552.279	2	-0.28	422.15	37.43	46.9	1
UBR4_HUMAN	E3 ubiquitin-protein ligase UBR4 OS=Homo sapiens OX=9606 GN=UBR4 PE=1 SV=1	0	SVISIMKPVR	Oxidation: 6	2,261 - 2,270	382.565	3	8.96	532.27	64.22	23	1
UBR4_HUMAN	E3 ubiquitin-protein ligase UBR4 OS=Homo sapiens OX=9606 GN=UBR4 PE=1 SV=1	0	IGASVDPAGV		2,405 - 2,414	443.237	2	-0.25	447.45	46.88	21.6	1
UBR4_HUMAN	E3 ubiquitin-protein ligase UBR4 OS=Homo sapiens OX=9606 GN=UBR4 PE=1 SV=1	0	TLNLALVAE		4,539 - 4,547	472.277	2	1.05	610.73	66.33	30.2	1
UBR4_HUMAN	E3 ubiquitin-protein ligase UBR4 OS=Homo sapiens OX=9606 GN=UBR4 PE=1 SV=1	0	TLASIIKEV		685 - 693	487.3	2	-0.37	513.06	63.13	40.7	1
UBR4_HUMAN	E3 ubiquitin-protein ligase UBR4 OS=Homo sapiens OX=9606 GN=UBR4 PE=1 SV=1	0	KLLEEQGIFL		3,242 - 3,251	595.345	2	-0.23	392.39	66.9	46.1	1
UGGG2_HUMAN	UDP-glucose:glycoprotein glucosyltransferase 2 OS=Homo sapiens OX=9606 GN=UGGT2 PE=1 SV=4	0	FLDNLHINL		97 - 105	549.802	2	1.49	442.93	71.45	33.3	1
UHRF1_HUMAN	E3 ubiquitin-protein ligase UHRF1 OS=Homo sapiens OX=9606 GN=UHRF1 PE=1 SV=1	0	TLFDYEVRL		57 - 65	578.306	2	-0.02	311.92	69.77	35.8	2
ULBP3_HUMAN	UL16-binding protein 3 OS=Homo sapiens OX=9606 GN=ULBP3 PE=1 SV=1	0	ILPRLAIL		9 - 16	454.818	2	-1.02	602.84	81.02	21.9	1
ULBP3_HUMAN	UL16-binding protein 3 OS=Homo sapiens OX=9606 GN=ULBP3 PE=1 SV=1	0	LLFDWSGTGRA		19 - 29	611.814	2	0.1	465.22	66.9	44.8	1
ULBP3_HUMAN	UL16-binding protein 3 OS=Homo sapiens OX=9606 GN=ULBP3 PE=1 SV=1	0	LLFDWSGTGRADA		19 - 31	704.847	2	0.46	419.71	66.68	75.1	2
UN45A_HUMAN	Protein unc-45 homolog A OS=Homo sapiens OX=9606 GN=UNC45A PE=1 SV=1	0	NLLDLLTEV		297 - 305	515.295	2	0.98	288	92.42	58.1	2
UNG_HUMAN	Uracil-DNA glycosylase OS=Homo sapiens OX=9606 GN=UNG PE=1 SV=2	0	KPIDWKEL		306 - 313	514.793	2	0.52	354.13	50.92	35.9	2
UXT_HUMAN	Protein UXT OS=Homo sapiens OX=9606 GN=UXT PE=1 SV=1	0	NVIERLQEA		54 - 62	536.293	2	-0.26	495.74	46.97	30.6	1
UXT_HUMAN	Protein UXT OS=Homo sapiens OX=9606 GN=UXT PE=1 SV=1	0	VPDTSRIYVAL		83 - 93	617.346	2	0.1	403.16	59.47	35	1
VA0D1_HUMAN	V-type proton ATPase subunit d 1 OS=Homo sapiens OX=9606 GN=ATP6V0D1 PE=1 SV=1	0	YLEGLVRGL		15 - 23	510.298	2	-0.77	438	64.73	44.7	1
VA0D1_HUMAN	V-type proton ATPase subunit d 1 OS=Homo sapiens OX=9606 GN=ATP6V0D1 PE=1 SV=1	0	RLYPEGLAQL		246 - 255	580.328	2	1.19	467.06	60.03	30.3	1
VAS1_HUMAN	V-type proton ATPase subunit S1 OS=Homo sapiens OX=9606 GN=ATP6AP1 PE=1 SV=2	0	YLDPALELGPRNV		77 - 89	728.894	2	0.84	455	62.52	51.7	1
VATA_HUMAN	V-type proton ATPase catalytic subunit A OS=Homo sapiens OX=9606 GN=ATP6V1A PE=1 SV=2	0	STFGYVHGV		16 - 24	483.737	2	-0.78	419.15	49.22	25.1	1
VATA_HUMAN	V-type proton ATPase catalytic subunit A OS=Homo sapiens OX=9606 GN=ATP6V1A PE=1 SV=2	0	SLAETDKITL		500 - 509	545.803	2	-0.32	498.38	52.72	65.1	1
VATA_HUMAN	V-type proton ATPase catalytic subunit A OS=Homo sapiens OX=9606 GN=ATP6V1A PE=1 SV=2	0	ILDEDKESTF		9 - 18	598.787	2	-0.69	375.02	44.8	30.7	1
VATO_HUMAN	V-type proton ATPase 21 kDa proteolipid subunit OS=Homo sapiens OX=9606 GN=ATP6V0B PE=2 SV=1	0	SMFGAGLTV	Oxidation: 2	136 - 144	449.721	2	0.27	917.85	59.15	45.4	2
VIME_HUMAN	Vimentin OS=Homo sapiens OX=9606 GN=VIM PE=1 SV=4	0	ILLAELEQL		130 - 138	521.313	2	-0.67	359.76	80.37	40.9	1
VIME_HUMAN	Vimentin OS=Homo sapiens OX=9606 GN=VIM PE=1 SV=4	0	SLQEEIAFL		226 - 234	525.28	2	0.77	470.54	77.65	34.9	2
VIME_HUMAN	Vimentin OS=Homo sapiens OX=9606 GN=VIM PE=1 SV=4	0	NLAEDIMRL		177 - 185	537.784	2	0.44	299.83	73.57	22.7	1
VIME_HUMAN	Vimentin OS=Homo sapiens OX=9606 GN=VIM PE=1 SV=4	0	NLAEDIMRL	Oxidation: 7	177 - 185	545.782	2	1.3	516.15	62.22	44.9	2
VIME_HUMAN	Vimentin OS=Homo sapiens OX=9606 GN=VIM PE=1 SV=4	0	KLLEGEESRISL		402 - 413	687.386	2	0.9	498.85	50	40.4	4
VKGC_HUMAN	Vitamin K-dependent gamma-carboxylase OS=Homo sapiens OX=9606 GN=GGCX PE=1 SV=2	0	IPQERGLSSL		79 - 88	550.309	2	-0.29	652.04	47.98	41.7	1
VPS41_HUMAN	Vacuolar protein sorting-associated protein 41 homolog OS=Homo sapiens OX=9606 GN=VPS41 PE=1 SV=3	0	KILDIGLAYI		393 - 402	559.845	2	-0.15	616.53	74.5	32.7	1
VPS41_HUMAN	Vacuolar protein sorting-associated protein 41 homolog OS=Homo sapiens OX=9606 GN=VPS41 PE=1 SV=3	0	SPYLPRGDPVL		446 - 456	607.332	2	-1.22	446.73	54.93	26.8	1
WDR1_HUMAN	WD repeat-containing protein 1 OS=Homo sapiens OX=9606 GN=WDR1 PE=1 SV=4	0	KIWDVSVNSV		259 - 268	573.811	2	0.05	485.75	57.32	41.2	1
WDR36_HUMAN	WD repeat-containing protein 36 OS=Homo sapiens OX=9606 GN=WDR36 PE=1 SV=1	0	GLFSNDIPHV		77 - 86	549.782	2	-0.83	443.71	64.17	31.1	1
WDR48_HUMAN	WD repeat-containing protein 48 OS=Homo sapiens OX=9606 GN=WDR48 PE=1 SV=1	0	FIWKSGGDLTL		660 - 670	618.834	2	-1.1	450.72	67.45	30.6	1
WDR48_HUMAN	WD repeat-containing protein 48 OS=Homo sapiens OX=9606 GN=WDR48 PE=1 SV=1	0	VLDPNMDLRTV	Oxidation: 6	647 - 657	644.832	2	-0.11	376.46	47.75	53.7	1
WDR75_HUMAN	WD repeat-containing protein 75 OS=Homo sapiens OX=9606 GN=WDR75 PE=1 SV=1	0	GLGEDIIHQL		799 - 808	547.795	2	-0.9	401.53	64.87	48.1	1
WLS_HUMAN	Protein wntless homolog OS=Homo sapiens OX=9606 GN=WLS PE=1 SV=2	0	VLLEKVIFA		264 - 272	516.329	2	0.72	423.54	68.05	32	1
WLS_HUMAN	Protein wntless homolog OS=Homo sapiens OX=9606 GN=WLS PE=1 SV=2	0	TMMSRPPVL	Oxidation: 2, 3	257 - 265	532.267	2	-0.53	371.47	38.4	30.8	1
WLS_HUMAN	Protein wntless homolog OS=Homo sapiens OX=9606 GN=WLS PE=1 SV=2	0	LLFGDIRQGIFYA		297 - 309	756.913	2	-1.02	440.78	78.45	32.5	1
WNT5A_HUMAN	Protein Wnt-5a OS=Homo sapiens OX=9606 GN=WNT5A PE=1 SV=2	0	AMSSKFF	Oxidation: 2	20 - 26	417.196	2	-0.86	501.13	44.58	39.1	1
WNT5A_HUMAN	Protein Wnt-5a OS=Homo sapiens OX=9606 GN=WNT5A PE=1 SV=2	0	AMSSKFFLV	Oxidation: 2	20 - 28	523.273	2	0.88	353.18	62.6	32.3	2
XPO1_HUMAN	Exportin-1 OS=Homo sapiens OX=9606 GN=XPO1 PE=1 SV=1	0	VPMFRNVSL	Oxidation: 3	257 - 265	539.791	2	2.56	406.47	55.03	23.5	1
XPO1_HUMAN	Exportin-1 OS=Homo sapiens OX=9606 GN=XPO1 PE=1 SV=1	0	VLIDYQRNV		784 - 792	560.312	2	0.73	463.43	47.52	35.4	2
XPO1_HUMAN	Exportin-1 OS=Homo sapiens OX=9606 GN=XPO1 PE=1 SV=1	0	KLFEFMHET		568 - 576	591.286	2	-0.82	496.49	54.43	36.5	1
XPO1_HUMAN	Exportin-1 OS=Homo sapiens OX=9606 GN=XPO1 PE=1 SV=1	0	KLFEFMHET	Oxidation: 6	568 - 576	599.284	2	0.28	443.18	46.07	26.1	2
XPO1_HUMAN	Exportin-1 OS=Homo sapiens OX=9606 GN=XPO1 PE=1 SV=1	0	YPEHRTNFF		841 - 849	605.786	2	1.14	492.29	45.28	22.7	1
XPO7_HUMAN	Exportin-7 OS=Homo sapiens OX=9606 GN=XPO7 PE=1 SV=3	0	YQLGELVKV		341 - 349	524.806	2	0.78	541.51	61.48	33.1	1
XRCC5_HUMAN	X-ray repair cross-complementing protein 5 OS=Homo sapiens OX=9606 GN=XRCC5 PE=1 SV=3	0	ALSSLIHAL		376 - 384	462.779	2	0.29	461.69	66.05	34.2	1
XRCC5_HUMAN	X-ray repair cross-complementing protein 5 OS=Homo sapiens OX=9606 GN=XRCC5 PE=1 SV=3	0	SLAEGSVTSV		580 - 589	475.245	2	-1.46	587.81	44.7	23.4	1
XRCC5_HUMAN	X-ray repair cross-complementing protein 5 OS=Homo sapiens OX=9606 GN=XRCC5 PE=1 SV=3	0	IPLSKIKTL		528 - 536	506.842	2	-0.23	488.76	46.18	25.1	1
XRCC5_HUMAN	X-ray repair cross-complementing protein 5 OS=Homo sapiens OX=9606 GN=XRCC5 PE=1 SV=3	0	NPAENFRVL		593 - 601	530.284	2	1.37	352.44	53.87	35.3	2
YIF1B_HUMAN	Protein YIF1B OS=Homo sapiens OX=9606 GN=YIF1B PE=1 SV=1	0	LLFGKIGYYL		241 - 250	593.846	2	-1.54	473.77	77.28	35.3	1
YIF1B_HUMAN	Protein YIF1B OS=Homo sapiens OX=9606 GN=YIF1B PE=1 SV=1	0	FLADPVSNMAM	Oxidation: 9, 11	72 - 82	614.272	2	-1.02	384.95	49.02	23.3	1
YLPM1_HUMAN	YLP motif-containing protein 1 OS=Homo sapiens OX=9606 GN=YLPM1 PE=1 SV=4	0	REKVPGGL		1,090 - 1,097	428.256	2	0.29	808.43	44.97	21	1
YLPM1_HUMAN	YLP motif-containing protein 1 OS=Homo sapiens OX=9606 GN=YLPM1 PE=1 SV=4	0	IPYGERITL		1,656 - 1,664	531.303	2	0.18	544.43	56.03	41.6	1
ZBED5_HUMAN	Zinc finger BED domain-containing protein 5 OS=Homo sapiens OX=9606 GN=ZBED5 PE=2 SV=2	0	FLTEINSTV		533 - 541	512.271	2	-0.96	612.96	58.88	27.4	1
ZBED5_HUMAN	Zinc finger BED domain-containing protein 5 OS=Homo sapiens OX=9606 GN=ZBED5 PE=2 SV=2	0	YLADIFTKL		476 - 484	542.308	2	-0.14	439.73	74.55	49.9	2
ZFAN5_HUMAN	AN1-type zinc finger protein 5 OS=Homo sapiens OX=9606 GN=ZFAND5 PE=1 SV=1	0	SASVQRADTSL		63 - 73	567.793	2	2.41	442.38	32.43	45.1	1
ZN526_HUMAN	Zinc finger protein 526 OS=Homo sapiens OX=9606 GN=ZNF526 PE=2 SV=2	0	APRLPITGL		559 - 567	469.296	2	1.23	405.12	60.15	46	3
ZPR1_HUMAN	Zinc finger protein ZPR1 OS=Homo sapiens OX=9606 GN=ZPR1 PE=1 SV=1	0	FIMDDPAGNSYL	Oxidation: 3	403 - 414	679.799	2	-1.33	442.41	59.53	43.2	1
ZW10_HUMAN	Centromere/kinetochore protein zw10 homolog OS=Homo sapiens OX=9606 GN=ZW10 PE=1 SV=3	0	TLDQHSFSL		466 - 474	524.258	2	-1.06	402.11	54.78	47.1	1
ZW10_HUMAN	Centromere/kinetochore protein zw10 homolog OS=Homo sapiens OX=9606 GN=ZW10 PE=1 SV=3	0	MQSAQGLITQV	Oxidation: 1	53 - 63	596.306	2	0.2	541.66	57.9	23.3	1

## Sheet: Experiment 1 (293)
Protein Group	Protein ID	Protein Accession	Peptide	Unique	-10lgP	Mass	Length	ppm	m/z	z	RT	Area	Scan	#Spec	Start	End	PTM	AScore
161	41	Q9NRL3|STRN4_HUMAN	G.APRAPPGPAGL.S	Y	58.57	1002.56	11	-3	502.286	2	48.45		73868	2	219	229
161	42	Q9NRL3-3|STRN4_HUMAN	G.APRAPPGPAGL.S	Y	58.57	1002.56	11	-3	502.286	2	48.45		73868	2	219	229
3	39	P62979|RS27A_HUMAN	M.Q(-17.03)IFVKTLTGK.T	Y	57.54	1116.65	10	-7.3	559.33	2	101.55		87090	3	2	11	Pyro-glu from Q	Q1:Pyro-glu from Q:1000.00
3	39	P62979|RS27A_HUMAN	M.QIFVKTLTGK.T	Y	54.21	1133.68	10	-0.6	378.901	3	59.26		76628	9	2	11
744	7	P26373|RL13_HUMAN	I.APRPASGPIRP.I	Y	53.21	1117.64	11	-2.4	373.552	3	28.4		67619	1	47	57
744	20	P26373-2|RL13_HUMAN	I.APRPASGPIRP.I	Y	53.21	1117.64	11	-2.4	373.552	3	28.4		67619	1	47	57
2	16	Q14669-3|TRIPC_HUMAN	G.SPRLPVGGF.R	Y	52.42	928.513	9	-4	465.262	2	85.2		83072	6	1969	1977
171	5	Q00325|MPCP_HUMAN	R.LPRPPPPEM(+15.99).P	Y	51.98	1048.54	9	-7.9	525.272	2	35.13		70097	2	342	350	Oxidation (M)	M9:Oxidation (M):1000.00
171	4	Q00325-2|MPCP_HUMAN	R.LPRPPPPEM(+15.99).P	Y	51.98	1048.54	9	-7.9	525.272	2	35.13		70097	2	341	349	Oxidation (M)	M9:Oxidation (M):1000.00
94	25	Q96C01|F136A_HUMAN	L.RVQEAVESM(+15.99)VK.S	Y	51.69	1290.66	11	-3.4	431.226	3	24.65		65891	4	8	18	Oxidation (M)	M9:Oxidation (M):1000.00
264	152	Q9ULW0-2|TPX2_HUMAN	G.GLFQGKTPLRK.A	Y	50.23	1243.74	11	-1.9	415.587	3	41.81		71904	3	53	63
264	19340	Q9ULW0|TPX2_HUMAN	G.GLFQGKTPLRK.A	Y	50.23	1243.74	11	-1.9	415.587	3	41.81		71904	3	53	63
81	19332	Q14203-5|DCTN1_HUMAN	T.SPAAKSPSAQL.M	Y	49.92	1055.56	11	-6	528.785	2	30.2		68457	2	1036	1046
81	9276	Q14203-2|DCTN1_HUMAN	T.SPAAKSPSAQL.M	Y	49.92	1055.56	11	-6	528.785	2	30.2		68457	2	1041	1051
115	115	Q8TF50|ZN526_HUMAN	R.APRLPITGL.Y	Y	49.14	936.576	9	-4.8	469.293	2	104.1		87765	2	559	567
10	24	Q99707|METH_HUMAN	C.KPRVPPATAF.E	Y	48.89	1082.62	10	-0.9	542.319	2	43.51		72574	6	342	351
10	23	Q99707-2|METH_HUMAN	C.KPRVPPATAF.E	Y	48.89	1082.62	10	-0.9	542.319	2	43.51		72574	6	342	351
6	5175	Q9Y4A5-2|TRRAP_HUMAN	L.AANPNRFITL.L	Y	48.73	1115.61	10	-5.3	558.809	2	89.65		84094	1	1587	1596
6	5178	Q9Y4A5|TRRAP_HUMAN	L.AANPNRFITL.L	Y	48.73	1115.61	10	-5.3	558.809	2	89.65		84094	1	1605	1614
176	26	Q9UN86|G3BP2_HUMAN	F.VLAPEGSVPNK.F	Y	48.4	1109.61	11	-4.3	555.809	2	35.71		70138	1	113	123
146	178	P62875|RPAB5_HUMAN	E.KLLNYAPLEK	Y	48.31	1187.69	10	-3.8	594.851	2	67.88		79795	4	58	67
164	7137	Q09666|AHNK_HUMAN	S.SPKGKFSLF.K	Y	48.17	1009.56	9	-4.5	505.785	2	78		82021	2	5763	5771
254	89	Q9BVJ6-3|UT14A_HUMAN	V.RVLPYPFTH.H	Y	47.79	1128.61	9	-5.9	565.308	2	82.35		82604	2	631	639
254	88	Q9BVJ6-2|UT14A_HUMAN	V.RVLPYPFTH.H	Y	47.79	1128.61	9	-5.9	565.308	2	82.35		82604	2	515	523
254	90	Q9BVJ6|UT14A_HUMAN	V.RVLPYPFTH.H	Y	47.79	1128.61	9	-5.9	565.308	2	82.35		82604	2	683	691
1225	19358	P33552|CKS2_HUMAN	D.KYFDEHYEY.R	Y	47.62	1292.53	9	-4.8	647.272	2	52.56		75293	2	11	19
261	19325	P33316|DUT_HUMAN	A.RPAEVGGM(+15.99)QL.R	Y	47.5	1072.53	10	-4.9	537.271	2	33.05		69579	1	105	114	Oxidation (M)	M8:Oxidation (M):1000.00
29	3109	Q96T58|MINT_HUMAN	H.SPRPSGPGPSSF.P	Y	47.21	1171.56	12	-3.4	586.786	2	39.36		71203	1	3025	3036
62	649	Q15370-2|ELOB_HUMAN	A.RPQAPATVGL.A	Y	47.14	1008.57	10	-2.8	505.292	2	50.08		74501	3	68	77
129	96	P22087|FBRL_HUMAN	A.Q(-17.03)PDQTRIVAL.N	Y	47.04	1122.6	10	-4.5	562.306	2	93.05		84948	1	239	248	Pyro-glu from Q	Q1:Pyro-glu from Q:1000.00
1040	19349	O14757-2|CHK1_HUMAN	G.KLIDIVSSQK.I	Y	46.62	1129.67	10	-4.6	565.84	2	57.23		76270	2	367	376
1040	19350	O14757-3|CHK1_HUMAN	G.KLIDIVSSQK.I	Y	46.62	1129.67	10	-4.6	565.84	2	57.23		76270	2	427	436
1040	19351	O14757|CHK1_HUMAN	G.KLIDIVSSQK.I	Y	46.62	1129.67	10	-4.6	565.84	2	57.23		76270	2	461	470
404	19334	O95390|GDF11_HUMAN	L.RPRGEAAEGPAAAAAAA.A	Y	46.53	1535.78	17	-4.5	512.932	3	27.21		67072	1	19	35
94	25	Q96C01|F136A_HUMAN	K.KM(+15.99)KEALLSIGK	Y	46.28	1232.72	11	-2.9	411.911	3	40.63		71552	2	128	138	Oxidation (M)	M2:Oxidation (M):1000.00
632	19359	Q9BW72|HIG2A_HUMAN	P.TVYRNPESFK.E	Y	46.03	1239.62	10	-1.5	414.215	3	31.68		68973	3	27	36
249	116	P17987|TCPA_HUMAN	G.QPRYPVNSV.N	Y	45.86	1058.55	9	-2.9	530.281	2	38.95		71075	1	187	195
1226	19360	P23588-2|IF4B_HUMAN	R.LPKSPPYTAF.L	Y	45.63	1119.6	10	-4.6	560.803	2	80.11		82366	2	90	99
1226	19361	P23588|IF4B_HUMAN	R.LPKSPPYTAF.L	Y	45.63	1119.6	10	-4.6	560.803	2	80.11		82366	2	90	99
703	4281	Q14807-2|KIF22_HUMAN	A.SPNAEIHIL.K	Y	45.5	992.529	9	-3.3	497.27	2	80.58		82404	2	475	483
703	4288	Q14807|KIF22_HUMAN	A.SPNAEIHIL.K	Y	45.5	992.529	9	-3.3	497.27	2	80.58		82404	2	543	551
1921	129	Q9UM00-1|TMCO1_HUMAN	N.SIFDGRVVAK.L	Y	45.4	1090.61	10	-3.4	546.312	2	56.56		76093	1	107	116
1921	139	Q9UM00-2|TMCO1_HUMAN	N.SIFDGRVVAK.L	Y	45.4	1090.61	10	-3.4	546.312	2	56.56		76093	1	139	148
1921	130	Q9UM00|TMCO1_HUMAN	N.SIFDGRVVAK.L	Y	45.4	1090.61	10	-3.4	546.312	2	56.56		76093	1	158	167
872	19322	P12004|PCNA_HUMAN	L.SM(+15.99)SADVPLV.V	Y	45.16	933.448	9	-5.1	467.729	2	73.31		81259	1	228	236	Oxidation (M)	M2:Oxidation (M):1000.00
408	1046	P61978|HNRPK_HUMAN	S.VPDSSGPERIL.S	Y	45.08	1168.61	11	-4.2	585.309	2	61.61		77640	1	78	88
408	1047	P61978-2|HNRPK_HUMAN	S.VPDSSGPERIL.S	Y	45.08	1168.61	11	-4.2	585.309	2	61.61		77640	1	78	88
408	1045	P61978-3|HNRPK_HUMAN	S.VPDSSGPERIL.S	Y	45.08	1168.61	11	-4.2	585.309	2	61.61		77640	1	78	88
233	37	Q9NS56|TOPRS_HUMAN	A.SVYSPSGPVNR.R	Y	44.87	1161.58	11	-5.1	581.793	2	31.66		68971	2	191	201
745	345	Q8IU81|I2BP1_HUMAN	H.DALREPGKAL.A	Y	44.65	1068.59	10	-6.6	535.3	2	38.18		70878	1	299	308
60	105	O94953|KDM4B_HUMAN	A.KPRPIIPM(+15.99)L.Y	Y	44.62	1079.65	9	-5.8	540.83	2	85		83058	5	521	529	Oxidation (M)	M8:Oxidation (M):1000.00
128	91	Q9GZR7|DDX24_HUMAN	A.YPKRPLLGL.V	Y	43.94	1055.65	9	-6.8	528.828	2	85.61		83104	6	383	391
128	86	Q9GZR7-2|DDX24_HUMAN	A.YPKRPLLGL.V	Y	43.94	1055.65	9	-6.8	528.828	2	85.61		83104	6	328	336
168	19336	Q2VIR3-2|IF2GL_HUMAN	G.Q(-17.03)PHLSRQDL.T	Y	43.93	1075.54	9	-4	538.776	2	54.1		75485	2	12	20	Pyro-glu from Q	Q1:Pyro-glu from Q:1000.00
168	19337	Q2VIR3|IF2GL_HUMAN	G.Q(-17.03)PHLSRQDL.T	Y	43.93	1075.54	9	-4	538.776	2	54.1		75485	2	12	20	Pyro-glu from Q	Q1:Pyro-glu from Q:1000.00
168	883	P41091|IF2G_HUMAN	G.Q(-17.03)PHLSRQDL.T	Y	43.93	1075.54	9	-4	538.776	2	54.1		75485	2	12	20	Pyro-glu from Q	Q1:Pyro-glu from Q:1000.00
84	277	Q86XP3|DDX42_HUMAN	A.APPRPGSSF.A	Y	43.8	914.461	9	-3.9	458.236	2	30.95		68798	1	247	255
564	114	Q6UXV4|MIC27_HUMAN	I.YTAPPLQSK.Y	Y	43.16	1003.53	9	-4.1	502.772	2	31.91		69052	2	44	52
631	98	Q9UBB5|MBD2_HUMAN	A.SIFKQPVTK.V	Y	43.11	1046.61	9	-4.8	524.311	2	35.75		70141	2	250	258
177	19323	Q99856|ARI3A_HUMAN	S.SPKLPVSSL.G	Y	42.88	926.544	9	-0.9	464.279	2	76.1		81753	1	372	380
3	39	P62979|RS27A_HUMAN	M.Q(+.98)IFVKTLTGK.T	Y	42.86	1134.66	10	-2.5	568.338	2	65.06		78805	1	2	11	Deamidation (NQ)	Q1:Deamidation (NQ):1000.00
94	25	Q96C01|F136A_HUMAN	L.RVQ(+.98)EAVESM(+15.99)VK.S	Y	42.79	1291.64	11	-2.3	431.554	3	27.85		67369	1	8	18	Deamidation (NQ)
433	19338	Q8NB78|KDM1B_HUMAN	A.IQFNPPLSEK.K	Y	42.56	1171.62	10	-6.2	586.816	2	75.91		81732	1	637	646
1041	134	Q9Y265-2|RUVB1_HUMAN	A.RPQGGQDIL.S	Y	42.47	982.519	9	-2.5	492.266	2	34.5		70045	2	249	257
1041	135	Q9Y265|RUVB1_HUMAN	A.RPQGGQDIL.S	Y	42.47	982.519	9	-2.5	492.266	2	34.5		70045	2	249	257
324	102	P47928|ID4_HUMAN	A.APPRTPLTAL.N	Y	42.46	1035.61	10	-4.4	518.809	2	78.44		82069	3	134	143
33	444	Q9UQ35|SRRM2_HUMAN	T.SPRVPLSAY.E	Y	42.33	988.534	9	-10.9	495.269	2	60.51		77156	1	2382	2390
55	17	Q6P995|F171B_HUMAN	V.VLLKARLVPA.A	Y	42.31	1078.72	10	-4.2	540.366	2	77.33		81919	2	19	28
1957	19369	P07437|TBB5_HUMAN	I.SVYYNEATGGK.Y	Y	42.12	1187.55	11	-4	594.778	2	26.25		66631	1	48	58
423	388	Q86XN7|PRSR1_HUMAN	N.GIFPGTPLKK.D	Y	42.07	1056.63	10	-3.6	529.322	2	65.44		78967	2	157	166
423	19339	Q86XN7-2|PRSR1_HUMAN	N.GIFPGTPLKK.D	Y	42.07	1056.63	10	-3.6	529.322	2	65.44		78967	2	135	144
23	4774	O15027-4|SC16A_HUMAN	S.GPTQPPLSL.S	Y	41.97	908.497	9	-2	455.255	2	85.98		83126	1	2074	2082
23	4776	O15027|SC16A_HUMAN	S.GPTQPPLSL.S	Y	41.97	908.497	9	-2	455.255	2	85.98		83126	1	2074	2082
23	19320	O15027-5|SC16A_HUMAN	S.GPTQPPLSL.S	Y	41.97	908.497	9	-2	455.255	2	85.98		83126	1	2074	2082
873	19342	Q8WX77|IBPL1_HUMAN	L.LLLPLLPPLSPS.L	Y	41.94	1258.79	12	-14.7	630.393	2	192.13		126312	1	14	25
1550	19343	Q16512|PKN1_HUMAN	D.FLDNERHEV.Q	Y	41.94	1157.55	9	-0.5	579.78	2	36.2		70212	1	452	460
1550	19344	Q16512-2|PKN1_HUMAN	D.FLDNERHEV.Q	Y	41.94	1157.55	9	-0.5	579.78	2	36.2		70212	1	458	466
1550	19347	Q16512-3|PKN1_HUMAN	D.FLDNERHEV.Q	Y	41.94	1157.55	9	-0.5	579.78	2	36.2		70212	1	452	460
23	4774	O15027-4|SC16A_HUMAN	K.APPPPPTSM(+15.99).P	Y	41.86	909.427	9	1.3	455.721	2	20.29		63958	2	2152	2160	Oxidation (M)	M9:Oxidation (M):1000.00
[truncated: 284 more rows]

## Sheet: Experiment 2 (293)
Peptide	-10LgP	Mass	Tag Length	CAA (%)	Length	ppm	m/z	z	RT	Delta RT	MS2 Correlation	Scan	Source File	Area HEK293_SN240219	Intensity HEK293_SN240219	#Spec	#Spec HEK293_SN240219	#Feature	#Feature HEK293_SN240219	PTM	AScore	Positional Confidence	tag(>=0.0%)	Accession
[truncated: 1,155 more rows]
